# Supplementary material for: Identifying missing pieces in color vision defects: a genome-wide association study in Silk Road populations
Source: Front Genet. 2023 Jun 9;14:1161696. doi: 10.3389/fgene.2023.1161696 (PMC10288324; doi:10.3389/fgene.2023.1161696)
Supplement: Supplementary file 1 [file Table2.XLSX]

## Sheet: Foglio1
Supplementary Table 2: VEP annotation for SNPs associated with DP trait with FDR-p < 1x10-5. Uploaded_variation: SNP name; Location: chr:start-end; Allele: The variant allele used to calculate the consequence; Consequence: Consequence type of the variant; IMPACT: The impact modifier for the consequence type; SYMBOL: Gene symbol; Gene: Ensembl stable ID of affected gene; Feature_type: Type of feat…
Uploaded_variation	Location	Allele	Consequence	IMPACT	SYMBOL	Gene	Feature_type	Feature	BIOTYPE	EXON	INTRON	HGVSc	HGVSp	cDNA_position	CDS_position	Protein_position	Amino_acids	Codons	Existing_variation	DISTANCE	STRAND	FLAGS	SYMBOL_SOURCE	HGNC_ID	SIFT	PolyPhen	CLIN_SIG	SOMATIC	PHENO	PUBMED	MOTIF_NAME	MOTIF_POS	HIGH_INF_POS	MOTIF_SCORE_CHANGE	TRANSCRIPTION_FACTORS	AF
rs7526595	1:3225335-3225335	T	intron_variant	MODIFIER	PRDM16	ENSG00000142611	Transcript	ENST00000270722.5	protein_coding	-	3/16	-	-	-	-	-	-	-	rs7526595	-	1	-	HGNC	14000	-	-	-	-	-	-	-	-	-	-	-	0.1032
rs7526595	1:3225335-3225335	T	downstream_gene_variant	MODIFIER	MEGF6	ENSG00000162591	Transcript	ENST00000294599.4	protein_coding	-	-	-	-	-	-	-	-	-	rs7526595	181149	-1	-	HGNC	3232	-	-	-	-	-	-	-	-	-	-	-	0.1032
rs7526595	1:3225335-3225335	T	upstream_gene_variant	MODIFIER	LINC00982	ENSG00000177133	Transcript	ENST00000321336.1	antisense	-	-	-	-	-	-	-	-	-	rs7526595	241002	-1	-	HGNC	48664	-	-	-	-	-	-	-	-	-	-	-	0.1032
rs7526595	1:3225335-3225335	T	upstream_gene_variant	MODIFIER	LINC00982	ENSG00000177133	Transcript	ENST00000321399.3	antisense	-	-	-	-	-	-	-	-	-	rs7526595	244985	-1	-	HGNC	48664	-	-	-	-	-	-	-	-	-	-	-	0.1032
rs7526595	1:3225335-3225335	T	downstream_gene_variant	MODIFIER	MEGF6	ENSG00000162591	Transcript	ENST00000356575.4	protein_coding	-	-	-	-	-	-	-	-	-	rs7526595	181155	-1	-	HGNC	3232	-	-	-	-	-	-	-	-	-	-	-	0.1032
rs7526595	1:3225335-3225335	T	upstream_gene_variant	MODIFIER	ARHGEF16	ENSG00000130762	Transcript	ENST00000378371.2	protein_coding	-	-	-	-	-	-	-	-	-	rs7526595	158200	1	-	HGNC	15515	-	-	-	-	-	-	-	-	-	-	-	0.1032
rs7526595	1:3225335-3225335	T	upstream_gene_variant	MODIFIER	ARHGEF16	ENSG00000130762	Transcript	ENST00000378373.1	protein_coding	-	-	-	-	-	-	-	-	-	rs7526595	157234	1	-	HGNC	15515	-	-	-	-	-	-	-	-	-	-	-	0.1032
rs7526595	1:3225335-3225335	T	upstream_gene_variant	MODIFIER	ARHGEF16	ENSG00000130762	Transcript	ENST00000378378.4	protein_coding	-	-	-	-	-	-	-	-	-	rs7526595	145655	1	-	HGNC	15515	-	-	-	-	-	-	-	-	-	-	-	0.1032
rs7526595	1:3225335-3225335	T	upstream_gene_variant	MODIFIER	PRDM16	ENSG00000142611	Transcript	ENST00000378389.5	processed_transcript	-	-	-	-	-	-	-	-	-	rs7526595	116148	1	-	HGNC	14000	-	-	-	-	-	-	-	-	-	-	-	0.1032
rs7526595	1:3225335-3225335	T	intron_variant	MODIFIER	PRDM16	ENSG00000142611	Transcript	ENST00000378391.2	protein_coding	-	3/16	-	-	-	-	-	-	-	rs7526595	-	1	-	HGNC	14000	-	-	-	-	-	-	-	-	-	-	-	0.1032
rs7526595	1:3225335-3225335	T	intron_variant	MODIFIER	PRDM16	ENSG00000142611	Transcript	ENST00000378398.3	protein_coding	-	3/17	-	-	-	-	-	-	-	rs7526595	-	1	-	HGNC	14000	-	-	-	-	-	-	-	-	-	-	-	0.1032
rs7526595	1:3225335-3225335	T	upstream_gene_variant	MODIFIER	ARHGEF16	ENSG00000130762	Transcript	ENST00000413250.2	protein_coding	-	-	-	-	-	-	-	-	-	rs7526595	162853	1	-	HGNC	15515	-	-	-	-	-	-	-	-	-	-	-	0.1032
rs7526595	1:3225335-3225335	T	upstream_gene_variant	MODIFIER	LINC00982	ENSG00000177133	Transcript	ENST00000413472.1	antisense	-	-	-	-	-	-	-	-	-	rs7526595	247020	-1	-	HGNC	48664	-	-	-	-	-	-	-	-	-	-	-	0.1032
rs7526595	1:3225335-3225335	T	upstream_gene_variant	MODIFIER	LINC00982	ENSG00000177133	Transcript	ENST00000415573.1	antisense	-	-	-	-	-	-	-	-	-	rs7526595	245089	-1	-	HGNC	48664	-	-	-	-	-	-	-	-	-	-	-	0.1032
rs7526595	1:3225335-3225335	T	upstream_gene_variant	MODIFIER	ARHGEF16	ENSG00000130762	Transcript	ENST00000418137.1	protein_coding	-	-	-	-	-	-	-	-	-	rs7526595	162853	1	cds_end_NF	HGNC	15515	-	-	-	-	-	-	-	-	-	-	-	0.1032
rs7526595	1:3225335-3225335	T	upstream_gene_variant	MODIFIER	AL008733.1	ENSG00000256761	Transcript	ENST00000420957.1	pseudogene	-	-	-	-	-	-	-	-	-	rs7526595	246376	-1	-	Clone_based_ensembl_gene	-	-	-	-	-	-	-	-	-	-	-	-	0.1032
rs7526595	1:3225335-3225335	T	upstream_gene_variant	MODIFIER	RP1-163G9.2	ENSG00000226286	Transcript	ENST00000440516.1	antisense	-	-	-	-	-	-	-	-	-	rs7526595	175062	-1	-	Clone_based_vega_gene	-	-	-	-	-	-	-	-	-	-	-	-	0.1032
rs7526595	1:3225335-3225335	T	intron_variant	MODIFIER	PRDM16	ENSG00000142611	Transcript	ENST00000441472.2	protein_coding	-	3/16	-	-	-	-	-	-	-	rs7526595	-	1	-	HGNC	14000	-	-	-	-	-	-	-	-	-	-	-	0.1032
rs7526595	1:3225335-3225335	T	intron_variant	MODIFIER	PRDM16	ENSG00000142611	Transcript	ENST00000442529.2	protein_coding	-	3/16	-	-	-	-	-	-	-	rs7526595	-	1	-	HGNC	14000	-	-	-	-	-	-	-	-	-	-	-	0.1032
rs7526595	1:3225335-3225335	T	upstream_gene_variant	MODIFIER	ARHGEF16	ENSG00000130762	Transcript	ENST00000445297.1	protein_coding	-	-	-	-	-	-	-	-	-	rs7526595	159773	1	cds_end_NF	HGNC	15515	-	-	-	-	-	-	-	-	-	-	-	0.1032
rs7526595	1:3225335-3225335	T	upstream_gene_variant	MODIFIER	LINC00982	ENSG00000177133	Transcript	ENST00000445317.1	antisense	-	-	-	-	-	-	-	-	-	rs7526595	240334	-1	-	HGNC	48664	-	-	-	-	-	-	-	-	-	-	-	0.1032
rs7526595	1:3225335-3225335	T	upstream_gene_variant	MODIFIER	LINC00982	ENSG00000177133	Transcript	ENST00000453118.1	antisense	-	-	-	-	-	-	-	-	-	rs7526595	246739	-1	-	HGNC	48664	-	-	-	-	-	-	-	-	-	-	-	0.1032
rs7526595	1:3225335-3225335	T	downstream_gene_variant	MODIFIER	MEGF6	ENSG00000162591	Transcript	ENST00000461795.1	retained_intron	-	-	-	-	-	-	-	-	-	rs7526595	183957	-1	-	HGNC	3232	-	-	-	-	-	-	-	-	-	-	-	0.1032
rs7526595	1:3225335-3225335	T	intron_variant	MODIFIER	PRDM16	ENSG00000142611	Transcript	ENST00000463591.1	protein_coding	-	1/2	-	-	-	-	-	-	-	rs7526595	-	1	cds_start_NF	HGNC	14000	-	-	-	-	-	-	-	-	-	-	-	0.1032
rs7526595	1:3225335-3225335	T	upstream_gene_variant	MODIFIER	ARHGEF16	ENSG00000130762	Transcript	ENST00000464620.1	retained_intron	-	-	-	-	-	-	-	-	-	rs7526595	162836	1	-	HGNC	15515	-	-	-	-	-	-	-	-	-	-	-	0.1032
rs7526595	1:3225335-3225335	T	downstream_gene_variant	MODIFIER	MEGF6	ENSG00000162591	Transcript	ENST00000475790.1	retained_intron	-	-	-	-	-	-	-	-	-	rs7526595	183868	-1	-	HGNC	3232	-	-	-	-	-	-	-	-	-	-	-	0.1032
rs7526595	1:3225335-3225335	T	downstream_gene_variant	MODIFIER	MEGF6	ENSG00000162591	Transcript	ENST00000485002.2	nonsense_mediated_decay	-	-	-	-	-	-	-	-	-	rs7526595	181791	-1	-	HGNC	3232	-	-	-	-	-	-	-	-	-	-	-	0.1032
rs7526595	1:3225335-3225335	T	upstream_gene_variant	MODIFIER	ARHGEF16	ENSG00000130762	Transcript	ENST00000485984.1	retained_intron	-	-	-	-	-	-	-	-	-	rs7526595	163998	1	-	HGNC	15515	-	-	-	-	-	-	-	-	-	-	-	0.1032
rs7526595	1:3225335-3225335	T	downstream_gene_variant	MODIFIER	MEGF6	ENSG00000162591	Transcript	ENST00000491842.1	protein_coding	-	-	-	-	-	-	-	-	-	rs7526595	182154	-1	cds_start_NF,cds_end_NF	HGNC	3232	-	-	-	-	-	-	-	-	-	-	-	0.1032
rs7526595	1:3225335-3225335	T	downstream_gene_variant	MODIFIER	MEGF6	ENSG00000162591	Transcript	ENST00000494257.1	retained_intron	-	-	-	-	-	-	-	-	-	rs7526595	181541	-1	-	HGNC	3232	-	-	-	-	-	-	-	-	-	-	-	0.1032
rs7526595	1:3225335-3225335	T	upstream_gene_variant	MODIFIER	PRDM16	ENSG00000142611	Transcript	ENST00000509860.1	protein_coding	-	-	-	-	-	-	-	-	-	rs7526595	87720	1	cds_start_NF	HGNC	14000	-	-	-	-	-	-	-	-	-	-	-	0.1032
rs7526595	1:3225335-3225335	T	intron_variant	MODIFIER	PRDM16	ENSG00000142611	Transcript	ENST00000511072.1	protein_coding	-	3/15	-	-	-	-	-	-	-	rs7526595	-	1	-	HGNC	14000	-	-	-	-	-	-	-	-	-	-	-	0.1032
rs7526595	1:3225335-3225335	T	intron_variant,non_coding_transcript_variant	MODIFIER	PRDM16	ENSG00000142611	Transcript	ENST00000512462.1	processed_transcript	-	2/15	-	-	-	-	-	-	-	rs7526595	-	1	-	HGNC	14000	-	-	-	-	-	-	-	-	-	-	-	0.1032
rs7526595	1:3225335-3225335	T	intron_variant	MODIFIER	PRDM16	ENSG00000142611	Transcript	ENST00000514189.1	protein_coding	-	3/15	-	-	-	-	-	-	-	rs7526595	-	1	-	HGNC	14000	-	-	-	-	-	-	-	-	-	-	-	0.1032
rs7526595	1:3225335-3225335	T	upstream_gene_variant	MODIFIER	PRDM16	ENSG00000142611	Transcript	ENST00000606170.1	retained_intron	-	-	-	-	-	-	-	-	-	rs7526595	116445	1	-	HGNC	14000	-	-	-	-	-	-	-	-	-	-	-	0.1032
rs7526595	1:3225335-3225335	T	upstream_gene_variant	MODIFIER	RP11-168F9.2	ENSG00000272088	Transcript	ENST00000606489.1	lincRNA	-	-	-	-	-	-	-	-	-	rs7526595	178475	1	-	Clone_based_vega_gene	-	-	-	-	-	-	-	-	-	-	-	-	0.1032
rs7526595	1:3225335-3225335	T	upstream_gene_variant	MODIFIER	LINC00982	ENSG00000177133	Transcript	ENST00000606861.1	antisense	-	-	-	-	-	-	-	-	-	rs7526595	246240	-1	-	HGNC	48664	-	-	-	-	-	-	-	-	-	-	-	0.1032
rs7526595	1:3225335-3225335	T	non_coding_transcript_exon_variant	MODIFIER	RP11-22L13.1	ENSG00000272235	Transcript	ENST00000607061.1	lincRNA	1/1	-	-	-	1326	-	-	-	-	rs7526595	-	-1	-	Clone_based_vega_gene	-	-	-	-	-	-	-	-	-	-	-	-	0.1032
rs7526595	1:3225335-3225335	T	downstream_gene_variant	MODIFIER	PRDM16	ENSG00000142611	Transcript	ENST00000607632.1	retained_intron	-	-	-	-	-	-	-	-	-	rs7526595	122180	1	-	HGNC	14000	-	-	-	-	-	-	-	-	-	-	-	0.1032
rs34109828	1:5886506-5886506	C	upstream_gene_variant	MODIFIER	KCNAB2	ENSG00000069424	Transcript	ENST00000164247.1	protein_coding	-	-	-	-	-	-	-	-	-	rs34109828	207837	1	-	HGNC	6229	-	-	-	-	-	-	-	-	-	-	-	0.0084
rs34109828	1:5886506-5886506	C	upstream_gene_variant	MODIFIER	KCNAB2	ENSG00000069424	Transcript	ENST00000341524.1	protein_coding	-	-	-	-	-	-	-	-	-	rs34109828	199874	1	-	HGNC	6229	-	-	-	-	-	-	-	-	-	-	-	0.0084
rs34109828	1:5886506-5886506	C	upstream_gene_variant	MODIFIER	KCNAB2	ENSG00000069424	Transcript	ENST00000352527.1	protein_coding	-	-	-	-	-	-	-	-	-	rs34109828	199874	1	-	HGNC	6229	-	-	-	-	-	-	-	-	-	-	-	0.0084
rs34109828	1:5886506-5886506	C	upstream_gene_variant	MODIFIER	KCNAB2	ENSG00000069424	Transcript	ENST00000378083.3	protein_coding	-	-	-	-	-	-	-	-	-	rs34109828	219475	1	-	HGNC	6229	-	-	-	-	-	-	-	-	-	-	-	0.0084
rs34109828	1:5886506-5886506	C	upstream_gene_variant	MODIFIER	KCNAB2	ENSG00000069424	Transcript	ENST00000378087.3	protein_coding	-	-	-	-	-	-	-	-	-	rs34109828	199874	1	-	HGNC	6229	-	-	-	-	-	-	-	-	-	-	-	0.0084
rs34109828	1:5886506-5886506	C	upstream_gene_variant	MODIFIER	KCNAB2	ENSG00000069424	Transcript	ENST00000378092.1	protein_coding	-	-	-	-	-	-	-	-	-	rs34109828	166255	1	-	HGNC	6229	-	-	-	-	-	-	-	-	-	-	-	0.0084
rs34109828	1:5886506-5886506	C	upstream_gene_variant	MODIFIER	KCNAB2	ENSG00000069424	Transcript	ENST00000378097.1	protein_coding	-	-	-	-	-	-	-	-	-	rs34109828	165917	1	-	HGNC	6229	-	-	-	-	-	-	-	-	-	-	-	0.0084
rs34109828	1:5886506-5886506	C	upstream_gene_variant	MODIFIER	KCNAB2	ENSG00000069424	Transcript	ENST00000378111.1	protein_coding	-	-	-	-	-	-	-	-	-	rs34109828	165020	1	-	HGNC	6229	-	-	-	-	-	-	-	-	-	-	-	0.0084
rs34109828	1:5886506-5886506	C	downstream_gene_variant	MODIFIER	NPHP4	ENSG00000131697	Transcript	ENST00000378156.4	protein_coding	-	-	-	-	-	-	-	-	-	rs34109828	36372	-1	-	HGNC	19104	-	-	-	-	-	-	-	-	-	-	-	0.0084
rs34109828	1:5886506-5886506	C	downstream_gene_variant	MODIFIER	NPHP4	ENSG00000131697	Transcript	ENST00000378161.1	retained_intron	-	-	-	-	-	-	-	-	-	rs34109828	36365	-1	-	HGNC	19104	-	-	-	-	-	-	-	-	-	-	-	0.0084
rs34109828	1:5886506-5886506	C	downstream_gene_variant	MODIFIER	NPHP4	ENSG00000131697	Transcript	ENST00000378169.3	nonsense_mediated_decay	-	-	-	-	-	-	-	-	-	rs34109828	36819	-1	-	HGNC	19104	-	-	-	-	-	-	-	-	-	-	-	0.0084
rs34109828	1:5886506-5886506	C	upstream_gene_variant	MODIFIER	KCNAB2	ENSG00000069424	Transcript	ENST00000389632.4	protein_coding	-	-	-	-	-	-	-	-	-	rs34109828	199854	1	cds_end_NF	HGNC	6229	-	-	-	-	-	-	-	-	-	-	-	0.0084
rs34109828	1:5886506-5886506	C	upstream_gene_variant	MODIFIER	AL356693.1	ENSG00000216045	Transcript	ENST00000401226.2	miRNA	-	-	-	-	-	-	-	-	-	rs34109828	10487	-1	-	Clone_based_ensembl_gene	-	-	-	-	-	-	-	-	-	-	-	-	0.0084
rs34109828	1:5886506-5886506	C	upstream_gene_variant	MODIFIER	RP11-154H17.1	ENSG00000236948	Transcript	ENST00000413887.1	lincRNA	-	-	-	-	-	-	-	-	-	rs34109828	158151	-1	-	Clone_based_vega_gene	-	-	-	-	-	-	-	-	-	-	-	-	0.0084
rs34109828	1:5886506-5886506	C	upstream_gene_variant	MODIFIER	KCNAB2	ENSG00000069424	Transcript	ENST00000428161.1	protein_coding	-	-	-	-	-	-	-	-	-	rs34109828	199854	1	cds_end_NF	HGNC	6229	-	-	-	-	-	-	-	-	-	-	-	0.0084
rs34109828	1:5886506-5886506	C	upstream_gene_variant	MODIFIER	KCNAB2	ENSG00000069424	Transcript	ENST00000435937.1	protein_coding	-	-	-	-	-	-	-	-	-	rs34109828	200851	1	cds_end_NF	HGNC	6229	-	-	-	-	-	-	-	-	-	-	-	0.0084
rs34109828	1:5886506-5886506	C	upstream_gene_variant	MODIFIER	KCNAB2	ENSG00000069424	Transcript	ENST00000445501.1	protein_coding	-	-	-	-	-	-	-	-	-	rs34109828	166265	1	cds_end_NF	HGNC	6229	-	-	-	-	-	-	-	-	-	-	-	0.0084
rs34109828	1:5886506-5886506	C	upstream_gene_variant	MODIFIER	KCNAB2	ENSG00000069424	Transcript	ENST00000458166.2	protein_coding	-	-	-	-	-	-	-	-	-	rs34109828	219668	1	-	HGNC	6229	-	-	-	-	-	-	-	-	-	-	-	0.0084
rs34109828	1:5886506-5886506	C	upstream_gene_variant	MODIFIER	KCNAB2	ENSG00000069424	Transcript	ENST00000459822.1	processed_transcript	-	-	-	-	-	-	-	-	-	rs34109828	209471	1	-	HGNC	6229	-	-	-	-	-	-	-	-	-	-	-	0.0084
rs34109828	1:5886506-5886506	C	downstream_gene_variant	MODIFIER	NPHP4	ENSG00000131697	Transcript	ENST00000460696.1	retained_intron	-	-	-	-	-	-	-	-	-	rs34109828	36365	-1	-	HGNC	19104	-	-	-	-	-	-	-	-	-	-	-	0.0084
rs34109828	1:5886506-5886506	C	downstream_gene_variant	MODIFIER	NPHP4	ENSG00000131697	Transcript	ENST00000466897.1	nonsense_mediated_decay	-	-	-	-	-	-	-	-	-	rs34109828	60049	-1	cds_start_NF	HGNC	19104	-	-	-	-	-	-	-	-	-	-	-	0.0084
rs34109828	1:5886506-5886506	C	downstream_gene_variant	MODIFIER	NPHP4	ENSG00000131697	Transcript	ENST00000468253.1	retained_intron	-	-	-	-	-	-	-	-	-	rs34109828	40636	-1	-	HGNC	19104	-	-	-	-	-	-	-	-	-	-	-	0.0084
rs34109828	1:5886506-5886506	C	downstream_gene_variant	MODIFIER	NPHP4	ENSG00000131697	Transcript	ENST00000470763.1	retained_intron	-	-	-	-	-	-	-	-	-	rs34109828	50433	-1	-	HGNC	19104	-	-	-	-	-	-	-	-	-	-	-	0.0084
rs34109828	1:5886506-5886506	C	upstream_gene_variant	MODIFIER	KCNAB2	ENSG00000069424	Transcript	ENST00000472700.2	protein_coding	-	-	-	-	-	-	-	-	-	rs34109828	214172	1	cds_start_NF	HGNC	6229	-	-	-	-	-	-	-	-	-	-	-	0.0084
rs34109828	1:5886506-5886506	C	upstream_gene_variant	MODIFIER	KCNAB2	ENSG00000069424	Transcript	ENST00000478098.1	retained_intron	-	-	-	-	-	-	-	-	-	rs34109828	166260	1	-	HGNC	6229	-	-	-	-	-	-	-	-	-	-	-	0.0084
rs34109828	1:5886506-5886506	C	downstream_gene_variant	MODIFIER	NPHP4	ENSG00000131697	Transcript	ENST00000478423.2	processed_transcript	-	-	-	-	-	-	-	-	-	rs34109828	36365	-1	-	HGNC	19104	-	-	-	-	-	-	-	-	-	-	-	0.0084
rs34109828	1:5886506-5886506	C	downstream_gene_variant	MODIFIER	NPHP4	ENSG00000131697	Transcript	ENST00000489180.2	nonsense_mediated_decay	-	-	-	-	-	-	-	-	-	rs34109828	36367	-1	-	HGNC	19104	-	-	-	-	-	-	-	-	-	-	-	0.0084
rs34109828	1:5886506-5886506	C	upstream_gene_variant	MODIFIER	KCNAB2	ENSG00000069424	Transcript	ENST00000493807.1	processed_transcript	-	-	-	-	-	-	-	-	-	rs34109828	166227	1	-	HGNC	6229	-	-	-	-	-	-	-	-	-	-	-	0.0084
rs34109828	1:5886506-5886506	C	downstream_gene_variant	MODIFIER	NPHP4	ENSG00000131697	Transcript	ENST00000506941.1	retained_intron	-	-	-	-	-	-	-	-	-	rs34109828	48459	-1	-	HGNC	19104	-	-	-	-	-	-	-	-	-	-	-	0.0084
rs34109828	1:5886506-5886506	C	downstream_gene_variant	MODIFIER	MIR4689	ENSG00000264101	Transcript	ENST00000582517.1	miRNA	-	-	-	-	-	-	-	-	-	rs34109828	36226	-1	-	HGNC	41895	-	-	-	-	-	-	-	-	-	-	-	0.0084
rs34109828	1:5886506-5886506	C	downstream_gene_variant	MODIFIER	AL356261.1	ENSG00000266687	Transcript	ENST00000585151.1	miRNA	-	-	-	-	-	-	-	-	-	rs34109828	67393	-1	-	Clone_based_ensembl_gene	-	-	-	-	-	-	-	-	-	-	-	-	0.0084
rs34109828	1:5886506-5886506	C	downstream_gene_variant	MODIFIER	AL035406.1	ENSG00000268332	Transcript	ENST00000594544.1	protein_coding	-	-	-	-	-	-	-	-	-	rs34109828	214124	-1	-	Clone_based_ensembl_gene	-	-	-	-	-	-	-	-	-	-	-	-	0.0084
rs34109828	1:5886506-5886506	C	upstream_gene_variant	MODIFIER	KCNAB2	ENSG00000069424	Transcript	ENST00000602612.1	protein_coding	-	-	-	-	-	-	-	-	-	rs34109828	199874	1	-	HGNC	6229	-	-	-	-	-	-	-	-	-	-	-	0.0084
rs78583592	1:23033258-23033258	A	downstream_gene_variant	MODIFIER	EPHA8	ENSG00000070886	Transcript	ENST00000166244.3	protein_coding	-	-	-	-	-	-	-	-	-	rs78583592	103171	1	-	HGNC	3391	-	-	-	-	-	-	-	-	-	-	-	0.0599
rs78583592	1:23033258-23033258	A	downstream_gene_variant	MODIFIER	C1QB	ENSG00000173369	Transcript	ENST00000314933.6	protein_coding	-	-	-	-	-	-	-	-	-	rs78583592	45229	1	-	HGNC	1242	-	-	-	-	-	-	-	-	-	-	-	0.0599
rs78583592	1:23033258-23033258	A	upstream_gene_variant	MODIFIER	EPHB2	ENSG00000133216	Transcript	ENST00000374627.1	protein_coding	-	-	-	-	-	-	-	-	-	rs78583592	68413	1	-	HGNC	3393	-	-	-	-	-	-	-	-	-	-	-	0.0599
rs78583592	1:23033258-23033258	A	upstream_gene_variant	MODIFIER	EPHB2	ENSG00000133216	Transcript	ENST00000374630.3	protein_coding	-	-	-	-	-	-	-	-	-	rs78583592	4200	1	-	HGNC	3393	-	-	-	-	-	-	-	-	-	-	-	0.0599
rs78583592	1:23033258-23033258	A	upstream_gene_variant	MODIFIER	EPHB2	ENSG00000133216	Transcript	ENST00000374632.3	protein_coding	-	-	-	-	-	-	-	-	-	rs78583592	4205	1	-	HGNC	3393	-	-	-	-	-	-	-	-	-	-	-	0.0599
rs78583592	1:23033258-23033258	A	downstream_gene_variant	MODIFIER	C1QC	ENSG00000159189	Transcript	ENST00000374637.1	protein_coding	-	-	-	-	-	-	-	-	-	rs78583592	58878	1	-	HGNC	1245	-	-	-	-	-	-	-	-	-	-	-	0.0599
rs78583592	1:23033258-23033258	A	downstream_gene_variant	MODIFIER	C1QC	ENSG00000159189	Transcript	ENST00000374639.3	protein_coding	-	-	-	-	-	-	-	-	-	rs78583592	58655	1	-	HGNC	1245	-	-	-	-	-	-	-	-	-	-	-	0.0599
rs78583592	1:23033258-23033258	A	downstream_gene_variant	MODIFIER	C1QC	ENSG00000159189	Transcript	ENST00000374640.4	protein_coding	-	-	-	-	-	-	-	-	-	rs78583592	58655	1	-	HGNC	1245	-	-	-	-	-	-	-	-	-	-	-	0.0599
rs78583592	1:23033258-23033258	A	downstream_gene_variant	MODIFIER	C1QA	ENSG00000173372	Transcript	ENST00000374642.3	protein_coding	-	-	-	-	-	-	-	-	-	rs78583592	67157	1	-	HGNC	1241	-	-	-	-	-	-	-	-	-	-	-	0.0599
rs78583592	1:23033258-23033258	A	downstream_gene_variant	MODIFIER	EPHA8	ENSG00000070886	Transcript	ENST00000374644.4	protein_coding	-	-	-	-	-	-	-	-	-	rs78583592	117144	1	-	HGNC	3391	-	-	-	-	-	-	-	-	-	-	-	0.0599
rs78583592	1:23033258-23033258	A	downstream_gene_variant	MODIFIER	ZBTB40	ENSG00000184677	Transcript	ENST00000374651.4	protein_coding	-	-	-	-	-	-	-	-	-	rs78583592	179403	1	-	HGNC	29045	-	-	-	-	-	-	-	-	-	-	-	0.0599
rs78583592	1:23033258-23033258	A	downstream_gene_variant	MODIFIER	ZBTB40	ENSG00000184677	Transcript	ENST00000375647.4	protein_coding	-	-	-	-	-	-	-	-	-	rs78583592	175611	1	-	HGNC	29045	-	-	-	-	-	-	-	-	-	-	-	0.0599
rs78583592	1:23033258-23033258	A	upstream_gene_variant	MODIFIER	EPHB2	ENSG00000133216	Transcript	ENST00000400191.3	protein_coding	-	-	-	-	-	-	-	-	-	rs78583592	4200	1	-	HGNC	3393	-	-	-	-	-	-	-	-	-	-	-	0.0599
rs78583592	1:23033258-23033258	A	downstream_gene_variant	MODIFIER	ZBTB40	ENSG00000184677	Transcript	ENST00000400239.2	protein_coding	-	-	-	-	-	-	-	-	-	rs78583592	200524	1	cds_end_NF	HGNC	29045	-	-	-	-	-	-	-	-	-	-	-	0.0599
rs78583592	1:23033258-23033258	A	downstream_gene_variant	MODIFIER	AL611946.1	ENSG00000216157	Transcript	ENST00000401338.2	miRNA	-	-	-	-	-	-	-	-	-	rs78583592	42052	-1	-	Clone_based_ensembl_gene	-	-	-	-	-	-	-	-	-	-	-	-	0.0599
rs78583592	1:23033258-23033258	A	downstream_gene_variant	MODIFIER	C1QA	ENSG00000173372	Transcript	ENST00000402322.1	protein_coding	-	-	-	-	-	-	-	-	-	rs78583592	67157	1	-	HGNC	1241	-	-	-	-	-	-	-	-	-	-	-	0.0599
rs78583592	1:23033258-23033258	A	downstream_gene_variant	MODIFIER	ZBTB40	ENSG00000184677	Transcript	ENST00000404138.1	protein_coding	-	-	-	-	-	-	-	-	-	rs78583592	175608	1	-	HGNC	29045	-	-	-	-	-	-	-	-	-	-	-	0.0599
rs78583592	1:23033258-23033258	A	downstream_gene_variant	MODIFIER	RP11-69E9.1	ENSG00000225952	Transcript	ENST00000419644.1	antisense	-	-	-	-	-	-	-	-	-	rs78583592	128948	-1	-	Clone_based_vega_gene	-	-	-	-	-	-	-	-	-	-	-	-	0.0599
rs78583592	1:23033258-23033258	A	downstream_gene_variant	MODIFIER	LACTBL1	ENSG00000215906	Transcript	ENST00000426928.2	protein_coding	-	-	-	-	-	-	-	-	-	rs78583592	246278	-1	-	HGNC	35445	-	-	-	-	-	-	-	-	-	-	-	0.0599
rs78583592	1:23033258-23033258	A	downstream_gene_variant	MODIFIER	C1QB	ENSG00000173369	Transcript	ENST00000432749.2	protein_coding	-	-	-	-	-	-	-	-	-	rs78583592	45449	1	cds_end_NF	HGNC	1242	-	-	-	-	-	-	-	-	-	-	-	0.0599
rs78583592	1:23033258-23033258	A	downstream_gene_variant	MODIFIER	C1QA	ENSG00000173372	Transcript	ENST00000438241.1	protein_coding	-	-	-	-	-	-	-	-	-	rs78583592	67434	1	cds_end_NF	HGNC	1241	-	-	-	-	-	-	-	-	-	-	-	0.0599
rs78583592	1:23033258-23033258	A	downstream_gene_variant	MODIFIER	ZBTB40-IT1	ENSG00000237200	Transcript	ENST00000438551.1	sense_intronic	-	-	-	-	-	-	-	-	-	rs78583592	187057	1	-	HGNC	41493	-	-	-	-	-	-	-	-	-	-	-	0.0599
rs78583592	1:23033258-23033258	A	upstream_gene_variant	MODIFIER	EPHB2	ENSG00000133216	Transcript	ENST00000465676.1	processed_transcript	-	-	-	-	-	-	-	-	-	rs78583592	93475	1	-	HGNC	3393	-	-	-	-	-	-	-	-	-	-	-	0.0599
rs78583592	1:23033258-23033258	A	upstream_gene_variant	MODIFIER	EPHB2	ENSG00000133216	Transcript	ENST00000490436.1	processed_transcript	-	-	-	-	-	-	-	-	-	rs78583592	158394	1	-	HGNC	3393	-	-	-	-	-	-	-	-	-	-	-	0.0599
rs78583592	1:23033258-23033258	A	downstream_gene_variant	MODIFIER	C1QB	ENSG00000173369	Transcript	ENST00000509305.1	protein_coding	-	-	-	-	-	-	-	-	-	rs78583592	45227	1	-	HGNC	1242	-	-	-	-	-	-	-	-	-	-	-	0.0599
rs78583592	1:23033258-23033258	A	downstream_gene_variant	MODIFIER	C1QB	ENSG00000173369	Transcript	ENST00000510260.1	protein_coding	-	-	-	-	-	-	-	-	-	rs78583592	45675	1	cds_end_NF	HGNC	1242	-	-	-	-	-	-	-	-	-	-	-	0.0599
rs78583592	1:23033258-23033258	A	downstream_gene_variant	MODIFIER	EPHA8	ENSG00000070886	Transcript	ENST00000538803.1	protein_coding	-	-	-	-	-	-	-	-	-	rs78583592	117155	1	-	HGNC	3391	-	-	-	-	-	-	-	-	-	-	-	0.0599
rs78583592	1:23033258-23033258	A	upstream_gene_variant	MODIFIER	EPHB2	ENSG00000133216	Transcript	ENST00000544305.1	protein_coding	-	-	-	-	-	-	-	-	-	rs78583592	4074	1	-	HGNC	3393	-	-	-	-	-	-	-	-	-	-	-	0.0599
rs78583592	1:23033258-23033258	A	downstream_gene_variant	MODIFIER	MIR4253	ENSG00000264014	Transcript	ENST00000581187.1	miRNA	-	-	-	-	-	-	-	-	-	rs78583592	156394	-1	-	HGNC	38231	-	-	-	-	-	-	-	-	-	-	-	0.0599
rs78583592	1:23033258-23033258	A	upstream_gene_variant	MODIFIER	MIR4684	ENSG00000265422	Transcript	ENST00000581646.1	miRNA	-	-	-	-	-	-	-	-	-	rs78583592	12752	1	-	HGNC	41695	-	-	-	-	-	-	-	-	-	-	-	0.0599
rs78583592	1:23033258-23033258	A	upstream_gene_variant	MODIFIER	RP1-74M1.3	ENSG00000272796	Transcript	ENST00000610135.1	lincRNA	-	-	-	-	-	-	-	-	-	rs78583592	209917	1	-	Clone_based_vega_gene	-	-	-	-	-	-	-	-	-	-	-	-	0.0599
rs6681223	1:31710736-31710736	A	upstream_gene_variant	MODIFIER	PUM1	ENSG00000134644	Transcript	ENST00000257075.5	protein_coding	-	-	-	-	-	-	-	-	-	rs6681223	172191	-1	-	HGNC	14957	-	-	-	-	-	-	-	-	-	-	-	0.0481
rs6681223	1:31710736-31710736	T	upstream_gene_variant	MODIFIER	PUM1	ENSG00000134644	Transcript	ENST00000257075.5	protein_coding	-	-	-	-	-	-	-	-	-	rs6681223	172191	-1	-	HGNC	14957	-	-	-	-	-	-	-	-	-	-	-	-
rs6681223	1:31710736-31710736	A	upstream_gene_variant	MODIFIER	NKAIN1	ENSG00000084628	Transcript	ENST00000263693.1	protein_coding	-	-	-	-	-	-	-	-	-	rs6681223	49736	-1	-	HGNC	25743	-	-	-	-	-	-	-	-	-	-	-	0.0481
rs6681223	1:31710736-31710736	T	upstream_gene_variant	MODIFIER	NKAIN1	ENSG00000084628	Transcript	ENST00000263693.1	protein_coding	-	-	-	-	-	-	-	-	-	rs6681223	49736	-1	-	HGNC	25743	-	-	-	-	-	-	-	-	-	-	-	-
rs6681223	1:31710736-31710736	A	downstream_gene_variant	MODIFIER	SNRNP40	ENSG00000060688	Transcript	ENST00000263694.4	protein_coding	-	-	-	-	-	-	-	-	-	rs6681223	21681	-1	-	HGNC	30857	-	-	-	-	-	-	-	-	-	-	-	0.0481
rs6681223	1:31710736-31710736	T	downstream_gene_variant	MODIFIER	SNRNP40	ENSG00000060688	Transcript	ENST00000263694.4	protein_coding	-	-	-	-	-	-	-	-	-	rs6681223	21681	-1	-	HGNC	30857	-	-	-	-	-	-	-	-	-	-	-	-
rs6681223	1:31710736-31710736	A	upstream_gene_variant	MODIFIER	SEPW1P	ENSG00000215900	Transcript	ENST00000322792.5	processed_pseudogene	-	-	-	-	-	-	-	-	-	rs6681223	142331	-1	-	HGNC	10753	-	-	-	-	-	-	-	-	-	-	-	0.0481
rs6681223	1:31710736-31710736	T	upstream_gene_variant	MODIFIER	SEPW1P	ENSG00000215900	Transcript	ENST00000322792.5	processed_pseudogene	-	-	-	-	-	-	-	-	-	rs6681223	142331	-1	-	HGNC	10753	-	-	-	-	-	-	-	-	-	-	-	-
rs6681223	1:31710736-31710736	A	upstream_gene_variant	MODIFIER	ZCCHC17	ENSG00000121766	Transcript	ENST00000344147.5	protein_coding	-	-	-	-	-	-	-	-	-	rs6681223	59106	1	-	HGNC	30246	-	-	-	-	-	-	-	-	-	-	-	0.0481
rs6681223	1:31710736-31710736	T	upstream_gene_variant	MODIFIER	ZCCHC17	ENSG00000121766	Transcript	ENST00000344147.5	protein_coding	-	-	-	-	-	-	-	-	-	rs6681223	59106	1	-	HGNC	30246	-	-	-	-	-	-	-	-	-	-	-	-
rs6681223	1:31710736-31710736	A	upstream_gene_variant	MODIFIER	SERINC2	ENSG00000168528	Transcript	ENST00000373709.3	protein_coding	-	-	-	-	-	-	-	-	-	rs6681223	175227	1	-	HGNC	23231	-	-	-	-	-	-	-	-	-	-	-	0.0481
rs6681223	1:31710736-31710736	T	upstream_gene_variant	MODIFIER	SERINC2	ENSG00000168528	Transcript	ENST00000373709.3	protein_coding	-	-	-	-	-	-	-	-	-	rs6681223	175227	1	-	HGNC	23231	-	-	-	-	-	-	-	-	-	-	-	-
rs6681223	1:31710736-31710736	A	upstream_gene_variant	MODIFIER	SERINC2	ENSG00000168528	Transcript	ENST00000373710.1	protein_coding	-	-	-	-	-	-	-	-	-	rs6681223	171676	1	-	HGNC	23231	-	-	-	-	-	-	-	-	-	-	-	0.0481
rs6681223	1:31710736-31710736	T	upstream_gene_variant	MODIFIER	SERINC2	ENSG00000168528	Transcript	ENST00000373710.1	protein_coding	-	-	-	-	-	-	-	-	-	rs6681223	171676	1	-	HGNC	23231	-	-	-	-	-	-	-	-	-	-	-	-
rs6681223	1:31710736-31710736	A	downstream_gene_variant	MODIFIER	FABP3	ENSG00000121769	Transcript	ENST00000373713.2	protein_coding	-	-	-	-	-	-	-	-	-	rs6681223	127736	-1	-	HGNC	3557	-	-	-	-	-	-	-	-	-	-	-	0.0481
rs6681223	1:31710736-31710736	T	downstream_gene_variant	MODIFIER	FABP3	ENSG00000121769	Transcript	ENST00000373713.2	protein_coding	-	-	-	-	-	-	-	-	-	rs6681223	127736	-1	-	HGNC	3557	-	-	-	-	-	-	-	-	-	-	-	-
rs6681223	1:31710736-31710736	A	upstream_gene_variant	MODIFIER	ZCCHC17	ENSG00000121766	Transcript	ENST00000373714.1	protein_coding	-	-	-	-	-	-	-	-	-	rs6681223	59119	1	-	HGNC	30246	-	-	-	-	-	-	-	-	-	-	-	0.0481
rs6681223	1:31710736-31710736	T	upstream_gene_variant	MODIFIER	ZCCHC17	ENSG00000121766	Transcript	ENST00000373714.1	protein_coding	-	-	-	-	-	-	-	-	-	rs6681223	59119	1	-	HGNC	30246	-	-	-	-	-	-	-	-	-	-	-	-
rs6681223	1:31710736-31710736	A	downstream_gene_variant	MODIFIER	SNRNP40	ENSG00000060688	Transcript	ENST00000373720.3	protein_coding	-	-	-	-	-	-	-	-	-	rs6681223	21821	-1	-	HGNC	30857	-	-	-	-	-	-	-	-	-	-	-	0.0481
rs6681223	1:31710736-31710736	T	downstream_gene_variant	MODIFIER	SNRNP40	ENSG00000060688	Transcript	ENST00000373720.3	protein_coding	-	-	-	-	-	-	-	-	-	rs6681223	21821	-1	-	HGNC	30857	-	-	-	-	-	-	-	-	-	-	-	-
rs6681223	1:31710736-31710736	A	intron_variant	MODIFIER	NKAIN1	ENSG00000084628	Transcript	ENST00000373736.2	protein_coding	-	1/6	-	-	-	-	-	-	-	rs6681223	-	-1	-	HGNC	25743	-	-	-	-	-	-	-	-	-	-	-	0.0481
rs6681223	1:31710736-31710736	T	intron_variant	MODIFIER	NKAIN1	ENSG00000084628	Transcript	ENST00000373736.2	protein_coding	-	1/6	-	-	-	-	-	-	-	rs6681223	-	-1	-	HGNC	25743	-	-	-	-	-	-	-	-	-	-	-	-
rs6681223	1:31710736-31710736	A	upstream_gene_variant	MODIFIER	PUM1	ENSG00000134644	Transcript	ENST00000373741.4	protein_coding	-	-	-	-	-	-	-	-	-	rs6681223	171898	-1	-	HGNC	14957	-	-	-	-	-	-	-	-	-	-	-	0.0481
rs6681223	1:31710736-31710736	T	upstream_gene_variant	MODIFIER	PUM1	ENSG00000134644	Transcript	ENST00000373741.4	protein_coding	-	-	-	-	-	-	-	-	-	rs6681223	171898	-1	-	HGNC	14957	-	-	-	-	-	-	-	-	-	-	-	-
rs6681223	1:31710736-31710736	A	upstream_gene_variant	MODIFIER	PUM1	ENSG00000134644	Transcript	ENST00000373742.2	protein_coding	-	-	-	-	-	-	-	-	-	rs6681223	172104	-1	-	HGNC	14957	-	-	-	-	-	-	-	-	-	-	-	0.0481
rs6681223	1:31710736-31710736	T	upstream_gene_variant	MODIFIER	PUM1	ENSG00000134644	Transcript	ENST00000373742.2	protein_coding	-	-	-	-	-	-	-	-	-	rs6681223	172104	-1	-	HGNC	14957	-	-	-	-	-	-	-	-	-	-	-	-
rs6681223	1:31710736-31710736	A	upstream_gene_variant	MODIFIER	PUM1	ENSG00000134644	Transcript	ENST00000373747.3	protein_coding	-	-	-	-	-	-	-	-	-	rs6681223	172185	-1	-	HGNC	14957	-	-	-	-	-	-	-	-	-	-	-	0.0481
rs6681223	1:31710736-31710736	T	upstream_gene_variant	MODIFIER	PUM1	ENSG00000134644	Transcript	ENST00000373747.3	protein_coding	-	-	-	-	-	-	-	-	-	rs6681223	172185	-1	-	HGNC	14957	-	-	-	-	-	-	-	-	-	-	-	-
rs6681223	1:31710736-31710736	A	upstream_gene_variant	MODIFIER	NKAIN1	ENSG00000084628	Transcript	ENST00000398657.2	protein_coding	-	-	-	-	-	-	-	-	-	rs6681223	49736	-1	-	HGNC	25743	-	-	-	-	-	-	-	-	-	-	-	0.0481
rs6681223	1:31710736-31710736	T	upstream_gene_variant	MODIFIER	NKAIN1	ENSG00000084628	Transcript	ENST00000398657.2	protein_coding	-	-	-	-	-	-	-	-	-	rs6681223	49736	-1	-	HGNC	25743	-	-	-	-	-	-	-	-	-	-	-	-
rs6681223	1:31710736-31710736	A	downstream_gene_variant	MODIFIER	RP11-439L8.2	ENSG00000215899	Transcript	ENST00000401075.3	processed_pseudogene	-	-	-	-	-	-	-	-	-	rs6681223	249700	-1	-	Clone_based_vega_gene	-	-	-	-	-	-	-	-	-	-	-	-	0.0481
rs6681223	1:31710736-31710736	T	downstream_gene_variant	MODIFIER	RP11-439L8.2	ENSG00000215899	Transcript	ENST00000401075.3	processed_pseudogene	-	-	-	-	-	-	-	-	-	rs6681223	249700	-1	-	Clone_based_vega_gene	-	-	-	-	-	-	-	-	-	-	-	-	-
rs6681223	1:31710736-31710736	A	downstream_gene_variant	MODIFIER	RP11-201O14.1	ENSG00000237329	Transcript	ENST00000417263.2	processed_pseudogene	-	-	-	-	-	-	-	-	-	rs6681223	200649	1	-	Clone_based_vega_gene	-	-	-	-	-	-	-	-	-	-	-	-	0.0481
rs6681223	1:31710736-31710736	T	downstream_gene_variant	MODIFIER	RP11-201O14.1	ENSG00000237329	Transcript	ENST00000417263.2	processed_pseudogene	-	-	-	-	-	-	-	-	-	rs6681223	200649	1	-	Clone_based_vega_gene	-	-	-	-	-	-	-	-	-	-	-	-	-
rs6681223	1:31710736-31710736	A	upstream_gene_variant	MODIFIER	ZCCHC17	ENSG00000121766	Transcript	ENST00000422613.2	protein_coding	-	-	-	-	-	-	-	-	-	rs6681223	59147	1	-	HGNC	30246	-	-	-	-	-	-	-	-	-	-	-	0.0481
rs6681223	1:31710736-31710736	T	upstream_gene_variant	MODIFIER	ZCCHC17	ENSG00000121766	Transcript	ENST00000422613.2	protein_coding	-	-	-	-	-	-	-	-	-	rs6681223	59147	1	-	HGNC	30246	-	-	-	-	-	-	-	-	-	-	-	-
rs6681223	1:31710736-31710736	A	upstream_gene_variant	MODIFIER	PUM1	ENSG00000134644	Transcript	ENST00000423018.2	protein_coding	-	-	-	-	-	-	-	-	-	rs6681223	172196	-1	-	HGNC	14957	-	-	-	-	-	-	-	-	-	-	-	0.0481
rs6681223	1:31710736-31710736	T	upstream_gene_variant	MODIFIER	PUM1	ENSG00000134644	Transcript	ENST00000423018.2	protein_coding	-	-	-	-	-	-	-	-	-	rs6681223	172196	-1	-	HGNC	14957	-	-	-	-	-	-	-	-	-	-	-	-
rs6681223	1:31710736-31710736	A	upstream_gene_variant	MODIFIER	PUM1	ENSG00000134644	Transcript	ENST00000424085.2	protein_coding	-	-	-	-	-	-	-	-	-	rs6681223	172194	-1	-	HGNC	14957	-	-	-	-	-	-	-	-	-	-	-	0.0481
rs6681223	1:31710736-31710736	T	upstream_gene_variant	MODIFIER	PUM1	ENSG00000134644	Transcript	ENST00000424085.2	protein_coding	-	-	-	-	-	-	-	-	-	rs6681223	172194	-1	-	HGNC	14957	-	-	-	-	-	-	-	-	-	-	-	-
rs6681223	1:31710736-31710736	A	upstream_gene_variant	MODIFIER	PUM1	ENSG00000134644	Transcript	ENST00000426105.2	protein_coding	-	-	-	-	-	-	-	-	-	rs6681223	172194	-1	-	HGNC	14957	-	-	-	-	-	-	-	-	-	-	-	0.0481
rs6681223	1:31710736-31710736	T	upstream_gene_variant	MODIFIER	PUM1	ENSG00000134644	Transcript	ENST00000426105.2	protein_coding	-	-	-	-	-	-	-	-	-	rs6681223	172194	-1	-	HGNC	14957	-	-	-	-	-	-	-	-	-	-	-	-
rs6681223	1:31710736-31710736	A	downstream_gene_variant	MODIFIER	RP11-201O14.2	ENSG00000232768	Transcript	ENST00000429616.1	processed_pseudogene	-	-	-	-	-	-	-	-	-	rs6681223	186855	1	-	Clone_based_vega_gene	-	-	-	-	-	-	-	-	-	-	-	-	0.0481
rs6681223	1:31710736-31710736	T	downstream_gene_variant	MODIFIER	RP11-201O14.2	ENSG00000232768	Transcript	ENST00000429616.1	processed_pseudogene	-	-	-	-	-	-	-	-	-	rs6681223	186855	1	-	Clone_based_vega_gene	-	-	-	-	-	-	-	-	-	-	-	-	-
rs6681223	1:31710736-31710736	A	downstream_gene_variant	MODIFIER	RP11-266K22.2	ENSG00000229044	Transcript	ENST00000430143.1	antisense	-	-	-	-	-	-	-	-	-	rs6681223	95178	-1	-	Clone_based_vega_gene	-	-	-	-	-	-	-	-	-	-	-	-	0.0481
rs6681223	1:31710736-31710736	T	downstream_gene_variant	MODIFIER	RP11-266K22.2	ENSG00000229044	Transcript	ENST00000430143.1	antisense	-	-	-	-	-	-	-	-	-	rs6681223	95178	-1	-	Clone_based_vega_gene	-	-	-	-	-	-	-	-	-	-	-	-	-
rs6681223	1:31710736-31710736	A	upstream_gene_variant	MODIFIER	PUM1	ENSG00000134644	Transcript	ENST00000440538.2	protein_coding	-	-	-	-	-	-	-	-	-	rs6681223	172205	-1	-	HGNC	14957	-	-	-	-	-	-	-	-	-	-	-	0.0481
rs6681223	1:31710736-31710736	T	upstream_gene_variant	MODIFIER	PUM1	ENSG00000134644	Transcript	ENST00000440538.2	protein_coding	-	-	-	-	-	-	-	-	-	rs6681223	172205	-1	-	HGNC	14957	-	-	-	-	-	-	-	-	-	-	-	-
rs6681223	1:31710736-31710736	A	upstream_gene_variant	MODIFIER	RP11-490K7.1	ENSG00000225142	Transcript	ENST00000441274.2	processed_pseudogene	-	-	-	-	-	-	-	-	-	rs6681223	129266	-1	-	Clone_based_vega_gene	-	-	-	-	-	-	-	-	-	-	-	-	0.0481
rs6681223	1:31710736-31710736	T	upstream_gene_variant	MODIFIER	RP11-490K7.1	ENSG00000225142	Transcript	ENST00000441274.2	processed_pseudogene	-	-	-	-	-	-	-	-	-	rs6681223	129266	-1	-	Clone_based_vega_gene	-	-	-	-	-	-	-	-	-	-	-	-	-
rs6681223	1:31710736-31710736	A	downstream_gene_variant	MODIFIER	SNRNP40	ENSG00000060688	Transcript	ENST00000446633.2	protein_coding	-	-	-	-	-	-	-	-	-	rs6681223	22060	-1	-	HGNC	30857	-	-	-	-	-	-	-	-	-	-	-	0.0481
rs6681223	1:31710736-31710736	T	downstream_gene_variant	MODIFIER	SNRNP40	ENSG00000060688	Transcript	ENST00000446633.2	protein_coding	-	-	-	-	-	-	-	-	-	rs6681223	22060	-1	-	HGNC	30857	-	-	-	-	-	-	-	-	-	-	-	-
rs6681223	1:31710736-31710736	A	downstream_gene_variant	MODIFIER	RP11-490K7.4	ENSG00000229447	Transcript	ENST00000452686.2	processed_pseudogene	-	-	-	-	-	-	-	-	-	rs6681223	25356	-1	-	Clone_based_vega_gene	-	-	-	-	-	-	-	-	-	-	-	-	0.0481
rs6681223	1:31710736-31710736	T	downstream_gene_variant	MODIFIER	RP11-490K7.4	ENSG00000229447	Transcript	ENST00000452686.2	processed_pseudogene	-	-	-	-	-	-	-	-	-	rs6681223	25356	-1	-	Clone_based_vega_gene	-	-	-	-	-	-	-	-	-	-	-	-	-
rs6681223	1:31710736-31710736	A	downstream_gene_variant	MODIFIER	SNRNP40	ENSG00000060688	Transcript	ENST00000463988.1	processed_transcript	-	-	-	-	-	-	-	-	-	rs6681223	54955	-1	-	HGNC	30857	-	-	-	-	-	-	-	-	-	-	-	0.0481
rs6681223	1:31710736-31710736	T	downstream_gene_variant	MODIFIER	SNRNP40	ENSG00000060688	Transcript	ENST00000463988.1	processed_transcript	-	-	-	-	-	-	-	-	-	rs6681223	54955	-1	-	HGNC	30857	-	-	-	-	-	-	-	-	-	-	-	-
rs6681223	1:31710736-31710736	A	downstream_gene_variant	MODIFIER	SNRNP40	ENSG00000060688	Transcript	ENST00000474025.1	processed_transcript	-	-	-	-	-	-	-	-	-	rs6681223	33319	-1	-	HGNC	30857	-	-	-	-	-	-	-	-	-	-	-	0.0481
rs6681223	1:31710736-31710736	T	downstream_gene_variant	MODIFIER	SNRNP40	ENSG00000060688	Transcript	ENST00000474025.1	processed_transcript	-	-	-	-	-	-	-	-	-	rs6681223	33319	-1	-	HGNC	30857	-	-	-	-	-	-	-	-	-	-	-	-
rs6681223	1:31710736-31710736	A	upstream_gene_variant	MODIFIER	ZCCHC17	ENSG00000121766	Transcript	ENST00000479629.1	processed_transcript	-	-	-	-	-	-	-	-	-	rs6681223	59109	1	-	HGNC	30246	-	-	-	-	-	-	-	-	-	-	-	0.0481
rs6681223	1:31710736-31710736	T	upstream_gene_variant	MODIFIER	ZCCHC17	ENSG00000121766	Transcript	ENST00000479629.1	processed_transcript	-	-	-	-	-	-	-	-	-	rs6681223	59109	1	-	HGNC	30246	-	-	-	-	-	-	-	-	-	-	-	-
rs6681223	1:31710736-31710736	A	upstream_gene_variant	MODIFIER	PUM1	ENSG00000134644	Transcript	ENST00000480602.1	nonsense_mediated_decay	-	-	-	-	-	-	-	-	-	rs6681223	172206	-1	-	HGNC	14957	-	-	-	-	-	-	-	-	-	-	-	0.0481
rs6681223	1:31710736-31710736	T	upstream_gene_variant	MODIFIER	PUM1	ENSG00000134644	Transcript	ENST00000480602.1	nonsense_mediated_decay	-	-	-	-	-	-	-	-	-	rs6681223	172206	-1	-	HGNC	14957	-	-	-	-	-	-	-	-	-	-	-	-
rs6681223	1:31710736-31710736	A	downstream_gene_variant	MODIFIER	FABP3	ENSG00000121769	Transcript	ENST00000482018.1	protein_coding	-	-	-	-	-	-	-	-	-	rs6681223	128002	-1	cds_end_NF	HGNC	3557	-	-	-	-	-	-	-	-	-	-	-	0.0481
rs6681223	1:31710736-31710736	T	downstream_gene_variant	MODIFIER	FABP3	ENSG00000121769	Transcript	ENST00000482018.1	protein_coding	-	-	-	-	-	-	-	-	-	rs6681223	128002	-1	cds_end_NF	HGNC	3557	-	-	-	-	-	-	-	-	-	-	-	-
rs6681223	1:31710736-31710736	A	downstream_gene_variant	MODIFIER	SNRNP40	ENSG00000060688	Transcript	ENST00000486941.1	processed_transcript	-	-	-	-	-	-	-	-	-	rs6681223	21784	-1	-	HGNC	30857	-	-	-	-	-	-	-	-	-	-	-	0.0481
rs6681223	1:31710736-31710736	T	downstream_gene_variant	MODIFIER	SNRNP40	ENSG00000060688	Transcript	ENST00000486941.1	processed_transcript	-	-	-	-	-	-	-	-	-	rs6681223	21784	-1	-	HGNC	30857	-	-	-	-	-	-	-	-	-	-	-	-
rs6681223	1:31710736-31710736	A	upstream_gene_variant	MODIFIER	SERINC2	ENSG00000168528	Transcript	ENST00000487207.1	processed_transcript	-	-	-	-	-	-	-	-	-	rs6681223	172328	1	-	HGNC	23231	-	-	-	-	-	-	-	-	-	-	-	0.0481
rs6681223	1:31710736-31710736	T	upstream_gene_variant	MODIFIER	SERINC2	ENSG00000168528	Transcript	ENST00000487207.1	processed_transcript	-	-	-	-	-	-	-	-	-	rs6681223	172328	1	-	HGNC	23231	-	-	-	-	-	-	-	-	-	-	-	-
rs6681223	1:31710736-31710736	A	downstream_gene_variant	MODIFIER	SNRNP40	ENSG00000060688	Transcript	ENST00000489853.1	processed_transcript	-	-	-	-	-	-	-	-	-	rs6681223	21785	-1	-	HGNC	30857	-	-	-	-	-	-	-	-	-	-	-	0.0481
rs6681223	1:31710736-31710736	T	downstream_gene_variant	MODIFIER	SNRNP40	ENSG00000060688	Transcript	ENST00000489853.1	processed_transcript	-	-	-	-	-	-	-	-	-	rs6681223	21785	-1	-	HGNC	30857	-	-	-	-	-	-	-	-	-	-	-	-
rs6681223	1:31710736-31710736	A	upstream_gene_variant	MODIFIER	ZCCHC17	ENSG00000121766	Transcript	ENST00000490049.1	processed_transcript	-	-	-	-	-	-	-	-	-	rs6681223	59158	1	-	HGNC	30246	-	-	-	-	-	-	-	-	-	-	-	0.0481
rs6681223	1:31710736-31710736	T	upstream_gene_variant	MODIFIER	ZCCHC17	ENSG00000121766	Transcript	ENST00000490049.1	processed_transcript	-	-	-	-	-	-	-	-	-	rs6681223	59158	1	-	HGNC	30246	-	-	-	-	-	-	-	-	-	-	-	-
rs6681223	1:31710736-31710736	A	downstream_gene_variant	MODIFIER	SNRNP40	ENSG00000060688	Transcript	ENST00000491106.1	processed_transcript	-	-	-	-	-	-	-	-	-	rs6681223	21897	-1	-	HGNC	30857	-	-	-	-	-	-	-	-	-	-	-	0.0481
rs6681223	1:31710736-31710736	T	downstream_gene_variant	MODIFIER	SNRNP40	ENSG00000060688	Transcript	ENST00000491106.1	processed_transcript	-	-	-	-	-	-	-	-	-	rs6681223	21897	-1	-	HGNC	30857	-	-	-	-	-	-	-	-	-	-	-	-
rs6681223	1:31710736-31710736	A	upstream_gene_variant	MODIFIER	SERINC2	ENSG00000168528	Transcript	ENST00000491976.1	processed_transcript	-	-	-	-	-	-	-	-	-	rs6681223	175924	1	-	HGNC	23231	-	-	-	-	-	-	-	-	-	-	-	0.0481
rs6681223	1:31710736-31710736	T	upstream_gene_variant	MODIFIER	SERINC2	ENSG00000168528	Transcript	ENST00000491976.1	processed_transcript	-	-	-	-	-	-	-	-	-	rs6681223	175924	1	-	HGNC	23231	-	-	-	-	-	-	-	-	-	-	-	-
rs6681223	1:31710736-31710736	A	downstream_gene_variant	MODIFIER	FABP3	ENSG00000121769	Transcript	ENST00000497275.1	processed_transcript	-	-	-	-	-	-	-	-	-	rs6681223	127824	-1	-	HGNC	3557	-	-	-	-	-	-	-	-	-	-	-	0.0481
rs6681223	1:31710736-31710736	T	downstream_gene_variant	MODIFIER	FABP3	ENSG00000121769	Transcript	ENST00000497275.1	processed_transcript	-	-	-	-	-	-	-	-	-	rs6681223	127824	-1	-	HGNC	3557	-	-	-	-	-	-	-	-	-	-	-	-
rs6681223	1:31710736-31710736	A	downstream_gene_variant	MODIFIER	FABP3	ENSG00000121769	Transcript	ENST00000498148.1	nonsense_mediated_decay	-	-	-	-	-	-	-	-	-	rs6681223	127832	-1	-	HGNC	3557	-	-	-	-	-	-	-	-	-	-	-	0.0481
rs6681223	1:31710736-31710736	T	downstream_gene_variant	MODIFIER	FABP3	ENSG00000121769	Transcript	ENST00000498148.1	nonsense_mediated_decay	-	-	-	-	-	-	-	-	-	rs6681223	127832	-1	-	HGNC	3557	-	-	-	-	-	-	-	-	-	-	-	-
rs6681223	1:31710736-31710736	A	upstream_gene_variant	MODIFIER	PUM1	ENSG00000134644	Transcript	ENST00000498419.1	protein_coding	-	-	-	-	-	-	-	-	-	rs6681223	242830	-1	cds_start_NF	HGNC	14957	-	-	-	-	-	-	-	-	-	-	-	0.0481
rs6681223	1:31710736-31710736	T	upstream_gene_variant	MODIFIER	PUM1	ENSG00000134644	Transcript	ENST00000498419.1	protein_coding	-	-	-	-	-	-	-	-	-	rs6681223	242830	-1	cds_start_NF	HGNC	14957	-	-	-	-	-	-	-	-	-	-	-	-
rs6681223	1:31710736-31710736	A	upstream_gene_variant	MODIFIER	PUM1	ENSG00000134644	Transcript	ENST00000524516.1	retained_intron	-	-	-	-	-	-	-	-	-	rs6681223	172194	-1	-	HGNC	14957	-	-	-	-	-	-	-	-	-	-	-	0.0481
rs6681223	1:31710736-31710736	T	upstream_gene_variant	MODIFIER	PUM1	ENSG00000134644	Transcript	ENST00000524516.1	retained_intron	-	-	-	-	-	-	-	-	-	rs6681223	172194	-1	-	HGNC	14957	-	-	-	-	-	-	-	-	-	-	-	-
rs6681223	1:31710736-31710736	A	upstream_gene_variant	MODIFIER	PUM1	ENSG00000134644	Transcript	ENST00000525843.1	protein_coding	-	-	-	-	-	-	-	-	-	rs6681223	172163	-1	cds_start_NF	HGNC	14957	-	-	-	-	-	-	-	-	-	-	-	0.0481
rs6681223	1:31710736-31710736	T	upstream_gene_variant	MODIFIER	PUM1	ENSG00000134644	Transcript	ENST00000525843.1	protein_coding	-	-	-	-	-	-	-	-	-	rs6681223	172163	-1	cds_start_NF	HGNC	14957	-	-	-	-	-	-	-	-	-	-	-	-
rs6681223	1:31710736-31710736	A	upstream_gene_variant	MODIFIER	PUM1	ENSG00000134644	Transcript	ENST00000525948.1	nonsense_mediated_decay	-	-	-	-	-	-	-	-	-	rs6681223	172194	-1	-	HGNC	14957	-	-	-	-	-	-	-	-	-	-	-	0.0481
rs6681223	1:31710736-31710736	T	upstream_gene_variant	MODIFIER	PUM1	ENSG00000134644	Transcript	ENST00000525948.1	nonsense_mediated_decay	-	-	-	-	-	-	-	-	-	rs6681223	172194	-1	-	HGNC	14957	-	-	-	-	-	-	-	-	-	-	-	-
rs6681223	1:31710736-31710736	A	upstream_gene_variant	MODIFIER	NKAIN1	ENSG00000084628	Transcript	ENST00000526106.1	protein_coding	-	-	-	-	-	-	-	-	-	rs6681223	49736	-1	cds_start_NF	HGNC	25743	-	-	-	-	-	-	-	-	-	-	-	0.0481
rs6681223	1:31710736-31710736	T	upstream_gene_variant	MODIFIER	NKAIN1	ENSG00000084628	Transcript	ENST00000526106.1	protein_coding	-	-	-	-	-	-	-	-	-	rs6681223	49736	-1	cds_start_NF	HGNC	25743	-	-	-	-	-	-	-	-	-	-	-	-
rs6681223	1:31710736-31710736	A	upstream_gene_variant	MODIFIER	PUM1	ENSG00000134644	Transcript	ENST00000526215.1	nonsense_mediated_decay	-	-	-	-	-	-	-	-	-	rs6681223	172213	-1	-	HGNC	14957	-	-	-	-	-	-	-	-	-	-	-	0.0481
rs6681223	1:31710736-31710736	T	upstream_gene_variant	MODIFIER	PUM1	ENSG00000134644	Transcript	ENST00000526215.1	nonsense_mediated_decay	-	-	-	-	-	-	-	-	-	rs6681223	172213	-1	-	HGNC	14957	-	-	-	-	-	-	-	-	-	-	-	-
rs6681223	1:31710736-31710736	A	upstream_gene_variant	MODIFIER	NKAIN1	ENSG00000084628	Transcript	ENST00000528449.1	processed_transcript	-	-	-	-	-	-	-	-	-	rs6681223	56213	-1	-	HGNC	25743	-	-	-	-	-	-	-	-	-	-	-	0.0481
rs6681223	1:31710736-31710736	T	upstream_gene_variant	MODIFIER	NKAIN1	ENSG00000084628	Transcript	ENST00000528449.1	processed_transcript	-	-	-	-	-	-	-	-	-	rs6681223	56213	-1	-	HGNC	25743	-	-	-	-	-	-	-	-	-	-	-	-
rs6681223	1:31710736-31710736	A	upstream_gene_variant	MODIFIER	NKAIN1	ENSG00000084628	Transcript	ENST00000530145.1	protein_coding	-	-	-	-	-	-	-	-	-	rs6681223	43969	-1	cds_end_NF	HGNC	25743	-	-	-	-	-	-	-	-	-	-	-	0.0481
rs6681223	1:31710736-31710736	T	upstream_gene_variant	MODIFIER	NKAIN1	ENSG00000084628	Transcript	ENST00000530145.1	protein_coding	-	-	-	-	-	-	-	-	-	rs6681223	43969	-1	cds_end_NF	HGNC	25743	-	-	-	-	-	-	-	-	-	-	-	-
rs6681223	1:31710736-31710736	A	upstream_gene_variant	MODIFIER	PUM1	ENSG00000134644	Transcript	ENST00000531867.1	protein_coding	-	-	-	-	-	-	-	-	-	rs6681223	175973	-1	cds_end_NF	HGNC	14957	-	-	-	-	-	-	-	-	-	-	-	0.0481
rs6681223	1:31710736-31710736	T	upstream_gene_variant	MODIFIER	PUM1	ENSG00000134644	Transcript	ENST00000531867.1	protein_coding	-	-	-	-	-	-	-	-	-	rs6681223	175973	-1	cds_end_NF	HGNC	14957	-	-	-	-	-	-	-	-	-	-	-	-
rs6681223	1:31710736-31710736	A	upstream_gene_variant	MODIFIER	PUM1	ENSG00000134644	Transcript	ENST00000532678.1	protein_coding	-	-	-	-	-	-	-	-	-	rs6681223	242785	-1	cds_start_NF,cds_end_NF	HGNC	14957	-	-	-	-	-	-	-	-	-	-	-	0.0481
rs6681223	1:31710736-31710736	T	upstream_gene_variant	MODIFIER	PUM1	ENSG00000134644	Transcript	ENST00000532678.1	protein_coding	-	-	-	-	-	-	-	-	-	rs6681223	242785	-1	cds_start_NF,cds_end_NF	HGNC	14957	-	-	-	-	-	-	-	-	-	-	-	-
rs6681223	1:31710736-31710736	A	upstream_gene_variant	MODIFIER	NKAIN1	ENSG00000084628	Transcript	ENST00000533581.1	retained_intron	-	-	-	-	-	-	-	-	-	rs6681223	49493	-1	-	HGNC	25743	-	-	-	-	-	-	-	-	-	-	-	0.0481
rs6681223	1:31710736-31710736	T	upstream_gene_variant	MODIFIER	NKAIN1	ENSG00000084628	Transcript	ENST00000533581.1	retained_intron	-	-	-	-	-	-	-	-	-	rs6681223	49493	-1	-	HGNC	25743	-	-	-	-	-	-	-	-	-	-	-	-
rs6681223	1:31710736-31710736	A	upstream_gene_variant	MODIFIER	SERINC2	ENSG00000168528	Transcript	ENST00000536384.1	protein_coding	-	-	-	-	-	-	-	-	-	rs6681223	175924	1	-	HGNC	23231	-	-	-	-	-	-	-	-	-	-	-	0.0481
rs6681223	1:31710736-31710736	T	upstream_gene_variant	MODIFIER	SERINC2	ENSG00000168528	Transcript	ENST00000536384.1	protein_coding	-	-	-	-	-	-	-	-	-	rs6681223	175924	1	-	HGNC	23231	-	-	-	-	-	-	-	-	-	-	-	-
rs6681223	1:31710736-31710736	A	upstream_gene_variant	MODIFIER	SERINC2	ENSG00000168528	Transcript	ENST00000536859.1	protein_coding	-	-	-	-	-	-	-	-	-	rs6681223	172312	1	-	HGNC	23231	-	-	-	-	-	-	-	-	-	-	-	0.0481
rs6681223	1:31710736-31710736	T	upstream_gene_variant	MODIFIER	SERINC2	ENSG00000168528	Transcript	ENST00000536859.1	protein_coding	-	-	-	-	-	-	-	-	-	rs6681223	172312	1	-	HGNC	23231	-	-	-	-	-	-	-	-	-	-	-	-
rs6681223	1:31710736-31710736	A	upstream_gene_variant	MODIFIER	ZCCHC17	ENSG00000121766	Transcript	ENST00000546109.1	protein_coding	-	-	-	-	-	-	-	-	-	rs6681223	59143	1	-	HGNC	30246	-	-	-	-	-	-	-	-	-	-	-	0.0481
rs6681223	1:31710736-31710736	T	upstream_gene_variant	MODIFIER	ZCCHC17	ENSG00000121766	Transcript	ENST00000546109.1	protein_coding	-	-	-	-	-	-	-	-	-	rs6681223	59143	1	-	HGNC	30246	-	-	-	-	-	-	-	-	-	-	-	-
rs6681223	1:31710736-31710736	A	downstream_gene_variant	MODIFIER	AC114494.1	ENSG00000268950	Transcript	ENST00000596131.1	protein_coding	-	-	-	-	-	-	-	-	-	rs6681223	191456	-1	-	Clone_based_ensembl_gene	-	-	-	-	-	-	-	-	-	-	-	-	0.0481
rs6681223	1:31710736-31710736	T	downstream_gene_variant	MODIFIER	AC114494.1	ENSG00000268950	Transcript	ENST00000596131.1	protein_coding	-	-	-	-	-	-	-	-	-	rs6681223	191456	-1	-	Clone_based_ensembl_gene	-	-	-	-	-	-	-	-	-	-	-	-	-
rs61780100	1:31796354-31796354	C	upstream_gene_variant	MODIFIER	NKAIN1	ENSG00000084628	Transcript	ENST00000263693.1	protein_coding	-	-	-	-	-	-	-	-	-	rs61780100	135354	-1	-	HGNC	25743	-	-	-	-	-	-	-	-	-	-	-	0.009
rs61780100	1:31796354-31796354	C	upstream_gene_variant	MODIFIER	SNRNP40	ENSG00000060688	Transcript	ENST00000263694.4	protein_coding	-	-	-	-	-	-	-	-	-	rs61780100	26737	-1	-	HGNC	30857	-	-	-	-	-	-	-	-	-	-	-	0.009
rs61780100	1:31796354-31796354	C	upstream_gene_variant	MODIFIER	TINAGL1	ENSG00000142910	Transcript	ENST00000271064.7	protein_coding	-	-	-	-	-	-	-	-	-	rs61780100	245782	1	-	HGNC	19168	-	-	-	-	-	-	-	-	-	-	-	0.009
rs61780100	1:31796354-31796354	C	upstream_gene_variant	MODIFIER	SEPW1P	ENSG00000215900	Transcript	ENST00000322792.5	processed_pseudogene	-	-	-	-	-	-	-	-	-	rs61780100	227949	-1	-	HGNC	10753	-	-	-	-	-	-	-	-	-	-	-	0.009
rs61780100	1:31796354-31796354	C	intron_variant	MODIFIER	ZCCHC17	ENSG00000121766	Transcript	ENST00000344147.5	protein_coding	-	3/7	-	-	-	-	-	-	-	rs61780100	-	1	-	HGNC	30246	-	-	-	-	-	-	-	-	-	-	-	0.009
rs61780100	1:31796354-31796354	C	upstream_gene_variant	MODIFIER	SERINC2	ENSG00000168528	Transcript	ENST00000373709.3	protein_coding	-	-	-	-	-	-	-	-	-	rs61780100	89609	1	-	HGNC	23231	-	-	-	-	-	-	-	-	-	-	-	0.009
rs61780100	1:31796354-31796354	C	upstream_gene_variant	MODIFIER	SERINC2	ENSG00000168528	Transcript	ENST00000373710.1	protein_coding	-	-	-	-	-	-	-	-	-	rs61780100	86058	1	-	HGNC	23231	-	-	-	-	-	-	-	-	-	-	-	0.009
rs61780100	1:31796354-31796354	C	downstream_gene_variant	MODIFIER	FABP3	ENSG00000121769	Transcript	ENST00000373713.2	protein_coding	-	-	-	-	-	-	-	-	-	rs61780100	42118	-1	-	HGNC	3557	-	-	-	-	-	-	-	-	-	-	-	0.009
rs61780100	1:31796354-31796354	C	intron_variant	MODIFIER	ZCCHC17	ENSG00000121766	Transcript	ENST00000373714.1	protein_coding	-	3/7	-	-	-	-	-	-	-	rs61780100	-	1	-	HGNC	30246	-	-	-	-	-	-	-	-	-	-	-	0.009
rs61780100	1:31796354-31796354	C	upstream_gene_variant	MODIFIER	SNRNP40	ENSG00000060688	Transcript	ENST00000373720.3	protein_coding	-	-	-	-	-	-	-	-	-	rs61780100	53841	-1	-	HGNC	30857	-	-	-	-	-	-	-	-	-	-	-	0.009
rs61780100	1:31796354-31796354	C	upstream_gene_variant	MODIFIER	NKAIN1	ENSG00000084628	Transcript	ENST00000373736.2	protein_coding	-	-	-	-	-	-	-	-	-	rs61780100	83953	-1	-	HGNC	25743	-	-	-	-	-	-	-	-	-	-	-	0.009
rs61780100	1:31796354-31796354	C	downstream_gene_variant	MODIFIER	RNU6-40P	ENSG00000206981	Transcript	ENST00000384254.1	snRNA	-	-	-	-	-	-	-	-	-	rs61780100	174065	-1	-	HGNC	34248	-	-	-	-	-	-	-	-	-	-	-	0.009
rs61780100	1:31796354-31796354	C	upstream_gene_variant	MODIFIER	NKAIN1	ENSG00000084628	Transcript	ENST00000398657.2	protein_coding	-	-	-	-	-	-	-	-	-	rs61780100	135354	-1	-	HGNC	25743	-	-	-	-	-	-	-	-	-	-	-	0.009
rs61780100	1:31796354-31796354	C	downstream_gene_variant	MODIFIER	RP11-439L8.2	ENSG00000215899	Transcript	ENST00000401075.3	processed_pseudogene	-	-	-	-	-	-	-	-	-	rs61780100	164082	-1	-	Clone_based_vega_gene	-	-	-	-	-	-	-	-	-	-	-	-	0.009
rs61780100	1:31796354-31796354	C	upstream_gene_variant	MODIFIER	RP11-439L8.4	ENSG00000223907	Transcript	ENST00000412068.1	lincRNA	-	-	-	-	-	-	-	-	-	rs61780100	187682	1	-	Clone_based_vega_gene	-	-	-	-	-	-	-	-	-	-	-	-	0.009
rs61780100	1:31796354-31796354	C	upstream_gene_variant	MODIFIER	RP11-439L8.4	ENSG00000223907	Transcript	ENST00000417514.1	lincRNA	-	-	-	-	-	-	-	-	-	rs61780100	191610	1	-	Clone_based_vega_gene	-	-	-	-	-	-	-	-	-	-	-	-	0.009
rs61780100	1:31796354-31796354	C	upstream_gene_variant	MODIFIER	RP11-439L8.3	ENSG00000228682	Transcript	ENST00000418618.1	lincRNA	-	-	-	-	-	-	-	-	-	rs61780100	175487	1	-	Clone_based_vega_gene	-	-	-	-	-	-	-	-	-	-	-	-	0.009
rs61780100	1:31796354-31796354	C	intron_variant	MODIFIER	ZCCHC17	ENSG00000121766	Transcript	ENST00000422613.2	protein_coding	-	2/6	-	-	-	-	-	-	-	rs61780100	-	1	-	HGNC	30246	-	-	-	-	-	-	-	-	-	-	-	0.009
rs61780100	1:31796354-31796354	C	downstream_gene_variant	MODIFIER	RP11-266K22.2	ENSG00000229044	Transcript	ENST00000430143.1	antisense	-	-	-	-	-	-	-	-	-	rs61780100	9560	-1	-	Clone_based_vega_gene	-	-	-	-	-	-	-	-	-	-	-	-	0.009
rs61780100	1:31796354-31796354	C	downstream_gene_variant	MODIFIER	RP11-73M7.1	ENSG00000229167	Transcript	ENST00000435872.1	antisense	-	-	-	-	-	-	-	-	-	rs61780100	240832	-1	-	Clone_based_vega_gene	-	-	-	-	-	-	-	-	-	-	-	-	0.009
rs61780100	1:31796354-31796354	C	upstream_gene_variant	MODIFIER	TINAGL1	ENSG00000142910	Transcript	ENST00000441210.2	protein_coding	-	-	-	-	-	-	-	-	-	rs61780100	245762	1	-	HGNC	19168	-	-	-	-	-	-	-	-	-	-	-	0.009
rs61780100	1:31796354-31796354	C	upstream_gene_variant	MODIFIER	RP11-490K7.1	ENSG00000225142	Transcript	ENST00000441274.2	processed_pseudogene	-	-	-	-	-	-	-	-	-	rs61780100	214884	-1	-	Clone_based_vega_gene	-	-	-	-	-	-	-	-	-	-	-	-	0.009
rs61780100	1:31796354-31796354	C	upstream_gene_variant	MODIFIER	SNRNP40	ENSG00000060688	Transcript	ENST00000446633.2	protein_coding	-	-	-	-	-	-	-	-	-	rs61780100	26692	-1	-	HGNC	30857	-	-	-	-	-	-	-	-	-	-	-	0.009
rs61780100	1:31796354-31796354	C	upstream_gene_variant	MODIFIER	RP11-490K7.4	ENSG00000229447	Transcript	ENST00000452686.2	processed_pseudogene	-	-	-	-	-	-	-	-	-	rs61780100	59826	-1	-	Clone_based_vega_gene	-	-	-	-	-	-	-	-	-	-	-	-	0.009
rs61780100	1:31796354-31796354	C	upstream_gene_variant	MODIFIER	TINAGL1	ENSG00000142910	Transcript	ENST00000457433.2	protein_coding	-	-	-	-	-	-	-	-	-	rs61780100	245762	1	-	HGNC	19168	-	-	-	-	-	-	-	-	-	-	-	0.009
rs61780100	1:31796354-31796354	C	upstream_gene_variant	MODIFIER	TINAGL1	ENSG00000142910	Transcript	ENST00000461030.1	processed_transcript	-	-	-	-	-	-	-	-	-	rs61780100	245789	1	-	HGNC	19168	-	-	-	-	-	-	-	-	-	-	-	0.009
rs61780100	1:31796354-31796354	C	upstream_gene_variant	MODIFIER	SNRNP40	ENSG00000060688	Transcript	ENST00000463988.1	processed_transcript	-	-	-	-	-	-	-	-	-	rs61780100	26725	-1	-	HGNC	30857	-	-	-	-	-	-	-	-	-	-	-	0.009
rs61780100	1:31796354-31796354	C	upstream_gene_variant	MODIFIER	TINAGL1	ENSG00000142910	Transcript	ENST00000466998.1	processed_transcript	-	-	-	-	-	-	-	-	-	rs61780100	245792	1	-	HGNC	19168	-	-	-	-	-	-	-	-	-	-	-	0.009
rs61780100	1:31796354-31796354	C	upstream_gene_variant	MODIFIER	TINAGL1	ENSG00000142910	Transcript	ENST00000468635.1	processed_transcript	-	-	-	-	-	-	-	-	-	rs61780100	247392	1	-	HGNC	19168	-	-	-	-	-	-	-	-	-	-	-	0.009
rs61780100	1:31796354-31796354	C	upstream_gene_variant	MODIFIER	SNRNP40	ENSG00000060688	Transcript	ENST00000474025.1	processed_transcript	-	-	-	-	-	-	-	-	-	rs61780100	34088	-1	-	HGNC	30857	-	-	-	-	-	-	-	-	-	-	-	0.009
rs61780100	1:31796354-31796354	C	upstream_gene_variant	MODIFIER	TINAGL1	ENSG00000142910	Transcript	ENST00000478398.1	processed_transcript	-	-	-	-	-	-	-	-	-	rs61780100	245815	1	-	HGNC	19168	-	-	-	-	-	-	-	-	-	-	-	0.009
rs61780100	1:31796354-31796354	C	intron_variant,non_coding_transcript_variant	MODIFIER	ZCCHC17	ENSG00000121766	Transcript	ENST00000479629.1	processed_transcript	-	4/7	-	-	-	-	-	-	-	rs61780100	-	1	-	HGNC	30246	-	-	-	-	-	-	-	-	-	-	-	0.009
rs61780100	1:31796354-31796354	C	upstream_gene_variant	MODIFIER	TINAGL1	ENSG00000142910	Transcript	ENST00000481165.1	processed_transcript	-	-	-	-	-	-	-	-	-	rs61780100	246281	1	-	HGNC	19168	-	-	-	-	-	-	-	-	-	-	-	0.009
rs61780100	1:31796354-31796354	C	downstream_gene_variant	MODIFIER	FABP3	ENSG00000121769	Transcript	ENST00000482018.1	protein_coding	-	-	-	-	-	-	-	-	-	rs61780100	42384	-1	cds_end_NF	HGNC	3557	-	-	-	-	-	-	-	-	-	-	-	0.009
rs61780100	1:31796354-31796354	C	upstream_gene_variant	MODIFIER	SNRNP40	ENSG00000060688	Transcript	ENST00000486941.1	processed_transcript	-	-	-	-	-	-	-	-	-	rs61780100	61685	-1	-	HGNC	30857	-	-	-	-	-	-	-	-	-	-	-	0.009
rs61780100	1:31796354-31796354	C	upstream_gene_variant	MODIFIER	SERINC2	ENSG00000168528	Transcript	ENST00000487207.1	processed_transcript	-	-	-	-	-	-	-	-	-	rs61780100	86710	1	-	HGNC	23231	-	-	-	-	-	-	-	-	-	-	-	0.009
rs61780100	1:31796354-31796354	C	upstream_gene_variant	MODIFIER	SNRNP40	ENSG00000060688	Transcript	ENST00000489853.1	processed_transcript	-	-	-	-	-	-	-	-	-	rs61780100	41024	-1	-	HGNC	30857	-	-	-	-	-	-	-	-	-	-	-	0.009
rs61780100	1:31796354-31796354	C	intron_variant,non_coding_transcript_variant	MODIFIER	ZCCHC17	ENSG00000121766	Transcript	ENST00000490049.1	processed_transcript	-	3/4	-	-	-	-	-	-	-	rs61780100	-	1	-	HGNC	30246	-	-	-	-	-	-	-	-	-	-	-	0.009
rs61780100	1:31796354-31796354	C	upstream_gene_variant	MODIFIER	SNRNP40	ENSG00000060688	Transcript	ENST00000491106.1	processed_transcript	-	-	-	-	-	-	-	-	-	rs61780100	62430	-1	-	HGNC	30857	-	-	-	-	-	-	-	-	-	-	-	0.009
rs61780100	1:31796354-31796354	C	upstream_gene_variant	MODIFIER	SERINC2	ENSG00000168528	Transcript	ENST00000491976.1	processed_transcript	-	-	-	-	-	-	-	-	-	rs61780100	90306	1	-	HGNC	23231	-	-	-	-	-	-	-	-	-	-	-	0.009
rs61780100	1:31796354-31796354	C	downstream_gene_variant	MODIFIER	FABP3	ENSG00000121769	Transcript	ENST00000497275.1	processed_transcript	-	-	-	-	-	-	-	-	-	rs61780100	42206	-1	-	HGNC	3557	-	-	-	-	-	-	-	-	-	-	-	0.009
rs61780100	1:31796354-31796354	C	downstream_gene_variant	MODIFIER	FABP3	ENSG00000121769	Transcript	ENST00000498148.1	nonsense_mediated_decay	-	-	-	-	-	-	-	-	-	rs61780100	42214	-1	-	HGNC	3557	-	-	-	-	-	-	-	-	-	-	-	0.009
rs61780100	1:31796354-31796354	C	upstream_gene_variant	MODIFIER	TINAGL1	ENSG00000142910	Transcript	ENST00000498429.1	processed_transcript	-	-	-	-	-	-	-	-	-	rs61780100	249000	1	-	HGNC	19168	-	-	-	-	-	-	-	-	-	-	-	0.009
rs61780100	1:31796354-31796354	C	upstream_gene_variant	MODIFIER	NKAIN1	ENSG00000084628	Transcript	ENST00000526106.1	protein_coding	-	-	-	-	-	-	-	-	-	rs61780100	135354	-1	cds_start_NF	HGNC	25743	-	-	-	-	-	-	-	-	-	-	-	0.009
rs61780100	1:31796354-31796354	C	upstream_gene_variant	MODIFIER	NKAIN1	ENSG00000084628	Transcript	ENST00000528449.1	processed_transcript	-	-	-	-	-	-	-	-	-	rs61780100	141831	-1	-	HGNC	25743	-	-	-	-	-	-	-	-	-	-	-	0.009
rs61780100	1:31796354-31796354	C	upstream_gene_variant	MODIFIER	NKAIN1	ENSG00000084628	Transcript	ENST00000530145.1	protein_coding	-	-	-	-	-	-	-	-	-	rs61780100	129587	-1	cds_end_NF	HGNC	25743	-	-	-	-	-	-	-	-	-	-	-	0.009
rs61780100	1:31796354-31796354	C	upstream_gene_variant	MODIFIER	NKAIN1	ENSG00000084628	Transcript	ENST00000533581.1	retained_intron	-	-	-	-	-	-	-	-	-	rs61780100	135111	-1	-	HGNC	25743	-	-	-	-	-	-	-	-	-	-	-	0.009
rs61780100	1:31796354-31796354	C	upstream_gene_variant	MODIFIER	SERINC2	ENSG00000168528	Transcript	ENST00000536384.1	protein_coding	-	-	-	-	-	-	-	-	-	rs61780100	90306	1	-	HGNC	23231	-	-	-	-	-	-	-	-	-	-	-	0.009
rs61780100	1:31796354-31796354	C	upstream_gene_variant	MODIFIER	SERINC2	ENSG00000168528	Transcript	ENST00000536859.1	protein_coding	-	-	-	-	-	-	-	-	-	rs61780100	86694	1	-	HGNC	23231	-	-	-	-	-	-	-	-	-	-	-	0.009
rs61780100	1:31796354-31796354	C	upstream_gene_variant	MODIFIER	TINAGL1	ENSG00000142910	Transcript	ENST00000537531.1	protein_coding	-	-	-	-	-	-	-	-	-	rs61780100	245785	1	-	HGNC	19168	-	-	-	-	-	-	-	-	-	-	-	0.009
rs61780100	1:31796354-31796354	C	intron_variant	MODIFIER	ZCCHC17	ENSG00000121766	Transcript	ENST00000546109.1	protein_coding	-	4/8	-	-	-	-	-	-	-	rs61780100	-	1	-	HGNC	30246	-	-	-	-	-	-	-	-	-	-	-	0.009
rs61780100	1:31796354-31796354	C	downstream_gene_variant	MODIFIER	AC114494.1	ENSG00000268950	Transcript	ENST00000596131.1	protein_coding	-	-	-	-	-	-	-	-	-	rs61780100	105838	-1	-	Clone_based_ensembl_gene	-	-	-	-	-	-	-	-	-	-	-	-	0.009
rs12138106	1:32204035-32204035	T	intron_variant	MODIFIER	BAI2	ENSG00000121753	Transcript	ENST00000257070.4	protein_coding	-	17/31	-	-	-	-	-	-	-	rs12138106	-	-1	-	HGNC	944	-	-	-	-	-	-	-	-	-	-	-	0.0074
rs12138106	1:32204035-32204035	T	downstream_gene_variant	MODIFIER	SPOCD1	ENSG00000134668	Transcript	ENST00000257100.3	protein_coding	-	-	-	-	-	-	-	-	-	rs12138106	51988	-1	-	HGNC	26338	-	-	-	-	-	-	-	-	-	-	-	0.0074
rs12138106	1:32204035-32204035	T	downstream_gene_variant	MODIFIER	TINAGL1	ENSG00000142910	Transcript	ENST00000271064.7	protein_coding	-	-	-	-	-	-	-	-	-	rs12138106	150748	1	-	HGNC	19168	-	-	-	-	-	-	-	-	-	-	-	0.0074
rs12138106	1:32204035-32204035	T	upstream_gene_variant	MODIFIER	COL16A1	ENSG00000084636	Transcript	ENST00000271069.6	protein_coding	-	-	-	-	-	-	-	-	-	rs12138106	34267	-1	-	HGNC	2193	-	-	-	-	-	-	-	-	-	-	-	0.0074
rs12138106	1:32204035-32204035	T	downstream_gene_variant	MODIFIER	PTP4A2	ENSG00000184007	Transcript	ENST00000344035.6	protein_coding	-	-	-	-	-	-	-	-	-	rs12138106	167987	-1	-	HGNC	9635	-	-	-	-	-	-	-	-	-	-	-	0.0074
rs12138106	1:32204035-32204035	T	downstream_gene_variant	MODIFIER	PTP4A2	ENSG00000184007	Transcript	ENST00000356536.3	protein_coding	-	-	-	-	-	-	-	-	-	rs12138106	169758	-1	-	HGNC	9635	-	-	-	-	-	-	-	-	-	-	-	0.0074
rs12138106	1:32204035-32204035	T	downstream_gene_variant	MODIFIER	SPOCD1	ENSG00000134668	Transcript	ENST00000360482.2	protein_coding	-	-	-	-	-	-	-	-	-	rs12138106	51990	-1	-	HGNC	26338	-	-	-	-	-	-	-	-	-	-	-	0.0074
rs12138106	1:32204035-32204035	T	downstream_gene_variant	MODIFIER	SPOCD1	ENSG00000134668	Transcript	ENST00000373648.2	protein_coding	-	-	-	-	-	-	-	-	-	rs12138106	51990	-1	-	HGNC	26338	-	-	-	-	-	-	-	-	-	-	-	0.0074
rs12138106	1:32204035-32204035	T	intron_variant	MODIFIER	BAI2	ENSG00000121753	Transcript	ENST00000373655.2	protein_coding	-	17/32	-	-	-	-	-	-	-	rs12138106	-	-1	-	HGNC	944	-	-	-	-	-	-	-	-	-	-	-	0.0074
rs12138106	1:32204035-32204035	T	intron_variant	MODIFIER	BAI2	ENSG00000121753	Transcript	ENST00000373658.3	protein_coding	-	17/32	-	-	-	-	-	-	-	rs12138106	-	-1	-	HGNC	944	-	-	-	-	-	-	-	-	-	-	-	0.0074
rs12138106	1:32204035-32204035	T	upstream_gene_variant	MODIFIER	COL16A1	ENSG00000084636	Transcript	ENST00000373667.4	protein_coding	-	-	-	-	-	-	-	-	-	rs12138106	41424	-1	cds_start_NF,cds_end_NF	HGNC	2193	-	-	-	-	-	-	-	-	-	-	-	0.0074
rs12138106	1:32204035-32204035	T	upstream_gene_variant	MODIFIER	COL16A1	ENSG00000084636	Transcript	ENST00000373668.3	protein_coding	-	-	-	-	-	-	-	-	-	rs12138106	34115	-1	-	HGNC	2193	-	-	-	-	-	-	-	-	-	-	-	0.0074
rs12138106	1:32204035-32204035	T	upstream_gene_variant	MODIFIER	COL16A1	ENSG00000084636	Transcript	ENST00000373672.3	protein_coding	-	-	-	-	-	-	-	-	-	rs12138106	34115	-1	-	HGNC	2193	-	-	-	-	-	-	-	-	-	-	-	0.0074
rs12138106	1:32204035-32204035	T	upstream_gene_variant	MODIFIER	PEF1	ENSG00000162517	Transcript	ENST00000373703.4	protein_coding	-	-	-	-	-	-	-	-	-	rs12138106	93547	-1	-	HGNC	30009	-	-	-	-	-	-	-	-	-	-	-	0.0074
rs12138106	1:32204035-32204035	T	downstream_gene_variant	MODIFIER	HCRTR1	ENSG00000121764	Transcript	ENST00000373705.1	protein_coding	-	-	-	-	-	-	-	-	-	rs12138106	105916	1	-	HGNC	4848	-	-	-	-	-	-	-	-	-	-	-	0.0074
rs12138106	1:32204035-32204035	T	downstream_gene_variant	MODIFIER	HCRTR1	ENSG00000121764	Transcript	ENST00000373706.5	protein_coding	-	-	-	-	-	-	-	-	-	rs12138106	111243	1	-	HGNC	4848	-	-	-	-	-	-	-	-	-	-	-	0.0074
rs12138106	1:32204035-32204035	T	upstream_gene_variant	MODIFIER	RNU6-40P	ENSG00000206981	Transcript	ENST00000384254.1	snRNA	-	-	-	-	-	-	-	-	-	rs12138106	233510	-1	-	HGNC	34248	-	-	-	-	-	-	-	-	-	-	-	0.0074
rs12138106	1:32204035-32204035	T	upstream_gene_variant	MODIFIER	AL136115.1	ENSG00000212673	Transcript	ENST00000391369.1	protein_coding	-	-	-	-	-	-	-	-	-	rs12138106	175139	1	-	Clone_based_ensembl_gene	-	-	-	-	-	-	-	-	-	-	-	-	0.0074
rs12138106	1:32204035-32204035	T	intron_variant	MODIFIER	BAI2	ENSG00000121753	Transcript	ENST00000398538.1	protein_coding	-	14/28	-	-	-	-	-	-	-	rs12138106	-	-1	-	HGNC	944	-	-	-	-	-	-	-	-	-	-	-	0.0074
rs12138106	1:32204035-32204035	T	intron_variant	MODIFIER	BAI2	ENSG00000121753	Transcript	ENST00000398542.1	protein_coding	-	14/27	-	-	-	-	-	-	-	rs12138106	-	-1	-	HGNC	944	-	-	-	-	-	-	-	-	-	-	-	0.0074
rs12138106	1:32204035-32204035	T	intron_variant	MODIFIER	BAI2	ENSG00000121753	Transcript	ENST00000398547.1	protein_coding	-	14/28	-	-	-	-	-	-	-	rs12138106	-	-1	-	HGNC	944	-	-	-	-	-	-	-	-	-	-	-	0.0074
rs12138106	1:32204035-32204035	T	intron_variant	MODIFIER	BAI2	ENSG00000121753	Transcript	ENST00000398556.3	protein_coding	-	14/28	-	-	-	-	-	-	-	rs12138106	-	-1	-	HGNC	944	-	-	-	-	-	-	-	-	-	-	-	0.0074
rs12138106	1:32204035-32204035	T	upstream_gene_variant	MODIFIER	RP11-439L8.2	ENSG00000215899	Transcript	ENST00000401075.3	processed_pseudogene	-	-	-	-	-	-	-	-	-	rs12138106	242258	-1	-	Clone_based_vega_gene	-	-	-	-	-	-	-	-	-	-	-	-	0.0074
rs12138106	1:32204035-32204035	T	downstream_gene_variant	MODIFIER	HCRTR1	ENSG00000121764	Transcript	ENST00000403528.2	protein_coding	-	-	-	-	-	-	-	-	-	rs12138106	111116	1	-	HGNC	4848	-	-	-	-	-	-	-	-	-	-	-	0.0074
rs12138106	1:32204035-32204035	T	downstream_gene_variant	MODIFIER	RP11-439L8.4	ENSG00000223907	Transcript	ENST00000412068.1	lincRNA	-	-	-	-	-	-	-	-	-	rs12138106	214189	1	-	Clone_based_vega_gene	-	-	-	-	-	-	-	-	-	-	-	-	0.0074
rs12138106	1:32204035-32204035	T	downstream_gene_variant	MODIFIER	RP11-439L8.4	ENSG00000223907	Transcript	ENST00000417514.1	lincRNA	-	-	-	-	-	-	-	-	-	rs12138106	214845	1	-	Clone_based_vega_gene	-	-	-	-	-	-	-	-	-	-	-	-	0.0074
rs12138106	1:32204035-32204035	T	downstream_gene_variant	MODIFIER	RP11-439L8.3	ENSG00000228682	Transcript	ENST00000418618.1	lincRNA	-	-	-	-	-	-	-	-	-	rs12138106	229868	1	-	Clone_based_vega_gene	-	-	-	-	-	-	-	-	-	-	-	-	0.0074
rs12138106	1:32204035-32204035	T	intron_variant	MODIFIER	BAI2	ENSG00000121753	Transcript	ENST00000420125.1	protein_coding	-	13/13	-	-	-	-	-	-	-	rs12138106	-	-1	cds_start_NF,cds_end_NF	HGNC	944	-	-	-	-	-	-	-	-	-	-	-	0.0074
rs12138106	1:32204035-32204035	T	upstream_gene_variant	MODIFIER	RP11-73M7.1	ENSG00000229167	Transcript	ENST00000435872.1	antisense	-	-	-	-	-	-	-	-	-	rs12138106	162861	-1	-	Clone_based_vega_gene	-	-	-	-	-	-	-	-	-	-	-	-	0.0074
rs12138106	1:32204035-32204035	T	downstream_gene_variant	MODIFIER	BAI2	ENSG00000121753	Transcript	ENST00000436464.1	protein_coding	-	-	-	-	-	-	-	-	-	rs12138106	18783	-1	cds_end_NF	HGNC	944	-	-	-	-	-	-	-	-	-	-	-	0.0074
rs12138106	1:32204035-32204035	T	intron_variant	MODIFIER	BAI2	ENSG00000121753	Transcript	ENST00000440175.2	protein_coding	-	12/25	-	-	-	-	-	-	-	rs12138106	-	-1	-	HGNC	944	-	-	-	-	-	-	-	-	-	-	-	0.0074
rs12138106	1:32204035-32204035	T	upstream_gene_variant	MODIFIER	COL16A1	ENSG00000084636	Transcript	ENST00000440437.1	protein_coding	-	-	-	-	-	-	-	-	-	rs12138106	72353	-1	cds_start_NF,cds_end_NF	HGNC	2193	-	-	-	-	-	-	-	-	-	-	-	0.0074
rs12138106	1:32204035-32204035	T	upstream_gene_variant	MODIFIER	PEF1	ENSG00000162517	Transcript	ENST00000440872.2	protein_coding	-	-	-	-	-	-	-	-	-	rs12138106	93561	-1	-	HGNC	30009	-	-	-	-	-	-	-	-	-	-	-	0.0074
rs12138106	1:32204035-32204035	T	downstream_gene_variant	MODIFIER	TINAGL1	ENSG00000142910	Transcript	ENST00000441210.2	protein_coding	-	-	-	-	-	-	-	-	-	rs12138106	157474	1	-	HGNC	19168	-	-	-	-	-	-	-	-	-	-	-	0.0074
rs12138106	1:32204035-32204035	T	downstream_gene_variant	MODIFIER	RP11-73M7.6	ENSG00000235790	Transcript	ENST00000445166.1	antisense	-	-	-	-	-	-	-	-	-	rs12138106	78496	1	-	Clone_based_vega_gene	-	-	-	-	-	-	-	-	-	-	-	-	0.0074
rs12138106	1:32204035-32204035	T	upstream_gene_variant	MODIFIER	RP4-534N18.2	ENSG00000228634	Transcript	ENST00000447478.1	lincRNA	-	-	-	-	-	-	-	-	-	rs12138106	194586	1	-	Clone_based_vega_gene	-	-	-	-	-	-	-	-	-	-	-	-	0.0074
rs12138106	1:32204035-32204035	T	downstream_gene_variant	MODIFIER	SPOCD1	ENSG00000134668	Transcript	ENST00000452755.2	protein_coding	-	-	-	-	-	-	-	-	-	rs12138106	52043	-1	-	HGNC	26338	-	-	-	-	-	-	-	-	-	-	-	0.0074
rs12138106	1:32204035-32204035	T	downstream_gene_variant	MODIFIER	RP11-84A19.2	ENSG00000203620	Transcript	ENST00000453837.1	lincRNA	-	-	-	-	-	-	-	-	-	rs12138106	103585	-1	-	Clone_based_vega_gene	-	-	-	-	-	-	-	-	-	-	-	-	0.0074
rs12138106	1:32204035-32204035	T	downstream_gene_variant	MODIFIER	TINAGL1	ENSG00000142910	Transcript	ENST00000457433.2	protein_coding	-	-	-	-	-	-	-	-	-	rs12138106	150747	1	-	HGNC	19168	-	-	-	-	-	-	-	-	-	-	-	0.0074
rs12138106	1:32204035-32204035	T	downstream_gene_variant	MODIFIER	PTP4A2	ENSG00000184007	Transcript	ENST00000457805.2	protein_coding	-	-	-	-	-	-	-	-	-	rs12138106	170100	-1	-	HGNC	9635	-	-	-	-	-	-	-	-	-	-	-	0.0074
rs12138106	1:32204035-32204035	T	upstream_gene_variant	MODIFIER	COL16A1	ENSG00000084636	Transcript	ENST00000458715.1	protein_coding	-	-	-	-	-	-	-	-	-	rs12138106	54686	-1	cds_start_NF,cds_end_NF	HGNC	2193	-	-	-	-	-	-	-	-	-	-	-	0.0074
rs12138106	1:32204035-32204035	T	downstream_gene_variant	MODIFIER	SPOCD1	ENSG00000134668	Transcript	ENST00000460061.1	retained_intron	-	-	-	-	-	-	-	-	-	rs12138106	56082	-1	-	HGNC	26338	-	-	-	-	-	-	-	-	-	-	-	0.0074
rs12138106	1:32204035-32204035	T	upstream_gene_variant	MODIFIER	PEF1	ENSG00000162517	Transcript	ENST00000461006.1	processed_transcript	-	-	-	-	-	-	-	-	-	rs12138106	103174	-1	-	HGNC	30009	-	-	-	-	-	-	-	-	-	-	-	0.0074
rs12138106	1:32204035-32204035	T	downstream_gene_variant	MODIFIER	TINAGL1	ENSG00000142910	Transcript	ENST00000461030.1	processed_transcript	-	-	-	-	-	-	-	-	-	rs12138106	153398	1	-	HGNC	19168	-	-	-	-	-	-	-	-	-	-	-	0.0074
rs12138106	1:32204035-32204035	T	upstream_gene_variant	MODIFIER	COL16A1	ENSG00000084636	Transcript	ENST00000461217.1	processed_transcript	-	-	-	-	-	-	-	-	-	rs12138106	82586	-1	-	HGNC	2193	-	-	-	-	-	-	-	-	-	-	-	0.0074
rs12138106	1:32204035-32204035	T	downstream_gene_variant	MODIFIER	TINAGL1	ENSG00000142910	Transcript	ENST00000463112.1	processed_transcript	-	-	-	-	-	-	-	-	-	rs12138106	150748	1	-	HGNC	19168	-	-	-	-	-	-	-	-	-	-	-	0.0074
rs12138106	1:32204035-32204035	T	upstream_gene_variant	MODIFIER	BAI2	ENSG00000121753	Transcript	ENST00000465239.1	processed_transcript	-	-	-	-	-	-	-	-	-	rs12138106	7129	-1	-	HGNC	944	-	-	-	-	-	-	-	-	-	-	-	0.0074
rs12138106	1:32204035-32204035	T	upstream_gene_variant	MODIFIER	BAI2	ENSG00000121753	Transcript	ENST00000465256.1	processed_transcript	-	-	-	-	-	-	-	-	-	rs12138106	1755	-1	-	HGNC	944	-	-	-	-	-	-	-	-	-	-	-	0.0074
rs12138106	1:32204035-32204035	T	intron_variant,non_coding_transcript_variant	MODIFIER	BAI2	ENSG00000121753	Transcript	ENST00000466109.1	retained_intron	-	2/2	-	-	-	-	-	-	-	rs12138106	-	-1	-	HGNC	944	-	-	-	-	-	-	-	-	-	-	-	0.0074
rs12138106	1:32204035-32204035	T	upstream_gene_variant	MODIFIER	COL16A1	ENSG00000084636	Transcript	ENST00000466829.1	processed_transcript	-	-	-	-	-	-	-	-	-	rs12138106	76674	-1	-	HGNC	2193	-	-	-	-	-	-	-	-	-	-	-	0.0074
rs12138106	1:32204035-32204035	T	downstream_gene_variant	MODIFIER	TINAGL1	ENSG00000142910	Transcript	ENST00000466998.1	processed_transcript	-	-	-	-	-	-	-	-	-	rs12138106	160672	1	-	HGNC	19168	-	-	-	-	-	-	-	-	-	-	-	0.0074
rs12138106	1:32204035-32204035	T	downstream_gene_variant	MODIFIER	BAI2	ENSG00000121753	Transcript	ENST00000468430.1	processed_transcript	-	-	-	-	-	-	-	-	-	rs12138106	3674	-1	-	HGNC	944	-	-	-	-	-	-	-	-	-	-	-	0.0074
rs12138106	1:32204035-32204035	T	upstream_gene_variant	MODIFIER	COL16A1	ENSG00000084636	Transcript	ENST00000468459.1	processed_transcript	-	-	-	-	-	-	-	-	-	rs12138106	65282	-1	-	HGNC	2193	-	-	-	-	-	-	-	-	-	-	-	0.0074
rs12138106	1:32204035-32204035	T	downstream_gene_variant	MODIFIER	HCRTR1	ENSG00000121764	Transcript	ENST00000468521.1	processed_transcript	-	-	-	-	-	-	-	-	-	rs12138106	110821	1	-	HGNC	4848	-	-	-	-	-	-	-	-	-	-	-	0.0074
rs12138106	1:32204035-32204035	T	downstream_gene_variant	MODIFIER	PTP4A2	ENSG00000184007	Transcript	ENST00000468531.1	protein_coding	-	-	-	-	-	-	-	-	-	rs12138106	177461	-1	cds_end_NF	HGNC	9635	-	-	-	-	-	-	-	-	-	-	-	0.0074
rs12138106	1:32204035-32204035	T	downstream_gene_variant	MODIFIER	TINAGL1	ENSG00000142910	Transcript	ENST00000468635.1	processed_transcript	-	-	-	-	-	-	-	-	-	rs12138106	152949	1	-	HGNC	19168	-	-	-	-	-	-	-	-	-	-	-	0.0074
rs12138106	1:32204035-32204035	T	downstream_gene_variant	MODIFIER	SPOCD1	ENSG00000134668	Transcript	ENST00000468720.1	retained_intron	-	-	-	-	-	-	-	-	-	rs12138106	56062	-1	-	HGNC	26338	-	-	-	-	-	-	-	-	-	-	-	0.0074
rs12138106	1:32204035-32204035	T	downstream_gene_variant	MODIFIER	PTP4A2	ENSG00000184007	Transcript	ENST00000470404.1	protein_coding	-	-	-	-	-	-	-	-	-	rs12138106	170274	-1	-	HGNC	9635	-	-	-	-	-	-	-	-	-	-	-	0.0074
rs12138106	1:32204035-32204035	T	upstream_gene_variant	MODIFIER	COL16A1	ENSG00000084636	Transcript	ENST00000470799.1	retained_intron	-	-	-	-	-	-	-	-	-	rs12138106	72049	-1	-	HGNC	2193	-	-	-	-	-	-	-	-	-	-	-	0.0074
rs12138106	1:32204035-32204035	T	upstream_gene_variant	MODIFIER	PEF1	ENSG00000162517	Transcript	ENST00000471219.1	processed_transcript	-	-	-	-	-	-	-	-	-	rs12138106	102962	-1	-	HGNC	30009	-	-	-	-	-	-	-	-	-	-	-	0.0074
rs12138106	1:32204035-32204035	T	upstream_gene_variant	MODIFIER	PEF1	ENSG00000162517	Transcript	ENST00000472443.1	processed_transcript	-	-	-	-	-	-	-	-	-	rs12138106	93838	-1	-	HGNC	30009	-	-	-	-	-	-	-	-	-	-	-	0.0074
rs12138106	1:32204035-32204035	T	downstream_gene_variant	MODIFIER	SPOCD1	ENSG00000134668	Transcript	ENST00000473361.1	retained_intron	-	-	-	-	-	-	-	-	-	rs12138106	51994	-1	-	HGNC	26338	-	-	-	-	-	-	-	-	-	-	-	0.0074
rs12138106	1:32204035-32204035	T	downstream_gene_variant	MODIFIER	BAI2	ENSG00000121753	Transcript	ENST00000473952.1	processed_transcript	-	-	-	-	-	-	-	-	-	rs12138106	3695	-1	-	HGNC	944	-	-	-	-	-	-	-	-	-	-	-	0.0074
rs12138106	1:32204035-32204035	T	upstream_gene_variant	MODIFIER	COL16A1	ENSG00000084636	Transcript	ENST00000474000.1	processed_transcript	-	-	-	-	-	-	-	-	-	rs12138106	48933	-1	-	HGNC	2193	-	-	-	-	-	-	-	-	-	-	-	0.0074
rs12138106	1:32204035-32204035	T	downstream_gene_variant	MODIFIER	PTP4A2	ENSG00000184007	Transcript	ENST00000475464.1	processed_transcript	-	-	-	-	-	-	-	-	-	rs12138106	181135	-1	-	HGNC	9635	-	-	-	-	-	-	-	-	-	-	-	0.0074
rs12138106	1:32204035-32204035	T	downstream_gene_variant	MODIFIER	TINAGL1	ENSG00000142910	Transcript	ENST00000478398.1	processed_transcript	-	-	-	-	-	-	-	-	-	rs12138106	153094	1	-	HGNC	19168	-	-	-	-	-	-	-	-	-	-	-	0.0074
rs12138106	1:32204035-32204035	T	upstream_gene_variant	MODIFIER	PEF1	ENSG00000162517	Transcript	ENST00000478502.1	processed_transcript	-	-	-	-	-	-	-	-	-	rs12138106	93538	-1	-	HGNC	30009	-	-	-	-	-	-	-	-	-	-	-	0.0074
rs12138106	1:32204035-32204035	T	upstream_gene_variant	MODIFIER	COL16A1	ENSG00000084636	Transcript	ENST00000479100.1	retained_intron	-	-	-	-	-	-	-	-	-	rs12138106	65208	-1	-	HGNC	2193	-	-	-	-	-	-	-	-	-	-	-	0.0074
rs12138106	1:32204035-32204035	T	downstream_gene_variant	MODIFIER	TINAGL1	ENSG00000142910	Transcript	ENST00000480586.1	processed_transcript	-	-	-	-	-	-	-	-	-	rs12138106	151992	1	-	HGNC	19168	-	-	-	-	-	-	-	-	-	-	-	0.0074
rs12138106	1:32204035-32204035	T	downstream_gene_variant	MODIFIER	TINAGL1	ENSG00000142910	Transcript	ENST00000481165.1	processed_transcript	-	-	-	-	-	-	-	-	-	rs12138106	150750	1	-	HGNC	19168	-	-	-	-	-	-	-	-	-	-	-	0.0074
rs12138106	1:32204035-32204035	T	upstream_gene_variant	MODIFIER	COL16A1	ENSG00000084636	Transcript	ENST00000482478.1	processed_transcript	-	-	-	-	-	-	-	-	-	rs12138106	48867	-1	-	HGNC	2193	-	-	-	-	-	-	-	-	-	-	-	0.0074
rs12138106	1:32204035-32204035	T	upstream_gene_variant	MODIFIER	COL16A1	ENSG00000084636	Transcript	ENST00000482910.1	retained_intron	-	-	-	-	-	-	-	-	-	rs12138106	72275	-1	-	HGNC	2193	-	-	-	-	-	-	-	-	-	-	-	0.0074
rs12138106	1:32204035-32204035	T	upstream_gene_variant	MODIFIER	BAI2	ENSG00000121753	Transcript	ENST00000484002.1	processed_transcript	-	-	-	-	-	-	-	-	-	rs12138106	1835	-1	-	HGNC	944	-	-	-	-	-	-	-	-	-	-	-	0.0074
rs12138106	1:32204035-32204035	T	downstream_gene_variant	MODIFIER	PTP4A2	ENSG00000184007	Transcript	ENST00000484483.1	retained_intron	-	-	-	-	-	-	-	-	-	rs12138106	177106	-1	-	HGNC	9635	-	-	-	-	-	-	-	-	-	-	-	0.0074
rs12138106	1:32204035-32204035	T	downstream_gene_variant	MODIFIER	HCRTR1	ENSG00000121764	Transcript	ENST00000485464.1	processed_transcript	-	-	-	-	-	-	-	-	-	rs12138106	114685	1	-	HGNC	4848	-	-	-	-	-	-	-	-	-	-	-	0.0074
rs12138106	1:32204035-32204035	T	downstream_gene_variant	MODIFIER	SPOCD1	ENSG00000134668	Transcript	ENST00000485944.1	retained_intron	-	-	-	-	-	-	-	-	-	rs12138106	56082	-1	-	HGNC	26338	-	-	-	-	-	-	-	-	-	-	-	0.0074
rs12138106	1:32204035-32204035	T	upstream_gene_variant	MODIFIER	COL16A1	ENSG00000084636	Transcript	ENST00000488128.2	retained_intron	-	-	-	-	-	-	-	-	-	rs12138106	67832	-1	-	HGNC	2193	-	-	-	-	-	-	-	-	-	-	-	0.0074
rs12138106	1:32204035-32204035	T	upstream_gene_variant	MODIFIER	COL16A1	ENSG00000084636	Transcript	ENST00000488897.1	retained_intron	-	-	-	-	-	-	-	-	-	rs12138106	74978	-1	-	HGNC	2193	-	-	-	-	-	-	-	-	-	-	-	0.0074
rs12138106	1:32204035-32204035	T	upstream_gene_variant	MODIFIER	PEF1	ENSG00000162517	Transcript	ENST00000489164.1	processed_transcript	-	-	-	-	-	-	-	-	-	rs12138106	93845	-1	-	HGNC	30009	-	-	-	-	-	-	-	-	-	-	-	0.0074
rs12138106	1:32204035-32204035	T	downstream_gene_variant	MODIFIER	PTP4A2	ENSG00000184007	Transcript	ENST00000489313.1	retained_intron	-	-	-	-	-	-	-	-	-	rs12138106	170219	-1	-	HGNC	9635	-	-	-	-	-	-	-	-	-	-	-	0.0074
rs12138106	1:32204035-32204035	T	upstream_gene_variant	MODIFIER	PEF1	ENSG00000162517	Transcript	ENST00000492061.1	processed_transcript	-	-	-	-	-	-	-	-	-	rs12138106	93833	-1	-	HGNC	30009	-	-	-	-	-	-	-	-	-	-	-	0.0074
rs12138106	1:32204035-32204035	T	downstream_gene_variant	MODIFIER	PTP4A2	ENSG00000184007	Transcript	ENST00000494444.2	processed_transcript	-	-	-	-	-	-	-	-	-	rs12138106	180813	-1	-	HGNC	9635	-	-	-	-	-	-	-	-	-	-	-	0.0074
rs12138106	1:32204035-32204035	T	upstream_gene_variant	MODIFIER	PEF1	ENSG00000162517	Transcript	ENST00000496805.1	processed_transcript	-	-	-	-	-	-	-	-	-	rs12138106	93879	-1	-	HGNC	30009	-	-	-	-	-	-	-	-	-	-	-	0.0074
rs12138106	1:32204035-32204035	T	downstream_gene_variant	MODIFIER	TINAGL1	ENSG00000142910	Transcript	ENST00000498429.1	processed_transcript	-	-	-	-	-	-	-	-	-	rs12138106	152558	1	-	HGNC	19168	-	-	-	-	-	-	-	-	-	-	-	0.0074
rs12138106	1:32204035-32204035	T	downstream_gene_variant	MODIFIER	PTP4A2	ENSG00000184007	Transcript	ENST00000524384.1	processed_transcript	-	-	-	-	-	-	-	-	-	rs12138106	180795	-1	-	HGNC	9635	-	-	-	-	-	-	-	-	-	-	-	0.0074
rs12138106	1:32204035-32204035	T	upstream_gene_variant	MODIFIER	BAI2	ENSG00000121753	Transcript	ENST00000525655.1	retained_intron	-	-	-	-	-	-	-	-	-	rs12138106	2765	-1	-	HGNC	944	-	-	-	-	-	-	-	-	-	-	-	0.0074
rs12138106	1:32204035-32204035	T	downstream_gene_variant	MODIFIER	SPOCD1	ENSG00000134668	Transcript	ENST00000525930.1	protein_coding	-	-	-	-	-	-	-	-	-	rs12138106	62026	-1	cds_end_NF	HGNC	26338	-	-	-	-	-	-	-	-	-	-	-	0.0074
rs12138106	1:32204035-32204035	T	downstream_gene_variant	MODIFIER	PTP4A2	ENSG00000184007	Transcript	ENST00000526960.1	processed_transcript	-	-	-	-	-	-	-	-	-	rs12138106	180696	-1	-	HGNC	9635	-	-	-	-	-	-	-	-	-	-	-	0.0074
rs12138106	1:32204035-32204035	T	upstream_gene_variant	MODIFIER	RP11-84A19.3	ENSG00000254545	Transcript	ENST00000527035.1	antisense	-	-	-	-	-	-	-	-	-	rs12138106	50696	1	-	Clone_based_vega_gene	-	-	-	-	-	-	-	-	-	-	-	-	0.0074
rs12138106	1:32204035-32204035	T	intron_variant	MODIFIER	BAI2	ENSG00000121753	Transcript	ENST00000527361.1	protein_coding	-	15/29	-	-	-	-	-	-	-	rs12138106	-	-1	-	HGNC	944	-	-	-	-	-	-	-	-	-	-	-	0.0074
rs12138106	1:32204035-32204035	T	downstream_gene_variant	MODIFIER	PTP4A2	ENSG00000184007	Transcript	ENST00000528253.1	nonsense_mediated_decay	-	-	-	-	-	-	-	-	-	rs12138106	171635	-1	-	HGNC	9635	-	-	-	-	-	-	-	-	-	-	-	0.0074
rs12138106	1:32204035-32204035	T	downstream_gene_variant	MODIFIER	SPOCD1	ENSG00000134668	Transcript	ENST00000528579.1	protein_coding	-	-	-	-	-	-	-	-	-	rs12138106	54885	-1	cds_start_NF,cds_end_NF	HGNC	26338	-	-	-	-	-	-	-	-	-	-	-	0.0074
rs12138106	1:32204035-32204035	T	downstream_gene_variant	MODIFIER	SPOCD1	ENSG00000134668	Transcript	ENST00000528791.1	protein_coding	-	-	-	-	-	-	-	-	-	rs12138106	61375	-1	cds_end_NF	HGNC	26338	-	-	-	-	-	-	-	-	-	-	-	0.0074
rs12138106	1:32204035-32204035	T	downstream_gene_variant	MODIFIER	PTP4A2	ENSG00000184007	Transcript	ENST00000528840.1	processed_transcript	-	-	-	-	-	-	-	-	-	rs12138106	180810	-1	-	HGNC	9635	-	-	-	-	-	-	-	-	-	-	-	0.0074
rs12138106	1:32204035-32204035	T	downstream_gene_variant	MODIFIER	SPOCD1	ENSG00000134668	Transcript	ENST00000529396.1	protein_coding	-	-	-	-	-	-	-	-	-	rs12138106	60968	-1	cds_end_NF	HGNC	26338	-	-	-	-	-	-	-	-	-	-	-	0.0074
rs12138106	1:32204035-32204035	T	downstream_gene_variant	MODIFIER	PTP4A2	ENSG00000184007	Transcript	ENST00000529477.1	processed_transcript	-	-	-	-	-	-	-	-	-	rs12138106	180826	-1	-	HGNC	9635	-	-	-	-	-	-	-	-	-	-	-	0.0074
rs12138106	1:32204035-32204035	T	upstream_gene_variant	MODIFIER	COL16A1	ENSG00000084636	Transcript	ENST00000529928.1	processed_transcript	-	-	-	-	-	-	-	-	-	rs12138106	48466	-1	-	HGNC	2193	-	-	-	-	-	-	-	-	-	-	-	0.0074
rs12138106	1:32204035-32204035	T	downstream_gene_variant	MODIFIER	BAI2	ENSG00000121753	Transcript	ENST00000530134.1	processed_transcript	-	-	-	-	-	-	-	-	-	rs12138106	1081	-1	-	HGNC	944	-	-	-	-	-	-	-	-	-	-	-	0.0074
rs12138106	1:32204035-32204035	T	upstream_gene_variant	MODIFIER	BAI2	ENSG00000121753	Transcript	ENST00000530999.1	retained_intron	-	-	-	-	-	-	-	-	-	rs12138106	3087	-1	-	HGNC	944	-	-	-	-	-	-	-	-	-	-	-	0.0074
rs12138106	1:32204035-32204035	T	downstream_gene_variant	MODIFIER	SPOCD1	ENSG00000134668	Transcript	ENST00000531039.1	retained_intron	-	-	-	-	-	-	-	-	-	rs12138106	55793	-1	-	HGNC	26338	-	-	-	-	-	-	-	-	-	-	-	0.0074
rs12138106	1:32204035-32204035	T	downstream_gene_variant	MODIFIER	PTP4A2	ENSG00000184007	Transcript	ENST00000532001.2	nonsense_mediated_decay	-	-	-	-	-	-	-	-	-	rs12138106	170405	-1	-	HGNC	9635	-	-	-	-	-	-	-	-	-	-	-	0.0074
rs12138106	1:32204035-32204035	T	downstream_gene_variant	MODIFIER	PTP4A2	ENSG00000184007	Transcript	ENST00000532289.1	processed_transcript	-	-	-	-	-	-	-	-	-	rs12138106	180660	-1	-	HGNC	9635	-	-	-	-	-	-	-	-	-	-	-	0.0074
rs12138106	1:32204035-32204035	T	downstream_gene_variant	MODIFIER	SPOCD1	ENSG00000134668	Transcript	ENST00000532604.1	retained_intron	-	-	-	-	-	-	-	-	-	rs12138106	55584	-1	-	HGNC	26338	-	-	-	-	-	-	-	-	-	-	-	0.0074
rs12138106	1:32204035-32204035	T	upstream_gene_variant	MODIFIER	COL16A1	ENSG00000084636	Transcript	ENST00000532877.1	processed_transcript	-	-	-	-	-	-	-	-	-	rs12138106	34374	-1	-	HGNC	2193	-	-	-	-	-	-	-	-	-	-	-	0.0074
rs12138106	1:32204035-32204035	T	downstream_gene_variant	MODIFIER	BAI2	ENSG00000121753	Transcript	ENST00000533175.1	protein_coding	-	-	-	-	-	-	-	-	-	rs12138106	3366	-1	cds_end_NF	HGNC	944	-	-	-	-	-	-	-	-	-	-	-	0.0074
rs12138106	1:32204035-32204035	T	downstream_gene_variant	MODIFIER	SPOCD1	ENSG00000134668	Transcript	ENST00000533231.1	protein_coding	-	-	-	-	-	-	-	-	-	rs12138106	52049	-1	-	HGNC	26338	-	-	-	-	-	-	-	-	-	-	-	0.0074
rs12138106	1:32204035-32204035	T	downstream_gene_variant	MODIFIER	PTP4A2	ENSG00000184007	Transcript	ENST00000533408.1	processed_transcript	-	-	-	-	-	-	-	-	-	rs12138106	180990	-1	-	HGNC	9635	-	-	-	-	-	-	-	-	-	-	-	0.0074
rs12138106	1:32204035-32204035	T	downstream_gene_variant	MODIFIER	PTP4A2	ENSG00000184007	Transcript	ENST00000534796.1	protein_coding	-	-	-	-	-	-	-	-	-	rs12138106	180566	-1	cds_end_NF	HGNC	9635	-	-	-	-	-	-	-	-	-	-	-	0.0074
rs12138106	1:32204035-32204035	T	downstream_gene_variant	MODIFIER	TINAGL1	ENSG00000142910	Transcript	ENST00000537531.1	protein_coding	-	-	-	-	-	-	-	-	-	rs12138106	153400	1	-	HGNC	19168	-	-	-	-	-	-	-	-	-	-	-	0.0074
rs12138106	1:32204035-32204035	T	downstream_gene_variant	MODIFIER	MIR4254	ENSG00000266580	Transcript	ENST00000581063.1	miRNA	-	-	-	-	-	-	-	-	-	rs12138106	20226	-1	-	HGNC	38193	-	-	-	-	-	-	-	-	-	-	-	0.0074
rs12138106	1:32204035-32204035	T	downstream_gene_variant	MODIFIER	RP11-73M7.9	ENSG00000264078	Transcript	ENST00000581333.1	antisense	-	-	-	-	-	-	-	-	-	rs12138106	89063	1	-	Clone_based_vega_gene	-	-	-	-	-	-	-	-	-	-	-	-	0.0074
rs12138106	1:32204035-32204035	T	downstream_gene_variant	MODIFIER	RP11-73M7.6	ENSG00000235790	Transcript	ENST00000585413.1	antisense	-	-	-	-	-	-	-	-	-	rs12138106	78505	1	-	Clone_based_vega_gene	-	-	-	-	-	-	-	-	-	-	-	-	0.0074
rs12138106	1:32204035-32204035	T	downstream_gene_variant	MODIFIER	RP11-73M7.6	ENSG00000235790	Transcript	ENST00000585660.1	antisense	-	-	-	-	-	-	-	-	-	rs12138106	78652	1	-	Clone_based_vega_gene	-	-	-	-	-	-	-	-	-	-	-	-	0.0074
rs12138106	1:32204035-32204035	T	downstream_gene_variant	MODIFIER	RP11-73M7.6	ENSG00000235790	Transcript	ENST00000587445.1	antisense	-	-	-	-	-	-	-	-	-	rs12138106	78508	1	-	Clone_based_vega_gene	-	-	-	-	-	-	-	-	-	-	-	-	0.0074
rs12138106	1:32204035-32204035	T	downstream_gene_variant	MODIFIER	RP11-73M7.6	ENSG00000235790	Transcript	ENST00000588288.1	antisense	-	-	-	-	-	-	-	-	-	rs12138106	78505	1	-	Clone_based_vega_gene	-	-	-	-	-	-	-	-	-	-	-	-	0.0074
rs12138106	1:32204035-32204035	T	downstream_gene_variant	MODIFIER	RP11-73M7.6	ENSG00000235790	Transcript	ENST00000589462.1	antisense	-	-	-	-	-	-	-	-	-	rs12138106	78508	1	-	Clone_based_vega_gene	-	-	-	-	-	-	-	-	-	-	-	-	0.0074
rs12138106	1:32204035-32204035	T	downstream_gene_variant	MODIFIER	RP11-73M7.6	ENSG00000235790	Transcript	ENST00000591592.1	antisense	-	-	-	-	-	-	-	-	-	rs12138106	78618	1	-	Clone_based_vega_gene	-	-	-	-	-	-	-	-	-	-	-	-	0.0074
rs12138106	1:32204035-32204035	T	downstream_gene_variant	MODIFIER	RP11-73M7.6	ENSG00000235790	Transcript	ENST00000591929.1	antisense	-	-	-	-	-	-	-	-	-	rs12138106	78506	1	-	Clone_based_vega_gene	-	-	-	-	-	-	-	-	-	-	-	-	0.0074
rs12138106	1:32204035-32204035	T	downstream_gene_variant	MODIFIER	RP11-73M7.6	ENSG00000235790	Transcript	ENST00000593188.1	antisense	-	-	-	-	-	-	-	-	-	rs12138106	78505	1	-	Clone_based_vega_gene	-	-	-	-	-	-	-	-	-	-	-	-	0.0074
rs12138106	1:32204035-32204035	T	downstream_gene_variant	MODIFIER	PTP4A2	ENSG00000184007	Transcript	ENST00000602683.1	protein_coding	-	-	-	-	-	-	-	-	-	rs12138106	170224	-1	-	HGNC	9635	-	-	-	-	-	-	-	-	-	-	-	0.0074
rs12138106	1:32204035-32204035	T	downstream_gene_variant	MODIFIER	PTP4A2	ENSG00000184007	Transcript	ENST00000602725.1	protein_coding	-	-	-	-	-	-	-	-	-	rs12138106	167987	-1	-	HGNC	9635	-	-	-	-	-	-	-	-	-	-	-	0.0074
rs12138106	1:32204035-32204035	T	downstream_gene_variant	MODIFIER	RP11-84A19.4	ENSG00000269967	Transcript	ENST00000602889.1	lincRNA	-	-	-	-	-	-	-	-	-	rs12138106	113479	-1	-	Clone_based_vega_gene	-	-	-	-	-	-	-	-	-	-	-	-	0.0074
rs12138106	1:32204035-32204035	T	downstream_gene_variant	MODIFIER	RP11-73M7.6	ENSG00000235790	Transcript	ENST00000607926.1	antisense	-	-	-	-	-	-	-	-	-	rs12138106	78530	1	-	Clone_based_vega_gene	-	-	-	-	-	-	-	-	-	-	-	-	0.0074
rs12138106	1:32204035-32204035	T	downstream_gene_variant	MODIFIER	RP11-73M7.6	ENSG00000235790	Transcript	ENST00000608246.1	antisense	-	-	-	-	-	-	-	-	-	rs12138106	78530	1	-	Clone_based_vega_gene	-	-	-	-	-	-	-	-	-	-	-	-	0.0074
rs12138106	1:32204035-32204035	T	downstream_gene_variant	MODIFIER	RP11-73M7.6	ENSG00000235790	Transcript	ENST00000608332.1	antisense	-	-	-	-	-	-	-	-	-	rs12138106	78530	1	-	Clone_based_vega_gene	-	-	-	-	-	-	-	-	-	-	-	-	0.0074
rs12138106	1:32204035-32204035	T	downstream_gene_variant	MODIFIER	RP11-73M7.6	ENSG00000235790	Transcript	ENST00000608888.1	antisense	-	-	-	-	-	-	-	-	-	rs12138106	78530	1	-	Clone_based_vega_gene	-	-	-	-	-	-	-	-	-	-	-	-	0.0074
rs12138106	1:32204035-32204035	T	downstream_gene_variant	MODIFIER	RP11-73M7.6	ENSG00000235790	Transcript	ENST00000609033.1	antisense	-	-	-	-	-	-	-	-	-	rs12138106	78583	1	-	Clone_based_vega_gene	-	-	-	-	-	-	-	-	-	-	-	-	0.0074
rs12138106	1:32204035-32204035	T	downstream_gene_variant	MODIFIER	RP11-73M7.6	ENSG00000235790	Transcript	ENST00000609338.1	antisense	-	-	-	-	-	-	-	-	-	rs12138106	78530	1	-	Clone_based_vega_gene	-	-	-	-	-	-	-	-	-	-	-	-	0.0074
rs12138106	1:32204035-32204035	T	downstream_gene_variant	MODIFIER	RP11-73M7.6	ENSG00000235790	Transcript	ENST00000609373.1	antisense	-	-	-	-	-	-	-	-	-	rs12138106	78570	1	-	Clone_based_vega_gene	-	-	-	-	-	-	-	-	-	-	-	-	0.0074
rs12138106	1:32204035-32204035	T	downstream_gene_variant	MODIFIER	RP11-73M7.6	ENSG00000235790	Transcript	ENST00000609549.1	antisense	-	-	-	-	-	-	-	-	-	rs12138106	78530	1	-	Clone_based_vega_gene	-	-	-	-	-	-	-	-	-	-	-	-	0.0074
rs12138106	1:32204035-32204035	T	downstream_gene_variant	MODIFIER	RP11-73M7.6	ENSG00000235790	Transcript	ENST00000609625.1	antisense	-	-	-	-	-	-	-	-	-	rs12138106	78530	1	-	Clone_based_vega_gene	-	-	-	-	-	-	-	-	-	-	-	-	0.0074
rs12138106	1:32204035-32204035	T	downstream_gene_variant	MODIFIER	RP11-73M7.6	ENSG00000235790	Transcript	ENST00000610043.1	antisense	-	-	-	-	-	-	-	-	-	rs12138106	78658	1	-	Clone_based_vega_gene	-	-	-	-	-	-	-	-	-	-	-	-	0.0074
rs12138106	1:32204035-32204035	T	downstream_gene_variant	MODIFIER	RP11-73M7.6	ENSG00000235790	Transcript	ENST00000610216.1	antisense	-	-	-	-	-	-	-	-	-	rs12138106	78530	1	-	Clone_based_vega_gene	-	-	-	-	-	-	-	-	-	-	-	-	0.0074
rs78968812	1:33029653-33029653	T	upstream_gene_variant	MODIFIER	KIAA1522	ENSG00000162522	Transcript	ENST00000294521.3	protein_coding	-	-	-	-	-	-	-	-	-	rs78968812	201582	1	-	HGNC	29301	-	-	-	-	-	-	-	-	-	-	-	0.0028
rs78968812	1:33029653-33029653	T	intron_variant	MODIFIER	ZBTB8A	ENSG00000160062	Transcript	ENST00000316459.4	protein_coding	-	2/4	-	-	-	-	-	-	-	rs78968812	-	1	-	HGNC	24172	-	-	-	-	-	-	-	-	-	-	-	0.0028
rs78968812	1:33029653-33029653	T	upstream_gene_variant	MODIFIER	MARCKSL1	ENSG00000175130	Transcript	ENST00000329421.7	protein_coding	-	-	-	-	-	-	-	-	-	rs78968812	227673	-1	-	HGNC	7142	-	-	-	-	-	-	-	-	-	-	-	0.0028
rs78968812	1:33029653-33029653	T	upstream_gene_variant	MODIFIER	BSDC1	ENSG00000160058	Transcript	ENST00000341071.7	protein_coding	-	-	-	-	-	-	-	-	-	rs78968812	169626	-1	-	HGNC	25501	-	-	-	-	-	-	-	-	-	-	-	0.0028
rs78968812	1:33029653-33029653	T	downstream_gene_variant	MODIFIER	ZBTB8OS	ENSG00000176261	Transcript	ENST00000341885.5	protein_coding	-	-	-	-	-	-	-	-	-	rs78968812	36120	-1	-	HGNC	24094	-	-	-	-	-	-	-	-	-	-	-	0.0028
rs78968812	1:33029653-33029653	T	upstream_gene_variant	MODIFIER	Y_RNA	ENSG00000200591	Transcript	ENST00000363721.1	misc_RNA	-	-	-	-	-	-	-	-	-	rs78968812	75899	1	-	RFAM	-	-	-	-	-	-	-	-	-	-	-	-	0.0028
rs78968812	1:33029653-33029653	T	downstream_gene_variant	MODIFIER	YARS	ENSG00000134684	Transcript	ENST00000373477.4	protein_coding	-	-	-	-	-	-	-	-	-	rs78968812	211187	-1	-	HGNC	12840	-	-	-	-	-	-	-	-	-	-	-	0.0028
rs78968812	1:33029653-33029653	T	upstream_gene_variant	MODIFIER	KIAA1522	ENSG00000162522	Transcript	ENST00000373480.1	protein_coding	-	-	-	-	-	-	-	-	-	rs78968812	201615	1	-	HGNC	29301	-	-	-	-	-	-	-	-	-	-	-	0.0028
rs78968812	1:33029653-33029653	T	upstream_gene_variant	MODIFIER	KIAA1522	ENSG00000162522	Transcript	ENST00000373481.3	protein_coding	-	-	-	-	-	-	-	-	-	rs78968812	189969	1	-	HGNC	29301	-	-	-	-	-	-	-	-	-	-	-	0.0028
rs78968812	1:33029653-33029653	T	downstream_gene_variant	MODIFIER	SYNC	ENSG00000162520	Transcript	ENST00000373484.3	protein_coding	-	-	-	-	-	-	-	-	-	rs78968812	115854	-1	-	HGNC	28897	-	-	-	-	-	-	-	-	-	-	-	0.0028
rs78968812	1:33029653-33029653	T	upstream_gene_variant	MODIFIER	RBBP4	ENSG00000162521	Transcript	ENST00000373485.1	protein_coding	-	-	-	-	-	-	-	-	-	rs78968812	87182	1	-	HGNC	9887	-	-	-	-	-	-	-	-	-	-	-	0.0028
rs78968812	1:33029653-33029653	T	upstream_gene_variant	MODIFIER	RBBP4	ENSG00000162521	Transcript	ENST00000373493.5	protein_coding	-	-	-	-	-	-	-	-	-	rs78968812	87096	1	-	HGNC	9887	-	-	-	-	-	-	-	-	-	-	-	0.0028
rs78968812	1:33029653-33029653	T	downstream_gene_variant	MODIFIER	ZBTB8OS	ENSG00000176261	Transcript	ENST00000373501.2	protein_coding	-	-	-	-	-	-	-	-	-	rs78968812	57783	-1	-	HGNC	24094	-	-	-	-	-	-	-	-	-	-	-	0.0028
rs78968812	1:33029653-33029653	T	downstream_gene_variant	MODIFIER	ZBTB8OS	ENSG00000176261	Transcript	ENST00000373506.3	processed_transcript	-	-	-	-	-	-	-	-	-	rs78968812	57552	-1	-	HGNC	24094	-	-	-	-	-	-	-	-	-	-	-	0.0028
rs78968812	1:33029653-33029653	T	intron_variant	MODIFIER	ZBTB8A	ENSG00000160062	Transcript	ENST00000373510.4	protein_coding	-	2/4	-	-	-	-	-	-	-	rs78968812	-	1	-	HGNC	24172	-	-	-	-	-	-	-	-	-	-	-	0.0028
rs78968812	1:33029653-33029653	T	upstream_gene_variant	MODIFIER	BSDC1	ENSG00000160058	Transcript	ENST00000373520.4	nonsense_mediated_decay	-	-	-	-	-	-	-	-	-	rs78968812	169624	-1	-	HGNC	25501	-	-	-	-	-	-	-	-	-	-	-	0.0028
rs78968812	1:33029653-33029653	T	downstream_gene_variant	MODIFIER	TSSK3	ENSG00000162526	Transcript	ENST00000373534.3	protein_coding	-	-	-	-	-	-	-	-	-	rs78968812	199740	1	-	HGNC	15473	-	-	-	-	-	-	-	-	-	-	-	0.0028
rs78968812	1:33029653-33029653	T	downstream_gene_variant	MODIFIER	HDAC1	ENSG00000116478	Transcript	ENST00000373541.2	protein_coding	-	-	-	-	-	-	-	-	-	rs78968812	230667	1	-	HGNC	4852	-	-	-	-	-	-	-	-	-	-	-	0.0028
rs78968812	1:33029653-33029653	T	downstream_gene_variant	MODIFIER	HDAC1	ENSG00000116478	Transcript	ENST00000373548.3	protein_coding	-	-	-	-	-	-	-	-	-	rs78968812	230417	1	-	HGNC	4852	-	-	-	-	-	-	-	-	-	-	-	0.0028
rs78968812	1:33029653-33029653	T	upstream_gene_variant	MODIFIER	KIAA1522	ENSG00000162522	Transcript	ENST00000401073.2	protein_coding	-	-	-	-	-	-	-	-	-	rs78968812	177833	1	-	HGNC	29301	-	-	-	-	-	-	-	-	-	-	-	0.0028
rs78968812	1:33029653-33029653	T	upstream_gene_variant	MODIFIER	RBBP4	ENSG00000162521	Transcript	ENST00000401893.3	retained_intron	-	-	-	-	-	-	-	-	-	rs78968812	87158	1	-	HGNC	9887	-	-	-	-	-	-	-	-	-	-	-	0.0028
rs78968812	1:33029653-33029653	T	downstream_gene_variant	MODIFIER	SYNC	ENSG00000162520	Transcript	ENST00000409190.3	protein_coding	-	-	-	-	-	-	-	-	-	rs78968812	116308	-1	-	HGNC	28897	-	-	-	-	-	-	-	-	-	-	-	0.0028
rs78968812	1:33029653-33029653	T	upstream_gene_variant	MODIFIER	BSDC1	ENSG00000160058	Transcript	ENST00000413080.1	protein_coding	-	-	-	-	-	-	-	-	-	rs78968812	169619	-1	-	HGNC	25501	-	-	-	-	-	-	-	-	-	-	-	0.0028
rs78968812	1:33029653-33029653	T	upstream_gene_variant	MODIFIER	RBBP4	ENSG00000162521	Transcript	ENST00000414241.3	protein_coding	-	-	-	-	-	-	-	-	-	rs78968812	87090	1	-	HGNC	9887	-	-	-	-	-	-	-	-	-	-	-	0.0028
rs78968812	1:33029653-33029653	T	upstream_gene_variant	MODIFIER	FAM229A	ENSG00000225828	Transcript	ENST00000415596.1	processed_transcript	-	-	-	-	-	-	-	-	-	rs78968812	199774	-1	-	HGNC	44652	-	-	-	-	-	-	-	-	-	-	-	0.0028
rs78968812	1:33029653-33029653	T	upstream_gene_variant	MODIFIER	FAM229A	ENSG00000225828	Transcript	ENST00000416512.1	retained_intron	-	-	-	-	-	-	-	-	-	rs78968812	199829	-1	-	HGNC	44652	-	-	-	-	-	-	-	-	-	-	-	0.0028
rs78968812	1:33029653-33029653	T	downstream_gene_variant	MODIFIER	SYNC	ENSG00000162520	Transcript	ENST00000417633.1	protein_coding	-	-	-	-	-	-	-	-	-	rs78968812	131513	-1	cds_end_NF	HGNC	28897	-	-	-	-	-	-	-	-	-	-	-	0.0028
rs78968812	1:33029653-33029653	T	upstream_gene_variant	MODIFIER	BSDC1	ENSG00000160058	Transcript	ENST00000419121.2	protein_coding	-	-	-	-	-	-	-	-	-	rs78968812	169611	-1	-	HGNC	25501	-	-	-	-	-	-	-	-	-	-	-	0.0028
rs78968812	1:33029653-33029653	T	downstream_gene_variant	MODIFIER	TSSK3	ENSG00000162526	Transcript	ENST00000421153.2	processed_transcript	-	-	-	-	-	-	-	-	-	rs78968812	210511	1	-	HGNC	15473	-	-	-	-	-	-	-	-	-	-	-	0.0028
rs78968812	1:33029653-33029653	T	downstream_gene_variant	MODIFIER	RP11-114B7.6	ENSG00000224409	Transcript	ENST00000421619.1	antisense	-	-	-	-	-	-	-	-	-	rs78968812	153682	-1	-	Clone_based_vega_gene	-	-	-	-	-	-	-	-	-	-	-	-	0.0028
rs78968812	1:33029653-33029653	T	downstream_gene_variant	MODIFIER	SYNC	ENSG00000162520	Transcript	ENST00000426909.1	protein_coding	-	-	-	-	-	-	-	-	-	rs78968812	131571	-1	cds_end_NF	HGNC	28897	-	-	-	-	-	-	-	-	-	-	-	0.0028
rs78968812	1:33029653-33029653	T	upstream_gene_variant	MODIFIER	FAM229A	ENSG00000225828	Transcript	ENST00000428500.1	protein_coding	-	-	-	-	-	-	-	-	-	rs78968812	202228	-1	cds_start_NF	HGNC	44652	-	-	-	-	-	-	-	-	-	-	-	0.0028
rs78968812	1:33029653-33029653	T	downstream_gene_variant	MODIFIER	HDAC1	ENSG00000116478	Transcript	ENST00000428704.1	protein_coding	-	-	-	-	-	-	-	-	-	rs78968812	234912	1	cds_end_NF	HGNC	4852	-	-	-	-	-	-	-	-	-	-	-	0.0028
rs78968812	1:33029653-33029653	T	upstream_gene_variant	MODIFIER	FAM229A	ENSG00000225828	Transcript	ENST00000432622.1	protein_coding	-	-	-	-	-	-	-	-	-	rs78968812	201809	-1	-	HGNC	44652	-	-	-	-	-	-	-	-	-	-	-	0.0028
rs78968812	1:33029653-33029653	T	downstream_gene_variant	MODIFIER	ZBTB8OS	ENSG00000176261	Transcript	ENST00000436661.1	protein_coding	-	-	-	-	-	-	-	-	-	rs78968812	57778	-1	cds_start_NF	HGNC	24094	-	-	-	-	-	-	-	-	-	-	-	0.0028
rs78968812	1:33029653-33029653	T	upstream_gene_variant	MODIFIER	GAPDHP20	ENSG00000224333	Transcript	ENST00000444107.1	processed_pseudogene	-	-	-	-	-	-	-	-	-	rs78968812	160937	-1	-	HGNC	37772	-	-	-	-	-	-	-	-	-	-	-	0.0028
rs78968812	1:33029653-33029653	T	upstream_gene_variant	MODIFIER	BSDC1	ENSG00000160058	Transcript	ENST00000444377.1	nonsense_mediated_decay	-	-	-	-	-	-	-	-	-	rs78968812	169624	-1	-	HGNC	25501	-	-	-	-	-	-	-	-	-	-	-	0.0028
rs78968812	1:33029653-33029653	T	upstream_gene_variant	MODIFIER	RBBP4	ENSG00000162521	Transcript	ENST00000445722.2	protein_coding	-	-	-	-	-	-	-	-	-	rs78968812	87435	1	cds_end_NF	HGNC	9887	-	-	-	-	-	-	-	-	-	-	-	0.0028
rs78968812	1:33029653-33029653	T	upstream_gene_variant	MODIFIER	BSDC1	ENSG00000160058	Transcript	ENST00000446293.2	protein_coding	-	-	-	-	-	-	-	-	-	rs78968812	169622	-1	-	HGNC	25501	-	-	-	-	-	-	-	-	-	-	-	0.0028
rs78968812	1:33029653-33029653	T	upstream_gene_variant	MODIFIER	RP4-811H24.9	ENSG00000233775	Transcript	ENST00000448134.1	lincRNA	-	-	-	-	-	-	-	-	-	rs78968812	213389	-1	-	Clone_based_vega_gene	-	-	-	-	-	-	-	-	-	-	-	-	0.0028
rs78968812	1:33029653-33029653	T	upstream_gene_variant	MODIFIER	BSDC1	ENSG00000160058	Transcript	ENST00000449308.1	protein_coding	-	-	-	-	-	-	-	-	-	rs78968812	169619	-1	-	HGNC	25501	-	-	-	-	-	-	-	-	-	-	-	0.0028
rs78968812	1:33029653-33029653	T	upstream_gene_variant	MODIFIER	LRRC37A12P	ENSG00000229259	Transcript	ENST00000454917.1	unprocessed_pseudogene	-	-	-	-	-	-	-	-	-	rs78968812	137263	-1	-	HGNC	43816	-	-	-	-	-	-	-	-	-	-	-	0.0028
rs78968812	1:33029653-33029653	T	upstream_gene_variant	MODIFIER	BSDC1	ENSG00000160058	Transcript	ENST00000455895.2	protein_coding	-	-	-	-	-	-	-	-	-	rs78968812	169604	-1	-	HGNC	25501	-	-	-	-	-	-	-	-	-	-	-	0.0028
rs78968812	1:33029653-33029653	T	upstream_gene_variant	MODIFIER	RBBP4	ENSG00000162521	Transcript	ENST00000458695.2	protein_coding	-	-	-	-	-	-	-	-	-	rs78968812	87304	1	-	HGNC	9887	-	-	-	-	-	-	-	-	-	-	-	0.0028
rs78968812	1:33029653-33029653	T	upstream_gene_variant	MODIFIER	RBBP4	ENSG00000162521	Transcript	ENST00000460669.1	nonsense_mediated_decay	-	-	-	-	-	-	-	-	-	rs78968812	105055	1	cds_start_NF	HGNC	9887	-	-	-	-	-	-	-	-	-	-	-	0.0028
rs78968812	1:33029653-33029653	T	downstream_gene_variant	MODIFIER	HDAC1	ENSG00000116478	Transcript	ENST00000463172.1	processed_transcript	-	-	-	-	-	-	-	-	-	rs78968812	236607	1	-	HGNC	4852	-	-	-	-	-	-	-	-	-	-	-	0.0028
rs78968812	1:33029653-33029653	T	upstream_gene_variant	MODIFIER	RBBP4	ENSG00000162521	Transcript	ENST00000463378.1	protein_coding	-	-	-	-	-	-	-	-	-	rs78968812	105041	1	cds_start_NF	HGNC	9887	-	-	-	-	-	-	-	-	-	-	-	0.0028
rs78968812	1:33029653-33029653	T	upstream_gene_variant	MODIFIER	BSDC1	ENSG00000160058	Transcript	ENST00000463967.1	processed_transcript	-	-	-	-	-	-	-	-	-	rs78968812	189270	-1	-	HGNC	25501	-	-	-	-	-	-	-	-	-	-	-	0.0028
rs78968812	1:33029653-33029653	T	downstream_gene_variant	MODIFIER	ZBTB8OS	ENSG00000176261	Transcript	ENST00000465588.1	processed_transcript	-	-	-	-	-	-	-	-	-	rs78968812	57806	-1	-	HGNC	24094	-	-	-	-	-	-	-	-	-	-	-	0.0028
rs78968812	1:33029653-33029653	T	upstream_gene_variant	MODIFIER	RBBP4	ENSG00000162521	Transcript	ENST00000465780.1	retained_intron	-	-	-	-	-	-	-	-	-	rs78968812	87174	1	-	HGNC	9887	-	-	-	-	-	-	-	-	-	-	-	0.0028
rs78968812	1:33029653-33029653	T	downstream_gene_variant	MODIFIER	YARS	ENSG00000134684	Transcript	ENST00000466052.1	processed_transcript	-	-	-	-	-	-	-	-	-	rs78968812	222888	-1	-	HGNC	12840	-	-	-	-	-	-	-	-	-	-	-	0.0028
rs78968812	1:33029653-33029653	T	downstream_gene_variant	MODIFIER	ZBTB8OS	ENSG00000176261	Transcript	ENST00000466361.1	processed_transcript	-	-	-	-	-	-	-	-	-	rs78968812	70306	-1	-	HGNC	24094	-	-	-	-	-	-	-	-	-	-	-	0.0028
rs78968812	1:33029653-33029653	T	downstream_gene_variant	MODIFIER	ZBTB8OS	ENSG00000176261	Transcript	ENST00000467652.1	processed_transcript	-	-	-	-	-	-	-	-	-	rs78968812	57778	-1	-	HGNC	24094	-	-	-	-	-	-	-	-	-	-	-	0.0028
rs78968812	1:33029653-33029653	T	upstream_gene_variant	MODIFIER	KIAA1522	ENSG00000162522	Transcript	ENST00000468130.1	retained_intron	-	-	-	-	-	-	-	-	-	rs78968812	189967	1	-	HGNC	29301	-	-	-	-	-	-	-	-	-	-	-	0.0028
rs78968812	1:33029653-33029653	T	downstream_gene_variant	MODIFIER	ZBTB8OS	ENSG00000176261	Transcript	ENST00000468695.1	protein_coding	-	-	-	-	-	-	-	-	-	rs78968812	56768	-1	-	HGNC	24094	-	-	-	-	-	-	-	-	-	-	-	0.0028
rs78968812	1:33029653-33029653	T	downstream_gene_variant	MODIFIER	YARS	ENSG00000134684	Transcript	ENST00000469100.1	processed_transcript	-	-	-	-	-	-	-	-	-	rs78968812	211187	-1	-	HGNC	12840	-	-	-	-	-	-	-	-	-	-	-	0.0028
rs78968812	1:33029653-33029653	T	downstream_gene_variant	MODIFIER	YARS	ENSG00000134684	Transcript	ENST00000470377.1	processed_transcript	-	-	-	-	-	-	-	-	-	rs78968812	226601	-1	-	HGNC	12840	-	-	-	-	-	-	-	-	-	-	-	0.0028
rs78968812	1:33029653-33029653	T	downstream_gene_variant	MODIFIER	HDAC1	ENSG00000116478	Transcript	ENST00000471488.1	retained_intron	-	-	-	-	-	-	-	-	-	rs78968812	230973	1	-	HGNC	4852	-	-	-	-	-	-	-	-	-	-	-	0.0028
rs78968812	1:33029653-33029653	T	downstream_gene_variant	MODIFIER	YARS	ENSG00000134684	Transcript	ENST00000472692.1	processed_transcript	-	-	-	-	-	-	-	-	-	rs78968812	246679	-1	-	HGNC	12840	-	-	-	-	-	-	-	-	-	-	-	0.0028
rs78968812	1:33029653-33029653	T	downstream_gene_variant	MODIFIER	HDAC1	ENSG00000116478	Transcript	ENST00000472928.1	processed_transcript	-	-	-	-	-	-	-	-	-	rs78968812	236375	1	-	HGNC	4852	-	-	-	-	-	-	-	-	-	-	-	0.0028
rs78968812	1:33029653-33029653	T	downstream_gene_variant	MODIFIER	ZBTB8OS	ENSG00000176261	Transcript	ENST00000473294.2	nonsense_mediated_decay	-	-	-	-	-	-	-	-	-	rs78968812	57778	-1	cds_start_NF	HGNC	24094	-	-	-	-	-	-	-	-	-	-	-	0.0028
rs78968812	1:33029653-33029653	T	downstream_gene_variant	MODIFIER	ZBTB8OS	ENSG00000176261	Transcript	ENST00000473383.1	processed_transcript	-	-	-	-	-	-	-	-	-	rs78968812	67775	-1	-	HGNC	24094	-	-	-	-	-	-	-	-	-	-	-	0.0028
rs78968812	1:33029653-33029653	T	upstream_gene_variant	MODIFIER	BSDC1	ENSG00000160058	Transcript	ENST00000474414.1	retained_intron	-	-	-	-	-	-	-	-	-	rs78968812	169321	-1	-	HGNC	25501	-	-	-	-	-	-	-	-	-	-	-	0.0028
rs78968812	1:33029653-33029653	T	upstream_gene_variant	MODIFIER	RBBP4	ENSG00000162521	Transcript	ENST00000475321.1	protein_coding	-	-	-	-	-	-	-	-	-	rs78968812	104267	1	cds_start_NF,cds_end_NF	HGNC	9887	-	-	-	-	-	-	-	-	-	-	-	0.0028
rs78968812	1:33029653-33029653	T	downstream_gene_variant	MODIFIER	HDAC1	ENSG00000116478	Transcript	ENST00000476391.1	retained_intron	-	-	-	-	-	-	-	-	-	rs78968812	230417	1	-	HGNC	4852	-	-	-	-	-	-	-	-	-	-	-	0.0028
rs78968812	1:33029653-33029653	T	downstream_gene_variant	MODIFIER	ZBTB8OS	ENSG00000176261	Transcript	ENST00000476493.1	processed_transcript	-	-	-	-	-	-	-	-	-	rs78968812	57789	-1	-	HGNC	24094	-	-	-	-	-	-	-	-	-	-	-	0.0028
rs78968812	1:33029653-33029653	T	upstream_gene_variant	MODIFIER	RBBP4	ENSG00000162521	Transcript	ENST00000477563.2	nonsense_mediated_decay	-	-	-	-	-	-	-	-	-	rs78968812	87226	1	-	HGNC	9887	-	-	-	-	-	-	-	-	-	-	-	0.0028
rs78968812	1:33029653-33029653	T	downstream_gene_variant	MODIFIER	ZBTB8OS	ENSG00000176261	Transcript	ENST00000478041.1	processed_transcript	-	-	-	-	-	-	-	-	-	rs78968812	57778	-1	-	HGNC	24094	-	-	-	-	-	-	-	-	-	-	-	0.0028
rs78968812	1:33029653-33029653	T	downstream_gene_variant	MODIFIER	YARS	ENSG00000134684	Transcript	ENST00000478828.1	processed_transcript	-	-	-	-	-	-	-	-	-	rs78968812	211939	-1	-	HGNC	12840	-	-	-	-	-	-	-	-	-	-	-	0.0028
rs78968812	1:33029653-33029653	T	downstream_gene_variant	MODIFIER	ZBTB8OS	ENSG00000176261	Transcript	ENST00000479075.1	processed_transcript	-	-	-	-	-	-	-	-	-	rs78968812	67773	-1	-	HGNC	24094	-	-	-	-	-	-	-	-	-	-	-	0.0028
rs78968812	1:33029653-33029653	T	intron_variant,NMD_transcript_variant	MODIFIER	RP1-27O5.3	ENSG00000254553	Transcript	ENST00000480336.1	nonsense_mediated_decay	-	7/9	-	-	-	-	-	-	-	rs78968812	-	1	-	Clone_based_vega_gene	-	-	-	-	-	-	-	-	-	-	-	-	0.0028
rs78968812	1:33029653-33029653	T	downstream_gene_variant	MODIFIER	HDAC1	ENSG00000116478	Transcript	ENST00000481281.1	processed_transcript	-	-	-	-	-	-	-	-	-	rs78968812	236378	1	-	HGNC	4852	-	-	-	-	-	-	-	-	-	-	-	0.0028
rs78968812	1:33029653-33029653	T	downstream_gene_variant	MODIFIER	YARS	ENSG00000134684	Transcript	ENST00000481895.1	processed_transcript	-	-	-	-	-	-	-	-	-	rs78968812	222318	-1	-	HGNC	12840	-	-	-	-	-	-	-	-	-	-	-	0.0028
rs78968812	1:33029653-33029653	T	upstream_gene_variant	MODIFIER	RBBP4	ENSG00000162521	Transcript	ENST00000482190.1	protein_coding	-	-	-	-	-	-	-	-	-	rs78968812	105204	1	cds_start_NF	HGNC	9887	-	-	-	-	-	-	-	-	-	-	-	0.0028
rs78968812	1:33029653-33029653	T	downstream_gene_variant	MODIFIER	HDAC1	ENSG00000116478	Transcript	ENST00000482310.1	processed_transcript	-	-	-	-	-	-	-	-	-	rs78968812	232470	1	-	HGNC	4852	-	-	-	-	-	-	-	-	-	-	-	0.0028
rs78968812	1:33029653-33029653	T	downstream_gene_variant	MODIFIER	ZBTB8OS	ENSG00000176261	Transcript	ENST00000483138.1	processed_transcript	-	-	-	-	-	-	-	-	-	rs78968812	63520	-1	-	HGNC	24094	-	-	-	-	-	-	-	-	-	-	-	0.0028
rs78968812	1:33029653-33029653	T	downstream_gene_variant	MODIFIER	HDAC1	ENSG00000116478	Transcript	ENST00000484305.1	retained_intron	-	-	-	-	-	-	-	-	-	rs78968812	233177	1	-	HGNC	4852	-	-	-	-	-	-	-	-	-	-	-	0.0028
rs78968812	1:33029653-33029653	T	downstream_gene_variant	MODIFIER	YARS	ENSG00000134684	Transcript	ENST00000487404.1	processed_transcript	-	-	-	-	-	-	-	-	-	rs78968812	211629	-1	-	HGNC	12840	-	-	-	-	-	-	-	-	-	-	-	0.0028
rs78968812	1:33029653-33029653	T	downstream_gene_variant	MODIFIER	HDAC1	ENSG00000116478	Transcript	ENST00000490081.1	processed_transcript	-	-	-	-	-	-	-	-	-	rs78968812	232271	1	-	HGNC	4852	-	-	-	-	-	-	-	-	-	-	-	0.0028
rs78968812	1:33029653-33029653	T	upstream_gene_variant	MODIFIER	RBBP4	ENSG00000162521	Transcript	ENST00000490500.1	protein_coding	-	-	-	-	-	-	-	-	-	rs78968812	87433	1	cds_end_NF	HGNC	9887	-	-	-	-	-	-	-	-	-	-	-	0.0028
rs78968812	1:33029653-33029653	T	downstream_gene_variant	MODIFIER	YARS	ENSG00000134684	Transcript	ENST00000490826.1	processed_transcript	-	-	-	-	-	-	-	-	-	rs78968812	211192	-1	-	HGNC	12840	-	-	-	-	-	-	-	-	-	-	-	0.0028
rs78968812	1:33029653-33029653	T	downstream_gene_variant	MODIFIER	ZBTB8OS	ENSG00000176261	Transcript	ENST00000492007.1	processed_transcript	-	-	-	-	-	-	-	-	-	rs78968812	57259	-1	-	HGNC	24094	-	-	-	-	-	-	-	-	-	-	-	0.0028
rs78968812	1:33029653-33029653	T	upstream_gene_variant	MODIFIER	RBBP4	ENSG00000162521	Transcript	ENST00000492348.2	nonsense_mediated_decay	-	-	-	-	-	-	-	-	-	rs78968812	87165	1	-	HGNC	9887	-	-	-	-	-	-	-	-	-	-	-	0.0028
rs78968812	1:33029653-33029653	T	downstream_gene_variant	MODIFIER	ZBTB8OS	ENSG00000176261	Transcript	ENST00000498691.1	processed_transcript	-	-	-	-	-	-	-	-	-	rs78968812	57778	-1	-	HGNC	24094	-	-	-	-	-	-	-	-	-	-	-	0.0028
rs78968812	1:33029653-33029653	T	upstream_gene_variant	MODIFIER	RBBP4	ENSG00000162521	Transcript	ENST00000524393.1	processed_transcript	-	-	-	-	-	-	-	-	-	rs78968812	87162	1	-	HGNC	9887	-	-	-	-	-	-	-	-	-	-	-	0.0028
rs78968812	1:33029653-33029653	T	upstream_gene_variant	MODIFIER	RBBP4	ENSG00000162521	Transcript	ENST00000525506.1	retained_intron	-	-	-	-	-	-	-	-	-	rs78968812	87166	1	-	HGNC	9887	-	-	-	-	-	-	-	-	-	-	-	0.0028
rs78968812	1:33029653-33029653	T	upstream_gene_variant	MODIFIER	BSDC1	ENSG00000160058	Transcript	ENST00000526031.1	protein_coding	-	-	-	-	-	-	-	-	-	rs78968812	169611	-1	-	HGNC	25501	-	-	-	-	-	-	-	-	-	-	-	0.0028
rs78968812	1:33029653-33029653	T	upstream_gene_variant	MODIFIER	RBBP4	ENSG00000162521	Transcript	ENST00000526193.1	nonsense_mediated_decay	-	-	-	-	-	-	-	-	-	rs78968812	87165	1	-	HGNC	9887	-	-	-	-	-	-	-	-	-	-	-	0.0028
rs78968812	1:33029653-33029653	T	upstream_gene_variant	MODIFIER	RBBP4	ENSG00000162521	Transcript	ENST00000527118.1	nonsense_mediated_decay	-	-	-	-	-	-	-	-	-	rs78968812	87126	1	-	HGNC	9887	-	-	-	-	-	-	-	-	-	-	-	0.0028
rs78968812	1:33029653-33029653	T	upstream_gene_variant	MODIFIER	BSDC1	ENSG00000160058	Transcript	ENST00000527163.1	protein_coding	-	-	-	-	-	-	-	-	-	rs78968812	169627	-1	cds_end_NF	HGNC	25501	-	-	-	-	-	-	-	-	-	-	-	0.0028
rs78968812	1:33029653-33029653	T	upstream_gene_variant	MODIFIER	BSDC1	ENSG00000160058	Transcript	ENST00000527513.1	nonsense_mediated_decay	-	-	-	-	-	-	-	-	-	rs78968812	169627	-1	-	HGNC	25501	-	-	-	-	-	-	-	-	-	-	-	0.0028
rs78968812	1:33029653-33029653	T	upstream_gene_variant	MODIFIER	BSDC1	ENSG00000160058	Transcript	ENST00000530485.1	protein_coding	-	-	-	-	-	-	-	-	-	rs78968812	169624	-1	cds_end_NF	HGNC	25501	-	-	-	-	-	-	-	-	-	-	-	0.0028
rs78968812	1:33029653-33029653	T	upstream_gene_variant	MODIFIER	BSDC1	ENSG00000160058	Transcript	ENST00000530753.1	retained_intron	-	-	-	-	-	-	-	-	-	rs78968812	169627	-1	-	HGNC	25501	-	-	-	-	-	-	-	-	-	-	-	0.0028
rs78968812	1:33029653-33029653	T	upstream_gene_variant	MODIFIER	BSDC1	ENSG00000160058	Transcript	ENST00000530876.1	retained_intron	-	-	-	-	-	-	-	-	-	rs78968812	169621	-1	-	HGNC	25501	-	-	-	-	-	-	-	-	-	-	-	0.0028
rs78968812	1:33029653-33029653	T	upstream_gene_variant	MODIFIER	BSDC1	ENSG00000160058	Transcript	ENST00000531222.1	retained_intron	-	-	-	-	-	-	-	-	-	rs78968812	169627	-1	-	HGNC	25501	-	-	-	-	-	-	-	-	-	-	-	0.0028
rs78968812	1:33029653-33029653	T	upstream_gene_variant	MODIFIER	RBBP4	ENSG00000162521	Transcript	ENST00000531983.1	retained_intron	-	-	-	-	-	-	-	-	-	rs78968812	104517	1	-	HGNC	9887	-	-	-	-	-	-	-	-	-	-	-	0.0028
rs78968812	1:33029653-33029653	T	upstream_gene_variant	MODIFIER	BSDC1	ENSG00000160058	Transcript	ENST00000533084.1	retained_intron	-	-	-	-	-	-	-	-	-	rs78968812	169621	-1	-	HGNC	25501	-	-	-	-	-	-	-	-	-	-	-	0.0028
rs78968812	1:33029653-33029653	T	upstream_gene_variant	MODIFIER	RBBP4	ENSG00000162521	Transcript	ENST00000544435.1	protein_coding	-	-	-	-	-	-	-	-	-	rs78968812	87165	1	-	HGNC	9887	-	-	-	-	-	-	-	-	-	-	-	0.0028
rs78968812	1:33029653-33029653	T	downstream_gene_variant	MODIFIER	TSSK3	ENSG00000162526	Transcript	ENST00000574315.1	protein_coding	-	-	-	-	-	-	-	-	-	rs78968812	200273	1	cds_end_NF	HGNC	15473	-	-	-	-	-	-	-	-	-	-	-	0.0028
rs78968812	1:33029653-33029653	T	downstream_gene_variant	MODIFIER	TSSK3	ENSG00000162526	Transcript	ENST00000574792.1	processed_transcript	-	-	-	-	-	-	-	-	-	rs78968812	209956	1	-	HGNC	15473	-	-	-	-	-	-	-	-	-	-	-	0.0028
rs78968812	1:33029653-33029653	T	downstream_gene_variant	MODIFIER	RN7SL122P	ENSG00000263529	Transcript	ENST00000579362.1	misc_RNA	-	-	-	-	-	-	-	-	-	rs78968812	105920	1	-	HGNC	46138	-	-	-	-	-	-	-	-	-	-	-	0.0028
rs78968812	1:33029653-33029653	T	downstream_gene_variant	MODIFIER	RP11-395N6.4	ENSG00000270850	Transcript	ENST00000604085.1	processed_pseudogene	-	-	-	-	-	-	-	-	-	rs78968812	141733	1	-	Clone_based_vega_gene	-	-	-	-	-	-	-	-	-	-	-	-	0.0028
rs78968812	1:33029653-33029653	T	downstream_gene_variant	MODIFIER	ZBTB8B	ENSG00000273274	Transcript	ENST00000609129.1	protein_coding	-	-	-	-	-	-	-	-	-	rs78968812	67366	1	-	HGNC	37057	-	-	-	-	-	-	-	-	-	-	-	0.0028
rs755243556	1:39410154-39410154	T	upstream_gene_variant	MODIFIER	RHBDL2	ENSG00000158315	Transcript	ENST00000289248.2	protein_coding	-	-	-	-	-	-	-	-	-	rs755243556	17645	-1	-	HGNC	16083	-	-	-	-	-	-	-	-	-	-	-	-
rs755243556	1:39410154-39410154	T	upstream_gene_variant	MODIFIER	MACF1	ENSG00000127603	Transcript	ENST00000317713.7	protein_coding	-	-	-	-	-	-	-	-	-	rs755243556	139685	1	-	HGNC	13664	-	-	-	-	-	-	-	-	-	-	-	-
rs755243556	1:39410154-39410154	T	upstream_gene_variant	MODIFIER	GJA9	ENSG00000131233	Transcript	ENST00000357771.3	protein_coding	-	-	-	-	-	-	-	-	-	rs755243556	62865	-1	-	HGNC	19155	-	-	-	-	-	-	-	-	-	-	-	-
rs755243556	1:39410154-39410154	T	upstream_gene_variant	MODIFIER	GJA9	ENSG00000131233	Transcript	ENST00000360786.3	protein_coding	-	-	-	-	-	-	-	-	-	rs755243556	68131	-1	-	HGNC	19155	-	-	-	-	-	-	-	-	-	-	-	-
rs755243556	1:39410154-39410154	T	upstream_gene_variant	MODIFIER	MACF1	ENSG00000127603	Transcript	ENST00000361689.2	protein_coding	-	-	-	-	-	-	-	-	-	rs755243556	139685	1	-	HGNC	13664	-	-	-	-	-	-	-	-	-	-	-	-
rs755243556	1:39410154-39410154	T	downstream_gene_variant	MODIFIER	RNU6-605P	ENSG00000199963	Transcript	ENST00000363093.1	snRNA	-	-	-	-	-	-	-	-	-	rs755243556	17505	1	-	HGNC	47568	-	-	-	-	-	-	-	-	-	-	-	-
rs755243556	1:39410154-39410154	T	upstream_gene_variant	MODIFIER	MACF1	ENSG00000127603	Transcript	ENST00000372915.3	protein_coding	-	-	-	-	-	-	-	-	-	rs755243556	139650	1	-	HGNC	13664	-	-	-	-	-	-	-	-	-	-	-	-
rs755243556	1:39410154-39410154	T	upstream_gene_variant	MODIFIER	NDUFS5	ENSG00000168653	Transcript	ENST00000372967.3	protein_coding	-	-	-	-	-	-	-	-	-	rs755243556	81836	1	-	HGNC	7712	-	-	-	-	-	-	-	-	-	-	-	-
rs755243556	1:39410154-39410154	T	upstream_gene_variant	MODIFIER	NDUFS5	ENSG00000168653	Transcript	ENST00000372969.3	protein_coding	-	-	-	-	-	-	-	-	-	rs755243556	81836	1	-	HGNC	7712	-	-	-	-	-	-	-	-	-	-	-	-
rs755243556	1:39410154-39410154	T	upstream_gene_variant	MODIFIER	AKIRIN1	ENSG00000174574	Transcript	ENST00000372984.4	protein_coding	-	-	-	-	-	-	-	-	-	rs755243556	46806	1	-	HGNC	25744	-	-	-	-	-	-	-	-	-	-	-	-
rs755243556	1:39410154-39410154	T	upstream_gene_variant	MODIFIER	RHBDL2	ENSG00000158315	Transcript	ENST00000372985.3	protein_coding	-	-	-	-	-	-	-	-	-	rs755243556	14969	-1	-	HGNC	16083	-	-	-	-	-	-	-	-	-	-	-	-
rs755243556	1:39410154-39410154	T	upstream_gene_variant	MODIFIER	RHBDL2	ENSG00000158315	Transcript	ENST00000372990.1	protein_coding	-	-	-	-	-	-	-	-	-	rs755243556	2698	-1	-	HGNC	16083	-	-	-	-	-	-	-	-	-	-	-	-
rs755243556	1:39410154-39410154	T	upstream_gene_variant	MODIFIER	RRAGC	ENSG00000116954	Transcript	ENST00000373001.3	protein_coding	-	-	-	-	-	-	-	-	-	rs755243556	84659	-1	-	HGNC	19902	-	-	-	-	-	-	-	-	-	-	-	-
rs755243556	1:39410154-39410154	T	downstream_gene_variant	MODIFIER	RNU6-608P	ENSG00000206654	Transcript	ENST00000383927.1	snRNA	-	-	-	-	-	-	-	-	-	rs755243556	176458	-1	-	HGNC	47571	-	-	-	-	-	-	-	-	-	-	-	-
rs755243556	1:39410154-39410154	T	downstream_gene_variant	MODIFIER	Y_RNA	ENSG00000207466	Transcript	ENST00000384735.1	misc_RNA	-	-	-	-	-	-	-	-	-	rs755243556	6343	-1	-	RFAM	-	-	-	-	-	-	-	-	-	-	-	-	-
rs755243556	1:39410154-39410154	T	upstream_gene_variant	MODIFIER	MYCBP	ENSG00000214114	Transcript	ENST00000397572.2	protein_coding	-	-	-	-	-	-	-	-	-	rs755243556	70377	-1	-	HGNC	7554	-	-	-	-	-	-	-	-	-	-	-	-
rs755243556	1:39410154-39410154	T	downstream_gene_variant	MODIFIER	RNA5SP44	ENSG00000222378	Transcript	ENST00000410446.1	rRNA	-	-	-	-	-	-	-	-	-	rs755243556	209682	-1	-	HGNC	42820	-	-	-	-	-	-	-	-	-	-	-	-
rs755243556	1:39410154-39410154	T	downstream_gene_variant	MODIFIER	RP11-781D11.1	ENSG00000235549	Transcript	ENST00000428233.1	processed_pseudogene	-	-	-	-	-	-	-	-	-	rs755243556	13793	-1	-	Clone_based_vega_gene	-	-	-	-	-	-	-	-	-	-	-	-	-
rs755243556	1:39410154-39410154	T	upstream_gene_variant	MODIFIER	AKIRIN1	ENSG00000174574	Transcript	ENST00000432648.3	protein_coding	-	-	-	-	-	-	-	-	-	rs755243556	46741	1	-	HGNC	25744	-	-	-	-	-	-	-	-	-	-	-	-
rs755243556	1:39410154-39410154	T	downstream_gene_variant	MODIFIER	RP5-864K19.4	ENSG00000228436	Transcript	ENST00000433671.2	antisense	-	-	-	-	-	-	-	-	-	rs755243556	25086	1	-	Clone_based_vega_gene	-	-	-	-	-	-	-	-	-	-	-	-	-
rs755243556	1:39410154-39410154	T	downstream_gene_variant	MODIFIER	RP11-334L9.1	ENSG00000215895	Transcript	ENST00000442006.2	processed_pseudogene	-	-	-	-	-	-	-	-	-	rs755243556	233592	1	-	Clone_based_vega_gene	-	-	-	-	-	-	-	-	-	-	-	-	-
rs755243556	1:39410154-39410154	T	downstream_gene_variant	MODIFIER	RP5-864K19.4	ENSG00000228436	Transcript	ENST00000443161.1	antisense	-	-	-	-	-	-	-	-	-	rs755243556	68256	1	-	Clone_based_vega_gene	-	-	-	-	-	-	-	-	-	-	-	-	-
rs755243556	1:39410154-39410154	T	upstream_gene_variant	MODIFIER	AKIRIN1	ENSG00000174574	Transcript	ENST00000446189.2	protein_coding	-	-	-	-	-	-	-	-	-	rs755243556	46806	1	-	HGNC	25744	-	-	-	-	-	-	-	-	-	-	-	-
rs755243556	1:39410154-39410154	T	upstream_gene_variant	MODIFIER	GJA9	ENSG00000131233	Transcript	ENST00000454994.2	protein_coding	-	-	-	-	-	-	-	-	-	rs755243556	62869	-1	-	HGNC	19155	-	-	-	-	-	-	-	-	-	-	-	-
rs755243556	1:39410154-39410154	T	downstream_gene_variant	MODIFIER	RP5-864K19.4	ENSG00000228436	Transcript	ENST00000456813.1	antisense	-	-	-	-	-	-	-	-	-	rs755243556	68258	1	-	Clone_based_vega_gene	-	-	-	-	-	-	-	-	-	-	-	-	-
rs755243556	1:39410154-39410154	T	upstream_gene_variant	MODIFIER	MYCBP	ENSG00000214114	Transcript	ENST00000462027.1	processed_transcript	-	-	-	-	-	-	-	-	-	rs755243556	69987	-1	-	HGNC	7554	-	-	-	-	-	-	-	-	-	-	-	-
rs755243556	1:39410154-39410154	T	upstream_gene_variant	MODIFIER	MYCBP	ENSG00000214114	Transcript	ENST00000465771.1	processed_transcript	-	-	-	-	-	-	-	-	-	rs755243556	71877	-1	-	HGNC	7554	-	-	-	-	-	-	-	-	-	-	-	-
rs755243556	1:39410154-39410154	T	upstream_gene_variant	MODIFIER	MACF1	ENSG00000127603	Transcript	ENST00000467673.1	retained_intron	-	-	-	-	-	-	-	-	-	rs755243556	160947	1	-	HGNC	13664	-	-	-	-	-	-	-	-	-	-	-	-
rs755243556	1:39410154-39410154	T	upstream_gene_variant	MODIFIER	RRAGC	ENSG00000116954	Transcript	ENST00000474456.1	processed_transcript	-	-	-	-	-	-	-	-	-	rs755243556	96408	-1	-	HGNC	19902	-	-	-	-	-	-	-	-	-	-	-	-
rs755243556	1:39410154-39410154	T	upstream_gene_variant	MODIFIER	MACF1	ENSG00000127603	Transcript	ENST00000484793.1	protein_coding	-	-	-	-	-	-	-	-	-	rs755243556	136834	1	-	HGNC	13664	-	-	-	-	-	-	-	-	-	-	-	-
rs755243556	1:39410154-39410154	T	upstream_gene_variant	MODIFIER	MYCBP	ENSG00000214114	Transcript	ENST00000489575.1	processed_transcript	-	-	-	-	-	-	-	-	-	rs755243556	62865	-1	-	HGNC	7554	-	-	-	-	-	-	-	-	-	-	-	-
rs755243556	1:39410154-39410154	T	upstream_gene_variant	MODIFIER	MYCBP	ENSG00000214114	Transcript	ENST00000489803.1	processed_transcript	-	-	-	-	-	-	-	-	-	rs755243556	62885	-1	-	HGNC	7554	-	-	-	-	-	-	-	-	-	-	-	-
rs755243556	1:39410154-39410154	T	upstream_gene_variant	MODIFIER	RRAGC	ENSG00000116954	Transcript	ENST00000493015.1	processed_transcript	-	-	-	-	-	-	-	-	-	rs755243556	87640	-1	-	HGNC	19902	-	-	-	-	-	-	-	-	-	-	-	-
rs755243556	1:39410154-39410154	T	upstream_gene_variant	MODIFIER	MYCBP	ENSG00000214114	Transcript	ENST00000494695.1	processed_transcript	-	-	-	-	-	-	-	-	-	rs755243556	71114	-1	-	HGNC	7554	-	-	-	-	-	-	-	-	-	-	-	-
rs755243556	1:39410154-39410154	T	upstream_gene_variant	MODIFIER	MYCBP	ENSG00000214114	Transcript	ENST00000495043.1	processed_transcript	-	-	-	-	-	-	-	-	-	rs755243556	71204	-1	-	HGNC	7554	-	-	-	-	-	-	-	-	-	-	-	-
rs755243556	1:39410154-39410154	T	upstream_gene_variant	MODIFIER	RRAGC	ENSG00000116954	Transcript	ENST00000496778.1	processed_transcript	-	-	-	-	-	-	-	-	-	rs755243556	91787	-1	-	HGNC	19902	-	-	-	-	-	-	-	-	-	-	-	-
rs755243556	1:39410154-39410154	T	upstream_gene_variant	MODIFIER	MACF1	ENSG00000127603	Transcript	ENST00000524432.1	protein_coding	-	-	-	-	-	-	-	-	-	rs755243556	160929	1	cds_end_NF	HGNC	13664	-	-	-	-	-	-	-	-	-	-	-	-
rs755243556	1:39410154-39410154	T	upstream_gene_variant	MODIFIER	AKIRIN1	ENSG00000174574	Transcript	ENST00000531822.1	protein_coding	-	-	-	-	-	-	-	-	-	rs755243556	47014	1	cds_start_NF	HGNC	25744	-	-	-	-	-	-	-	-	-	-	-	-
rs755243556	1:39410154-39410154	T	upstream_gene_variant	MODIFIER	RHBDL2	ENSG00000158315	Transcript	ENST00000538156.1	protein_coding	-	-	-	-	-	-	-	-	-	rs755243556	17645	-1	-	HGNC	16083	-	-	-	-	-	-	-	-	-	-	-	-
rs755243556	1:39410154-39410154	T	upstream_gene_variant	MODIFIER	MACF1	ENSG00000127603	Transcript	ENST00000539005.1	protein_coding	-	-	-	-	-	-	-	-	-	rs755243556	139685	1	-	HGNC	13664	-	-	-	-	-	-	-	-	-	-	-	-
rs755243556	1:39410154-39410154	T	upstream_gene_variant	MODIFIER	RHBDL2	ENSG00000158315	Transcript	ENST00000540558.1	protein_coding	-	-	-	-	-	-	-	-	-	rs755243556	2683	-1	-	HGNC	16083	-	-	-	-	-	-	-	-	-	-	-	-
rs755243556	1:39410154-39410154	T	upstream_gene_variant	MODIFIER	MACF1	ENSG00000127603	Transcript	ENST00000545844.1	protein_coding	-	-	-	-	-	-	-	-	-	rs755243556	138880	1	-	HGNC	13664	-	-	-	-	-	-	-	-	-	-	-	-
rs755243556	1:39410154-39410154	T	upstream_gene_variant	MODIFIER	MACF1	ENSG00000127603	Transcript	ENST00000567887.1	protein_coding	-	-	-	-	-	-	-	-	-	rs755243556	139580	1	-	HGNC	13664	-	-	-	-	-	-	-	-	-	-	-	-
rs755243556	1:39410154-39410154	T	upstream_gene_variant	MODIFIER	MACF1	ENSG00000127603	Transcript	ENST00000602421.1	protein_coding	-	-	-	-	-	-	-	-	-	rs755243556	136935	1	-	HGNC	13664	-	-	-	-	-	-	-	-	-	-	-	-
rs115085793	1:43752161-43752161	G	upstream_gene_variant	MODIFIER	EBNA1BP2	ENSG00000117395	Transcript	ENST00000236051.2	protein_coding	-	-	-	-	-	-	-	-	-	rs115085793	114230	-1	-	HGNC	15531	-	-	-	-	-	-	-	-	-	-	-	0.0062
rs115085793	1:43752161-43752161	G	downstream_gene_variant	MODIFIER	MED8	ENSG00000159479	Transcript	ENST00000290663.6	protein_coding	-	-	-	-	-	-	-	-	-	rs115085793	97427	-1	-	HGNC	19971	-	-	-	-	-	-	-	-	-	-	-	0.0062
rs115085793	1:43752161-43752161	G	upstream_gene_variant	MODIFIER	SZT2	ENSG00000198198	Transcript	ENST00000310739.4	protein_coding	-	-	-	-	-	-	-	-	-	rs115085793	103392	1	-	HGNC	29040	-	-	-	-	-	-	-	-	-	-	-	0.0062
rs115085793	1:43752161-43752161	G	upstream_gene_variant	MODIFIER	CDC20	ENSG00000117399	Transcript	ENST00000310955.6	protein_coding	-	-	-	-	-	-	-	-	-	rs115085793	72465	1	-	HGNC	1723	-	-	-	-	-	-	-	-	-	-	-	0.0062
rs115085793	1:43752161-43752161	G	downstream_gene_variant	MODIFIER	FAM183A	ENSG00000186973	Transcript	ENST00000335282.4	protein_coding	-	-	-	-	-	-	-	-	-	rs115085793	130094	1	-	HGNC	34347	-	-	-	-	-	-	-	-	-	-	-	0.0062
rs115085793	1:43752161-43752161	G	upstream_gene_variant	MODIFIER	SZT2	ENSG00000198198	Transcript	ENST00000357658.3	retained_intron	-	-	-	-	-	-	-	-	-	rs115085793	103415	1	-	HGNC	29040	-	-	-	-	-	-	-	-	-	-	-	0.0062
rs115085793	1:43752161-43752161	G	upstream_gene_variant	MODIFIER	PTPRF	ENSG00000142949	Transcript	ENST00000359947.4	protein_coding	-	-	-	-	-	-	-	-	-	rs115085793	244386	1	-	HGNC	9670	-	-	-	-	-	-	-	-	-	-	-	0.0062
rs115085793	1:43752161-43752161	G	downstream_gene_variant	MODIFIER	RNA5SP46	ENSG00000199240	Transcript	ENST00000362370.1	rRNA	-	-	-	-	-	-	-	-	-	rs115085793	89954	1	-	HGNC	42822	-	-	-	-	-	-	-	-	-	-	-	0.0062
rs115085793	1:43752161-43752161	G	downstream_gene_variant	MODIFIER	HYI	ENSG00000178922	Transcript	ENST00000372425.4	protein_coding	-	-	-	-	-	-	-	-	-	rs115085793	164663	-1	-	HGNC	26948	-	-	-	-	-	-	-	-	-	-	-	0.0062
rs115085793	1:43752161-43752161	G	downstream_gene_variant	MODIFIER	HYI	ENSG00000178922	Transcript	ENST00000372426.1	protein_coding	-	-	-	-	-	-	-	-	-	rs115085793	164670	-1	-	HGNC	26948	-	-	-	-	-	-	-	-	-	-	-	0.0062
rs115085793	1:43752161-43752161	G	downstream_gene_variant	MODIFIER	HYI	ENSG00000178922	Transcript	ENST00000372427.1	retained_intron	-	-	-	-	-	-	-	-	-	rs115085793	164670	-1	-	HGNC	26948	-	-	-	-	-	-	-	-	-	-	-	0.0062
rs115085793	1:43752161-43752161	G	downstream_gene_variant	MODIFIER	HYI	ENSG00000178922	Transcript	ENST00000372430.3	protein_coding	-	-	-	-	-	-	-	-	-	rs115085793	164668	-1	cds_start_NF	HGNC	26948	-	-	-	-	-	-	-	-	-	-	-	0.0062
rs115085793	1:43752161-43752161	G	downstream_gene_variant	MODIFIER	HYI	ENSG00000178922	Transcript	ENST00000372432.1	protein_coding	-	-	-	-	-	-	-	-	-	rs115085793	164668	-1	-	HGNC	26948	-	-	-	-	-	-	-	-	-	-	-	0.0062
rs115085793	1:43752161-43752161	G	downstream_gene_variant	MODIFIER	HYI	ENSG00000178922	Transcript	ENST00000372433.1	protein_coding	-	-	-	-	-	-	-	-	-	rs115085793	164664	-1	cds_start_NF	HGNC	26948	-	-	-	-	-	-	-	-	-	-	-	0.0062
rs115085793	1:43752161-43752161	G	downstream_gene_variant	MODIFIER	HYI	ENSG00000178922	Transcript	ENST00000372434.1	protein_coding	-	-	-	-	-	-	-	-	-	rs115085793	164664	-1	-	HGNC	26948	-	-	-	-	-	-	-	-	-	-	-	0.0062
rs115085793	1:43752161-43752161	G	upstream_gene_variant	MODIFIER	SZT2	ENSG00000198198	Transcript	ENST00000372442.1	protein_coding	-	-	-	-	-	-	-	-	-	rs115085793	136636	1	-	HGNC	29040	-	-	-	-	-	-	-	-	-	-	-	0.0062
rs115085793	1:43752161-43752161	G	upstream_gene_variant	MODIFIER	SZT2	ENSG00000198198	Transcript	ENST00000372450.4	protein_coding	-	-	-	-	-	-	-	-	-	rs115085793	103392	1	-	HGNC	29040	-	-	-	-	-	-	-	-	-	-	-	0.0062
rs115085793	1:43752161-43752161	G	downstream_gene_variant	MODIFIER	MED8	ENSG00000159479	Transcript	ENST00000372455.4	protein_coding	-	-	-	-	-	-	-	-	-	rs115085793	98236	-1	-	HGNC	19971	-	-	-	-	-	-	-	-	-	-	-	0.0062
rs115085793	1:43752161-43752161	G	downstream_gene_variant	MODIFIER	MED8	ENSG00000159479	Transcript	ENST00000372457.4	protein_coding	-	-	-	-	-	-	-	-	-	rs115085793	97479	-1	-	HGNC	19971	-	-	-	-	-	-	-	-	-	-	-	0.0062
rs115085793	1:43752161-43752161	G	downstream_gene_variant	MODIFIER	ELOVL1	ENSG00000066322	Transcript	ENST00000372458.3	protein_coding	-	-	-	-	-	-	-	-	-	rs115085793	76907	-1	-	HGNC	14418	-	-	-	-	-	-	-	-	-	-	-	0.0062
rs115085793	1:43752161-43752161	G	upstream_gene_variant	MODIFIER	CDC20	ENSG00000117399	Transcript	ENST00000372462.1	protein_coding	-	-	-	-	-	-	-	-	-	rs115085793	72523	1	-	HGNC	1723	-	-	-	-	-	-	-	-	-	-	-	0.0062
rs115085793	1:43752161-43752161	G	upstream_gene_variant	MODIFIER	MPL	ENSG00000117400	Transcript	ENST00000372470.3	protein_coding	-	-	-	-	-	-	-	-	-	rs115085793	51317	1	-	HGNC	7217	-	-	-	-	-	-	-	-	-	-	-	0.0062
rs115085793	1:43752161-43752161	G	upstream_gene_variant	MODIFIER	TIE1	ENSG00000066056	Transcript	ENST00000372476.3	protein_coding	-	-	-	-	-	-	-	-	-	rs115085793	14503	1	-	HGNC	11809	-	-	-	-	-	-	-	-	-	-	-	0.0062
rs115085793	1:43752161-43752161	G	downstream_gene_variant	MODIFIER	WDR65	ENSG00000243710	Transcript	ENST00000372492.4	protein_coding	-	-	-	-	-	-	-	-	-	rs115085793	32132	1	-	HGNC	26485	-	-	-	-	-	-	-	-	-	-	-	0.0062
rs115085793	1:43752161-43752161	G	downstream_gene_variant	MODIFIER	SZT2-AS1	ENSG00000229372	Transcript	ENST00000396885.2	antisense	-	-	-	-	-	-	-	-	-	rs115085793	161286	-1	-	HGNC	41225	-	-	-	-	-	-	-	-	-	-	-	0.0062
rs115085793	1:43752161-43752161	G	upstream_gene_variant	MODIFIER	SZT2	ENSG00000198198	Transcript	ENST00000406439.2	nonsense_mediated_decay	-	-	-	-	-	-	-	-	-	rs115085793	103474	1	-	HGNC	29040	-	-	-	-	-	-	-	-	-	-	-	0.0062
rs115085793	1:43752161-43752161	G	downstream_gene_variant	MODIFIER	FAM183A	ENSG00000186973	Transcript	ENST00000409337.1	processed_transcript	-	-	-	-	-	-	-	-	-	rs115085793	130094	1	-	HGNC	34347	-	-	-	-	-	-	-	-	-	-	-	0.0062
rs115085793	1:43752161-43752161	G	downstream_gene_variant	MODIFIER	FAM183A	ENSG00000186973	Transcript	ENST00000409396.1	protein_coding	-	-	-	-	-	-	-	-	-	rs115085793	130211	1	cds_end_NF	HGNC	34347	-	-	-	-	-	-	-	-	-	-	-	0.0062
rs115085793	1:43752161-43752161	G	downstream_gene_variant	MODIFIER	FAM183A	ENSG00000186973	Transcript	ENST00000410025.1	nonsense_mediated_decay	-	-	-	-	-	-	-	-	-	rs115085793	130094	1	-	HGNC	34347	-	-	-	-	-	-	-	-	-	-	-	0.0062
rs115085793	1:43752161-43752161	G	downstream_gene_variant	MODIFIER	FAM183A	ENSG00000186973	Transcript	ENST00000410048.1	protein_coding	-	-	-	-	-	-	-	-	-	rs115085793	130094	1	-	HGNC	34347	-	-	-	-	-	-	-	-	-	-	-	0.0062
rs115085793	1:43752161-43752161	G	downstream_gene_variant	MODIFIER	ELOVL1	ENSG00000066322	Transcript	ENST00000413844.2	protein_coding	-	-	-	-	-	-	-	-	-	rs115085793	76912	-1	-	HGNC	14418	-	-	-	-	-	-	-	-	-	-	-	0.0062
rs115085793	1:43752161-43752161	G	upstream_gene_variant	MODIFIER	MPL	ENSG00000117400	Transcript	ENST00000413998.2	protein_coding	-	-	-	-	-	-	-	-	-	rs115085793	51359	1	-	HGNC	7217	-	-	-	-	-	-	-	-	-	-	-	0.0062
rs115085793	1:43752161-43752161	G	upstream_gene_variant	MODIFIER	C1orf210	ENSG00000253313	Transcript	ENST00000423420.1	protein_coding	-	-	-	-	-	-	-	-	-	rs115085793	873	-1	-	HGNC	28755	-	-	-	-	-	-	-	-	-	-	-	0.0062
rs115085793	1:43752161-43752161	G	downstream_gene_variant	MODIFIER	RP1-92O14.3	ENSG00000234694	Transcript	ENST00000424948.1	antisense	-	-	-	-	-	-	-	-	-	rs115085793	68194	-1	-	Clone_based_vega_gene	-	-	-	-	-	-	-	-	-	-	-	-	0.0062
rs115085793	1:43752161-43752161	G	downstream_gene_variant	MODIFIER	WDR65	ENSG00000243710	Transcript	ENST00000428122.1	nonsense_mediated_decay	-	-	-	-	-	-	-	-	-	rs115085793	64212	1	cds_start_NF	HGNC	26485	-	-	-	-	-	-	-	-	-	-	-	0.0062
rs115085793	1:43752161-43752161	G	upstream_gene_variant	MODIFIER	EBNA1BP2	ENSG00000117395	Transcript	ENST00000431635.2	protein_coding	-	-	-	-	-	-	-	-	-	rs115085793	113920	-1	-	HGNC	15531	-	-	-	-	-	-	-	-	-	-	-	0.0062
rs115085793	1:43752161-43752161	G	downstream_gene_variant	MODIFIER	TMEM125	ENSG00000179178	Transcript	ENST00000432792.2	protein_coding	-	-	-	-	-	-	-	-	-	rs115085793	12488	1	-	HGNC	28275	-	-	-	-	-	-	-	-	-	-	-	0.0062
rs115085793	1:43752161-43752161	G	upstream_gene_variant	MODIFIER	TIE1	ENSG00000066056	Transcript	ENST00000433781.2	protein_coding	-	-	-	-	-	-	-	-	-	rs115085793	20730	1	-	HGNC	11809	-	-	-	-	-	-	-	-	-	-	-	0.0062
rs115085793	1:43752161-43752161	G	upstream_gene_variant	MODIFIER	RP1-92O14.6	ENSG00000229431	Transcript	ENST00000436713.1	antisense	-	-	-	-	-	-	-	-	-	rs115085793	98623	1	-	Clone_based_vega_gene	-	-	-	-	-	-	-	-	-	-	-	-	0.0062
rs115085793	1:43752161-43752161	G	upstream_gene_variant	MODIFIER	PTPRF	ENSG00000142949	Transcript	ENST00000436724.1	processed_transcript	-	-	-	-	-	-	-	-	-	rs115085793	244413	1	-	HGNC	9670	-	-	-	-	-	-	-	-	-	-	-	0.0062
rs115085793	1:43752161-43752161	G	upstream_gene_variant	MODIFIER	PTPRF	ENSG00000142949	Transcript	ENST00000438120.1	protein_coding	-	-	-	-	-	-	-	-	-	rs115085793	244400	1	-	HGNC	9670	-	-	-	-	-	-	-	-	-	-	-	0.0062
rs115085793	1:43752161-43752161	G	downstream_gene_variant	MODIFIER	TMEM125	ENSG00000179178	Transcript	ENST00000439858.1	protein_coding	-	-	-	-	-	-	-	-	-	rs115085793	12488	1	-	HGNC	28275	-	-	-	-	-	-	-	-	-	-	-	0.0062
rs115085793	1:43752161-43752161	G	upstream_gene_variant	MODIFIER	TIE1	ENSG00000066056	Transcript	ENST00000441333.2	protein_coding	-	-	-	-	-	-	-	-	-	rs115085793	14582	1	-	HGNC	11809	-	-	-	-	-	-	-	-	-	-	-	0.0062
rs115085793	1:43752161-43752161	G	downstream_gene_variant	MODIFIER	TMEM125	ENSG00000179178	Transcript	ENST00000442284.1	processed_transcript	-	-	-	-	-	-	-	-	-	rs115085793	15670	1	-	HGNC	28275	-	-	-	-	-	-	-	-	-	-	-	0.0062
rs115085793	1:43752161-43752161	G	upstream_gene_variant	MODIFIER	HYI-AS1	ENSG00000229348	Transcript	ENST00000444386.1	antisense	-	-	-	-	-	-	-	-	-	rs115085793	167437	1	-	HGNC	41173	-	-	-	-	-	-	-	-	-	-	-	0.0062
rs115085793	1:43752161-43752161	G	downstream_gene_variant	MODIFIER	TMEM125	ENSG00000179178	Transcript	ENST00000456751.1	protein_coding	-	-	-	-	-	-	-	-	-	rs115085793	13721	1	cds_end_NF	HGNC	28275	-	-	-	-	-	-	-	-	-	-	-	0.0062
rs115085793	1:43752161-43752161	G	upstream_gene_variant	MODIFIER	SZT2	ENSG00000198198	Transcript	ENST00000460536.1	retained_intron	-	-	-	-	-	-	-	-	-	rs115085793	158762	1	-	HGNC	29040	-	-	-	-	-	-	-	-	-	-	-	0.0062
rs115085793	1:43752161-43752161	G	downstream_gene_variant	MODIFIER	MED8	ENSG00000159479	Transcript	ENST00000460803.1	retained_intron	-	-	-	-	-	-	-	-	-	rs115085793	99183	-1	-	HGNC	19971	-	-	-	-	-	-	-	-	-	-	-	0.0062
rs115085793	1:43752161-43752161	G	upstream_gene_variant	MODIFIER	TIE1	ENSG00000066056	Transcript	ENST00000461061.1	processed_transcript	-	-	-	-	-	-	-	-	-	rs115085793	26698	1	-	HGNC	11809	-	-	-	-	-	-	-	-	-	-	-	0.0062
rs115085793	1:43752161-43752161	G	upstream_gene_variant	MODIFIER	EBNA1BP2	ENSG00000117395	Transcript	ENST00000461557.2	processed_transcript	-	-	-	-	-	-	-	-	-	rs115085793	15554	-1	-	HGNC	15531	-	-	-	-	-	-	-	-	-	-	-	0.0062
rs115085793	1:43752161-43752161	G	upstream_gene_variant	MODIFIER	EBNA1BP2	ENSG00000117395	Transcript	ENST00000463906.1	processed_transcript	-	-	-	-	-	-	-	-	-	rs115085793	115369	-1	-	HGNC	15531	-	-	-	-	-	-	-	-	-	-	-	0.0062
rs115085793	1:43752161-43752161	G	downstream_gene_variant	MODIFIER	ELOVL1	ENSG00000066322	Transcript	ENST00000464204.1	processed_transcript	-	-	-	-	-	-	-	-	-	rs115085793	77266	-1	-	HGNC	14418	-	-	-	-	-	-	-	-	-	-	-	0.0062
rs115085793	1:43752161-43752161	G	downstream_gene_variant	MODIFIER	ELOVL1	ENSG00000066322	Transcript	ENST00000465321.1	processed_transcript	-	-	-	-	-	-	-	-	-	rs115085793	78054	-1	-	HGNC	14418	-	-	-	-	-	-	-	-	-	-	-	0.0062
rs115085793	1:43752161-43752161	G	upstream_gene_variant	MODIFIER	EBNA1BP2	ENSG00000117395	Transcript	ENST00000466927.1	processed_transcript	-	-	-	-	-	-	-	-	-	rs115085793	24580	-1	-	HGNC	15531	-	-	-	-	-	-	-	-	-	-	-	0.0062
rs115085793	1:43752161-43752161	G	downstream_gene_variant	MODIFIER	ELOVL1	ENSG00000066322	Transcript	ENST00000468865.2	processed_transcript	-	-	-	-	-	-	-	-	-	rs115085793	77238	-1	-	HGNC	14418	-	-	-	-	-	-	-	-	-	-	-	0.0062
rs115085793	1:43752161-43752161	G	downstream_gene_variant	MODIFIER	HYI	ENSG00000178922	Transcript	ENST00000469587.1	retained_intron	-	-	-	-	-	-	-	-	-	rs115085793	166671	-1	-	HGNC	26948	-	-	-	-	-	-	-	-	-	-	-	0.0062
rs115085793	1:43752161-43752161	G	upstream_gene_variant	MODIFIER	SZT2	ENSG00000198198	Transcript	ENST00000470139.1	retained_intron	-	-	-	-	-	-	-	-	-	rs115085793	134267	1	-	HGNC	29040	-	-	-	-	-	-	-	-	-	-	-	0.0062
rs115085793	1:43752161-43752161	G	downstream_gene_variant	MODIFIER	HYI	ENSG00000178922	Transcript	ENST00000470662.1	protein_coding	-	-	-	-	-	-	-	-	-	rs115085793	164668	-1	cds_start_NF	HGNC	26948	-	-	-	-	-	-	-	-	-	-	-	0.0062
rs115085793	1:43752161-43752161	G	downstream_gene_variant	MODIFIER	ELOVL1	ENSG00000066322	Transcript	ENST00000470769.1	processed_transcript	-	-	-	-	-	-	-	-	-	rs115085793	77385	-1	-	HGNC	14418	-	-	-	-	-	-	-	-	-	-	-	0.0062
rs115085793	1:43752161-43752161	G	upstream_gene_variant	MODIFIER	SZT2	ENSG00000198198	Transcript	ENST00000470897.1	retained_intron	-	-	-	-	-	-	-	-	-	rs115085793	151104	1	-	HGNC	29040	-	-	-	-	-	-	-	-	-	-	-	0.0062
rs115085793	1:43752161-43752161	G	downstream_gene_variant	MODIFIER	ELOVL1	ENSG00000066322	Transcript	ENST00000470968.2	processed_transcript	-	-	-	-	-	-	-	-	-	rs115085793	77281	-1	-	HGNC	14418	-	-	-	-	-	-	-	-	-	-	-	0.0062
rs115085793	1:43752161-43752161	G	upstream_gene_variant	MODIFIER	SZT2	ENSG00000198198	Transcript	ENST00000471177.1	processed_transcript	-	-	-	-	-	-	-	-	-	rs115085793	151533	1	-	HGNC	29040	-	-	-	-	-	-	-	-	-	-	-	0.0062
rs115085793	1:43752161-43752161	G	upstream_gene_variant	MODIFIER	TIE1	ENSG00000066056	Transcript	ENST00000471187.1	processed_transcript	-	-	-	-	-	-	-	-	-	rs115085793	26684	1	-	HGNC	11809	-	-	-	-	-	-	-	-	-	-	-	0.0062
rs115085793	1:43752161-43752161	G	upstream_gene_variant	MODIFIER	EBNA1BP2	ENSG00000117395	Transcript	ENST00000472982.1	processed_transcript	-	-	-	-	-	-	-	-	-	rs115085793	114222	-1	-	HGNC	15531	-	-	-	-	-	-	-	-	-	-	-	0.0062
rs115085793	1:43752161-43752161	G	upstream_gene_variant	MODIFIER	TIE1	ENSG00000066056	Transcript	ENST00000473014.1	processed_transcript	-	-	-	-	-	-	-	-	-	rs115085793	26802	1	-	HGNC	11809	-	-	-	-	-	-	-	-	-	-	-	0.0062
rs115085793	1:43752161-43752161	G	downstream_gene_variant	MODIFIER	MED8	ENSG00000159479	Transcript	ENST00000473560.1	retained_intron	-	-	-	-	-	-	-	-	-	rs115085793	99488	-1	-	HGNC	19971	-	-	-	-	-	-	-	-	-	-	-	0.0062
rs115085793	1:43752161-43752161	G	upstream_gene_variant	MODIFIER	EBNA1BP2	ENSG00000117395	Transcript	ENST00000474566.1	processed_transcript	-	-	-	-	-	-	-	-	-	rs115085793	36099	-1	-	HGNC	15531	-	-	-	-	-	-	-	-	-	-	-	0.0062
rs115085793	1:43752161-43752161	G	upstream_gene_variant	MODIFIER	SZT2	ENSG00000198198	Transcript	ENST00000478140.1	retained_intron	-	-	-	-	-	-	-	-	-	rs115085793	143352	1	-	HGNC	29040	-	-	-	-	-	-	-	-	-	-	-	0.0062
rs115085793	1:43752161-43752161	G	downstream_gene_variant	MODIFIER	ELOVL1	ENSG00000066322	Transcript	ENST00000478481.1	processed_transcript	-	-	-	-	-	-	-	-	-	rs115085793	77857	-1	-	HGNC	14418	-	-	-	-	-	-	-	-	-	-	-	0.0062
rs115085793	1:43752161-43752161	G	upstream_gene_variant	MODIFIER	CDC20	ENSG00000117399	Transcript	ENST00000478882.1	processed_transcript	-	-	-	-	-	-	-	-	-	rs115085793	73277	1	-	HGNC	1723	-	-	-	-	-	-	-	-	-	-	-	0.0062
rs115085793	1:43752161-43752161	G	downstream_gene_variant	MODIFIER	ELOVL1	ENSG00000066322	Transcript	ENST00000479439.1	processed_transcript	-	-	-	-	-	-	-	-	-	rs115085793	78052	-1	-	HGNC	14418	-	-	-	-	-	-	-	-	-	-	-	0.0062
rs115085793	1:43752161-43752161	G	downstream_gene_variant	MODIFIER	ELOVL1	ENSG00000066322	Transcript	ENST00000479686.1	processed_transcript	-	-	-	-	-	-	-	-	-	rs115085793	78070	-1	-	HGNC	14418	-	-	-	-	-	-	-	-	-	-	-	0.0062
rs115085793	1:43752161-43752161	G	upstream_gene_variant	MODIFIER	TIE1	ENSG00000066056	Transcript	ENST00000480269.1	processed_transcript	-	-	-	-	-	-	-	-	-	rs115085793	20652	1	-	HGNC	11809	-	-	-	-	-	-	-	-	-	-	-	0.0062
rs115085793	1:43752161-43752161	G	upstream_gene_variant	MODIFIER	PTPRF	ENSG00000142949	Transcript	ENST00000481019.1	processed_transcript	-	-	-	-	-	-	-	-	-	rs115085793	242072	1	-	HGNC	9670	-	-	-	-	-	-	-	-	-	-	-	0.0062
rs115085793	1:43752161-43752161	G	downstream_gene_variant	MODIFIER	FAM183A	ENSG00000186973	Transcript	ENST00000481753.1	retained_intron	-	-	-	-	-	-	-	-	-	rs115085793	130094	1	-	HGNC	34347	-	-	-	-	-	-	-	-	-	-	-	0.0062
rs115085793	1:43752161-43752161	G	upstream_gene_variant	MODIFIER	CDC20	ENSG00000117399	Transcript	ENST00000482046.1	processed_transcript	-	-	-	-	-	-	-	-	-	rs115085793	74568	1	-	HGNC	1723	-	-	-	-	-	-	-	-	-	-	-	0.0062
rs115085793	1:43752161-43752161	G	downstream_gene_variant	MODIFIER	ELOVL1	ENSG00000066322	Transcript	ENST00000482302.1	processed_transcript	-	-	-	-	-	-	-	-	-	rs115085793	77525	-1	-	HGNC	14418	-	-	-	-	-	-	-	-	-	-	-	0.0062
rs115085793	1:43752161-43752161	G	upstream_gene_variant	MODIFIER	EBNA1BP2	ENSG00000117395	Transcript	ENST00000483082.1	processed_transcript	-	-	-	-	-	-	-	-	-	rs115085793	114208	-1	-	HGNC	15531	-	-	-	-	-	-	-	-	-	-	-	0.0062
rs115085793	1:43752161-43752161	G	downstream_gene_variant	MODIFIER	HYI	ENSG00000178922	Transcript	ENST00000483618.1	retained_intron	-	-	-	-	-	-	-	-	-	rs115085793	164663	-1	-	HGNC	26948	-	-	-	-	-	-	-	-	-	-	-	0.0062
rs115085793	1:43752161-43752161	G	upstream_gene_variant	MODIFIER	TIE1	ENSG00000066056	Transcript	ENST00000485125.1	processed_transcript	-	-	-	-	-	-	-	-	-	rs115085793	15960	1	-	HGNC	11809	-	-	-	-	-	-	-	-	-	-	-	0.0062
rs115085793	1:43752161-43752161	G	downstream_gene_variant	MODIFIER	HYI	ENSG00000178922	Transcript	ENST00000486909.1	protein_coding	-	-	-	-	-	-	-	-	-	rs115085793	164830	-1	-	HGNC	26948	-	-	-	-	-	-	-	-	-	-	-	0.0062
rs115085793	1:43752161-43752161	G	downstream_gene_variant	MODIFIER	ELOVL1	ENSG00000066322	Transcript	ENST00000487209.1	processed_transcript	-	-	-	-	-	-	-	-	-	rs115085793	77346	-1	-	HGNC	14418	-	-	-	-	-	-	-	-	-	-	-	0.0062
rs115085793	1:43752161-43752161	G	downstream_gene_variant	MODIFIER	HYI	ENSG00000178922	Transcript	ENST00000487366.1	protein_coding	-	-	-	-	-	-	-	-	-	rs115085793	164668	-1	cds_start_NF	HGNC	26948	-	-	-	-	-	-	-	-	-	-	-	0.0062
rs115085793	1:43752161-43752161	G	upstream_gene_variant	MODIFIER	TIE1	ENSG00000066056	Transcript	ENST00000488437.1	processed_transcript	-	-	-	-	-	-	-	-	-	rs115085793	22557	1	-	HGNC	11809	-	-	-	-	-	-	-	-	-	-	-	0.0062
rs115085793	1:43752161-43752161	G	upstream_gene_variant	MODIFIER	EBNA1BP2	ENSG00000117395	Transcript	ENST00000491223.1	processed_transcript	-	-	-	-	-	-	-	-	-	rs115085793	113939	-1	-	HGNC	15531	-	-	-	-	-	-	-	-	-	-	-	0.0062
rs115085793	1:43752161-43752161	G	upstream_gene_variant	MODIFIER	TIE1	ENSG00000066056	Transcript	ENST00000492599.1	processed_transcript	-	-	-	-	-	-	-	-	-	rs115085793	31440	1	-	HGNC	11809	-	-	-	-	-	-	-	-	-	-	-	0.0062
rs115085793	1:43752161-43752161	G	upstream_gene_variant	MODIFIER	TIE1	ENSG00000066056	Transcript	ENST00000492874.1	processed_transcript	-	-	-	-	-	-	-	-	-	rs115085793	32973	1	-	HGNC	11809	-	-	-	-	-	-	-	-	-	-	-	0.0062
rs115085793	1:43752161-43752161	G	upstream_gene_variant	MODIFIER	PTPRF	ENSG00000142949	Transcript	ENST00000496043.1	processed_transcript	-	-	-	-	-	-	-	-	-	rs115085793	238697	1	-	HGNC	9670	-	-	-	-	-	-	-	-	-	-	-	0.0062
rs115085793	1:43752161-43752161	G	downstream_gene_variant	MODIFIER	HYI	ENSG00000178922	Transcript	ENST00000496142.1	retained_intron	-	-	-	-	-	-	-	-	-	rs115085793	165177	-1	-	HGNC	26948	-	-	-	-	-	-	-	-	-	-	-	0.0062
rs115085793	1:43752161-43752161	G	downstream_gene_variant	MODIFIER	ELOVL1	ENSG00000066322	Transcript	ENST00000496932.1	processed_transcript	-	-	-	-	-	-	-	-	-	rs115085793	78086	-1	-	HGNC	14418	-	-	-	-	-	-	-	-	-	-	-	0.0062
rs115085793	1:43752161-43752161	G	downstream_gene_variant	MODIFIER	ELOVL1	ENSG00000066322	Transcript	ENST00000497050.1	processed_transcript	-	-	-	-	-	-	-	-	-	rs115085793	77560	-1	-	HGNC	14418	-	-	-	-	-	-	-	-	-	-	-	0.0062
rs115085793	1:43752161-43752161	G	downstream_gene_variant	MODIFIER	ELOVL1	ENSG00000066322	Transcript	ENST00000497569.1	processed_transcript	-	-	-	-	-	-	-	-	-	rs115085793	77504	-1	-	HGNC	14418	-	-	-	-	-	-	-	-	-	-	-	0.0062
rs115085793	1:43752161-43752161	G	upstream_gene_variant	MODIFIER	C1orf210	ENSG00000253313	Transcript	ENST00000523677.1	protein_coding	-	-	-	-	-	-	-	-	-	rs115085793	911	-1	-	HGNC	28755	-	-	-	-	-	-	-	-	-	-	-	0.0062
rs115085793	1:43752161-43752161	G	downstream_gene_variant	MODIFIER	WDR65	ENSG00000243710	Transcript	ENST00000525227.1	nonsense_mediated_decay	-	-	-	-	-	-	-	-	-	rs115085793	104811	1	-	HGNC	26485	-	-	-	-	-	-	-	-	-	-	-	0.0062
rs115085793	1:43752161-43752161	G	downstream_gene_variant	MODIFIER	WDR65	ENSG00000243710	Transcript	ENST00000528956.1	protein_coding	-	-	-	-	-	-	-	-	-	rs115085793	75612	1	-	HGNC	26485	-	-	-	-	-	-	-	-	-	-	-	0.0062
rs115085793	1:43752161-43752161	G	downstream_gene_variant	MODIFIER	WDR65	ENSG00000243710	Transcript	ENST00000529956.1	protein_coding	-	-	-	-	-	-	-	-	-	rs115085793	102876	1	cds_end_NF	HGNC	26485	-	-	-	-	-	-	-	-	-	-	-	0.0062
rs115085793	1:43752161-43752161	G	downstream_gene_variant	MODIFIER	WDR65	ENSG00000243710	Transcript	ENST00000533339.1	nonsense_mediated_decay	-	-	-	-	-	-	-	-	-	rs115085793	76372	1	-	HGNC	26485	-	-	-	-	-	-	-	-	-	-	-	0.0062
rs115085793	1:43752161-43752161	G	downstream_gene_variant	MODIFIER	WDR65	ENSG00000243710	Transcript	ENST00000534615.1	retained_intron	-	-	-	-	-	-	-	-	-	rs115085793	99705	1	-	HGNC	26485	-	-	-	-	-	-	-	-	-	-	-	0.0062
rs115085793	1:43752161-43752161	G	upstream_gene_variant	MODIFIER	TIE1	ENSG00000066056	Transcript	ENST00000538015.1	protein_coding	-	-	-	-	-	-	-	-	-	rs115085793	14582	1	-	HGNC	11809	-	-	-	-	-	-	-	-	-	-	-	0.0062
rs115085793	1:43752161-43752161	G	upstream_gene_variant	MODIFIER	SZT2	ENSG00000198198	Transcript	ENST00000562955.1	protein_coding	-	-	-	-	-	-	-	-	-	rs115085793	103479	1	-	HGNC	29040	-	-	-	-	-	-	-	-	-	-	-	0.0062
rs115085793	1:43752161-43752161	G	downstream_gene_variant	MODIFIER	HYI	ENSG00000178922	Transcript	ENST00000583037.1	protein_coding	-	-	-	-	-	-	-	-	-	rs115085793	164663	-1	-	HGNC	26948	-	-	-	-	-	-	-	-	-	-	-	0.0062
rs78154319	1:72712984-72712984	A	upstream_gene_variant	MODIFIER	NEGR1	ENSG00000172260	Transcript	ENST00000306821.3	protein_coding	-	-	-	-	-	-	-	-	-	rs78154319	146371	-1	-	HGNC	17302	-	-	-	-	-	-	-	-	-	-	-	0.0036
rs78154319	1:72712984-72712984	A	intron_variant	MODIFIER	NEGR1	ENSG00000172260	Transcript	ENST00000357731.5	protein_coding	-	1/6	-	-	-	-	-	-	-	rs78154319	-	-1	-	HGNC	17302	-	-	-	-	-	-	-	-	-	-	-	0.0036
rs78154319	1:72712984-72712984	A	upstream_gene_variant	MODIFIER	RPL31P12	ENSG00000227207	Transcript	ENST00000422587.2	processed_pseudogene	-	-	-	-	-	-	-	-	-	rs78154319	54171	1	-	HGNC	35546	-	-	-	-	-	-	-	-	-	-	-	0.0036
rs78154319	1:72712984-72712984	A	intron_variant	MODIFIER	NEGR1	ENSG00000172260	Transcript	ENST00000434200.1	protein_coding	-	1/5	-	-	-	-	-	-	-	rs78154319	-	-1	-	HGNC	17302	-	-	-	-	-	-	-	-	-	-	-	0.0036
rs78154319	1:72712984-72712984	A	upstream_gene_variant	MODIFIER	GDI2P2	ENSG00000233994	Transcript	ENST00000445131.2	processed_pseudogene	-	-	-	-	-	-	-	-	-	rs78154319	27251	1	-	HGNC	37976	-	-	-	-	-	-	-	-	-	-	-	0.0036
rs78154319	1:72712984-72712984	A	upstream_gene_variant	MODIFIER	NEGR1	ENSG00000172260	Transcript	ENST00000467479.1	processed_transcript	-	-	-	-	-	-	-	-	-	rs78154319	146384	-1	-	HGNC	17302	-	-	-	-	-	-	-	-	-	-	-	0.0036
rs148892525	1:87994949-87994949	G	upstream_gene_variant	MODIFIER	RNA5SP52	ENSG00000199318	Transcript	ENST00000362448.1	rRNA	-	-	-	-	-	-	-	-	-	rs148892525	75893	-1	-	HGNC	42829	-	-	-	-	-	-	-	-	-	-	-	-
rs148892525	1:87994949-87994949	T	upstream_gene_variant	MODIFIER	RNA5SP52	ENSG00000199318	Transcript	ENST00000362448.1	rRNA	-	-	-	-	-	-	-	-	-	rs148892525	75893	-1	-	HGNC	42829	-	-	-	-	-	-	-	-	-	-	-	0.005
rs148892525	1:87994949-87994949	G	downstream_gene_variant	MODIFIER	LMO4	ENSG00000143013	Transcript	ENST00000370542.1	protein_coding	-	-	-	-	-	-	-	-	-	rs148892525	183858	1	-	HGNC	6644	-	-	-	-	-	-	-	-	-	-	-	-
rs148892525	1:87994949-87994949	T	downstream_gene_variant	MODIFIER	LMO4	ENSG00000143013	Transcript	ENST00000370542.1	protein_coding	-	-	-	-	-	-	-	-	-	rs148892525	183858	1	-	HGNC	6644	-	-	-	-	-	-	-	-	-	-	-	0.005
rs148892525	1:87994949-87994949	G	downstream_gene_variant	MODIFIER	LMO4	ENSG00000143013	Transcript	ENST00000370544.5	protein_coding	-	-	-	-	-	-	-	-	-	rs148892525	180343	1	-	HGNC	6644	-	-	-	-	-	-	-	-	-	-	-	-
rs148892525	1:87994949-87994949	T	downstream_gene_variant	MODIFIER	LMO4	ENSG00000143013	Transcript	ENST00000370544.5	protein_coding	-	-	-	-	-	-	-	-	-	rs148892525	180343	1	-	HGNC	6644	-	-	-	-	-	-	-	-	-	-	-	0.005
rs148892525	1:87994949-87994949	G	upstream_gene_variant	MODIFIER	RP4-544H6.2	ENSG00000227290	Transcript	ENST00000452509.1	lincRNA	-	-	-	-	-	-	-	-	-	rs148892525	157611	-1	-	Clone_based_vega_gene	-	-	-	-	-	-	-	-	-	-	-	-	-
rs148892525	1:87994949-87994949	T	upstream_gene_variant	MODIFIER	RP4-544H6.2	ENSG00000227290	Transcript	ENST00000452509.1	lincRNA	-	-	-	-	-	-	-	-	-	rs148892525	157611	-1	-	Clone_based_vega_gene	-	-	-	-	-	-	-	-	-	-	-	-	0.005
rs148892525	1:87994949-87994949	G	downstream_gene_variant	MODIFIER	LMO4	ENSG00000143013	Transcript	ENST00000489303.1	processed_transcript	-	-	-	-	-	-	-	-	-	rs148892525	184251	1	-	HGNC	6644	-	-	-	-	-	-	-	-	-	-	-	-
rs148892525	1:87994949-87994949	T	downstream_gene_variant	MODIFIER	LMO4	ENSG00000143013	Transcript	ENST00000489303.1	processed_transcript	-	-	-	-	-	-	-	-	-	rs148892525	184251	1	-	HGNC	6644	-	-	-	-	-	-	-	-	-	-	-	0.005
rs148892525	1:87994949-87994949	G	downstream_gene_variant	MODIFIER	LMO4	ENSG00000143013	Transcript	ENST00000495705.1	processed_transcript	-	-	-	-	-	-	-	-	-	rs148892525	189634	1	-	HGNC	6644	-	-	-	-	-	-	-	-	-	-	-	-
rs148892525	1:87994949-87994949	T	downstream_gene_variant	MODIFIER	LMO4	ENSG00000143013	Transcript	ENST00000495705.1	processed_transcript	-	-	-	-	-	-	-	-	-	rs148892525	189634	1	-	HGNC	6644	-	-	-	-	-	-	-	-	-	-	-	0.005
rs72718586	1:88713720-88713720	T	downstream_gene_variant	MODIFIER	RN7SL583P	ENSG00000239504	Transcript	ENST00000475692.2	misc_RNA	-	-	-	-	-	-	-	-	-	rs72718586	229794	-1	-	HGNC	46599	-	-	-	-	-	-	-	-	-	-	-	0.017
rs72718586	1:88713720-88713720	T	upstream_gene_variant	MODIFIER	CTA-21C21.1	ENSG00000270507	Transcript	ENST00000603130.1	processed_pseudogene	-	-	-	-	-	-	-	-	-	rs72718586	65116	1	-	Clone_based_vega_gene	-	-	-	-	-	-	-	-	-	-	-	-	0.017
rs72716331	1:90337472-90337472	T	intron_variant	MODIFIER	LRRC8D	ENSG00000171492	Transcript	ENST00000337338.5	protein_coding	-	2/2	-	-	-	-	-	-	-	rs72716331	-	1	-	HGNC	16992	-	-	-	-	-	-	-	-	-	-	-	0.0813
rs72716331	1:90337472-90337472	T	upstream_gene_variant	MODIFIER	ZNF326	ENSG00000162664	Transcript	ENST00000340281.4	protein_coding	-	-	-	-	-	-	-	-	-	rs72716331	123202	1	-	HGNC	14104	-	-	-	-	-	-	-	-	-	-	-	0.0813
rs72716331	1:90337472-90337472	T	upstream_gene_variant	MODIFIER	ZNF326	ENSG00000162664	Transcript	ENST00000361911.5	protein_coding	-	-	-	-	-	-	-	-	-	rs72716331	123221	1	-	HGNC	14104	-	-	-	-	-	-	-	-	-	-	-	0.0813
rs72716331	1:90337472-90337472	T	upstream_gene_variant	MODIFIER	ZNF326	ENSG00000162664	Transcript	ENST00000370447.3	protein_coding	-	-	-	-	-	-	-	-	-	rs72716331	123224	1	-	HGNC	14104	-	-	-	-	-	-	-	-	-	-	-	0.0813
rs72716331	1:90337472-90337472	T	intron_variant,NMD_transcript_variant	MODIFIER	RP11-302M6.4	ENSG00000271949	Transcript	ENST00000370453.5	nonsense_mediated_decay	-	3/3	-	-	-	-	-	-	-	rs72716331	-	1	-	Clone_based_vega_gene	-	-	-	-	-	-	-	-	-	-	-	-	0.0813
rs72716331	1:90337472-90337472	T	downstream_gene_variant	MODIFIER	LRRC8C	ENSG00000171488	Transcript	ENST00000370454.4	protein_coding	-	-	-	-	-	-	-	-	-	rs72716331	152380	1	-	HGNC	25075	-	-	-	-	-	-	-	-	-	-	-	0.0813
rs72716331	1:90337472-90337472	T	downstream_gene_variant	MODIFIER	GEMIN8P4	ENSG00000228175	Transcript	ENST00000380526.2	processed_pseudogene	-	-	-	-	-	-	-	-	-	rs72716331	121680	-1	-	HGNC	37979	-	-	-	-	-	-	-	-	-	-	-	0.0813
rs72716331	1:90337472-90337472	T	downstream_gene_variant	MODIFIER	GEMIN8P4	ENSG00000228175	Transcript	ENST00000394188.3	processed_pseudogene	-	-	-	-	-	-	-	-	-	rs72716331	121680	-1	-	HGNC	37979	-	-	-	-	-	-	-	-	-	-	-	0.0813
rs72716331	1:90337472-90337472	T	upstream_gene_variant	MODIFIER	ZNF326	ENSG00000162664	Transcript	ENST00000394583.3	nonsense_mediated_decay	-	-	-	-	-	-	-	-	-	rs72716331	123199	1	-	HGNC	14104	-	-	-	-	-	-	-	-	-	-	-	0.0813
rs72716331	1:90337472-90337472	T	intron_variant	MODIFIER	LRRC8D	ENSG00000171492	Transcript	ENST00000394593.3	protein_coding	-	2/2	-	-	-	-	-	-	-	rs72716331	-	1	-	HGNC	16992	-	-	-	-	-	-	-	-	-	-	-	0.0813
rs72716331	1:90337472-90337472	T	intron_variant	MODIFIER	LRRC8D	ENSG00000171492	Transcript	ENST00000414841.1	protein_coding	-	2/2	-	-	-	-	-	-	-	rs72716331	-	1	cds_end_NF	HGNC	16992	-	-	-	-	-	-	-	-	-	-	-	0.0813
rs72716331	1:90337472-90337472	T	upstream_gene_variant	MODIFIER	RP5-1007M22.2	ENSG00000231999	Transcript	ENST00000415584.2	antisense	-	-	-	-	-	-	-	-	-	rs72716331	239019	-1	-	Clone_based_vega_gene	-	-	-	-	-	-	-	-	-	-	-	-	0.0813
rs72716331	1:90337472-90337472	T	downstream_gene_variant	MODIFIER	LRRC8C	ENSG00000171488	Transcript	ENST00000416805.1	processed_transcript	-	-	-	-	-	-	-	-	-	rs72716331	102010	1	-	HGNC	25075	-	-	-	-	-	-	-	-	-	-	-	0.0813
rs72716331	1:90337472-90337472	T	downstream_gene_variant	MODIFIER	RP11-413E1.4	ENSG00000230735	Transcript	ENST00000429074.1	sense_intronic	-	-	-	-	-	-	-	-	-	rs72716331	195527	1	-	Clone_based_vega_gene	-	-	-	-	-	-	-	-	-	-	-	-	0.0813
rs72716331	1:90337472-90337472	T	downstream_gene_variant	MODIFIER	RP5-943J3.1	ENSG00000231613	Transcript	ENST00000432395.1	sense_intronic	-	-	-	-	-	-	-	-	-	rs72716331	81421	1	-	Clone_based_vega_gene	-	-	-	-	-	-	-	-	-	-	-	-	0.0813
rs72716331	1:90337472-90337472	T	upstream_gene_variant	MODIFIER	RP11-413E1.2	ENSG00000226394	Transcript	ENST00000440817.2	processed_pseudogene	-	-	-	-	-	-	-	-	-	rs72716331	210560	-1	-	Clone_based_vega_gene	-	-	-	-	-	-	-	-	-	-	-	-	0.0813
rs72716331	1:90337472-90337472	T	intron_variant	MODIFIER	LRRC8D	ENSG00000171492	Transcript	ENST00000441269.2	protein_coding	-	1/1	-	-	-	-	-	-	-	rs72716331	-	1	cds_end_NF	HGNC	16992	-	-	-	-	-	-	-	-	-	-	-	0.0813
rs72716331	1:90337472-90337472	T	upstream_gene_variant	MODIFIER	RP5-1007M22.2	ENSG00000231999	Transcript	ENST00000443562.1	antisense	-	-	-	-	-	-	-	-	-	rs72716331	239722	-1	-	Clone_based_vega_gene	-	-	-	-	-	-	-	-	-	-	-	-	0.0813
rs72716331	1:90337472-90337472	T	upstream_gene_variant	MODIFIER	ZNF326	ENSG00000162664	Transcript	ENST00000455342.2	protein_coding	-	-	-	-	-	-	-	-	-	rs72716331	123255	1	-	HGNC	14104	-	-	-	-	-	-	-	-	-	-	-	0.0813
rs72716331	1:90337472-90337472	T	upstream_gene_variant	MODIFIER	snoU13	ENSG00000239176	Transcript	ENST00000459015.1	snoRNA	-	-	-	-	-	-	-	-	-	rs72716331	103595	-1	-	RFAM	-	-	-	-	-	-	-	-	-	-	-	-	0.0813
rs72716331	1:90337472-90337472	T	downstream_gene_variant	MODIFIER	LRRC8C	ENSG00000171488	Transcript	ENST00000479252.1	processed_transcript	-	-	-	-	-	-	-	-	-	rs72716331	107395	1	-	HGNC	25075	-	-	-	-	-	-	-	-	-	-	-	0.0813
rs72716331	1:90337472-90337472	T	downstream_gene_variant	MODIFIER	LRRC8C	ENSG00000171488	Transcript	ENST00000482063.1	nonsense_mediated_decay	-	-	-	-	-	-	-	-	-	rs72716331	163265	1	-	HGNC	25075	-	-	-	-	-	-	-	-	-	-	-	0.0813
rs72716331	1:90337472-90337472	T	downstream_gene_variant	MODIFIER	RN7SKP272	ENSG00000252797	Transcript	ENST00000516988.1	misc_RNA	-	-	-	-	-	-	-	-	-	rs72716331	115800	-1	-	HGNC	45996	-	-	-	-	-	-	-	-	-	-	-	0.0813
rs72716331	1:90337472-90337472	T	intron_variant	MODIFIER	LRRC8D	ENSG00000171492	Transcript	ENST00000525774.1	protein_coding	-	2/3	-	-	-	-	-	-	-	rs72716331	-	1	cds_end_NF	HGNC	16992	-	-	-	-	-	-	-	-	-	-	-	0.0813
rs72716331	1:90337472-90337472	T	upstream_gene_variant	MODIFIER	RP5-1007M22.2	ENSG00000231999	Transcript	ENST00000526694.1	antisense	-	-	-	-	-	-	-	-	-	rs72716331	239166	-1	-	Clone_based_vega_gene	-	-	-	-	-	-	-	-	-	-	-	-	0.0813
rs72716331	1:90337472-90337472	T	intron_variant	MODIFIER	LRRC8D	ENSG00000171492	Transcript	ENST00000527156.1	protein_coding	-	1/1	-	-	-	-	-	-	-	rs72716331	-	1	cds_end_NF	HGNC	16992	-	-	-	-	-	-	-	-	-	-	-	0.0813
rs72716331	1:90337472-90337472	T	upstream_gene_variant	MODIFIER	RP5-1007M22.2	ENSG00000231999	Transcript	ENST00000528692.1	antisense	-	-	-	-	-	-	-	-	-	rs72716331	239152	-1	-	Clone_based_vega_gene	-	-	-	-	-	-	-	-	-	-	-	-	0.0813
rs72716331	1:90337472-90337472	T	intron_variant	MODIFIER	LRRC8D	ENSG00000171492	Transcript	ENST00000532201.1	protein_coding	-	2/2	-	-	-	-	-	-	-	rs72716331	-	1	cds_end_NF	HGNC	16992	-	-	-	-	-	-	-	-	-	-	-	0.0813
rs72716331	1:90337472-90337472	T	upstream_gene_variant	MODIFIER	RP11-302M6.5	ENSG00000272672	Transcript	ENST00000608671.1	lincRNA	-	-	-	-	-	-	-	-	-	rs72716331	67688	1	-	Clone_based_vega_gene	-	-	-	-	-	-	-	-	-	-	-	-	0.0813
rs72716331	1:90337472-90337472	T	upstream_gene_variant	MODIFIER	RP5-943J3.2	ENSG00000272931	Transcript	ENST00000609194.1	lincRNA	-	-	-	-	-	-	-	-	-	rs72716331	51045	-1	-	Clone_based_vega_gene	-	-	-	-	-	-	-	-	-	-	-	-	0.0813
rs72716331	1:90337472-90337472	T	regulatory_region_variant	MODIFIER	-	-	RegulatoryFeature	ENSR00000938576	promoter_flanking_region	-	-	-	-	-	-	-	-	-	rs72716331	-	-	-	-	-	-	-	-	-	-	-	-	-	-	-	-	0.0813
rs78538536	1:90860795-90860795	A	upstream_gene_variant	MODIFIER	RNU6-695P	ENSG00000212459	Transcript	ENST00000391157.1	snRNA	-	-	-	-	-	-	-	-	-	rs78538536	141678	-1	-	HGNC	47658	-	-	-	-	-	-	-	-	-	-	-	0.0084
rs78538536	1:90860795-90860795	A	downstream_gene_variant	MODIFIER	RP5-827O9.1	ENSG00000229201	Transcript	ENST00000435832.1	lincRNA	-	-	-	-	-	-	-	-	-	rs78538536	115672	-1	-	Clone_based_vega_gene	-	-	-	-	-	-	-	-	-	-	-	-	0.0084
rs573298298	1:105027500-105027500	G	intergenic_variant	MODIFIER	-	-	-	-	-	-	-	-	-	-	-	-	-	-	rs573298298	-	-	-	-	-	-	-	-	-	-	-	-	-	-	-	-	0.005
rs76984409	1:111668673-111668673	T	downstream_gene_variant	MODIFIER	CD53	ENSG00000143119	Transcript	ENST00000271324.5	protein_coding	-	-	-	-	-	-	-	-	-	rs76984409	226123	1	-	HGNC	1686	-	-	-	-	-	-	-	-	-	-	-	0.0158
rs76984409	1:111668673-111668673	T	intron_variant	MODIFIER	DRAM2	ENSG00000156171	Transcript	ENST00000286692.4	protein_coding	-	4/8	-	-	-	-	-	-	-	rs76984409	-	-1	-	HGNC	28769	-	-	-	-	-	-	-	-	-	-	-	0.0158
rs76984409	1:111668673-111668673	T	upstream_gene_variant	MODIFIER	CHIA	ENSG00000134216	Transcript	ENST00000343320.6	protein_coding	-	-	-	-	-	-	-	-	-	rs76984409	184323	1	-	HGNC	17432	-	-	-	-	-	-	-	-	-	-	-	0.0158
rs76984409	1:111668673-111668673	T	upstream_gene_variant	MODIFIER	CHIA	ENSG00000134216	Transcript	ENST00000352594.6	nonsense_mediated_decay	-	-	-	-	-	-	-	-	-	rs76984409	184394	1	-	HGNC	17432	-	-	-	-	-	-	-	-	-	-	-	0.0158
rs76984409	1:111668673-111668673	T	upstream_gene_variant	MODIFIER	CHIA	ENSG00000134216	Transcript	ENST00000353665.6	protein_coding	-	-	-	-	-	-	-	-	-	rs76984409	184414	1	-	HGNC	17432	-	-	-	-	-	-	-	-	-	-	-	0.0158
rs76984409	1:111668673-111668673	T	upstream_gene_variant	MODIFIER	CEPT1	ENSG00000134255	Transcript	ENST00000357172.4	protein_coding	-	-	-	-	-	-	-	-	-	rs76984409	14175	1	-	HGNC	24289	-	-	-	-	-	-	-	-	-	-	-	0.0158
rs76984409	1:111668673-111668673	T	downstream_gene_variant	MODIFIER	DENND2D	ENSG00000162777	Transcript	ENST00000357640.4	protein_coding	-	-	-	-	-	-	-	-	-	rs76984409	61123	-1	-	HGNC	26192	-	-	-	-	-	-	-	-	-	-	-	0.0158
rs76984409	1:111668673-111668673	T	upstream_gene_variant	MODIFIER	PIFO	ENSG00000173947	Transcript	ENST00000369737.4	protein_coding	-	-	-	-	-	-	-	-	-	rs76984409	220569	1	-	HGNC	27009	-	-	-	-	-	-	-	-	-	-	-	0.0158
rs76984409	1:111668673-111668673	T	upstream_gene_variant	MODIFIER	PIFO	ENSG00000173947	Transcript	ENST00000369738.4	protein_coding	-	-	-	-	-	-	-	-	-	rs76984409	220237	1	-	HGNC	27009	-	-	-	-	-	-	-	-	-	-	-	0.0158
rs76984409	1:111668673-111668673	T	upstream_gene_variant	MODIFIER	CHIA	ENSG00000134216	Transcript	ENST00000369740.1	protein_coding	-	-	-	-	-	-	-	-	-	rs76984409	164865	1	-	HGNC	17432	-	-	-	-	-	-	-	-	-	-	-	0.0158
rs76984409	1:111668673-111668673	T	upstream_gene_variant	MODIFIER	CHIAP2	ENSG00000203878	Transcript	ENST00000369743.4	processed_transcript	-	-	-	-	-	-	-	-	-	rs76984409	154008	1	-	HGNC	44463	-	-	-	-	-	-	-	-	-	-	-	0.0158
rs76984409	1:111668673-111668673	T	upstream_gene_variant	MODIFIER	CHI3L2	ENSG00000064886	Transcript	ENST00000369744.2	protein_coding	-	-	-	-	-	-	-	-	-	rs76984409	101559	1	-	HGNC	1933	-	-	-	-	-	-	-	-	-	-	-	0.0158
rs76984409	1:111668673-111668673	T	upstream_gene_variant	MODIFIER	CHI3L2	ENSG00000064886	Transcript	ENST00000369748.4	protein_coding	-	-	-	-	-	-	-	-	-	rs76984409	101608	1	-	HGNC	1933	-	-	-	-	-	-	-	-	-	-	-	0.0158
rs76984409	1:111668673-111668673	T	downstream_gene_variant	MODIFIER	DENND2D	ENSG00000162777	Transcript	ENST00000369752.5	protein_coding	-	-	-	-	-	-	-	-	-	rs76984409	61123	-1	-	HGNC	26192	-	-	-	-	-	-	-	-	-	-	-	0.0158
rs76984409	1:111668673-111668673	T	upstream_gene_variant	MODIFIER	LRIF1	ENSG00000121931	Transcript	ENST00000369763.4	protein_coding	-	-	-	-	-	-	-	-	-	rs76984409	161972	-1	-	HGNC	30299	-	-	-	-	-	-	-	-	-	-	-	0.0158
rs76984409	1:111668673-111668673	T	upstream_gene_variant	MODIFIER	RP5-1125M8.3	ENSG00000232240	Transcript	ENST00000422272.2	processed_pseudogene	-	-	-	-	-	-	-	-	-	rs76984409	197782	1	-	Clone_based_vega_gene	-	-	-	-	-	-	-	-	-	-	-	-	0.0158
rs76984409	1:111668673-111668673	T	upstream_gene_variant	MODIFIER	CHIA	ENSG00000134216	Transcript	ENST00000422815.1	protein_coding	-	-	-	-	-	-	-	-	-	rs76984409	164811	1	cds_start_NF	HGNC	17432	-	-	-	-	-	-	-	-	-	-	-	0.0158
rs76984409	1:111668673-111668673	T	upstream_gene_variant	MODIFIER	CCNT2P1	ENSG00000225672	Transcript	ENST00000423082.1	processed_pseudogene	-	-	-	-	-	-	-	-	-	rs76984409	110521	-1	-	HGNC	39178	-	-	-	-	-	-	-	-	-	-	-	0.0158
rs76984409	1:111668673-111668673	T	downstream_gene_variant	MODIFIER	CHIAP3	ENSG00000234020	Transcript	ENST00000423668.1	unprocessed_pseudogene	-	-	-	-	-	-	-	-	-	rs76984409	227224	-1	-	HGNC	44464	-	-	-	-	-	-	-	-	-	-	-	0.0158
rs76984409	1:111668673-111668673	T	downstream_gene_variant	MODIFIER	RP5-1125M8.2	ENSG00000229283	Transcript	ENST00000426321.1	antisense	-	-	-	-	-	-	-	-	-	rs76984409	191549	-1	-	Clone_based_vega_gene	-	-	-	-	-	-	-	-	-	-	-	-	0.0158
rs76984409	1:111668673-111668673	T	downstream_gene_variant	MODIFIER	CD53	ENSG00000143119	Transcript	ENST00000429072.2	protein_coding	-	-	-	-	-	-	-	-	-	rs76984409	226475	1	-	HGNC	1686	-	-	-	-	-	-	-	-	-	-	-	0.0158
rs76984409	1:111668673-111668673	T	upstream_gene_variant	MODIFIER	CHIA	ENSG00000134216	Transcript	ENST00000430615.1	protein_coding	-	-	-	-	-	-	-	-	-	rs76984409	184426	1	-	HGNC	17432	-	-	-	-	-	-	-	-	-	-	-	0.0158
rs76984409	1:111668673-111668673	T	downstream_gene_variant	MODIFIER	RP11-96K19.2	ENSG00000232811	Transcript	ENST00000440689.1	antisense	-	-	-	-	-	-	-	-	-	rs76984409	173203	1	-	Clone_based_vega_gene	-	-	-	-	-	-	-	-	-	-	-	-	0.0158
rs76984409	1:111668673-111668673	T	upstream_gene_variant	MODIFIER	CHI3L2	ENSG00000064886	Transcript	ENST00000445067.2	protein_coding	-	-	-	-	-	-	-	-	-	rs76984409	74720	1	-	HGNC	1933	-	-	-	-	-	-	-	-	-	-	-	0.0158
rs76984409	1:111668673-111668673	T	upstream_gene_variant	MODIFIER	CHIAP2	ENSG00000203878	Transcript	ENST00000449687.1	processed_transcript	-	-	-	-	-	-	-	-	-	rs76984409	157298	1	-	HGNC	44463	-	-	-	-	-	-	-	-	-	-	-	0.0158
rs76984409	1:111668673-111668673	T	upstream_gene_variant	MODIFIER	CHIA	ENSG00000134216	Transcript	ENST00000451398.2	protein_coding	-	-	-	-	-	-	-	-	-	rs76984409	184394	1	-	HGNC	17432	-	-	-	-	-	-	-	-	-	-	-	0.0158
rs76984409	1:111668673-111668673	T	upstream_gene_variant	MODIFIER	CHIAP1	ENSG00000236040	Transcript	ENST00000456220.1	unprocessed_pseudogene	-	-	-	-	-	-	-	-	-	rs76984409	124203	1	-	HGNC	44462	-	-	-	-	-	-	-	-	-	-	-	0.0158
rs76984409	1:111668673-111668673	T	upstream_gene_variant	MODIFIER	CHIAP2	ENSG00000203878	Transcript	ENST00000456752.2	processed_transcript	-	-	-	-	-	-	-	-	-	rs76984409	154009	1	-	HGNC	44463	-	-	-	-	-	-	-	-	-	-	-	0.0158
rs76984409	1:111668673-111668673	T	upstream_gene_variant	MODIFIER	CEPT1	ENSG00000134255	Transcript	ENST00000460443.1	processed_transcript	-	-	-	-	-	-	-	-	-	rs76984409	14494	1	-	HGNC	24289	-	-	-	-	-	-	-	-	-	-	-	0.0158
rs76984409	1:111668673-111668673	T	intron_variant,non_coding_transcript_variant	MODIFIER	DRAM2	ENSG00000156171	Transcript	ENST00000461449.1	processed_transcript	-	2/5	-	-	-	-	-	-	-	rs76984409	-	-1	-	HGNC	28769	-	-	-	-	-	-	-	-	-	-	-	0.0158
rs76984409	1:111668673-111668673	T	intron_variant,non_coding_transcript_variant	MODIFIER	DRAM2	ENSG00000156171	Transcript	ENST00000462092.1	processed_transcript	-	5/6	-	-	-	-	-	-	-	rs76984409	-	-1	-	HGNC	28769	-	-	-	-	-	-	-	-	-	-	-	0.0158
rs76984409	1:111668673-111668673	T	intron_variant,non_coding_transcript_variant	MODIFIER	DRAM2	ENSG00000156171	Transcript	ENST00000463682.1	processed_transcript	-	5/5	-	-	-	-	-	-	-	rs76984409	-	-1	-	HGNC	28769	-	-	-	-	-	-	-	-	-	-	-	0.0158
rs76984409	1:111668673-111668673	T	downstream_gene_variant	MODIFIER	DENND2D	ENSG00000162777	Transcript	ENST00000463713.1	processed_transcript	-	-	-	-	-	-	-	-	-	rs76984409	69863	-1	-	HGNC	26192	-	-	-	-	-	-	-	-	-	-	-	0.0158
rs76984409	1:111668673-111668673	T	downstream_gene_variant	MODIFIER	CD53	ENSG00000143119	Transcript	ENST00000464329.1	processed_transcript	-	-	-	-	-	-	-	-	-	rs76984409	226735	1	-	HGNC	1686	-	-	-	-	-	-	-	-	-	-	-	0.0158
rs76984409	1:111668673-111668673	T	upstream_gene_variant	MODIFIER	CHI3L2	ENSG00000064886	Transcript	ENST00000466741.1	protein_coding	-	-	-	-	-	-	-	-	-	rs76984409	103641	1	-	HGNC	1933	-	-	-	-	-	-	-	-	-	-	-	0.0158
rs76984409	1:111668673-111668673	T	upstream_gene_variant	MODIFIER	CHI3L2	ENSG00000064886	Transcript	ENST00000467038.2	protein_coding	-	-	-	-	-	-	-	-	-	rs76984409	103702	1	cds_end_NF	HGNC	1933	-	-	-	-	-	-	-	-	-	-	-	0.0158
rs76984409	1:111668673-111668673	T	upstream_gene_variant	MODIFIER	CEPT1	ENSG00000134255	Transcript	ENST00000467362.1	processed_transcript	-	-	-	-	-	-	-	-	-	rs76984409	52163	1	-	HGNC	24289	-	-	-	-	-	-	-	-	-	-	-	0.0158
rs76984409	1:111668673-111668673	T	upstream_gene_variant	MODIFIER	PIFO	ENSG00000173947	Transcript	ENST00000468395.1	processed_transcript	-	-	-	-	-	-	-	-	-	rs76984409	222290	1	-	HGNC	27009	-	-	-	-	-	-	-	-	-	-	-	0.0158
rs76984409	1:111668673-111668673	T	downstream_gene_variant	MODIFIER	DENND2D	ENSG00000162777	Transcript	ENST00000468692.1	processed_transcript	-	-	-	-	-	-	-	-	-	rs76984409	61123	-1	-	HGNC	26192	-	-	-	-	-	-	-	-	-	-	-	0.0158
rs76984409	1:111668673-111668673	T	downstream_gene_variant	MODIFIER	CD53	ENSG00000143119	Transcript	ENST00000471220.1	processed_transcript	-	-	-	-	-	-	-	-	-	rs76984409	233196	1	-	HGNC	1686	-	-	-	-	-	-	-	-	-	-	-	0.0158
rs76984409	1:111668673-111668673	T	upstream_gene_variant	MODIFIER	CHI3L2	ENSG00000064886	Transcript	ENST00000472825.2	protein_coding	-	-	-	-	-	-	-	-	-	rs76984409	112876	1	cds_start_NF	HGNC	1933	-	-	-	-	-	-	-	-	-	-	-	0.0158
rs76984409	1:111668673-111668673	T	upstream_gene_variant	MODIFIER	CEPT1	ENSG00000134255	Transcript	ENST00000473474.1	processed_transcript	-	-	-	-	-	-	-	-	-	rs76984409	47087	1	-	HGNC	24289	-	-	-	-	-	-	-	-	-	-	-	0.0158
rs76984409	1:111668673-111668673	T	downstream_gene_variant	MODIFIER	DENND2D	ENSG00000162777	Transcript	ENST00000473682.1	processed_transcript	-	-	-	-	-	-	-	-	-	rs76984409	69088	-1	-	HGNC	26192	-	-	-	-	-	-	-	-	-	-	-	0.0158
rs76984409	1:111668673-111668673	T	downstream_gene_variant	MODIFIER	DENND2D	ENSG00000162777	Transcript	ENST00000473822.1	processed_transcript	-	-	-	-	-	-	-	-	-	rs76984409	71868	-1	-	HGNC	26192	-	-	-	-	-	-	-	-	-	-	-	0.0158
rs76984409	1:111668673-111668673	T	upstream_gene_variant	MODIFIER	CHI3L2	ENSG00000064886	Transcript	ENST00000474304.2	protein_coding	-	-	-	-	-	-	-	-	-	rs76984409	101627	1	cds_end_NF	HGNC	1933	-	-	-	-	-	-	-	-	-	-	-	0.0158
rs76984409	1:111668673-111668673	T	downstream_gene_variant	MODIFIER	CD53	ENSG00000143119	Transcript	ENST00000476408.1	processed_transcript	-	-	-	-	-	-	-	-	-	rs76984409	226537	1	-	HGNC	1686	-	-	-	-	-	-	-	-	-	-	-	0.0158
rs76984409	1:111668673-111668673	T	upstream_gene_variant	MODIFIER	CEPT1	ENSG00000134255	Transcript	ENST00000476865.1	processed_transcript	-	-	-	-	-	-	-	-	-	rs76984409	13683	1	-	HGNC	24289	-	-	-	-	-	-	-	-	-	-	-	0.0158
rs76984409	1:111668673-111668673	T	upstream_gene_variant	MODIFIER	CHI3L2	ENSG00000064886	Transcript	ENST00000477185.2	protein_coding	-	-	-	-	-	-	-	-	-	rs76984409	103655	1	cds_end_NF	HGNC	1933	-	-	-	-	-	-	-	-	-	-	-	0.0158
rs76984409	1:111668673-111668673	T	downstream_gene_variant	MODIFIER	DENND2D	ENSG00000162777	Transcript	ENST00000477586.1	processed_transcript	-	-	-	-	-	-	-	-	-	rs76984409	69919	-1	-	HGNC	26192	-	-	-	-	-	-	-	-	-	-	-	0.0158
rs76984409	1:111668673-111668673	T	upstream_gene_variant	MODIFIER	DRAM2	ENSG00000156171	Transcript	ENST00000477588.1	processed_transcript	-	-	-	-	-	-	-	-	-	rs76984409	5455	-1	-	HGNC	28769	-	-	-	-	-	-	-	-	-	-	-	0.0158
rs76984409	1:111668673-111668673	T	upstream_gene_variant	MODIFIER	DRAM2	ENSG00000156171	Transcript	ENST00000477769.1	processed_transcript	-	-	-	-	-	-	-	-	-	rs76984409	5451	-1	-	HGNC	28769	-	-	-	-	-	-	-	-	-	-	-	0.0158
rs76984409	1:111668673-111668673	T	upstream_gene_variant	MODIFIER	CHIA	ENSG00000134216	Transcript	ENST00000477918.2	retained_intron	-	-	-	-	-	-	-	-	-	rs76984409	184410	1	-	HGNC	17432	-	-	-	-	-	-	-	-	-	-	-	0.0158
rs76984409	1:111668673-111668673	T	upstream_gene_variant	MODIFIER	CEPT1	ENSG00000134255	Transcript	ENST00000478042.1	processed_transcript	-	-	-	-	-	-	-	-	-	rs76984409	17431	1	-	HGNC	24289	-	-	-	-	-	-	-	-	-	-	-	0.0158
rs76984409	1:111668673-111668673	T	upstream_gene_variant	MODIFIER	CEPT1	ENSG00000134255	Transcript	ENST00000480324.1	processed_transcript	-	-	-	-	-	-	-	-	-	rs76984409	13604	1	-	HGNC	24289	-	-	-	-	-	-	-	-	-	-	-	0.0158
rs76984409	1:111668673-111668673	T	intron_variant,non_coding_transcript_variant	MODIFIER	DRAM2	ENSG00000156171	Transcript	ENST00000480600.2	processed_transcript	-	5/5	-	-	-	-	-	-	-	rs76984409	-	-1	-	HGNC	28769	-	-	-	-	-	-	-	-	-	-	-	0.0158
rs76984409	1:111668673-111668673	T	upstream_gene_variant	MODIFIER	CHIA	ENSG00000134216	Transcript	ENST00000483391.1	protein_coding	-	-	-	-	-	-	-	-	-	rs76984409	164811	1	-	HGNC	17432	-	-	-	-	-	-	-	-	-	-	-	0.0158
rs76984409	1:111668673-111668673	T	upstream_gene_variant	MODIFIER	CEPT1	ENSG00000134255	Transcript	ENST00000483427.1	processed_transcript	-	-	-	-	-	-	-	-	-	rs76984409	56486	1	-	HGNC	24289	-	-	-	-	-	-	-	-	-	-	-	0.0158
rs76984409	1:111668673-111668673	T	intron_variant,non_coding_transcript_variant	MODIFIER	DRAM2	ENSG00000156171	Transcript	ENST00000484310.1	processed_transcript	-	4/8	-	-	-	-	-	-	-	rs76984409	-	-1	-	HGNC	28769	-	-	-	-	-	-	-	-	-	-	-	0.0158
rs76984409	1:111668673-111668673	T	upstream_gene_variant	MODIFIER	PIFO	ENSG00000173947	Transcript	ENST00000484512.1	processed_transcript	-	-	-	-	-	-	-	-	-	rs76984409	220549	1	-	HGNC	27009	-	-	-	-	-	-	-	-	-	-	-	0.0158
rs76984409	1:111668673-111668673	T	upstream_gene_variant	MODIFIER	LRIF1	ENSG00000121931	Transcript	ENST00000485275.2	protein_coding	-	-	-	-	-	-	-	-	-	rs76984409	162086	-1	-	HGNC	30299	-	-	-	-	-	-	-	-	-	-	-	0.0158
rs76984409	1:111668673-111668673	T	upstream_gene_variant	MODIFIER	CHI3L2	ENSG00000064886	Transcript	ENST00000486561.2	protein_coding	-	-	-	-	-	-	-	-	-	rs76984409	101017	1	cds_end_NF	HGNC	1933	-	-	-	-	-	-	-	-	-	-	-	0.0158
rs76984409	1:111668673-111668673	T	downstream_gene_variant	MODIFIER	DENND2D	ENSG00000162777	Transcript	ENST00000488786.1	processed_transcript	-	-	-	-	-	-	-	-	-	rs76984409	71869	-1	-	HGNC	26192	-	-	-	-	-	-	-	-	-	-	-	0.0158
rs76984409	1:111668673-111668673	T	upstream_gene_variant	MODIFIER	CHIA	ENSG00000134216	Transcript	ENST00000489524.1	protein_coding	-	-	-	-	-	-	-	-	-	rs76984409	184417	1	cds_end_NF	HGNC	17432	-	-	-	-	-	-	-	-	-	-	-	0.0158
rs76984409	1:111668673-111668673	T	intron_variant,non_coding_transcript_variant	MODIFIER	DRAM2	ENSG00000156171	Transcript	ENST00000490780.1	processed_transcript	-	5/5	-	-	-	-	-	-	-	rs76984409	-	-1	-	HGNC	28769	-	-	-	-	-	-	-	-	-	-	-	0.0158
rs76984409	1:111668673-111668673	T	upstream_gene_variant	MODIFIER	LRIF1	ENSG00000121931	Transcript	ENST00000494675.1	protein_coding	-	-	-	-	-	-	-	-	-	rs76984409	173090	-1	-	HGNC	30299	-	-	-	-	-	-	-	-	-	-	-	0.0158
rs76984409	1:111668673-111668673	T	intron_variant,NMD_transcript_variant	MODIFIER	DRAM2	ENSG00000156171	Transcript	ENST00000496430.2	nonsense_mediated_decay	-	4/8	-	-	-	-	-	-	-	rs76984409	-	-1	-	HGNC	28769	-	-	-	-	-	-	-	-	-	-	-	0.0158
rs76984409	1:111668673-111668673	T	upstream_gene_variant	MODIFIER	CHI3L2	ENSG00000064886	Transcript	ENST00000497220.1	protein_coding	-	-	-	-	-	-	-	-	-	rs76984409	108965	1	cds_start_NF	HGNC	1933	-	-	-	-	-	-	-	-	-	-	-	0.0158
rs76984409	1:111668673-111668673	T	downstream_gene_variant	MODIFIER	CD53	ENSG00000143119	Transcript	ENST00000497404.1	processed_transcript	-	-	-	-	-	-	-	-	-	rs76984409	226200	1	-	HGNC	1686	-	-	-	-	-	-	-	-	-	-	-	0.0158
rs76984409	1:111668673-111668673	T	upstream_gene_variant	MODIFIER	CHI3L2	ENSG00000064886	Transcript	ENST00000497587.2	protein_coding	-	-	-	-	-	-	-	-	-	rs76984409	103706	1	cds_end_NF	HGNC	1933	-	-	-	-	-	-	-	-	-	-	-	0.0158
rs76984409	1:111668673-111668673	T	upstream_gene_variant	MODIFIER	CEPT1	ENSG00000134255	Transcript	ENST00000498239.1	processed_transcript	-	-	-	-	-	-	-	-	-	rs76984409	13576	1	-	HGNC	24289	-	-	-	-	-	-	-	-	-	-	-	0.0158
rs76984409	1:111668673-111668673	T	downstream_gene_variant	MODIFIER	RNA5SP54	ENSG00000252760	Transcript	ENST00000516951.1	rRNA	-	-	-	-	-	-	-	-	-	rs76984409	84126	1	-	HGNC	42831	-	-	-	-	-	-	-	-	-	-	-	0.0158
rs76984409	1:111668673-111668673	T	upstream_gene_variant	MODIFIER	CHI3L2	ENSG00000064886	Transcript	ENST00000524472.1	protein_coding	-	-	-	-	-	-	-	-	-	rs76984409	103769	1	-	HGNC	1933	-	-	-	-	-	-	-	-	-	-	-	0.0158
rs76984409	1:111668673-111668673	T	upstream_gene_variant	MODIFIER	CHI3L2	ENSG00000064886	Transcript	ENST00000526684.1	retained_intron	-	-	-	-	-	-	-	-	-	rs76984409	103727	1	-	HGNC	1933	-	-	-	-	-	-	-	-	-	-	-	0.0158
rs76984409	1:111668673-111668673	T	upstream_gene_variant	MODIFIER	CHI3L2	ENSG00000064886	Transcript	ENST00000528451.1	protein_coding	-	-	-	-	-	-	-	-	-	rs76984409	100965	1	cds_end_NF	HGNC	1933	-	-	-	-	-	-	-	-	-	-	-	0.0158
rs76984409	1:111668673-111668673	T	upstream_gene_variant	MODIFIER	CHI3L2	ENSG00000064886	Transcript	ENST00000529459.1	processed_transcript	-	-	-	-	-	-	-	-	-	rs76984409	113255	1	-	HGNC	1933	-	-	-	-	-	-	-	-	-	-	-	0.0158
rs76984409	1:111668673-111668673	T	upstream_gene_variant	MODIFIER	CHI3L2	ENSG00000064886	Transcript	ENST00000530597.1	retained_intron	-	-	-	-	-	-	-	-	-	rs76984409	103737	1	-	HGNC	1933	-	-	-	-	-	-	-	-	-	-	-	0.0158
rs76984409	1:111668673-111668673	T	upstream_gene_variant	MODIFIER	CHIAP2	ENSG00000203878	Transcript	ENST00000532686.1	transcribed_unprocessed_pseudogene	-	-	-	-	-	-	-	-	-	rs76984409	154009	1	-	HGNC	44463	-	-	-	-	-	-	-	-	-	-	-	0.0158
rs76984409	1:111668673-111668673	T	upstream_gene_variant	MODIFIER	CHI3L2	ENSG00000064886	Transcript	ENST00000533831.2	protein_coding	-	-	-	-	-	-	-	-	-	rs76984409	104715	1	cds_start_NF,cds_end_NF	HGNC	1933	-	-	-	-	-	-	-	-	-	-	-	0.0158
rs76984409	1:111668673-111668673	T	intron_variant	MODIFIER	DRAM2	ENSG00000156171	Transcript	ENST00000539140.1	protein_coding	-	4/8	-	-	-	-	-	-	-	rs76984409	-	-1	-	HGNC	28769	-	-	-	-	-	-	-	-	-	-	-	0.0158
rs76984409	1:111668673-111668673	T	upstream_gene_variant	MODIFIER	CEPT1	ENSG00000134255	Transcript	ENST00000545121.1	protein_coding	-	-	-	-	-	-	-	-	-	rs76984409	13576	1	-	HGNC	24289	-	-	-	-	-	-	-	-	-	-	-	0.0158
rs76984409	1:111668673-111668673	T	upstream_gene_variant	MODIFIER	RP11-96K19.4	ENSG00000261654	Transcript	ENST00000562952.1	sense_overlapping	-	-	-	-	-	-	-	-	-	rs76984409	183698	-1	-	Clone_based_vega_gene	-	-	-	-	-	-	-	-	-	-	-	-	0.0158
rs76984409	1:111668673-111668673	T	downstream_gene_variant	MODIFIER	RP5-1180E21.4	ENSG00000272982	Transcript	ENST00000607951.1	antisense	-	-	-	-	-	-	-	-	-	rs76984409	55323	-1	-	Clone_based_vega_gene	-	-	-	-	-	-	-	-	-	-	-	-	0.0158
rs76984409	1:111668673-111668673	T	downstream_gene_variant	MODIFIER	RP11-96K19.5	ENSG00000273010	Transcript	ENST00000609118.1	antisense	-	-	-	-	-	-	-	-	-	rs76984409	161402	1	-	Clone_based_vega_gene	-	-	-	-	-	-	-	-	-	-	-	-	0.0158
rs76984409	1:111668673-111668673	T	downstream_gene_variant	MODIFIER	RP5-1180E21.5	ENSG00000273221	Transcript	ENST00000610049.1	antisense	-	-	-	-	-	-	-	-	-	rs76984409	58364	-1	-	Clone_based_vega_gene	-	-	-	-	-	-	-	-	-	-	-	-	0.0158
rs78364758	1:114595283-114595283	G	upstream_gene_variant	MODIFIER	AP4B1	ENSG00000134262	Transcript	ENST00000256658.4	protein_coding	-	-	-	-	-	-	-	-	-	rs78364758	147591	-1	-	HGNC	572	-	-	-	-	-	-	-	-	-	-	-	0.0098
rs78364758	1:114595283-114595283	G	upstream_gene_variant	MODIFIER	RSBN1	ENSG00000081019	Transcript	ENST00000261441.5	protein_coding	-	-	-	-	-	-	-	-	-	rs78364758	240185	-1	-	HGNC	25642	-	-	-	-	-	-	-	-	-	-	-	0.0098
rs78364758	1:114595283-114595283	G	downstream_gene_variant	MODIFIER	OLFML3	ENSG00000116774	Transcript	ENST00000320334.4	protein_coding	-	-	-	-	-	-	-	-	-	rs78364758	70407	1	-	HGNC	24956	-	-	-	-	-	-	-	-	-	-	-	0.0098
rs78364758	1:114595283-114595283	G	downstream_gene_variant	MODIFIER	HIPK1	ENSG00000163349	Transcript	ENST00000340480.4	protein_coding	-	-	-	-	-	-	-	-	-	rs78364758	74857	1	-	HGNC	19006	-	-	-	-	-	-	-	-	-	-	-	0.0098
rs78364758	1:114595283-114595283	G	upstream_gene_variant	MODIFIER	PTPN22	ENSG00000134242	Transcript	ENST00000359785.5	protein_coding	-	-	-	-	-	-	-	-	-	rs78364758	180902	-1	-	HGNC	9652	-	-	-	-	-	-	-	-	-	-	-	0.0098
rs78364758	1:114595283-114595283	G	downstream_gene_variant	MODIFIER	HIPK1	ENSG00000163349	Transcript	ENST00000361587.3	protein_coding	-	-	-	-	-	-	-	-	-	rs78364758	74857	1	cds_start_NF	HGNC	19006	-	-	-	-	-	-	-	-	-	-	-	0.0098
rs78364758	1:114595283-114595283	G	downstream_gene_variant	MODIFIER	SYT6	ENSG00000134207	Transcript	ENST00000369547.1	protein_coding	-	-	-	-	-	-	-	-	-	rs78364758	36631	-1	-	HGNC	18638	-	-	-	-	-	-	-	-	-	-	-	0.0098
rs78364758	1:114595283-114595283	G	downstream_gene_variant	MODIFIER	OLFML3	ENSG00000116774	Transcript	ENST00000369551.1	protein_coding	-	-	-	-	-	-	-	-	-	rs78364758	70407	1	-	HGNC	24956	-	-	-	-	-	-	-	-	-	-	-	0.0098
rs78364758	1:114595283-114595283	G	downstream_gene_variant	MODIFIER	HIPK1	ENSG00000163349	Transcript	ENST00000369553.1	protein_coding	-	-	-	-	-	-	-	-	-	rs78364758	78780	1	-	HGNC	19006	-	-	-	-	-	-	-	-	-	-	-	0.0098
rs78364758	1:114595283-114595283	G	downstream_gene_variant	MODIFIER	HIPK1	ENSG00000163349	Transcript	ENST00000369554.2	protein_coding	-	-	-	-	-	-	-	-	-	rs78364758	74861	1	-	HGNC	19006	-	-	-	-	-	-	-	-	-	-	-	0.0098
rs78364758	1:114595283-114595283	G	downstream_gene_variant	MODIFIER	HIPK1	ENSG00000163349	Transcript	ENST00000369555.2	protein_coding	-	-	-	-	-	-	-	-	-	rs78364758	78764	1	-	HGNC	19006	-	-	-	-	-	-	-	-	-	-	-	0.0098
rs78364758	1:114595283-114595283	G	downstream_gene_variant	MODIFIER	HIPK1	ENSG00000163349	Transcript	ENST00000369558.1	protein_coding	-	-	-	-	-	-	-	-	-	rs78364758	74857	1	-	HGNC	19006	-	-	-	-	-	-	-	-	-	-	-	0.0098
rs78364758	1:114595283-114595283	G	downstream_gene_variant	MODIFIER	HIPK1	ENSG00000163349	Transcript	ENST00000369559.4	protein_coding	-	-	-	-	-	-	-	-	-	rs78364758	80588	1	-	HGNC	19006	-	-	-	-	-	-	-	-	-	-	-	0.0098
rs78364758	1:114595283-114595283	G	downstream_gene_variant	MODIFIER	HIPK1	ENSG00000163349	Transcript	ENST00000369561.4	protein_coding	-	-	-	-	-	-	-	-	-	rs78364758	79090	1	-	HGNC	19006	-	-	-	-	-	-	-	-	-	-	-	0.0098
rs78364758	1:114595283-114595283	G	downstream_gene_variant	MODIFIER	DCLRE1B	ENSG00000118655	Transcript	ENST00000369563.3	protein_coding	-	-	-	-	-	-	-	-	-	rs78364758	138575	1	-	HGNC	17641	-	-	-	-	-	-	-	-	-	-	-	0.0098
rs78364758	1:114595283-114595283	G	upstream_gene_variant	MODIFIER	AP4B1	ENSG00000134262	Transcript	ENST00000369564.1	protein_coding	-	-	-	-	-	-	-	-	-	rs78364758	147460	-1	cds_end_NF	HGNC	572	-	-	-	-	-	-	-	-	-	-	-	0.0098
rs78364758	1:114595283-114595283	G	upstream_gene_variant	MODIFIER	AP4B1	ENSG00000134262	Transcript	ENST00000369566.3	protein_coding	-	-	-	-	-	-	-	-	-	rs78364758	147798	-1	-	HGNC	572	-	-	-	-	-	-	-	-	-	-	-	0.0098
rs78364758	1:114595283-114595283	G	upstream_gene_variant	MODIFIER	AP4B1	ENSG00000134262	Transcript	ENST00000369567.1	protein_coding	-	-	-	-	-	-	-	-	-	rs78364758	147833	-1	-	HGNC	572	-	-	-	-	-	-	-	-	-	-	-	0.0098
rs78364758	1:114595283-114595283	G	upstream_gene_variant	MODIFIER	AP4B1	ENSG00000134262	Transcript	ENST00000369569.1	protein_coding	-	-	-	-	-	-	-	-	-	rs78364758	147663	-1	-	HGNC	572	-	-	-	-	-	-	-	-	-	-	-	0.0098
rs78364758	1:114595283-114595283	G	upstream_gene_variant	MODIFIER	AP4B1	ENSG00000134262	Transcript	ENST00000369571.2	protein_coding	-	-	-	-	-	-	-	-	-	rs78364758	147624	-1	cds_end_NF	HGNC	572	-	-	-	-	-	-	-	-	-	-	-	0.0098
rs78364758	1:114595283-114595283	G	upstream_gene_variant	MODIFIER	BCL2L15	ENSG00000188761	Transcript	ENST00000369580.3	retained_intron	-	-	-	-	-	-	-	-	-	rs78364758	165202	-1	-	HGNC	33624	-	-	-	-	-	-	-	-	-	-	-	0.0098
rs78364758	1:114595283-114595283	G	downstream_gene_variant	MODIFIER	SYT6	ENSG00000134207	Transcript	ENST00000393296.1	protein_coding	-	-	-	-	-	-	-	-	-	rs78364758	36631	-1	-	HGNC	18638	-	-	-	-	-	-	-	-	-	-	-	0.0098
rs78364758	1:114595283-114595283	G	downstream_gene_variant	MODIFIER	OLFML3	ENSG00000116774	Transcript	ENST00000393300.2	protein_coding	-	-	-	-	-	-	-	-	-	rs78364758	70412	1	-	HGNC	24956	-	-	-	-	-	-	-	-	-	-	-	0.0098
rs78364758	1:114595283-114595283	G	upstream_gene_variant	MODIFIER	BCL2L15	ENSG00000188761	Transcript	ENST00000393316.3	protein_coding	-	-	-	-	-	-	-	-	-	rs78364758	165114	-1	-	HGNC	33624	-	-	-	-	-	-	-	-	-	-	-	0.0098
rs78364758	1:114595283-114595283	G	upstream_gene_variant	MODIFIER	BCL2L15	ENSG00000188761	Transcript	ENST00000393320.3	protein_coding	-	-	-	-	-	-	-	-	-	rs78364758	165224	-1	-	HGNC	33624	-	-	-	-	-	-	-	-	-	-	-	0.0098
rs78364758	1:114595283-114595283	G	downstream_gene_variant	MODIFIER	HIPK1	ENSG00000163349	Transcript	ENST00000406344.1	protein_coding	-	-	-	-	-	-	-	-	-	rs78364758	74861	1	-	HGNC	19006	-	-	-	-	-	-	-	-	-	-	-	0.0098
rs78364758	1:114595283-114595283	G	downstream_gene_variant	MODIFIER	RP5-1073O3.2	ENSG00000231128	Transcript	ENST00000418238.1	antisense	-	-	-	-	-	-	-	-	-	rs78364758	237185	1	-	Clone_based_vega_gene	-	-	-	-	-	-	-	-	-	-	-	-	0.0098
rs78364758	1:114595283-114595283	G	downstream_gene_variant	MODIFIER	AP4B1-AS1	ENSG00000226167	Transcript	ENST00000419536.1	antisense	-	-	-	-	-	-	-	-	-	rs78364758	151424	1	-	HGNC	44114	-	-	-	-	-	-	-	-	-	-	-	0.0098
rs78364758	1:114595283-114595283	G	downstream_gene_variant	MODIFIER	RP4-543J13.1	ENSG00000232895	Transcript	ENST00000420156.2	lincRNA	-	-	-	-	-	-	-	-	-	rs78364758	153766	-1	-	Clone_based_vega_gene	-	-	-	-	-	-	-	-	-	-	-	-	0.0098
rs78364758	1:114595283-114595283	G	upstream_gene_variant	MODIFIER	PTPN22	ENSG00000134242	Transcript	ENST00000420377.2	protein_coding	-	-	-	-	-	-	-	-	-	rs78364758	180949	-1	-	HGNC	9652	-	-	-	-	-	-	-	-	-	-	-	0.0098
rs78364758	1:114595283-114595283	G	upstream_gene_variant	MODIFIER	RP5-1073O3.7	ENSG00000235527	Transcript	ENST00000426237.2	retained_intron	-	-	-	-	-	-	-	-	-	rs78364758	123169	-1	-	Clone_based_vega_gene	-	-	-	-	-	-	-	-	-	-	-	-	0.0098
rs78364758	1:114595283-114595283	G	downstream_gene_variant	MODIFIER	HIPK1	ENSG00000163349	Transcript	ENST00000426820.2	protein_coding	-	-	-	-	-	-	-	-	-	rs78364758	79013	1	-	HGNC	19006	-	-	-	-	-	-	-	-	-	-	-	0.0098
rs78364758	1:114595283-114595283	G	upstream_gene_variant	MODIFIER	RP5-1073O3.7	ENSG00000235527	Transcript	ENST00000427953.1	retained_intron	-	-	-	-	-	-	-	-	-	rs78364758	123429	-1	-	Clone_based_vega_gene	-	-	-	-	-	-	-	-	-	-	-	-	0.0098
rs78364758	1:114595283-114595283	G	downstream_gene_variant	MODIFIER	RP5-1073O3.2	ENSG00000231128	Transcript	ENST00000429398.1	antisense	-	-	-	-	-	-	-	-	-	rs78364758	229165	1	-	Clone_based_vega_gene	-	-	-	-	-	-	-	-	-	-	-	-	0.0098
rs78364758	1:114595283-114595283	G	upstream_gene_variant	MODIFIER	AP4B1	ENSG00000134262	Transcript	ENST00000432415.1	protein_coding	-	-	-	-	-	-	-	-	-	rs78364758	147641	-1	cds_end_NF	HGNC	572	-	-	-	-	-	-	-	-	-	-	-	0.0098
rs78364758	1:114595283-114595283	G	upstream_gene_variant	MODIFIER	RP5-1073O3.7	ENSG00000235527	Transcript	ENST00000441071.1	antisense	-	-	-	-	-	-	-	-	-	rs78364758	123343	-1	-	Clone_based_vega_gene	-	-	-	-	-	-	-	-	-	-	-	-	0.0098
rs78364758	1:114595283-114595283	G	downstream_gene_variant	MODIFIER	RP5-1073O3.2	ENSG00000231128	Transcript	ENST00000448199.1	antisense	-	-	-	-	-	-	-	-	-	rs78364758	223490	1	-	Clone_based_vega_gene	-	-	-	-	-	-	-	-	-	-	-	-	0.0098
rs78364758	1:114595283-114595283	G	upstream_gene_variant	MODIFIER	RP5-1073O3.7	ENSG00000235527	Transcript	ENST00000450706.1	antisense	-	-	-	-	-	-	-	-	-	rs78364758	123403	-1	-	Clone_based_vega_gene	-	-	-	-	-	-	-	-	-	-	-	-	0.0098
rs78364758	1:114595283-114595283	G	upstream_gene_variant	MODIFIER	PTPN22	ENSG00000134242	Transcript	ENST00000460620.1	protein_coding	-	-	-	-	-	-	-	-	-	rs78364758	180949	-1	-	HGNC	9652	-	-	-	-	-	-	-	-	-	-	-	0.0098
rs78364758	1:114595283-114595283	G	upstream_gene_variant	MODIFIER	AP4B1	ENSG00000134262	Transcript	ENST00000460653.1	processed_transcript	-	-	-	-	-	-	-	-	-	rs78364758	152653	-1	-	HGNC	572	-	-	-	-	-	-	-	-	-	-	-	0.0098
rs78364758	1:114595283-114595283	G	upstream_gene_variant	MODIFIER	AP4B1	ENSG00000134262	Transcript	ENST00000462591.1	processed_transcript	-	-	-	-	-	-	-	-	-	rs78364758	154722	-1	-	HGNC	572	-	-	-	-	-	-	-	-	-	-	-	0.0098
rs78364758	1:114595283-114595283	G	downstream_gene_variant	MODIFIER	DCLRE1B	ENSG00000118655	Transcript	ENST00000466480.1	processed_transcript	-	-	-	-	-	-	-	-	-	rs78364758	138575	1	-	HGNC	17641	-	-	-	-	-	-	-	-	-	-	-	0.0098
rs78364758	1:114595283-114595283	G	upstream_gene_variant	MODIFIER	PTPN22	ENSG00000134242	Transcript	ENST00000469077.1	retained_intron	-	-	-	-	-	-	-	-	-	rs78364758	232829	-1	-	HGNC	9652	-	-	-	-	-	-	-	-	-	-	-	0.0098
rs78364758	1:114595283-114595283	G	upstream_gene_variant	MODIFIER	BCL2L15	ENSG00000188761	Transcript	ENST00000471267.1	protein_coding	-	-	-	-	-	-	-	-	-	rs78364758	165286	-1	-	HGNC	33624	-	-	-	-	-	-	-	-	-	-	-	0.0098
rs78364758	1:114595283-114595283	G	upstream_gene_variant	MODIFIER	AP4B1	ENSG00000134262	Transcript	ENST00000472122.1	processed_transcript	-	-	-	-	-	-	-	-	-	rs78364758	150542	-1	-	HGNC	572	-	-	-	-	-	-	-	-	-	-	-	0.0098
rs78364758	1:114595283-114595283	G	upstream_gene_variant	MODIFIER	RSBN1	ENSG00000081019	Transcript	ENST00000476412.1	nonsense_mediated_decay	-	-	-	-	-	-	-	-	-	rs78364758	240368	-1	cds_start_NF	HGNC	25642	-	-	-	-	-	-	-	-	-	-	-	0.0098
rs78364758	1:114595283-114595283	G	upstream_gene_variant	MODIFIER	AP4B1	ENSG00000134262	Transcript	ENST00000479285.1	processed_transcript	-	-	-	-	-	-	-	-	-	rs78364758	152416	-1	-	HGNC	572	-	-	-	-	-	-	-	-	-	-	-	0.0098
rs78364758	1:114595283-114595283	G	upstream_gene_variant	MODIFIER	AP4B1	ENSG00000134262	Transcript	ENST00000479801.1	processed_transcript	-	-	-	-	-	-	-	-	-	rs78364758	154686	-1	-	HGNC	572	-	-	-	-	-	-	-	-	-	-	-	0.0098
rs78364758	1:114595283-114595283	G	upstream_gene_variant	MODIFIER	PTPN22	ENSG00000134242	Transcript	ENST00000484147.1	retained_intron	-	-	-	-	-	-	-	-	-	rs78364758	180997	-1	-	HGNC	9652	-	-	-	-	-	-	-	-	-	-	-	0.0098
rs78364758	1:114595283-114595283	G	upstream_gene_variant	MODIFIER	AP4B1	ENSG00000134262	Transcript	ENST00000484201.1	processed_transcript	-	-	-	-	-	-	-	-	-	rs78364758	147605	-1	-	HGNC	572	-	-	-	-	-	-	-	-	-	-	-	0.0098
rs78364758	1:114595283-114595283	G	upstream_gene_variant	MODIFIER	BCL2L15	ENSG00000188761	Transcript	ENST00000486485.1	retained_intron	-	-	-	-	-	-	-	-	-	rs78364758	165286	-1	-	HGNC	33624	-	-	-	-	-	-	-	-	-	-	-	0.0098
rs78364758	1:114595283-114595283	G	upstream_gene_variant	MODIFIER	BCL2L15	ENSG00000188761	Transcript	ENST00000488450.1	processed_transcript	-	-	-	-	-	-	-	-	-	rs78364758	165356	-1	-	HGNC	33624	-	-	-	-	-	-	-	-	-	-	-	0.0098
rs78364758	1:114595283-114595283	G	upstream_gene_variant	MODIFIER	AP4B1	ENSG00000134262	Transcript	ENST00000489092.1	processed_transcript	-	-	-	-	-	-	-	-	-	rs78364758	147817	-1	-	HGNC	572	-	-	-	-	-	-	-	-	-	-	-	0.0098
rs78364758	1:114595283-114595283	G	upstream_gene_variant	MODIFIER	AP4B1	ENSG00000134262	Transcript	ENST00000489499.1	processed_transcript	-	-	-	-	-	-	-	-	-	rs78364758	147828	-1	-	HGNC	572	-	-	-	-	-	-	-	-	-	-	-	0.0098
rs78364758	1:114595283-114595283	G	downstream_gene_variant	MODIFIER	OLFML3	ENSG00000116774	Transcript	ENST00000491700.1	processed_transcript	-	-	-	-	-	-	-	-	-	rs78364758	70407	1	-	HGNC	24956	-	-	-	-	-	-	-	-	-	-	-	0.0098
rs78364758	1:114595283-114595283	G	downstream_gene_variant	MODIFIER	HIPK1	ENSG00000163349	Transcript	ENST00000503968.1	protein_coding	-	-	-	-	-	-	-	-	-	rs78364758	111959	1	cds_end_NF	HGNC	19006	-	-	-	-	-	-	-	-	-	-	-	0.0098
rs78364758	1:114595283-114595283	G	downstream_gene_variant	MODIFIER	HIPK1	ENSG00000163349	Transcript	ENST00000514621.1	protein_coding	-	-	-	-	-	-	-	-	-	rs78364758	111921	1	cds_end_NF	HGNC	19006	-	-	-	-	-	-	-	-	-	-	-	0.0098
rs78364758	1:114595283-114595283	G	upstream_gene_variant	MODIFIER	PTPN22	ENSG00000134242	Transcript	ENST00000525799.1	protein_coding	-	-	-	-	-	-	-	-	-	rs78364758	180949	-1	-	HGNC	9652	-	-	-	-	-	-	-	-	-	-	-	0.0098
rs78364758	1:114595283-114595283	G	upstream_gene_variant	MODIFIER	PTPN22	ENSG00000134242	Transcript	ENST00000528414.1	protein_coding	-	-	-	-	-	-	-	-	-	rs78364758	180963	-1	-	HGNC	9652	-	-	-	-	-	-	-	-	-	-	-	0.0098
rs78364758	1:114595283-114595283	G	upstream_gene_variant	MODIFIER	PTPN22	ENSG00000134242	Transcript	ENST00000529045.1	nonsense_mediated_decay	-	-	-	-	-	-	-	-	-	rs78364758	180908	-1	-	HGNC	9652	-	-	-	-	-	-	-	-	-	-	-	0.0098
rs78364758	1:114595283-114595283	G	upstream_gene_variant	MODIFIER	PTPN22	ENSG00000134242	Transcript	ENST00000532224.1	nonsense_mediated_decay	-	-	-	-	-	-	-	-	-	rs78364758	180953	-1	-	HGNC	9652	-	-	-	-	-	-	-	-	-	-	-	0.0098
rs78364758	1:114595283-114595283	G	upstream_gene_variant	MODIFIER	PTPN22	ENSG00000134242	Transcript	ENST00000534519.1	processed_transcript	-	-	-	-	-	-	-	-	-	rs78364758	180925	-1	-	HGNC	9652	-	-	-	-	-	-	-	-	-	-	-	0.0098
rs78364758	1:114595283-114595283	G	upstream_gene_variant	MODIFIER	PTPN22	ENSG00000134242	Transcript	ENST00000538253.1	protein_coding	-	-	-	-	-	-	-	-	-	rs78364758	180960	-1	-	HGNC	9652	-	-	-	-	-	-	-	-	-	-	-	0.0098
rs78364758	1:114595283-114595283	G	upstream_gene_variant	MODIFIER	RP4-590F24.1	ENSG00000270780	Transcript	ENST00000604433.1	processed_pseudogene	-	-	-	-	-	-	-	-	-	rs78364758	50426	-1	-	Clone_based_vega_gene	-	-	-	-	-	-	-	-	-	-	-	-	0.0098
rs78364758	1:114595283-114595283	G	downstream_gene_variant	MODIFIER	SYT6	ENSG00000134207	Transcript	ENST00000607941.1	protein_coding	-	-	-	-	-	-	-	-	-	rs78364758	36631	-1	-	HGNC	18638	-	-	-	-	-	-	-	-	-	-	-	0.0098
rs78364758	1:114595283-114595283	G	downstream_gene_variant	MODIFIER	SYT6	ENSG00000134207	Transcript	ENST00000608203.1	protein_coding	-	-	-	-	-	-	-	-	-	rs78364758	85008	-1	cds_end_NF	HGNC	18638	-	-	-	-	-	-	-	-	-	-	-	0.0098
rs78364758	1:114595283-114595283	G	downstream_gene_variant	MODIFIER	SYT6	ENSG00000134207	Transcript	ENST00000608879.1	protein_coding	-	-	-	-	-	-	-	-	-	rs78364758	86992	-1	cds_end_NF	HGNC	18638	-	-	-	-	-	-	-	-	-	-	-	0.0098
rs78364758	1:114595283-114595283	G	downstream_gene_variant	MODIFIER	SYT6	ENSG00000134207	Transcript	ENST00000609117.1	protein_coding	-	-	-	-	-	-	-	-	-	rs78364758	36631	-1	-	HGNC	18638	-	-	-	-	-	-	-	-	-	-	-	0.0098
rs78364758	1:114595283-114595283	G	downstream_gene_variant	MODIFIER	SYT6	ENSG00000134207	Transcript	ENST00000609577.1	protein_coding	-	-	-	-	-	-	-	-	-	rs78364758	85385	-1	cds_end_NF	HGNC	18638	-	-	-	-	-	-	-	-	-	-	-	0.0098
rs78364758	1:114595283-114595283	G	downstream_gene_variant	MODIFIER	SYT6	ENSG00000134207	Transcript	ENST00000610096.1	nonsense_mediated_decay	-	-	-	-	-	-	-	-	-	rs78364758	39104	-1	-	HGNC	18638	-	-	-	-	-	-	-	-	-	-	-	0.0098
rs78364758	1:114595283-114595283	G	downstream_gene_variant	MODIFIER	SYT6	ENSG00000134207	Transcript	ENST00000610121.1	nonsense_mediated_decay	-	-	-	-	-	-	-	-	-	rs78364758	36630	-1	-	HGNC	18638	-	-	-	-	-	-	-	-	-	-	-	0.0098
rs78364758	1:114595283-114595283	G	downstream_gene_variant	MODIFIER	SYT6	ENSG00000134207	Transcript	ENST00000610222.1	protein_coding	-	-	-	-	-	-	-	-	-	rs78364758	41098	-1	-	HGNC	18638	-	-	-	-	-	-	-	-	-	-	-	0.0098
rs11585560	1:114842525-114842525	A	downstream_gene_variant	MODIFIER	TRIM33	ENSG00000197323	Transcript	ENST00000358465.2	protein_coding	-	-	-	-	-	-	-	-	-	rs11585560	92874	-1	-	HGNC	16290	-	-	-	-	-	-	-	-	-	-	-	0.0154
rs11585560	1:114842525-114842525	A	upstream_gene_variant	MODIFIER	Y_RNA	ENSG00000201114	Transcript	ENST00000364244.1	misc_RNA	-	-	-	-	-	-	-	-	-	rs11585560	190821	1	-	RFAM	-	-	-	-	-	-	-	-	-	-	-	-	0.0154
rs11585560	1:114842525-114842525	A	downstream_gene_variant	MODIFIER	TRIM33	ENSG00000197323	Transcript	ENST00000369543.2	protein_coding	-	-	-	-	-	-	-	-	-	rs11585560	97705	-1	-	HGNC	16290	-	-	-	-	-	-	-	-	-	-	-	0.0154
rs11585560	1:114842525-114842525	A	upstream_gene_variant	MODIFIER	SYT6	ENSG00000134207	Transcript	ENST00000369547.1	protein_coding	-	-	-	-	-	-	-	-	-	rs11585560	146053	-1	-	HGNC	18638	-	-	-	-	-	-	-	-	-	-	-	0.0154
rs11585560	1:114842525-114842525	A	upstream_gene_variant	MODIFIER	SYT6	ENSG00000134207	Transcript	ENST00000393296.1	protein_coding	-	-	-	-	-	-	-	-	-	rs11585560	146053	-1	-	HGNC	18638	-	-	-	-	-	-	-	-	-	-	-	0.0154
rs11585560	1:114842525-114842525	A	upstream_gene_variant	MODIFIER	RP4-543J13.1	ENSG00000232895	Transcript	ENST00000420156.2	lincRNA	-	-	-	-	-	-	-	-	-	rs11585560	37625	-1	-	Clone_based_vega_gene	-	-	-	-	-	-	-	-	-	-	-	-	0.0154
rs11585560	1:114842525-114842525	A	upstream_gene_variant	MODIFIER	RP4-591B8.2	ENSG00000226984	Transcript	ENST00000427409.1	processed_pseudogene	-	-	-	-	-	-	-	-	-	rs11585560	160031	1	-	Clone_based_vega_gene	-	-	-	-	-	-	-	-	-	-	-	-	0.0154
rs11585560	1:114842525-114842525	A	downstream_gene_variant	MODIFIER	TRIM33	ENSG00000197323	Transcript	ENST00000448034.1	protein_coding	-	-	-	-	-	-	-	-	-	rs11585560	97705	-1	cds_start_NF	HGNC	16290	-	-	-	-	-	-	-	-	-	-	-	0.0154
rs11585560	1:114842525-114842525	A	downstream_gene_variant	MODIFIER	TRIM33	ENSG00000197323	Transcript	ENST00000450349.2	protein_coding	-	-	-	-	-	-	-	-	-	rs11585560	97718	-1	-	HGNC	16290	-	-	-	-	-	-	-	-	-	-	-	0.0154
rs11585560	1:114842525-114842525	A	upstream_gene_variant	MODIFIER	PKMP1	ENSG00000236480	Transcript	ENST00000455804.1	processed_pseudogene	-	-	-	-	-	-	-	-	-	rs11585560	236091	1	-	HGNC	44243	-	-	-	-	-	-	-	-	-	-	-	0.0154
rs11585560	1:114842525-114842525	A	upstream_gene_variant	MODIFIER	EIF2S2P5	ENSG00000225650	Transcript	ENST00000457635.2	processed_pseudogene	-	-	-	-	-	-	-	-	-	rs11585560	168412	1	-	HGNC	37793	-	-	-	-	-	-	-	-	-	-	-	0.0154
rs11585560	1:114842525-114842525	A	downstream_gene_variant	MODIFIER	TRIM33	ENSG00000197323	Transcript	ENST00000476908.1	processed_transcript	-	-	-	-	-	-	-	-	-	rs11585560	104423	-1	-	HGNC	16290	-	-	-	-	-	-	-	-	-	-	-	0.0154
rs11585560	1:114842525-114842525	A	downstream_gene_variant	MODIFIER	TRIM33	ENSG00000197323	Transcript	ENST00000478032.1	processed_transcript	-	-	-	-	-	-	-	-	-	rs11585560	97705	-1	-	HGNC	16290	-	-	-	-	-	-	-	-	-	-	-	0.0154
rs11585560	1:114842525-114842525	A	downstream_gene_variant	MODIFIER	TRIM33	ENSG00000197323	Transcript	ENST00000492227.1	processed_transcript	-	-	-	-	-	-	-	-	-	rs11585560	96355	-1	-	HGNC	16290	-	-	-	-	-	-	-	-	-	-	-	0.0154
rs11585560	1:114842525-114842525	A	upstream_gene_variant	MODIFIER	RP4-591B8.3	ENSG00000271419	Transcript	ENST00000604963.1	processed_pseudogene	-	-	-	-	-	-	-	-	-	rs11585560	54083	1	-	Clone_based_vega_gene	-	-	-	-	-	-	-	-	-	-	-	-	0.0154
rs11585560	1:114842525-114842525	A	upstream_gene_variant	MODIFIER	SYT6	ENSG00000134207	Transcript	ENST00000607941.1	protein_coding	-	-	-	-	-	-	-	-	-	rs11585560	147463	-1	-	HGNC	18638	-	-	-	-	-	-	-	-	-	-	-	0.0154
rs11585560	1:114842525-114842525	A	upstream_gene_variant	MODIFIER	SYT6	ENSG00000134207	Transcript	ENST00000608203.1	protein_coding	-	-	-	-	-	-	-	-	-	rs11585560	146946	-1	cds_end_NF	HGNC	18638	-	-	-	-	-	-	-	-	-	-	-	0.0154
rs11585560	1:114842525-114842525	A	upstream_gene_variant	MODIFIER	SYT6	ENSG00000134207	Transcript	ENST00000608879.1	protein_coding	-	-	-	-	-	-	-	-	-	rs11585560	146981	-1	cds_end_NF	HGNC	18638	-	-	-	-	-	-	-	-	-	-	-	0.0154
rs11585560	1:114842525-114842525	A	upstream_gene_variant	MODIFIER	SYT6	ENSG00000134207	Transcript	ENST00000609117.1	protein_coding	-	-	-	-	-	-	-	-	-	rs11585560	146986	-1	-	HGNC	18638	-	-	-	-	-	-	-	-	-	-	-	0.0154
rs11585560	1:114842525-114842525	A	upstream_gene_variant	MODIFIER	SYT6	ENSG00000134207	Transcript	ENST00000609577.1	protein_coding	-	-	-	-	-	-	-	-	-	rs11585560	146923	-1	cds_end_NF	HGNC	18638	-	-	-	-	-	-	-	-	-	-	-	0.0154
rs11585560	1:114842525-114842525	A	upstream_gene_variant	MODIFIER	SYT6	ENSG00000134207	Transcript	ENST00000610096.1	nonsense_mediated_decay	-	-	-	-	-	-	-	-	-	rs11585560	146053	-1	-	HGNC	18638	-	-	-	-	-	-	-	-	-	-	-	0.0154
rs11585560	1:114842525-114842525	A	upstream_gene_variant	MODIFIER	SYT6	ENSG00000134207	Transcript	ENST00000610121.1	nonsense_mediated_decay	-	-	-	-	-	-	-	-	-	rs11585560	146035	-1	-	HGNC	18638	-	-	-	-	-	-	-	-	-	-	-	0.0154
rs11585560	1:114842525-114842525	A	upstream_gene_variant	MODIFIER	SYT6	ENSG00000134207	Transcript	ENST00000610222.1	protein_coding	-	-	-	-	-	-	-	-	-	rs11585560	145984	-1	-	HGNC	18638	-	-	-	-	-	-	-	-	-	-	-	0.0154
rs11585560	1:114842525-114842525	A	regulatory_region_variant	MODIFIER	-	-	RegulatoryFeature	ENSR00001785519	open_chromatin_region	-	-	-	-	-	-	-	-	-	rs11585560	-	-	-	-	-	-	-	-	-	-	-	-	-	-	-	-	0.0154
rs148002159	1:117162210-117162210	G	downstream_gene_variant	MODIFIER	ATP1A1	ENSG00000163399	Transcript	ENST00000295598.5	protein_coding	-	-	-	-	-	-	-	-	-	rs148002159	214814	1	-	HGNC	799	-	-	-	-	-	-	-	-	-	-	-	0.014
rs148002159	1:117162210-117162210	G	intron_variant	MODIFIER	IGSF3	ENSG00000143061	Transcript	ENST00000318837.6	protein_coding	-	1/10	-	-	-	-	-	-	-	rs148002159	-	-1	-	HGNC	5950	-	-	-	-	-	-	-	-	-	-	-	0.014
rs148002159	1:117162210-117162210	G	upstream_gene_variant	MODIFIER	NAP1L4P1	ENSG00000177173	Transcript	ENST00000319092.5	processed_pseudogene	-	-	-	-	-	-	-	-	-	rs148002159	85496	-1	-	HGNC	39740	-	-	-	-	-	-	-	-	-	-	-	0.014
rs148002159	1:117162210-117162210	G	downstream_gene_variant	MODIFIER	Y_RNA	ENSG00000200547	Transcript	ENST00000363677.1	misc_RNA	-	-	-	-	-	-	-	-	-	rs148002159	166961	1	-	RFAM	-	-	-	-	-	-	-	-	-	-	-	-	0.014
rs148002159	1:117162210-117162210	G	upstream_gene_variant	MODIFIER	CD2	ENSG00000116824	Transcript	ENST00000369477.1	protein_coding	-	-	-	-	-	-	-	-	-	rs148002159	134879	1	-	HGNC	1639	-	-	-	-	-	-	-	-	-	-	-	0.014
rs148002159	1:117162210-117162210	G	upstream_gene_variant	MODIFIER	CD2	ENSG00000116824	Transcript	ENST00000369478.3	protein_coding	-	-	-	-	-	-	-	-	-	rs148002159	134797	1	-	HGNC	1639	-	-	-	-	-	-	-	-	-	-	-	0.014
rs148002159	1:117162210-117162210	G	upstream_gene_variant	MODIFIER	C1orf137	ENSG00000203864	Transcript	ENST00000369482.1	protein_coding	-	-	-	-	-	-	-	-	-	rs148002159	74524	1	-	HGNC	32040	-	-	-	-	-	-	-	-	-	-	-	0.014
rs148002159	1:117162210-117162210	G	intron_variant	MODIFIER	IGSF3	ENSG00000143061	Transcript	ENST00000369483.1	protein_coding	-	2/11	-	-	-	-	-	-	-	rs148002159	-	-1	-	HGNC	5950	-	-	-	-	-	-	-	-	-	-	-	0.014
rs148002159	1:117162210-117162210	G	intron_variant	MODIFIER	IGSF3	ENSG00000143061	Transcript	ENST00000369486.3	protein_coding	-	2/10	-	-	-	-	-	-	-	rs148002159	-	-1	-	HGNC	5950	-	-	-	-	-	-	-	-	-	-	-	0.014
rs148002159	1:117162210-117162210	G	upstream_gene_variant	MODIFIER	CD58	ENSG00000116815	Transcript	ENST00000369487.3	protein_coding	-	-	-	-	-	-	-	-	-	rs148002159	48549	-1	-	HGNC	1688	-	-	-	-	-	-	-	-	-	-	-	0.014
rs148002159	1:117162210-117162210	G	upstream_gene_variant	MODIFIER	CD58	ENSG00000116815	Transcript	ENST00000369489.5	protein_coding	-	-	-	-	-	-	-	-	-	rs148002159	48549	-1	-	HGNC	1688	-	-	-	-	-	-	-	-	-	-	-	0.014
rs148002159	1:117162210-117162210	G	upstream_gene_variant	MODIFIER	ATP1A1OS	ENSG00000203865	Transcript	ENST00000369491.1	antisense	-	-	-	-	-	-	-	-	-	rs148002159	201052	-1	-	HGNC	28262	-	-	-	-	-	-	-	-	-	-	-	0.014
rs148002159	1:117162210-117162210	G	upstream_gene_variant	MODIFIER	ATP1A1OS	ENSG00000203865	Transcript	ENST00000369492.4	antisense	-	-	-	-	-	-	-	-	-	rs148002159	201024	-1	-	HGNC	28262	-	-	-	-	-	-	-	-	-	-	-	0.014
rs148002159	1:117162210-117162210	G	downstream_gene_variant	MODIFIER	ATP1A1	ENSG00000163399	Transcript	ENST00000369494.1	protein_coding	-	-	-	-	-	-	-	-	-	rs148002159	230925	1	cds_end_NF	HGNC	799	-	-	-	-	-	-	-	-	-	-	-	0.014
rs148002159	1:117162210-117162210	G	downstream_gene_variant	MODIFIER	ATP1A1	ENSG00000163399	Transcript	ENST00000369496.4	protein_coding	-	-	-	-	-	-	-	-	-	rs148002159	214816	1	-	HGNC	799	-	-	-	-	-	-	-	-	-	-	-	0.014
rs148002159	1:117162210-117162210	G	upstream_gene_variant	MODIFIER	MIR320B1	ENSG00000211543	Transcript	ENST00000390209.2	miRNA	-	-	-	-	-	-	-	-	-	rs148002159	52161	1	-	HGNC	35247	-	-	-	-	-	-	-	-	-	-	-	0.014
rs148002159	1:117162210-117162210	G	upstream_gene_variant	MODIFIER	RNU6-817P	ENSG00000212385	Transcript	ENST00000391083.1	snRNA	-	-	-	-	-	-	-	-	-	rs148002159	205719	-1	-	HGNC	47780	-	-	-	-	-	-	-	-	-	-	-	0.014
rs148002159	1:117162210-117162210	G	downstream_gene_variant	MODIFIER	NEFHP1	ENSG00000223489	Transcript	ENST00000412845.1	processed_pseudogene	-	-	-	-	-	-	-	-	-	rs148002159	120393	-1	-	HGNC	7738	-	-	-	-	-	-	-	-	-	-	-	0.014
rs148002159	1:117162210-117162210	G	downstream_gene_variant	MODIFIER	ATP1A1	ENSG00000163399	Transcript	ENST00000418797.1	protein_coding	-	-	-	-	-	-	-	-	-	rs148002159	231433	1	cds_end_NF	HGNC	799	-	-	-	-	-	-	-	-	-	-	-	0.014
rs148002159	1:117162210-117162210	G	downstream_gene_variant	MODIFIER	GAPDHP64	ENSG00000231072	Transcript	ENST00000419696.1	processed_pseudogene	-	-	-	-	-	-	-	-	-	rs148002159	94245	-1	-	HGNC	4158	-	-	-	-	-	-	-	-	-	-	-	0.014
rs148002159	1:117162210-117162210	G	upstream_gene_variant	MODIFIER	RP4-655J12.4	ENSG00000233154	Transcript	ENST00000423907.1	lincRNA	-	-	-	-	-	-	-	-	-	rs148002159	140780	-1	-	Clone_based_vega_gene	-	-	-	-	-	-	-	-	-	-	-	-	0.014
rs148002159	1:117162210-117162210	G	upstream_gene_variant	MODIFIER	RP4-655J12.4	ENSG00000233154	Transcript	ENST00000430107.1	lincRNA	-	-	-	-	-	-	-	-	-	rs148002159	153136	-1	-	Clone_based_vega_gene	-	-	-	-	-	-	-	-	-	-	-	-	0.014
rs148002159	1:117162210-117162210	G	upstream_gene_variant	MODIFIER	RP4-655J12.4	ENSG00000233154	Transcript	ENST00000430316.1	lincRNA	-	-	-	-	-	-	-	-	-	rs148002159	141361	-1	-	Clone_based_vega_gene	-	-	-	-	-	-	-	-	-	-	-	-	0.014
rs148002159	1:117162210-117162210	G	upstream_gene_variant	MODIFIER	RP4-655J12.4	ENSG00000233154	Transcript	ENST00000434879.1	lincRNA	-	-	-	-	-	-	-	-	-	rs148002159	140762	-1	-	Clone_based_vega_gene	-	-	-	-	-	-	-	-	-	-	-	-	0.014
rs148002159	1:117162210-117162210	G	upstream_gene_variant	MODIFIER	RP4-655J12.4	ENSG00000233154	Transcript	ENST00000437308.1	lincRNA	-	-	-	-	-	-	-	-	-	rs148002159	153146	-1	-	Clone_based_vega_gene	-	-	-	-	-	-	-	-	-	-	-	-	0.014
rs148002159	1:117162210-117162210	G	downstream_gene_variant	MODIFIER	ATP1A1	ENSG00000163399	Transcript	ENST00000440951.1	protein_coding	-	-	-	-	-	-	-	-	-	rs148002159	209327	1	cds_start_NF	HGNC	799	-	-	-	-	-	-	-	-	-	-	-	0.014
rs148002159	1:117162210-117162210	G	upstream_gene_variant	MODIFIER	RP4-655J12.4	ENSG00000233154	Transcript	ENST00000443219.1	lincRNA	-	-	-	-	-	-	-	-	-	rs148002159	140746	-1	-	Clone_based_vega_gene	-	-	-	-	-	-	-	-	-	-	-	-	0.014
rs148002159	1:117162210-117162210	G	upstream_gene_variant	MODIFIER	RP4-655J12.5	ENSG00000230381	Transcript	ENST00000449303.2	lincRNA	-	-	-	-	-	-	-	-	-	rs148002159	186220	-1	-	Clone_based_vega_gene	-	-	-	-	-	-	-	-	-	-	-	-	0.014
rs148002159	1:117162210-117162210	G	downstream_gene_variant	MODIFIER	FTH1P22	ENSG00000225079	Transcript	ENST00000456305.2	processed_pseudogene	-	-	-	-	-	-	-	-	-	rs148002159	155516	-1	-	HGNC	37640	-	-	-	-	-	-	-	-	-	-	-	0.014
rs148002159	1:117162210-117162210	G	upstream_gene_variant	MODIFIER	RP5-1086K13.1	ENSG00000224950	Transcript	ENST00000456414.1	lincRNA	-	-	-	-	-	-	-	-	-	rs148002159	120376	-1	-	Clone_based_vega_gene	-	-	-	-	-	-	-	-	-	-	-	-	0.014
rs148002159	1:117162210-117162210	G	upstream_gene_variant	MODIFIER	CD58	ENSG00000116815	Transcript	ENST00000457047.2	protein_coding	-	-	-	-	-	-	-	-	-	rs148002159	48562	-1	-	HGNC	1688	-	-	-	-	-	-	-	-	-	-	-	0.014
rs148002159	1:117162210-117162210	G	upstream_gene_variant	MODIFIER	AL355794.1	ENSG00000238532	Transcript	ENST00000458881.1	miRNA	-	-	-	-	-	-	-	-	-	rs148002159	27389	-1	-	Clone_based_ensembl_gene	-	-	-	-	-	-	-	-	-	-	-	-	0.014
rs148002159	1:117162210-117162210	G	downstream_gene_variant	MODIFIER	ATP1A1	ENSG00000163399	Transcript	ENST00000463382.1	processed_transcript	-	-	-	-	-	-	-	-	-	rs148002159	231063	1	-	HGNC	799	-	-	-	-	-	-	-	-	-	-	-	0.014
rs148002159	1:117162210-117162210	G	upstream_gene_variant	MODIFIER	CD58	ENSG00000116815	Transcript	ENST00000464088.1	nonsense_mediated_decay	-	-	-	-	-	-	-	-	-	rs148002159	48604	-1	-	HGNC	1688	-	-	-	-	-	-	-	-	-	-	-	0.014
rs148002159	1:117162210-117162210	G	downstream_gene_variant	MODIFIER	ATP1A1	ENSG00000163399	Transcript	ENST00000479960.1	processed_transcript	-	-	-	-	-	-	-	-	-	rs148002159	217555	1	-	HGNC	799	-	-	-	-	-	-	-	-	-	-	-	0.014
rs148002159	1:117162210-117162210	G	intron_variant	MODIFIER	IGSF3	ENSG00000143061	Transcript	ENST00000481589.1	protein_coding	-	1/1	-	-	-	-	-	-	-	rs148002159	-	-1	cds_end_NF	HGNC	5950	-	-	-	-	-	-	-	-	-	-	-	0.014
rs148002159	1:117162210-117162210	G	downstream_gene_variant	MODIFIER	ATP1A1	ENSG00000163399	Transcript	ENST00000488733.1	retained_intron	-	-	-	-	-	-	-	-	-	rs148002159	233444	1	-	HGNC	799	-	-	-	-	-	-	-	-	-	-	-	0.014
rs148002159	1:117162210-117162210	G	downstream_gene_variant	MODIFIER	ATP1A1	ENSG00000163399	Transcript	ENST00000491156.1	processed_transcript	-	-	-	-	-	-	-	-	-	rs148002159	229648	1	-	HGNC	799	-	-	-	-	-	-	-	-	-	-	-	0.014
rs148002159	1:117162210-117162210	G	upstream_gene_variant	MODIFIER	ATP1A1OS	ENSG00000203865	Transcript	ENST00000493908.1	processed_transcript	-	-	-	-	-	-	-	-	-	rs148002159	201013	-1	-	HGNC	28262	-	-	-	-	-	-	-	-	-	-	-	0.014
rs148002159	1:117162210-117162210	G	downstream_gene_variant	MODIFIER	ATP1A1	ENSG00000163399	Transcript	ENST00000495965.1	processed_transcript	-	-	-	-	-	-	-	-	-	rs148002159	209327	1	-	HGNC	799	-	-	-	-	-	-	-	-	-	-	-	0.014
rs148002159	1:117162210-117162210	G	upstream_gene_variant	MODIFIER	CD58	ENSG00000116815	Transcript	ENST00000526981.1	protein_coding	-	-	-	-	-	-	-	-	-	rs148002159	74998	-1	cds_start_NF,cds_end_NF	HGNC	1688	-	-	-	-	-	-	-	-	-	-	-	0.014
rs148002159	1:117162210-117162210	G	downstream_gene_variant	MODIFIER	ATP1A1	ENSG00000163399	Transcript	ENST00000537345.1	protein_coding	-	-	-	-	-	-	-	-	-	rs148002159	214816	1	-	HGNC	799	-	-	-	-	-	-	-	-	-	-	-	0.014
rs148002159	1:117162210-117162210	G	upstream_gene_variant	MODIFIER	MIR548AC	ENSG00000264419	Transcript	ENST00000585049.1	miRNA	-	-	-	-	-	-	-	-	-	rs148002159	59477	-1	-	HGNC	41626	-	-	-	-	-	-	-	-	-	-	-	0.014
rs148002159	1:117162210-117162210	G	upstream_gene_variant	MODIFIER	AL136376.1	ENSG00000269279	Transcript	ENST00000598661.1	protein_coding	-	-	-	-	-	-	-	-	-	rs148002159	235492	-1	-	Clone_based_ensembl_gene	-	-	-	-	-	-	-	-	-	-	-	-	0.014
rs148002159	1:117162210-117162210	G	upstream_gene_variant	MODIFIER	ATP1A1OS	ENSG00000203865	Transcript	ENST00000608511.1	processed_transcript	-	-	-	-	-	-	-	-	-	rs148002159	200966	-1	-	HGNC	28262	-	-	-	-	-	-	-	-	-	-	-	0.014
rs148002159	1:117162210-117162210	G	regulatory_region_variant	MODIFIER	-	-	RegulatoryFeature	ENSR00000943776	promoter_flanking_region	-	-	-	-	-	-	-	-	-	rs148002159	-	-	-	-	-	-	-	-	-	-	-	-	-	-	-	-	0.014
rs115626301	1:151488080-151488080	A	intron_variant	MODIFIER	CGN	ENSG00000143375	Transcript	ENST00000271636.7	protein_coding	-	1/20	-	-	-	-	-	-	-	rs115626301	-	1	-	HGNC	17429	-	-	-	-	-	-	-	-	-	-	-	0.0172
rs115626301	1:151488080-151488080	T	intron_variant	MODIFIER	CGN	ENSG00000143375	Transcript	ENST00000271636.7	protein_coding	-	1/20	-	-	-	-	-	-	-	rs115626301	-	1	-	HGNC	17429	-	-	-	-	-	-	-	-	-	-	-	-
rs115626301	1:151488080-151488080	A	upstream_gene_variant	MODIFIER	PI4KB	ENSG00000143393	Transcript	ENST00000271657.5	protein_coding	-	-	-	-	-	-	-	-	-	rs115626301	189356	-1	-	HGNC	8984	-	-	-	-	-	-	-	-	-	-	-	0.0172
rs115626301	1:151488080-151488080	T	upstream_gene_variant	MODIFIER	PI4KB	ENSG00000143393	Transcript	ENST00000271657.5	protein_coding	-	-	-	-	-	-	-	-	-	rs115626301	189356	-1	-	HGNC	8984	-	-	-	-	-	-	-	-	-	-	-	-
rs115626301	1:151488080-151488080	A	upstream_gene_variant	MODIFIER	POGZ	ENSG00000143442	Transcript	ENST00000271715.2	protein_coding	-	-	-	-	-	-	-	-	-	rs115626301	56139	-1	-	HGNC	18801	-	-	-	-	-	-	-	-	-	-	-	0.0172
rs115626301	1:151488080-151488080	T	upstream_gene_variant	MODIFIER	POGZ	ENSG00000143442	Transcript	ENST00000271715.2	protein_coding	-	-	-	-	-	-	-	-	-	rs115626301	56139	-1	-	HGNC	18801	-	-	-	-	-	-	-	-	-	-	-	-
rs115626301	1:151488080-151488080	A	upstream_gene_variant	MODIFIER	RFX5	ENSG00000143390	Transcript	ENST00000290524.4	protein_coding	-	-	-	-	-	-	-	-	-	rs115626301	168353	-1	-	HGNC	9986	-	-	-	-	-	-	-	-	-	-	-	0.0172
rs115626301	1:151488080-151488080	T	upstream_gene_variant	MODIFIER	RFX5	ENSG00000143390	Transcript	ENST00000290524.4	protein_coding	-	-	-	-	-	-	-	-	-	rs115626301	168353	-1	-	HGNC	9986	-	-	-	-	-	-	-	-	-	-	-	-
rs115626301	1:151488080-151488080	A	downstream_gene_variant	MODIFIER	PSMB4	ENSG00000159377	Transcript	ENST00000290541.6	protein_coding	-	-	-	-	-	-	-	-	-	rs115626301	113660	1	-	HGNC	9541	-	-	-	-	-	-	-	-	-	-	-	0.0172
rs115626301	1:151488080-151488080	T	downstream_gene_variant	MODIFIER	PSMB4	ENSG00000159377	Transcript	ENST00000290541.6	protein_coding	-	-	-	-	-	-	-	-	-	rs115626301	113660	1	-	HGNC	9541	-	-	-	-	-	-	-	-	-	-	-	-
rs115626301	1:151488080-151488080	A	downstream_gene_variant	MODIFIER	CELF3	ENSG00000159409	Transcript	ENST00000290583.4	protein_coding	-	-	-	-	-	-	-	-	-	rs115626301	186801	-1	-	HGNC	11967	-	-	-	-	-	-	-	-	-	-	-	0.0172
rs115626301	1:151488080-151488080	T	downstream_gene_variant	MODIFIER	CELF3	ENSG00000159409	Transcript	ENST00000290583.4	protein_coding	-	-	-	-	-	-	-	-	-	rs115626301	186801	-1	-	HGNC	11967	-	-	-	-	-	-	-	-	-	-	-	-
rs115626301	1:151488080-151488080	A	downstream_gene_variant	MODIFIER	CELF3	ENSG00000159409	Transcript	ENST00000290585.4	protein_coding	-	-	-	-	-	-	-	-	-	rs115626301	186800	-1	-	HGNC	11967	-	-	-	-	-	-	-	-	-	-	-	0.0172
rs115626301	1:151488080-151488080	T	downstream_gene_variant	MODIFIER	CELF3	ENSG00000159409	Transcript	ENST00000290585.4	protein_coding	-	-	-	-	-	-	-	-	-	rs115626301	186800	-1	-	HGNC	11967	-	-	-	-	-	-	-	-	-	-	-	-
rs115626301	1:151488080-151488080	A	upstream_gene_variant	MODIFIER	OAZ3	ENSG00000143450	Transcript	ENST00000315067.8	protein_coding	-	-	-	-	-	-	-	-	-	rs115626301	247365	1	-	HGNC	8097	-	-	-	-	-	-	-	-	-	-	-	0.0172
rs115626301	1:151488080-151488080	T	upstream_gene_variant	MODIFIER	OAZ3	ENSG00000143450	Transcript	ENST00000315067.8	protein_coding	-	-	-	-	-	-	-	-	-	rs115626301	247365	1	-	HGNC	8097	-	-	-	-	-	-	-	-	-	-	-	-
rs115626301	1:151488080-151488080	A	upstream_gene_variant	MODIFIER	OAZ3	ENSG00000143450	Transcript	ENST00000321531.5	protein_coding	-	-	-	-	-	-	-	-	-	rs115626301	247365	1	-	HGNC	8097	-	-	-	-	-	-	-	-	-	-	-	0.0172
rs115626301	1:151488080-151488080	T	upstream_gene_variant	MODIFIER	OAZ3	ENSG00000143450	Transcript	ENST00000321531.5	protein_coding	-	-	-	-	-	-	-	-	-	rs115626301	247365	1	-	HGNC	8097	-	-	-	-	-	-	-	-	-	-	-	-
rs115626301	1:151488080-151488080	A	downstream_gene_variant	MODIFIER	ZNF687	ENSG00000143373	Transcript	ENST00000324048.5	protein_coding	-	-	-	-	-	-	-	-	-	rs115626301	223701	1	-	HGNC	29277	-	-	-	-	-	-	-	-	-	-	-	0.0172
rs115626301	1:151488080-151488080	T	downstream_gene_variant	MODIFIER	ZNF687	ENSG00000143373	Transcript	ENST00000324048.5	protein_coding	-	-	-	-	-	-	-	-	-	rs115626301	223701	1	-	HGNC	29277	-	-	-	-	-	-	-	-	-	-	-	-
rs115626301	1:151488080-151488080	A	upstream_gene_variant	MODIFIER	RIIAD1	ENSG00000178796	Transcript	ENST00000326413.3	protein_coding	-	-	-	-	-	-	-	-	-	rs115626301	194829	1	-	HGNC	26686	-	-	-	-	-	-	-	-	-	-	-	0.0172
rs115626301	1:151488080-151488080	T	upstream_gene_variant	MODIFIER	RIIAD1	ENSG00000178796	Transcript	ENST00000326413.3	protein_coding	-	-	-	-	-	-	-	-	-	rs115626301	194829	1	-	HGNC	26686	-	-	-	-	-	-	-	-	-	-	-	-
rs115626301	1:151488080-151488080	A	downstream_gene_variant	MODIFIER	ZNF687	ENSG00000143373	Transcript	ENST00000336715.6	protein_coding	-	-	-	-	-	-	-	-	-	rs115626301	223424	1	-	HGNC	29277	-	-	-	-	-	-	-	-	-	-	-	0.0172
rs115626301	1:151488080-151488080	T	downstream_gene_variant	MODIFIER	ZNF687	ENSG00000143373	Transcript	ENST00000336715.6	protein_coding	-	-	-	-	-	-	-	-	-	rs115626301	223424	1	-	HGNC	29277	-	-	-	-	-	-	-	-	-	-	-	-
rs115626301	1:151488080-151488080	A	upstream_gene_variant	MODIFIER	TUFT1	ENSG00000143367	Transcript	ENST00000353024.3	protein_coding	-	-	-	-	-	-	-	-	-	rs115626301	24701	1	-	HGNC	12422	-	-	-	-	-	-	-	-	-	-	-	0.0172
rs115626301	1:151488080-151488080	T	upstream_gene_variant	MODIFIER	TUFT1	ENSG00000143367	Transcript	ENST00000353024.3	protein_coding	-	-	-	-	-	-	-	-	-	rs115626301	24701	1	-	HGNC	12422	-	-	-	-	-	-	-	-	-	-	-	-
rs115626301	1:151488080-151488080	A	upstream_gene_variant	MODIFIER	POGZ	ENSG00000143442	Transcript	ENST00000358476.3	retained_intron	-	-	-	-	-	-	-	-	-	rs115626301	56426	-1	-	HGNC	18801	-	-	-	-	-	-	-	-	-	-	-	0.0172
rs115626301	1:151488080-151488080	T	upstream_gene_variant	MODIFIER	POGZ	ENSG00000143442	Transcript	ENST00000358476.3	retained_intron	-	-	-	-	-	-	-	-	-	rs115626301	56426	-1	-	HGNC	18801	-	-	-	-	-	-	-	-	-	-	-	-
rs115626301	1:151488080-151488080	A	upstream_gene_variant	MODIFIER	POGZ	ENSG00000143442	Transcript	ENST00000361398.3	protein_coding	-	-	-	-	-	-	-	-	-	rs115626301	56148	-1	-	HGNC	18801	-	-	-	-	-	-	-	-	-	-	-	0.0172
rs115626301	1:151488080-151488080	T	upstream_gene_variant	MODIFIER	POGZ	ENSG00000143442	Transcript	ENST00000361398.3	protein_coding	-	-	-	-	-	-	-	-	-	rs115626301	56148	-1	-	HGNC	18801	-	-	-	-	-	-	-	-	-	-	-	-
rs115626301	1:151488080-151488080	A	downstream_gene_variant	MODIFIER	MRPL9	ENSG00000143436	Transcript	ENST00000368829.3	protein_coding	-	-	-	-	-	-	-	-	-	rs115626301	244271	-1	-	HGNC	14277	-	-	-	-	-	-	-	-	-	-	-	0.0172
rs115626301	1:151488080-151488080	T	downstream_gene_variant	MODIFIER	MRPL9	ENSG00000143436	Transcript	ENST00000368829.3	protein_coding	-	-	-	-	-	-	-	-	-	rs115626301	244271	-1	-	HGNC	14277	-	-	-	-	-	-	-	-	-	-	-	-
rs115626301	1:151488080-151488080	A	downstream_gene_variant	MODIFIER	MRPL9	ENSG00000143436	Transcript	ENST00000368830.3	protein_coding	-	-	-	-	-	-	-	-	-	rs115626301	244039	-1	-	HGNC	14277	-	-	-	-	-	-	-	-	-	-	-	0.0172
rs115626301	1:151488080-151488080	T	downstream_gene_variant	MODIFIER	MRPL9	ENSG00000143436	Transcript	ENST00000368830.3	protein_coding	-	-	-	-	-	-	-	-	-	rs115626301	244039	-1	-	HGNC	14277	-	-	-	-	-	-	-	-	-	-	-	-
rs115626301	1:151488080-151488080	A	upstream_gene_variant	MODIFIER	SNX27	ENSG00000143376	Transcript	ENST00000368838.1	protein_coding	-	-	-	-	-	-	-	-	-	rs115626301	123252	1	-	HGNC	20073	-	-	-	-	-	-	-	-	-	-	-	0.0172
rs115626301	1:151488080-151488080	T	upstream_gene_variant	MODIFIER	SNX27	ENSG00000143376	Transcript	ENST00000368838.1	protein_coding	-	-	-	-	-	-	-	-	-	rs115626301	123252	1	-	HGNC	20073	-	-	-	-	-	-	-	-	-	-	-	-
rs115626301	1:151488080-151488080	A	upstream_gene_variant	MODIFIER	SNX27	ENSG00000143376	Transcript	ENST00000368841.2	nonsense_mediated_decay	-	-	-	-	-	-	-	-	-	rs115626301	96461	1	-	HGNC	20073	-	-	-	-	-	-	-	-	-	-	-	0.0172
rs115626301	1:151488080-151488080	T	upstream_gene_variant	MODIFIER	SNX27	ENSG00000143376	Transcript	ENST00000368841.2	nonsense_mediated_decay	-	-	-	-	-	-	-	-	-	rs115626301	96461	1	-	HGNC	20073	-	-	-	-	-	-	-	-	-	-	-	-
rs115626301	1:151488080-151488080	A	upstream_gene_variant	MODIFIER	SNX27	ENSG00000143376	Transcript	ENST00000368843.3	protein_coding	-	-	-	-	-	-	-	-	-	rs115626301	96478	1	-	HGNC	20073	-	-	-	-	-	-	-	-	-	-	-	0.0172
rs115626301	1:151488080-151488080	T	upstream_gene_variant	MODIFIER	SNX27	ENSG00000143376	Transcript	ENST00000368843.3	protein_coding	-	-	-	-	-	-	-	-	-	rs115626301	96478	1	-	HGNC	20073	-	-	-	-	-	-	-	-	-	-	-	-
rs115626301	1:151488080-151488080	A	upstream_gene_variant	MODIFIER	TUFT1	ENSG00000143367	Transcript	ENST00000368848.2	protein_coding	-	-	-	-	-	-	-	-	-	rs115626301	24704	1	-	HGNC	12422	-	-	-	-	-	-	-	-	-	-	-	0.0172
rs115626301	1:151488080-151488080	T	upstream_gene_variant	MODIFIER	TUFT1	ENSG00000143367	Transcript	ENST00000368848.2	protein_coding	-	-	-	-	-	-	-	-	-	rs115626301	24704	1	-	HGNC	12422	-	-	-	-	-	-	-	-	-	-	-	-
rs115626301	1:151488080-151488080	A	upstream_gene_variant	MODIFIER	TUFT1	ENSG00000143367	Transcript	ENST00000368849.3	protein_coding	-	-	-	-	-	-	-	-	-	rs115626301	24701	1	-	HGNC	12422	-	-	-	-	-	-	-	-	-	-	-	0.0172
rs115626301	1:151488080-151488080	T	upstream_gene_variant	MODIFIER	TUFT1	ENSG00000143367	Transcript	ENST00000368849.3	protein_coding	-	-	-	-	-	-	-	-	-	rs115626301	24701	1	-	HGNC	12422	-	-	-	-	-	-	-	-	-	-	-	-
rs115626301	1:151488080-151488080	A	upstream_gene_variant	MODIFIER	POGZ	ENSG00000143442	Transcript	ENST00000368863.2	protein_coding	-	-	-	-	-	-	-	-	-	rs115626301	56425	-1	-	HGNC	18801	-	-	-	-	-	-	-	-	-	-	-	0.0172
rs115626301	1:151488080-151488080	T	upstream_gene_variant	MODIFIER	POGZ	ENSG00000143442	Transcript	ENST00000368863.2	protein_coding	-	-	-	-	-	-	-	-	-	rs115626301	56425	-1	-	HGNC	18801	-	-	-	-	-	-	-	-	-	-	-	-
rs115626301	1:151488080-151488080	A	upstream_gene_variant	MODIFIER	SELENBP1	ENSG00000143416	Transcript	ENST00000368868.5	protein_coding	-	-	-	-	-	-	-	-	-	rs115626301	142871	-1	-	HGNC	10719	-	-	-	-	-	-	-	-	-	-	-	0.0172
rs115626301	1:151488080-151488080	T	upstream_gene_variant	MODIFIER	SELENBP1	ENSG00000143416	Transcript	ENST00000368868.5	protein_coding	-	-	-	-	-	-	-	-	-	rs115626301	142871	-1	-	HGNC	10719	-	-	-	-	-	-	-	-	-	-	-	-
rs115626301	1:151488080-151488080	A	upstream_gene_variant	MODIFIER	RFX5	ENSG00000143390	Transcript	ENST00000368870.2	protein_coding	-	-	-	-	-	-	-	-	-	rs115626301	168278	-1	-	HGNC	9986	-	-	-	-	-	-	-	-	-	-	-	0.0172
rs115626301	1:151488080-151488080	T	upstream_gene_variant	MODIFIER	RFX5	ENSG00000143390	Transcript	ENST00000368870.2	protein_coding	-	-	-	-	-	-	-	-	-	rs115626301	168278	-1	-	HGNC	9986	-	-	-	-	-	-	-	-	-	-	-	-
rs115626301	1:151488080-151488080	A	upstream_gene_variant	MODIFIER	PI4KB	ENSG00000143393	Transcript	ENST00000368872.1	protein_coding	-	-	-	-	-	-	-	-	-	rs115626301	188185	-1	-	HGNC	8984	-	-	-	-	-	-	-	-	-	-	-	0.0172
rs115626301	1:151488080-151488080	T	upstream_gene_variant	MODIFIER	PI4KB	ENSG00000143393	Transcript	ENST00000368872.1	protein_coding	-	-	-	-	-	-	-	-	-	rs115626301	188185	-1	-	HGNC	8984	-	-	-	-	-	-	-	-	-	-	-	-
rs115626301	1:151488080-151488080	A	upstream_gene_variant	MODIFIER	PI4KB	ENSG00000143393	Transcript	ENST00000368873.1	protein_coding	-	-	-	-	-	-	-	-	-	rs115626301	188193	-1	-	HGNC	8984	-	-	-	-	-	-	-	-	-	-	-	0.0172
rs115626301	1:151488080-151488080	T	upstream_gene_variant	MODIFIER	PI4KB	ENSG00000143393	Transcript	ENST00000368873.1	protein_coding	-	-	-	-	-	-	-	-	-	rs115626301	188193	-1	-	HGNC	8984	-	-	-	-	-	-	-	-	-	-	-	-
rs115626301	1:151488080-151488080	A	upstream_gene_variant	MODIFIER	PI4KB	ENSG00000143393	Transcript	ENST00000368874.4	protein_coding	-	-	-	-	-	-	-	-	-	rs115626301	187889	-1	-	HGNC	8984	-	-	-	-	-	-	-	-	-	-	-	0.0172
rs115626301	1:151488080-151488080	T	upstream_gene_variant	MODIFIER	PI4KB	ENSG00000143393	Transcript	ENST00000368874.4	protein_coding	-	-	-	-	-	-	-	-	-	rs115626301	187889	-1	-	HGNC	8984	-	-	-	-	-	-	-	-	-	-	-	-
rs115626301	1:151488080-151488080	A	upstream_gene_variant	MODIFIER	PI4KB	ENSG00000143393	Transcript	ENST00000368875.2	protein_coding	-	-	-	-	-	-	-	-	-	rs115626301	187947	-1	-	HGNC	8984	-	-	-	-	-	-	-	-	-	-	-	0.0172
rs115626301	1:151488080-151488080	T	upstream_gene_variant	MODIFIER	PI4KB	ENSG00000143393	Transcript	ENST00000368875.2	protein_coding	-	-	-	-	-	-	-	-	-	rs115626301	187947	-1	-	HGNC	8984	-	-	-	-	-	-	-	-	-	-	-	-
rs115626301	1:151488080-151488080	A	downstream_gene_variant	MODIFIER	ZNF687	ENSG00000143373	Transcript	ENST00000368879.2	protein_coding	-	-	-	-	-	-	-	-	-	rs115626301	223700	1	-	HGNC	29277	-	-	-	-	-	-	-	-	-	-	-	0.0172
rs115626301	1:151488080-151488080	T	downstream_gene_variant	MODIFIER	ZNF687	ENSG00000143373	Transcript	ENST00000368879.2	protein_coding	-	-	-	-	-	-	-	-	-	rs115626301	223700	1	-	HGNC	29277	-	-	-	-	-	-	-	-	-	-	-	-
rs115626301	1:151488080-151488080	A	downstream_gene_variant	MODIFIER	PSMD4	ENSG00000159352	Transcript	ENST00000368881.4	protein_coding	-	-	-	-	-	-	-	-	-	rs115626301	248145	1	-	HGNC	9561	-	-	-	-	-	-	-	-	-	-	-	0.0172
rs115626301	1:151488080-151488080	T	downstream_gene_variant	MODIFIER	PSMD4	ENSG00000159352	Transcript	ENST00000368881.4	protein_coding	-	-	-	-	-	-	-	-	-	rs115626301	248145	1	-	HGNC	9561	-	-	-	-	-	-	-	-	-	-	-	-
rs115626301	1:151488080-151488080	A	downstream_gene_variant	MODIFIER	PSMD4	ENSG00000159352	Transcript	ENST00000368884.3	protein_coding	-	-	-	-	-	-	-	-	-	rs115626301	248125	1	-	HGNC	9561	-	-	-	-	-	-	-	-	-	-	-	0.0172
rs115626301	1:151488080-151488080	T	downstream_gene_variant	MODIFIER	PSMD4	ENSG00000159352	Transcript	ENST00000368884.3	protein_coding	-	-	-	-	-	-	-	-	-	rs115626301	248125	1	-	HGNC	9561	-	-	-	-	-	-	-	-	-	-	-	-
rs115626301	1:151488080-151488080	A	upstream_gene_variant	MODIFIER	RNU6-1062P	ENSG00000206635	Transcript	ENST00000383908.1	snRNA	-	-	-	-	-	-	-	-	-	rs115626301	113720	1	-	HGNC	48025	-	-	-	-	-	-	-	-	-	-	-	0.0172
rs115626301	1:151488080-151488080	T	upstream_gene_variant	MODIFIER	RNU6-1062P	ENSG00000206635	Transcript	ENST00000383908.1	snRNA	-	-	-	-	-	-	-	-	-	rs115626301	113720	1	-	HGNC	48025	-	-	-	-	-	-	-	-	-	-	-	-
rs115626301	1:151488080-151488080	A	downstream_gene_variant	MODIFIER	RNU6-662P	ENSG00000206980	Transcript	ENST00000384253.1	snRNA	-	-	-	-	-	-	-	-	-	rs115626301	231993	-1	-	HGNC	47625	-	-	-	-	-	-	-	-	-	-	-	0.0172
rs115626301	1:151488080-151488080	T	downstream_gene_variant	MODIFIER	RNU6-662P	ENSG00000206980	Transcript	ENST00000384253.1	snRNA	-	-	-	-	-	-	-	-	-	rs115626301	231993	-1	-	HGNC	47625	-	-	-	-	-	-	-	-	-	-	-	-
rs115626301	1:151488080-151488080	A	upstream_gene_variant	MODIFIER	MIR554	ENSG00000207606	Transcript	ENST00000384874.1	miRNA	-	-	-	-	-	-	-	-	-	rs115626301	30192	1	-	HGNC	32810	-	-	-	-	-	-	-	-	-	-	-	0.0172
rs115626301	1:151488080-151488080	T	upstream_gene_variant	MODIFIER	MIR554	ENSG00000207606	Transcript	ENST00000384874.1	miRNA	-	-	-	-	-	-	-	-	-	rs115626301	30192	1	-	HGNC	32810	-	-	-	-	-	-	-	-	-	-	-	-
rs115626301	1:151488080-151488080	A	downstream_gene_variant	MODIFIER	CELF3	ENSG00000159409	Transcript	ENST00000392706.3	protein_coding	-	-	-	-	-	-	-	-	-	rs115626301	187346	-1	-	HGNC	11967	-	-	-	-	-	-	-	-	-	-	-	0.0172
rs115626301	1:151488080-151488080	T	downstream_gene_variant	MODIFIER	CELF3	ENSG00000159409	Transcript	ENST00000392706.3	protein_coding	-	-	-	-	-	-	-	-	-	rs115626301	187346	-1	-	HGNC	11967	-	-	-	-	-	-	-	-	-	-	-	-
rs115626301	1:151488080-151488080	A	upstream_gene_variant	MODIFIER	TUFT1	ENSG00000143367	Transcript	ENST00000392712.3	protein_coding	-	-	-	-	-	-	-	-	-	rs115626301	24701	1	-	HGNC	12422	-	-	-	-	-	-	-	-	-	-	-	0.0172
rs115626301	1:151488080-151488080	T	upstream_gene_variant	MODIFIER	TUFT1	ENSG00000143367	Transcript	ENST00000392712.3	protein_coding	-	-	-	-	-	-	-	-	-	rs115626301	24701	1	-	HGNC	12422	-	-	-	-	-	-	-	-	-	-	-	-
rs115626301	1:151488080-151488080	A	upstream_gene_variant	MODIFIER	POGZ	ENSG00000143442	Transcript	ENST00000392723.1	protein_coding	-	-	-	-	-	-	-	-	-	rs115626301	73400	-1	-	HGNC	18801	-	-	-	-	-	-	-	-	-	-	-	0.0172
rs115626301	1:151488080-151488080	T	upstream_gene_variant	MODIFIER	POGZ	ENSG00000143442	Transcript	ENST00000392723.1	protein_coding	-	-	-	-	-	-	-	-	-	rs115626301	73400	-1	-	HGNC	18801	-	-	-	-	-	-	-	-	-	-	-	-
rs115626301	1:151488080-151488080	A	upstream_gene_variant	MODIFIER	RFX5	ENSG00000143390	Transcript	ENST00000392746.3	protein_coding	-	-	-	-	-	-	-	-	-	rs115626301	168782	-1	cds_end_NF	HGNC	9986	-	-	-	-	-	-	-	-	-	-	-	0.0172
rs115626301	1:151488080-151488080	T	upstream_gene_variant	MODIFIER	RFX5	ENSG00000143390	Transcript	ENST00000392746.3	protein_coding	-	-	-	-	-	-	-	-	-	rs115626301	168782	-1	cds_end_NF	HGNC	9986	-	-	-	-	-	-	-	-	-	-	-	-
rs115626301	1:151488080-151488080	A	upstream_gene_variant	MODIFIER	POGZ	ENSG00000143442	Transcript	ENST00000409503.1	protein_coding	-	-	-	-	-	-	-	-	-	rs115626301	56425	-1	-	HGNC	18801	-	-	-	-	-	-	-	-	-	-	-	0.0172
rs115626301	1:151488080-151488080	T	upstream_gene_variant	MODIFIER	POGZ	ENSG00000143442	Transcript	ENST00000409503.1	protein_coding	-	-	-	-	-	-	-	-	-	rs115626301	56425	-1	-	HGNC	18801	-	-	-	-	-	-	-	-	-	-	-	-
rs115626301	1:151488080-151488080	A	upstream_gene_variant	MODIFIER	RFX5	ENSG00000143390	Transcript	ENST00000412774.1	protein_coding	-	-	-	-	-	-	-	-	-	rs115626301	168376	-1	cds_end_NF	HGNC	9986	-	-	-	-	-	-	-	-	-	-	-	0.0172
rs115626301	1:151488080-151488080	T	upstream_gene_variant	MODIFIER	RFX5	ENSG00000143390	Transcript	ENST00000412774.1	protein_coding	-	-	-	-	-	-	-	-	-	rs115626301	168376	-1	cds_end_NF	HGNC	9986	-	-	-	-	-	-	-	-	-	-	-	-
rs115626301	1:151488080-151488080	A	upstream_gene_variant	MODIFIER	CGN	ENSG00000143375	Transcript	ENST00000416743.1	protein_coding	-	-	-	-	-	-	-	-	-	rs115626301	3766	1	cds_start_NF,cds_end_NF	HGNC	17429	-	-	-	-	-	-	-	-	-	-	-	0.0172
rs115626301	1:151488080-151488080	T	upstream_gene_variant	MODIFIER	CGN	ENSG00000143375	Transcript	ENST00000416743.1	protein_coding	-	-	-	-	-	-	-	-	-	rs115626301	3766	1	cds_start_NF,cds_end_NF	HGNC	17429	-	-	-	-	-	-	-	-	-	-	-	-
rs115626301	1:151488080-151488080	A	downstream_gene_variant	MODIFIER	CELF3	ENSG00000159409	Transcript	ENST00000419910.2	retained_intron	-	-	-	-	-	-	-	-	-	rs115626301	191903	-1	-	HGNC	11967	-	-	-	-	-	-	-	-	-	-	-	0.0172
rs115626301	1:151488080-151488080	T	downstream_gene_variant	MODIFIER	CELF3	ENSG00000159409	Transcript	ENST00000419910.2	retained_intron	-	-	-	-	-	-	-	-	-	rs115626301	191903	-1	-	HGNC	11967	-	-	-	-	-	-	-	-	-	-	-	-
rs115626301	1:151488080-151488080	A	downstream_gene_variant	MODIFIER	CELF3	ENSG00000159409	Transcript	ENST00000420342.1	protein_coding	-	-	-	-	-	-	-	-	-	rs115626301	186811	-1	cds_start_NF	HGNC	11967	-	-	-	-	-	-	-	-	-	-	-	0.0172
rs115626301	1:151488080-151488080	T	downstream_gene_variant	MODIFIER	CELF3	ENSG00000159409	Transcript	ENST00000420342.1	protein_coding	-	-	-	-	-	-	-	-	-	rs115626301	186811	-1	cds_start_NF	HGNC	11967	-	-	-	-	-	-	-	-	-	-	-	-
rs115626301	1:151488080-151488080	A	upstream_gene_variant	MODIFIER	RFX5	ENSG00000143390	Transcript	ENST00000421986.1	nonsense_mediated_decay	-	-	-	-	-	-	-	-	-	rs115626301	168398	-1	-	HGNC	9986	-	-	-	-	-	-	-	-	-	-	-	0.0172
rs115626301	1:151488080-151488080	T	upstream_gene_variant	MODIFIER	RFX5	ENSG00000143390	Transcript	ENST00000421986.1	nonsense_mediated_decay	-	-	-	-	-	-	-	-	-	rs115626301	168398	-1	-	HGNC	9986	-	-	-	-	-	-	-	-	-	-	-	-
rs115626301	1:151488080-151488080	A	downstream_gene_variant	MODIFIER	RP11-126K1.8	ENSG00000224645	Transcript	ENST00000422153.1	antisense	-	-	-	-	-	-	-	-	-	rs115626301	173638	1	-	Clone_based_vega_gene	-	-	-	-	-	-	-	-	-	-	-	-	0.0172
rs115626301	1:151488080-151488080	T	downstream_gene_variant	MODIFIER	RP11-126K1.8	ENSG00000224645	Transcript	ENST00000422153.1	antisense	-	-	-	-	-	-	-	-	-	rs115626301	173638	1	-	Clone_based_vega_gene	-	-	-	-	-	-	-	-	-	-	-	-	-
rs115626301	1:151488080-151488080	A	upstream_gene_variant	MODIFIER	RFX5	ENSG00000143390	Transcript	ENST00000422595.1	protein_coding	-	-	-	-	-	-	-	-	-	rs115626301	168583	-1	cds_end_NF	HGNC	9986	-	-	-	-	-	-	-	-	-	-	-	0.0172
rs115626301	1:151488080-151488080	T	upstream_gene_variant	MODIFIER	RFX5	ENSG00000143390	Transcript	ENST00000422595.1	protein_coding	-	-	-	-	-	-	-	-	-	rs115626301	168583	-1	cds_end_NF	HGNC	9986	-	-	-	-	-	-	-	-	-	-	-	-
rs115626301	1:151488080-151488080	A	upstream_gene_variant	MODIFIER	SELENBP1	ENSG00000143416	Transcript	ENST00000423070.1	nonsense_mediated_decay	-	-	-	-	-	-	-	-	-	rs115626301	142912	-1	-	HGNC	10719	-	-	-	-	-	-	-	-	-	-	-	0.0172
rs115626301	1:151488080-151488080	T	upstream_gene_variant	MODIFIER	SELENBP1	ENSG00000143416	Transcript	ENST00000423070.1	nonsense_mediated_decay	-	-	-	-	-	-	-	-	-	rs115626301	142912	-1	-	HGNC	10719	-	-	-	-	-	-	-	-	-	-	-	-
rs115626301	1:151488080-151488080	A	upstream_gene_variant	MODIFIER	SELENBP1	ENSG00000143416	Transcript	ENST00000424475.1	protein_coding	-	-	-	-	-	-	-	-	-	rs115626301	145763	-1	cds_start_NF,cds_end_NF	HGNC	10719	-	-	-	-	-	-	-	-	-	-	-	0.0172
rs115626301	1:151488080-151488080	T	upstream_gene_variant	MODIFIER	SELENBP1	ENSG00000143416	Transcript	ENST00000424475.1	protein_coding	-	-	-	-	-	-	-	-	-	rs115626301	145763	-1	cds_start_NF,cds_end_NF	HGNC	10719	-	-	-	-	-	-	-	-	-	-	-	-
rs115626301	1:151488080-151488080	A	upstream_gene_variant	MODIFIER	RIIAD1	ENSG00000178796	Transcript	ENST00000426175.1	processed_transcript	-	-	-	-	-	-	-	-	-	rs115626301	206525	1	-	HGNC	26686	-	-	-	-	-	-	-	-	-	-	-	0.0172
rs115626301	1:151488080-151488080	T	upstream_gene_variant	MODIFIER	RIIAD1	ENSG00000178796	Transcript	ENST00000426175.1	processed_transcript	-	-	-	-	-	-	-	-	-	rs115626301	206525	1	-	HGNC	26686	-	-	-	-	-	-	-	-	-	-	-	-
rs115626301	1:151488080-151488080	A	upstream_gene_variant	MODIFIER	SELENBP1	ENSG00000143416	Transcript	ENST00000426705.2	protein_coding	-	-	-	-	-	-	-	-	-	rs115626301	142901	-1	-	HGNC	10719	-	-	-	-	-	-	-	-	-	-	-	0.0172
rs115626301	1:151488080-151488080	T	upstream_gene_variant	MODIFIER	SELENBP1	ENSG00000143416	Transcript	ENST00000426705.2	protein_coding	-	-	-	-	-	-	-	-	-	rs115626301	142901	-1	-	HGNC	10719	-	-	-	-	-	-	-	-	-	-	-	-
rs115626301	1:151488080-151488080	A	downstream_gene_variant	MODIFIER	ZNF687	ENSG00000143373	Transcript	ENST00000426871.1	protein_coding	-	-	-	-	-	-	-	-	-	rs115626301	223701	1	cds_start_NF	HGNC	29277	-	-	-	-	-	-	-	-	-	-	-	0.0172
rs115626301	1:151488080-151488080	T	downstream_gene_variant	MODIFIER	ZNF687	ENSG00000143373	Transcript	ENST00000426871.1	protein_coding	-	-	-	-	-	-	-	-	-	rs115626301	223701	1	cds_start_NF	HGNC	29277	-	-	-	-	-	-	-	-	-	-	-	-
rs115626301	1:151488080-151488080	A	upstream_gene_variant	MODIFIER	RIIAD1	ENSG00000178796	Transcript	ENST00000427205.1	processed_transcript	-	-	-	-	-	-	-	-	-	rs115626301	212825	1	-	HGNC	26686	-	-	-	-	-	-	-	-	-	-	-	0.0172
rs115626301	1:151488080-151488080	T	upstream_gene_variant	MODIFIER	RIIAD1	ENSG00000178796	Transcript	ENST00000427205.1	processed_transcript	-	-	-	-	-	-	-	-	-	rs115626301	212825	1	-	HGNC	26686	-	-	-	-	-	-	-	-	-	-	-	-
rs115626301	1:151488080-151488080	A	downstream_gene_variant	MODIFIER	PSMD4	ENSG00000159352	Transcript	ENST00000427779.1	nonsense_mediated_decay	-	-	-	-	-	-	-	-	-	rs115626301	248144	1	cds_start_NF	HGNC	9561	-	-	-	-	-	-	-	-	-	-	-	0.0172
rs115626301	1:151488080-151488080	T	downstream_gene_variant	MODIFIER	PSMD4	ENSG00000159352	Transcript	ENST00000427779.1	nonsense_mediated_decay	-	-	-	-	-	-	-	-	-	rs115626301	248144	1	cds_start_NF	HGNC	9561	-	-	-	-	-	-	-	-	-	-	-	-
rs115626301	1:151488080-151488080	A	upstream_gene_variant	MODIFIER	SELENBP1	ENSG00000143416	Transcript	ENST00000427867.2	protein_coding	-	-	-	-	-	-	-	-	-	rs115626301	145319	-1	cds_end_NF	HGNC	10719	-	-	-	-	-	-	-	-	-	-	-	0.0172
rs115626301	1:151488080-151488080	T	upstream_gene_variant	MODIFIER	SELENBP1	ENSG00000143416	Transcript	ENST00000427867.2	protein_coding	-	-	-	-	-	-	-	-	-	rs115626301	145319	-1	cds_end_NF	HGNC	10719	-	-	-	-	-	-	-	-	-	-	-	-
rs115626301	1:151488080-151488080	A	5_prime_UTR_variant	MODIFIER	CGN	ENSG00000143375	Transcript	ENST00000427934.2	protein_coding	2/3	-	-	-	239	-	-	-	-	rs115626301	-	1	cds_end_NF	HGNC	17429	-	-	-	-	-	-	-	-	-	-	-	0.0172
rs115626301	1:151488080-151488080	T	5_prime_UTR_variant	MODIFIER	CGN	ENSG00000143375	Transcript	ENST00000427934.2	protein_coding	2/3	-	-	-	239	-	-	-	-	rs115626301	-	1	cds_end_NF	HGNC	17429	-	-	-	-	-	-	-	-	-	-	-	-
rs115626301	1:151488080-151488080	A	upstream_gene_variant	MODIFIER	SELENBP1	ENSG00000143416	Transcript	ENST00000427977.2	nonsense_mediated_decay	-	-	-	-	-	-	-	-	-	rs115626301	142897	-1	-	HGNC	10719	-	-	-	-	-	-	-	-	-	-	-	0.0172
rs115626301	1:151488080-151488080	T	upstream_gene_variant	MODIFIER	SELENBP1	ENSG00000143416	Transcript	ENST00000427977.2	nonsense_mediated_decay	-	-	-	-	-	-	-	-	-	rs115626301	142897	-1	-	HGNC	10719	-	-	-	-	-	-	-	-	-	-	-	-
rs115626301	1:151488080-151488080	A	upstream_gene_variant	MODIFIER	RFX5	ENSG00000143390	Transcript	ENST00000430227.1	protein_coding	-	-	-	-	-	-	-	-	-	rs115626301	168376	-1	cds_end_NF	HGNC	9986	-	-	-	-	-	-	-	-	-	-	-	0.0172
rs115626301	1:151488080-151488080	T	upstream_gene_variant	MODIFIER	RFX5	ENSG00000143390	Transcript	ENST00000430227.1	protein_coding	-	-	-	-	-	-	-	-	-	rs115626301	168376	-1	cds_end_NF	HGNC	9986	-	-	-	-	-	-	-	-	-	-	-	-
rs115626301	1:151488080-151488080	A	upstream_gene_variant	MODIFIER	PI4KB	ENSG00000143393	Transcript	ENST00000430800.1	protein_coding	-	-	-	-	-	-	-	-	-	rs115626301	188188	-1	cds_end_NF	HGNC	8984	-	-	-	-	-	-	-	-	-	-	-	0.0172
rs115626301	1:151488080-151488080	T	upstream_gene_variant	MODIFIER	PI4KB	ENSG00000143393	Transcript	ENST00000430800.1	protein_coding	-	-	-	-	-	-	-	-	-	rs115626301	188188	-1	cds_end_NF	HGNC	8984	-	-	-	-	-	-	-	-	-	-	-	-
rs115626301	1:151488080-151488080	A	upstream_gene_variant	MODIFIER	RP11-74C1.4	ENSG00000232536	Transcript	ENST00000434112.1	sense_intronic	-	-	-	-	-	-	-	-	-	rs115626301	24912	1	-	Clone_based_vega_gene	-	-	-	-	-	-	-	-	-	-	-	-	0.0172
rs115626301	1:151488080-151488080	T	upstream_gene_variant	MODIFIER	RP11-74C1.4	ENSG00000232536	Transcript	ENST00000434112.1	sense_intronic	-	-	-	-	-	-	-	-	-	rs115626301	24912	1	-	Clone_based_vega_gene	-	-	-	-	-	-	-	-	-	-	-	-	-
rs115626301	1:151488080-151488080	A	upstream_gene_variant	MODIFIER	SELENBP1	ENSG00000143416	Transcript	ENST00000435071.1	protein_coding	-	-	-	-	-	-	-	-	-	rs115626301	142901	-1	-	HGNC	10719	-	-	-	-	-	-	-	-	-	-	-	0.0172
rs115626301	1:151488080-151488080	T	upstream_gene_variant	MODIFIER	SELENBP1	ENSG00000143416	Transcript	ENST00000435071.1	protein_coding	-	-	-	-	-	-	-	-	-	rs115626301	142901	-1	-	HGNC	10719	-	-	-	-	-	-	-	-	-	-	-	-
rs115626301	1:151488080-151488080	A	upstream_gene_variant	MODIFIER	RFX5	ENSG00000143390	Transcript	ENST00000435314.1	nonsense_mediated_decay	-	-	-	-	-	-	-	-	-	rs115626301	168786	-1	-	HGNC	9986	-	-	-	-	-	-	-	-	-	-	-	0.0172
rs115626301	1:151488080-151488080	T	upstream_gene_variant	MODIFIER	RFX5	ENSG00000143390	Transcript	ENST00000435314.1	nonsense_mediated_decay	-	-	-	-	-	-	-	-	-	rs115626301	168786	-1	-	HGNC	9986	-	-	-	-	-	-	-	-	-	-	-	-
rs115626301	1:151488080-151488080	A	upstream_gene_variant	MODIFIER	RFX5	ENSG00000143390	Transcript	ENST00000436271.1	protein_coding	-	-	-	-	-	-	-	-	-	rs115626301	168732	-1	cds_end_NF	HGNC	9986	-	-	-	-	-	-	-	-	-	-	-	0.0172
rs115626301	1:151488080-151488080	T	upstream_gene_variant	MODIFIER	RFX5	ENSG00000143390	Transcript	ENST00000436271.1	protein_coding	-	-	-	-	-	-	-	-	-	rs115626301	168732	-1	cds_end_NF	HGNC	9986	-	-	-	-	-	-	-	-	-	-	-	-
rs115626301	1:151488080-151488080	A	downstream_gene_variant	MODIFIER	ZNF687	ENSG00000143373	Transcript	ENST00000436614.1	protein_coding	-	-	-	-	-	-	-	-	-	rs115626301	224267	1	cds_start_NF	HGNC	29277	-	-	-	-	-	-	-	-	-	-	-	0.0172
rs115626301	1:151488080-151488080	T	downstream_gene_variant	MODIFIER	ZNF687	ENSG00000143373	Transcript	ENST00000436614.1	protein_coding	-	-	-	-	-	-	-	-	-	rs115626301	224267	1	cds_start_NF	HGNC	29277	-	-	-	-	-	-	-	-	-	-	-	-
rs115626301	1:151488080-151488080	A	upstream_gene_variant	MODIFIER	RFX5	ENSG00000143390	Transcript	ENST00000436637.1	protein_coding	-	-	-	-	-	-	-	-	-	rs115626301	170848	-1	cds_start_NF	HGNC	9986	-	-	-	-	-	-	-	-	-	-	-	0.0172
rs115626301	1:151488080-151488080	T	upstream_gene_variant	MODIFIER	RFX5	ENSG00000143390	Transcript	ENST00000436637.1	protein_coding	-	-	-	-	-	-	-	-	-	rs115626301	170848	-1	cds_start_NF	HGNC	9986	-	-	-	-	-	-	-	-	-	-	-	-
rs115626301	1:151488080-151488080	A	upstream_gene_variant	MODIFIER	RFX5	ENSG00000143390	Transcript	ENST00000437327.1	protein_coding	-	-	-	-	-	-	-	-	-	rs115626301	168312	-1	cds_end_NF	HGNC	9986	-	-	-	-	-	-	-	-	-	-	-	0.0172
rs115626301	1:151488080-151488080	T	upstream_gene_variant	MODIFIER	RFX5	ENSG00000143390	Transcript	ENST00000437327.1	protein_coding	-	-	-	-	-	-	-	-	-	rs115626301	168312	-1	cds_end_NF	HGNC	9986	-	-	-	-	-	-	-	-	-	-	-	-
rs115626301	1:151488080-151488080	A	downstream_gene_variant	MODIFIER	PSMD4	ENSG00000159352	Transcript	ENST00000437736.1	protein_coding	-	-	-	-	-	-	-	-	-	rs115626301	249995	1	cds_end_NF	HGNC	9561	-	-	-	-	-	-	-	-	-	-	-	0.0172
rs115626301	1:151488080-151488080	T	downstream_gene_variant	MODIFIER	PSMD4	ENSG00000159352	Transcript	ENST00000437736.1	protein_coding	-	-	-	-	-	-	-	-	-	rs115626301	249995	1	cds_end_NF	HGNC	9561	-	-	-	-	-	-	-	-	-	-	-	-
rs115626301	1:151488080-151488080	A	upstream_gene_variant	MODIFIER	PI4KB	ENSG00000143393	Transcript	ENST00000438243.2	protein_coding	-	-	-	-	-	-	-	-	-	rs115626301	188227	-1	cds_end_NF	HGNC	8984	-	-	-	-	-	-	-	-	-	-	-	0.0172
rs115626301	1:151488080-151488080	T	upstream_gene_variant	MODIFIER	PI4KB	ENSG00000143393	Transcript	ENST00000438243.2	protein_coding	-	-	-	-	-	-	-	-	-	rs115626301	188227	-1	cds_end_NF	HGNC	8984	-	-	-	-	-	-	-	-	-	-	-	-
rs115626301	1:151488080-151488080	A	upstream_gene_variant	MODIFIER	POGZ	ENSG00000143442	Transcript	ENST00000439756.1	protein_coding	-	-	-	-	-	-	-	-	-	rs115626301	73126	-1	cds_end_NF	HGNC	18801	-	-	-	-	-	-	-	-	-	-	-	0.0172
rs115626301	1:151488080-151488080	T	upstream_gene_variant	MODIFIER	POGZ	ENSG00000143442	Transcript	ENST00000439756.1	protein_coding	-	-	-	-	-	-	-	-	-	rs115626301	73126	-1	cds_end_NF	HGNC	18801	-	-	-	-	-	-	-	-	-	-	-	-
rs115626301	1:151488080-151488080	A	upstream_gene_variant	MODIFIER	POGZ	ENSG00000143442	Transcript	ENST00000441516.1	nonsense_mediated_decay	-	-	-	-	-	-	-	-	-	rs115626301	87624	-1	cds_start_NF	HGNC	18801	-	-	-	-	-	-	-	-	-	-	-	0.0172
rs115626301	1:151488080-151488080	T	upstream_gene_variant	MODIFIER	POGZ	ENSG00000143442	Transcript	ENST00000441516.1	nonsense_mediated_decay	-	-	-	-	-	-	-	-	-	rs115626301	87624	-1	cds_start_NF	HGNC	18801	-	-	-	-	-	-	-	-	-	-	-	-
rs115626301	1:151488080-151488080	A	upstream_gene_variant	MODIFIER	AL589765.1	ENSG00000240510	Transcript	ENST00000442233.2	protein_coding	-	-	-	-	-	-	-	-	-	rs115626301	194829	1	-	Clone_based_ensembl_gene	-	-	-	-	-	-	-	-	-	-	-	-	0.0172
rs115626301	1:151488080-151488080	T	upstream_gene_variant	MODIFIER	AL589765.1	ENSG00000240510	Transcript	ENST00000442233.2	protein_coding	-	-	-	-	-	-	-	-	-	rs115626301	194829	1	-	Clone_based_ensembl_gene	-	-	-	-	-	-	-	-	-	-	-	-	-
rs115626301	1:151488080-151488080	A	upstream_gene_variant	MODIFIER	SELENBP1	ENSG00000143416	Transcript	ENST00000443708.1	nonsense_mediated_decay	-	-	-	-	-	-	-	-	-	rs115626301	142897	-1	-	HGNC	10719	-	-	-	-	-	-	-	-	-	-	-	0.0172
rs115626301	1:151488080-151488080	T	upstream_gene_variant	MODIFIER	SELENBP1	ENSG00000143416	Transcript	ENST00000443708.1	nonsense_mediated_decay	-	-	-	-	-	-	-	-	-	rs115626301	142897	-1	-	HGNC	10719	-	-	-	-	-	-	-	-	-	-	-	-
rs115626301	1:151488080-151488080	A	downstream_gene_variant	MODIFIER	ZNF687	ENSG00000143373	Transcript	ENST00000443959.1	protein_coding	-	-	-	-	-	-	-	-	-	rs115626301	228899	1	cds_end_NF	HGNC	29277	-	-	-	-	-	-	-	-	-	-	-	0.0172
rs115626301	1:151488080-151488080	T	downstream_gene_variant	MODIFIER	ZNF687	ENSG00000143373	Transcript	ENST00000443959.1	protein_coding	-	-	-	-	-	-	-	-	-	rs115626301	228899	1	cds_end_NF	HGNC	29277	-	-	-	-	-	-	-	-	-	-	-	-
rs115626301	1:151488080-151488080	A	upstream_gene_variant	MODIFIER	RFX5	ENSG00000143390	Transcript	ENST00000444392.1	nonsense_mediated_decay	-	-	-	-	-	-	-	-	-	rs115626301	168311	-1	-	HGNC	9986	-	-	-	-	-	-	-	-	-	-	-	0.0172
rs115626301	1:151488080-151488080	T	upstream_gene_variant	MODIFIER	RFX5	ENSG00000143390	Transcript	ENST00000444392.1	nonsense_mediated_decay	-	-	-	-	-	-	-	-	-	rs115626301	168311	-1	-	HGNC	9986	-	-	-	-	-	-	-	-	-	-	-	-
rs115626301	1:151488080-151488080	A	downstream_gene_variant	MODIFIER	PSMD4	ENSG00000159352	Transcript	ENST00000445776.1	protein_coding	-	-	-	-	-	-	-	-	-	rs115626301	248138	1	cds_start_NF	HGNC	9561	-	-	-	-	-	-	-	-	-	-	-	0.0172
rs115626301	1:151488080-151488080	T	downstream_gene_variant	MODIFIER	PSMD4	ENSG00000159352	Transcript	ENST00000445776.1	protein_coding	-	-	-	-	-	-	-	-	-	rs115626301	248138	1	cds_start_NF	HGNC	9561	-	-	-	-	-	-	-	-	-	-	-	-
rs115626301	1:151488080-151488080	A	upstream_gene_variant	MODIFIER	RP11-98D18.7	ENSG00000236940	Transcript	ENST00000446084.1	processed_pseudogene	-	-	-	-	-	-	-	-	-	rs115626301	242055	1	-	Clone_based_vega_gene	-	-	-	-	-	-	-	-	-	-	-	-	0.0172
rs115626301	1:151488080-151488080	T	upstream_gene_variant	MODIFIER	RP11-98D18.7	ENSG00000236940	Transcript	ENST00000446084.1	processed_pseudogene	-	-	-	-	-	-	-	-	-	rs115626301	242055	1	-	Clone_based_vega_gene	-	-	-	-	-	-	-	-	-	-	-	-	-
rs115626301	1:151488080-151488080	A	upstream_gene_variant	MODIFIER	PI4KB	ENSG00000143393	Transcript	ENST00000446339.1	protein_coding	-	-	-	-	-	-	-	-	-	rs115626301	221131	-1	cds_start_NF	HGNC	8984	-	-	-	-	-	-	-	-	-	-	-	0.0172
rs115626301	1:151488080-151488080	T	upstream_gene_variant	MODIFIER	PI4KB	ENSG00000143393	Transcript	ENST00000446339.1	protein_coding	-	-	-	-	-	-	-	-	-	rs115626301	221131	-1	cds_start_NF	HGNC	8984	-	-	-	-	-	-	-	-	-	-	-	-
rs115626301	1:151488080-151488080	A	upstream_gene_variant	MODIFIER	SELENBP1	ENSG00000143416	Transcript	ENST00000447402.3	protein_coding	-	-	-	-	-	-	-	-	-	rs115626301	142904	-1	-	HGNC	10719	-	-	-	-	-	-	-	-	-	-	-	0.0172
rs115626301	1:151488080-151488080	T	upstream_gene_variant	MODIFIER	SELENBP1	ENSG00000143416	Transcript	ENST00000447402.3	protein_coding	-	-	-	-	-	-	-	-	-	rs115626301	142904	-1	-	HGNC	10719	-	-	-	-	-	-	-	-	-	-	-	-
rs115626301	1:151488080-151488080	A	upstream_gene_variant	MODIFIER	RP11-126K1.2	ENSG00000232671	Transcript	ENST00000447795.2	protein_coding	-	-	-	-	-	-	-	-	-	rs115626301	233675	-1	-	Clone_based_vega_gene	-	-	-	-	-	-	-	-	-	-	-	-	0.0172
rs115626301	1:151488080-151488080	T	upstream_gene_variant	MODIFIER	RP11-126K1.2	ENSG00000232671	Transcript	ENST00000447795.2	protein_coding	-	-	-	-	-	-	-	-	-	rs115626301	233675	-1	-	Clone_based_vega_gene	-	-	-	-	-	-	-	-	-	-	-	-	-
rs115626301	1:151488080-151488080	A	downstream_gene_variant	MODIFIER	ZNF687	ENSG00000143373	Transcript	ENST00000449313.1	nonsense_mediated_decay	-	-	-	-	-	-	-	-	-	rs115626301	223709	1	-	HGNC	29277	-	-	-	-	-	-	-	-	-	-	-	0.0172
rs115626301	1:151488080-151488080	T	downstream_gene_variant	MODIFIER	ZNF687	ENSG00000143373	Transcript	ENST00000449313.1	nonsense_mediated_decay	-	-	-	-	-	-	-	-	-	rs115626301	223709	1	-	HGNC	29277	-	-	-	-	-	-	-	-	-	-	-	-
rs115626301	1:151488080-151488080	A	upstream_gene_variant	MODIFIER	RFX5	ENSG00000143390	Transcript	ENST00000450506.1	protein_coding	-	-	-	-	-	-	-	-	-	rs115626301	168631	-1	cds_end_NF	HGNC	9986	-	-	-	-	-	-	-	-	-	-	-	0.0172
rs115626301	1:151488080-151488080	T	upstream_gene_variant	MODIFIER	RFX5	ENSG00000143390	Transcript	ENST00000450506.1	protein_coding	-	-	-	-	-	-	-	-	-	rs115626301	168631	-1	cds_end_NF	HGNC	9986	-	-	-	-	-	-	-	-	-	-	-	-
rs115626301	1:151488080-151488080	A	upstream_gene_variant	MODIFIER	POGZ	ENSG00000143442	Transcript	ENST00000450842.1	protein_coding	-	-	-	-	-	-	-	-	-	rs115626301	60407	-1	cds_end_NF	HGNC	18801	-	-	-	-	-	-	-	-	-	-	-	0.0172
rs115626301	1:151488080-151488080	T	upstream_gene_variant	MODIFIER	POGZ	ENSG00000143442	Transcript	ENST00000450842.1	protein_coding	-	-	-	-	-	-	-	-	-	rs115626301	60407	-1	cds_end_NF	HGNC	18801	-	-	-	-	-	-	-	-	-	-	-	-
rs115626301	1:151488080-151488080	A	upstream_gene_variant	MODIFIER	RIIAD1	ENSG00000178796	Transcript	ENST00000451222.1	processed_transcript	-	-	-	-	-	-	-	-	-	rs115626301	212767	1	-	HGNC	26686	-	-	-	-	-	-	-	-	-	-	-	0.0172
rs115626301	1:151488080-151488080	T	upstream_gene_variant	MODIFIER	RIIAD1	ENSG00000178796	Transcript	ENST00000451222.1	processed_transcript	-	-	-	-	-	-	-	-	-	rs115626301	212767	1	-	HGNC	26686	-	-	-	-	-	-	-	-	-	-	-	-
rs115626301	1:151488080-151488080	A	upstream_gene_variant	MODIFIER	RIIAD1	ENSG00000178796	Transcript	ENST00000451484.2	processed_transcript	-	-	-	-	-	-	-	-	-	rs115626301	206232	1	-	HGNC	26686	-	-	-	-	-	-	-	-	-	-	-	0.0172
rs115626301	1:151488080-151488080	T	upstream_gene_variant	MODIFIER	RIIAD1	ENSG00000178796	Transcript	ENST00000451484.2	processed_transcript	-	-	-	-	-	-	-	-	-	rs115626301	206232	1	-	HGNC	26686	-	-	-	-	-	-	-	-	-	-	-	-
rs115626301	1:151488080-151488080	A	upstream_gene_variant	MODIFIER	RFX5	ENSG00000143390	Transcript	ENST00000452456.1	nonsense_mediated_decay	-	-	-	-	-	-	-	-	-	rs115626301	168769	-1	-	HGNC	9986	-	-	-	-	-	-	-	-	-	-	-	0.0172
rs115626301	1:151488080-151488080	T	upstream_gene_variant	MODIFIER	RFX5	ENSG00000143390	Transcript	ENST00000452456.1	nonsense_mediated_decay	-	-	-	-	-	-	-	-	-	rs115626301	168769	-1	-	HGNC	9986	-	-	-	-	-	-	-	-	-	-	-	-
rs115626301	1:151488080-151488080	A	upstream_gene_variant	MODIFIER	RFX5	ENSG00000143390	Transcript	ENST00000452513.2	protein_coding	-	-	-	-	-	-	-	-	-	rs115626301	168311	-1	-	HGNC	9986	-	-	-	-	-	-	-	-	-	-	-	0.0172
rs115626301	1:151488080-151488080	T	upstream_gene_variant	MODIFIER	RFX5	ENSG00000143390	Transcript	ENST00000452513.2	protein_coding	-	-	-	-	-	-	-	-	-	rs115626301	168311	-1	-	HGNC	9986	-	-	-	-	-	-	-	-	-	-	-	-
rs115626301	1:151488080-151488080	A	upstream_gene_variant	MODIFIER	RP11-74C1.2	ENSG00000223861	Transcript	ENST00000452587.1	processed_pseudogene	-	-	-	-	-	-	-	-	-	rs115626301	41842	1	-	Clone_based_vega_gene	-	-	-	-	-	-	-	-	-	-	-	-	0.0172
rs115626301	1:151488080-151488080	T	upstream_gene_variant	MODIFIER	RP11-74C1.2	ENSG00000223861	Transcript	ENST00000452587.1	processed_pseudogene	-	-	-	-	-	-	-	-	-	rs115626301	41842	1	-	Clone_based_vega_gene	-	-	-	-	-	-	-	-	-	-	-	-	-
rs115626301	1:151488080-151488080	A	upstream_gene_variant	MODIFIER	RFX5	ENSG00000143390	Transcript	ENST00000452671.2	protein_coding	-	-	-	-	-	-	-	-	-	rs115626301	168247	-1	-	HGNC	9986	-	-	-	-	-	-	-	-	-	-	-	0.0172
rs115626301	1:151488080-151488080	T	upstream_gene_variant	MODIFIER	RFX5	ENSG00000143390	Transcript	ENST00000452671.2	protein_coding	-	-	-	-	-	-	-	-	-	rs115626301	168247	-1	-	HGNC	9986	-	-	-	-	-	-	-	-	-	-	-	-
rs115626301	1:151488080-151488080	A	upstream_gene_variant	MODIFIER	OAZ3	ENSG00000143450	Transcript	ENST00000453029.2	protein_coding	-	-	-	-	-	-	-	-	-	rs115626301	247876	1	-	HGNC	8097	-	-	-	-	-	-	-	-	-	-	-	0.0172
rs115626301	1:151488080-151488080	T	upstream_gene_variant	MODIFIER	OAZ3	ENSG00000143450	Transcript	ENST00000453029.2	protein_coding	-	-	-	-	-	-	-	-	-	rs115626301	247876	1	-	HGNC	8097	-	-	-	-	-	-	-	-	-	-	-	-
rs115626301	1:151488080-151488080	A	downstream_gene_variant	MODIFIER	PSMD4	ENSG00000159352	Transcript	ENST00000453615.1	protein_coding	-	-	-	-	-	-	-	-	-	rs115626301	248144	1	cds_start_NF	HGNC	9561	-	-	-	-	-	-	-	-	-	-	-	0.0172
rs115626301	1:151488080-151488080	T	downstream_gene_variant	MODIFIER	PSMD4	ENSG00000159352	Transcript	ENST00000453615.1	protein_coding	-	-	-	-	-	-	-	-	-	rs115626301	248144	1	cds_start_NF	HGNC	9561	-	-	-	-	-	-	-	-	-	-	-	-
rs115626301	1:151488080-151488080	A	upstream_gene_variant	MODIFIER	PI4KB	ENSG00000143393	Transcript	ENST00000455060.1	protein_coding	-	-	-	-	-	-	-	-	-	rs115626301	216612	-1	cds_start_NF	HGNC	8984	-	-	-	-	-	-	-	-	-	-	-	0.0172
rs115626301	1:151488080-151488080	T	upstream_gene_variant	MODIFIER	PI4KB	ENSG00000143393	Transcript	ENST00000455060.1	protein_coding	-	-	-	-	-	-	-	-	-	rs115626301	216612	-1	cds_start_NF	HGNC	8984	-	-	-	-	-	-	-	-	-	-	-	-
rs115626301	1:151488080-151488080	A	upstream_gene_variant	MODIFIER	SELENBP1	ENSG00000143416	Transcript	ENST00000455397.1	nonsense_mediated_decay	-	-	-	-	-	-	-	-	-	rs115626301	142913	-1	-	HGNC	10719	-	-	-	-	-	-	-	-	-	-	-	0.0172
rs115626301	1:151488080-151488080	T	upstream_gene_variant	MODIFIER	SELENBP1	ENSG00000143416	Transcript	ENST00000455397.1	nonsense_mediated_decay	-	-	-	-	-	-	-	-	-	rs115626301	142913	-1	-	HGNC	10719	-	-	-	-	-	-	-	-	-	-	-	-
rs115626301	1:151488080-151488080	A	downstream_gene_variant	MODIFIER	RP11-126K1.6	ENSG00000237976	Transcript	ENST00000455503.1	antisense	-	-	-	-	-	-	-	-	-	rs115626301	167577	1	-	Clone_based_vega_gene	-	-	-	-	-	-	-	-	-	-	-	-	0.0172
rs115626301	1:151488080-151488080	T	downstream_gene_variant	MODIFIER	RP11-126K1.6	ENSG00000237976	Transcript	ENST00000455503.1	antisense	-	-	-	-	-	-	-	-	-	rs115626301	167577	1	-	Clone_based_vega_gene	-	-	-	-	-	-	-	-	-	-	-	-	-
rs115626301	1:151488080-151488080	A	upstream_gene_variant	MODIFIER	SELENBP1	ENSG00000143416	Transcript	ENST00000455839.1	nonsense_mediated_decay	-	-	-	-	-	-	-	-	-	rs115626301	142899	-1	-	HGNC	10719	-	-	-	-	-	-	-	-	-	-	-	0.0172
rs115626301	1:151488080-151488080	T	upstream_gene_variant	MODIFIER	SELENBP1	ENSG00000143416	Transcript	ENST00000455839.1	nonsense_mediated_decay	-	-	-	-	-	-	-	-	-	rs115626301	142899	-1	-	HGNC	10719	-	-	-	-	-	-	-	-	-	-	-	-
rs115626301	1:151488080-151488080	A	upstream_gene_variant	MODIFIER	RP11-98D18.1	ENSG00000227045	Transcript	ENST00000457548.1	antisense	-	-	-	-	-	-	-	-	-	rs115626301	185422	1	-	Clone_based_vega_gene	-	-	-	-	-	-	-	-	-	-	-	-	0.0172
rs115626301	1:151488080-151488080	T	upstream_gene_variant	MODIFIER	RP11-98D18.1	ENSG00000227045	Transcript	ENST00000457548.1	antisense	-	-	-	-	-	-	-	-	-	rs115626301	185422	1	-	Clone_based_vega_gene	-	-	-	-	-	-	-	-	-	-	-	-	-
rs115626301	1:151488080-151488080	A	upstream_gene_variant	MODIFIER	SNX27	ENSG00000143376	Transcript	ENST00000458013.2	protein_coding	-	-	-	-	-	-	-	-	-	rs115626301	96478	1	-	HGNC	20073	-	-	-	-	-	-	-	-	-	-	-	0.0172
rs115626301	1:151488080-151488080	T	upstream_gene_variant	MODIFIER	SNX27	ENSG00000143376	Transcript	ENST00000458013.2	protein_coding	-	-	-	-	-	-	-	-	-	rs115626301	96478	1	-	HGNC	20073	-	-	-	-	-	-	-	-	-	-	-	-
rs115626301	1:151488080-151488080	A	upstream_gene_variant	MODIFIER	RFX5	ENSG00000143390	Transcript	ENST00000458484.1	protein_coding	-	-	-	-	-	-	-	-	-	rs115626301	168998	-1	cds_end_NF	HGNC	9986	-	-	-	-	-	-	-	-	-	-	-	0.0172
rs115626301	1:151488080-151488080	T	upstream_gene_variant	MODIFIER	RFX5	ENSG00000143390	Transcript	ENST00000458484.1	protein_coding	-	-	-	-	-	-	-	-	-	rs115626301	168998	-1	cds_end_NF	HGNC	9986	-	-	-	-	-	-	-	-	-	-	-	-
rs115626301	1:151488080-151488080	A	upstream_gene_variant	MODIFIER	SELENBP1	ENSG00000143416	Transcript	ENST00000458566.1	protein_coding	-	-	-	-	-	-	-	-	-	rs115626301	142921	-1	cds_end_NF	HGNC	10719	-	-	-	-	-	-	-	-	-	-	-	0.0172
rs115626301	1:151488080-151488080	T	upstream_gene_variant	MODIFIER	SELENBP1	ENSG00000143416	Transcript	ENST00000458566.1	protein_coding	-	-	-	-	-	-	-	-	-	rs115626301	142921	-1	cds_end_NF	HGNC	10719	-	-	-	-	-	-	-	-	-	-	-	-
rs115626301	1:151488080-151488080	A	downstream_gene_variant	MODIFIER	RNY4P25	ENSG00000238711	Transcript	ENST00000459254.1	misc_RNA	-	-	-	-	-	-	-	-	-	rs115626301	76509	1	-	HGNC	42475	-	-	-	-	-	-	-	-	-	-	-	0.0172
rs115626301	1:151488080-151488080	T	downstream_gene_variant	MODIFIER	RNY4P25	ENSG00000238711	Transcript	ENST00000459254.1	misc_RNA	-	-	-	-	-	-	-	-	-	rs115626301	76509	1	-	HGNC	42475	-	-	-	-	-	-	-	-	-	-	-	-
rs115626301	1:151488080-151488080	A	downstream_gene_variant	MODIFIER	ZNF687	ENSG00000143373	Transcript	ENST00000459919.1	retained_intron	-	-	-	-	-	-	-	-	-	rs115626301	226065	1	-	HGNC	29277	-	-	-	-	-	-	-	-	-	-	-	0.0172
rs115626301	1:151488080-151488080	T	downstream_gene_variant	MODIFIER	ZNF687	ENSG00000143373	Transcript	ENST00000459919.1	retained_intron	-	-	-	-	-	-	-	-	-	rs115626301	226065	1	-	HGNC	29277	-	-	-	-	-	-	-	-	-	-	-	-
rs115626301	1:151488080-151488080	A	upstream_gene_variant	MODIFIER	PI4KB	ENSG00000143393	Transcript	ENST00000460323.1	retained_intron	-	-	-	-	-	-	-	-	-	rs115626301	209171	-1	-	HGNC	8984	-	-	-	-	-	-	-	-	-	-	-	0.0172
rs115626301	1:151488080-151488080	T	upstream_gene_variant	MODIFIER	PI4KB	ENSG00000143393	Transcript	ENST00000460323.1	retained_intron	-	-	-	-	-	-	-	-	-	rs115626301	209171	-1	-	HGNC	8984	-	-	-	-	-	-	-	-	-	-	-	-
rs115626301	1:151488080-151488080	A	downstream_gene_variant	MODIFIER	MRPL9	ENSG00000143436	Transcript	ENST00000461182.1	processed_transcript	-	-	-	-	-	-	-	-	-	rs115626301	246714	-1	-	HGNC	14277	-	-	-	-	-	-	-	-	-	-	-	0.0172
rs115626301	1:151488080-151488080	T	downstream_gene_variant	MODIFIER	MRPL9	ENSG00000143436	Transcript	ENST00000461182.1	processed_transcript	-	-	-	-	-	-	-	-	-	rs115626301	246714	-1	-	HGNC	14277	-	-	-	-	-	-	-	-	-	-	-	-
rs115626301	1:151488080-151488080	A	upstream_gene_variant	MODIFIER	TUFT1	ENSG00000143367	Transcript	ENST00000461859.1	retained_intron	-	-	-	-	-	-	-	-	-	rs115626301	46918	1	-	HGNC	12422	-	-	-	-	-	-	-	-	-	-	-	0.0172
rs115626301	1:151488080-151488080	T	upstream_gene_variant	MODIFIER	TUFT1	ENSG00000143367	Transcript	ENST00000461859.1	retained_intron	-	-	-	-	-	-	-	-	-	rs115626301	46918	1	-	HGNC	12422	-	-	-	-	-	-	-	-	-	-	-	-
rs115626301	1:151488080-151488080	A	downstream_gene_variant	MODIFIER	MRPL9	ENSG00000143436	Transcript	ENST00000462783.1	processed_transcript	-	-	-	-	-	-	-	-	-	rs115626301	247013	-1	-	HGNC	14277	-	-	-	-	-	-	-	-	-	-	-	0.0172
rs115626301	1:151488080-151488080	T	downstream_gene_variant	MODIFIER	MRPL9	ENSG00000143436	Transcript	ENST00000462783.1	processed_transcript	-	-	-	-	-	-	-	-	-	rs115626301	247013	-1	-	HGNC	14277	-	-	-	-	-	-	-	-	-	-	-	-
rs115626301	1:151488080-151488080	A	upstream_gene_variant	MODIFIER	SELENBP1	ENSG00000143416	Transcript	ENST00000463664.1	retained_intron	-	-	-	-	-	-	-	-	-	rs115626301	142910	-1	-	HGNC	10719	-	-	-	-	-	-	-	-	-	-	-	0.0172
rs115626301	1:151488080-151488080	T	upstream_gene_variant	MODIFIER	SELENBP1	ENSG00000143416	Transcript	ENST00000463664.1	retained_intron	-	-	-	-	-	-	-	-	-	rs115626301	142910	-1	-	HGNC	10719	-	-	-	-	-	-	-	-	-	-	-	-
rs115626301	1:151488080-151488080	A	upstream_gene_variant	MODIFIER	CGN	ENSG00000143375	Transcript	ENST00000464886.1	retained_intron	-	-	-	-	-	-	-	-	-	rs115626301	9990	1	-	HGNC	17429	-	-	-	-	-	-	-	-	-	-	-	0.0172
rs115626301	1:151488080-151488080	T	upstream_gene_variant	MODIFIER	CGN	ENSG00000143375	Transcript	ENST00000464886.1	retained_intron	-	-	-	-	-	-	-	-	-	rs115626301	9990	1	-	HGNC	17429	-	-	-	-	-	-	-	-	-	-	-	-
rs115626301	1:151488080-151488080	A	upstream_gene_variant	MODIFIER	SELENBP1	ENSG00000143416	Transcript	ENST00000465273.1	retained_intron	-	-	-	-	-	-	-	-	-	rs115626301	147288	-1	-	HGNC	10719	-	-	-	-	-	-	-	-	-	-	-	0.0172
rs115626301	1:151488080-151488080	T	upstream_gene_variant	MODIFIER	SELENBP1	ENSG00000143416	Transcript	ENST00000465273.1	retained_intron	-	-	-	-	-	-	-	-	-	rs115626301	147288	-1	-	HGNC	10719	-	-	-	-	-	-	-	-	-	-	-	-
rs115626301	1:151488080-151488080	A	downstream_gene_variant	MODIFIER	PSMB4	ENSG00000159377	Transcript	ENST00000466425.1	retained_intron	-	-	-	-	-	-	-	-	-	rs115626301	113667	1	-	HGNC	9541	-	-	-	-	-	-	-	-	-	-	-	0.0172
rs115626301	1:151488080-151488080	T	downstream_gene_variant	MODIFIER	PSMB4	ENSG00000159377	Transcript	ENST00000466425.1	retained_intron	-	-	-	-	-	-	-	-	-	rs115626301	113667	1	-	HGNC	9541	-	-	-	-	-	-	-	-	-	-	-	-
rs115626301	1:151488080-151488080	A	upstream_gene_variant	MODIFIER	POGZ	ENSG00000143442	Transcript	ENST00000467287.1	retained_intron	-	-	-	-	-	-	-	-	-	rs115626301	56417	-1	-	HGNC	18801	-	-	-	-	-	-	-	-	-	-	-	0.0172
rs115626301	1:151488080-151488080	T	upstream_gene_variant	MODIFIER	POGZ	ENSG00000143442	Transcript	ENST00000467287.1	retained_intron	-	-	-	-	-	-	-	-	-	rs115626301	56417	-1	-	HGNC	18801	-	-	-	-	-	-	-	-	-	-	-	-
rs115626301	1:151488080-151488080	A	downstream_gene_variant	MODIFIER	MRPL9	ENSG00000143436	Transcript	ENST00000467306.1	processed_transcript	-	-	-	-	-	-	-	-	-	rs115626301	244043	-1	-	HGNC	14277	-	-	-	-	-	-	-	-	-	-	-	0.0172
rs115626301	1:151488080-151488080	T	downstream_gene_variant	MODIFIER	MRPL9	ENSG00000143436	Transcript	ENST00000467306.1	processed_transcript	-	-	-	-	-	-	-	-	-	rs115626301	244043	-1	-	HGNC	14277	-	-	-	-	-	-	-	-	-	-	-	-
rs115626301	1:151488080-151488080	A	upstream_gene_variant	MODIFIER	CGN	ENSG00000143375	Transcript	ENST00000467998.1	retained_intron	-	-	-	-	-	-	-	-	-	rs115626301	20274	1	-	HGNC	17429	-	-	-	-	-	-	-	-	-	-	-	0.0172
rs115626301	1:151488080-151488080	T	upstream_gene_variant	MODIFIER	CGN	ENSG00000143375	Transcript	ENST00000467998.1	retained_intron	-	-	-	-	-	-	-	-	-	rs115626301	20274	1	-	HGNC	17429	-	-	-	-	-	-	-	-	-	-	-	-
rs115626301	1:151488080-151488080	A	downstream_gene_variant	MODIFIER	MRPL9	ENSG00000143436	Transcript	ENST00000468006.1	processed_transcript	-	-	-	-	-	-	-	-	-	rs115626301	244050	-1	-	HGNC	14277	-	-	-	-	-	-	-	-	-	-	-	0.0172
rs115626301	1:151488080-151488080	T	downstream_gene_variant	MODIFIER	MRPL9	ENSG00000143436	Transcript	ENST00000468006.1	processed_transcript	-	-	-	-	-	-	-	-	-	rs115626301	244050	-1	-	HGNC	14277	-	-	-	-	-	-	-	-	-	-	-	-
rs115626301	1:151488080-151488080	A	upstream_gene_variant	MODIFIER	PI4KB	ENSG00000143393	Transcript	ENST00000469239.1	retained_intron	-	-	-	-	-	-	-	-	-	rs115626301	213738	-1	-	HGNC	8984	-	-	-	-	-	-	-	-	-	-	-	0.0172
rs115626301	1:151488080-151488080	T	upstream_gene_variant	MODIFIER	PI4KB	ENSG00000143393	Transcript	ENST00000469239.1	retained_intron	-	-	-	-	-	-	-	-	-	rs115626301	213738	-1	-	HGNC	8984	-	-	-	-	-	-	-	-	-	-	-	-
rs115626301	1:151488080-151488080	A	upstream_gene_variant	MODIFIER	RFX5	ENSG00000143390	Transcript	ENST00000469513.1	retained_intron	-	-	-	-	-	-	-	-	-	rs115626301	170427	-1	-	HGNC	9986	-	-	-	-	-	-	-	-	-	-	-	0.0172
rs115626301	1:151488080-151488080	T	upstream_gene_variant	MODIFIER	RFX5	ENSG00000143390	Transcript	ENST00000469513.1	retained_intron	-	-	-	-	-	-	-	-	-	rs115626301	170427	-1	-	HGNC	9986	-	-	-	-	-	-	-	-	-	-	-	-
rs115626301	1:151488080-151488080	A	upstream_gene_variant	MODIFIER	SELENBP1	ENSG00000143416	Transcript	ENST00000470345.1	retained_intron	-	-	-	-	-	-	-	-	-	rs115626301	142898	-1	-	HGNC	10719	-	-	-	-	-	-	-	-	-	-	-	0.0172
rs115626301	1:151488080-151488080	T	upstream_gene_variant	MODIFIER	SELENBP1	ENSG00000143416	Transcript	ENST00000470345.1	retained_intron	-	-	-	-	-	-	-	-	-	rs115626301	142898	-1	-	HGNC	10719	-	-	-	-	-	-	-	-	-	-	-	-
rs115626301	1:151488080-151488080	A	downstream_gene_variant	MODIFIER	PSMD4	ENSG00000159352	Transcript	ENST00000470396.1	retained_intron	-	-	-	-	-	-	-	-	-	rs115626301	248879	1	-	HGNC	9561	-	-	-	-	-	-	-	-	-	-	-	0.0172
rs115626301	1:151488080-151488080	T	downstream_gene_variant	MODIFIER	PSMD4	ENSG00000159352	Transcript	ENST00000470396.1	retained_intron	-	-	-	-	-	-	-	-	-	rs115626301	248879	1	-	HGNC	9561	-	-	-	-	-	-	-	-	-	-	-	-
rs115626301	1:151488080-151488080	A	downstream_gene_variant	MODIFIER	CELF3	ENSG00000159409	Transcript	ENST00000470688.1	processed_transcript	-	-	-	-	-	-	-	-	-	rs115626301	186801	-1	-	HGNC	11967	-	-	-	-	-	-	-	-	-	-	-	0.0172
rs115626301	1:151488080-151488080	T	downstream_gene_variant	MODIFIER	CELF3	ENSG00000159409	Transcript	ENST00000470688.1	processed_transcript	-	-	-	-	-	-	-	-	-	rs115626301	186801	-1	-	HGNC	11967	-	-	-	-	-	-	-	-	-	-	-	-
rs115626301	1:151488080-151488080	A	upstream_gene_variant	MODIFIER	CGN	ENSG00000143375	Transcript	ENST00000473377.1	retained_intron	-	-	-	-	-	-	-	-	-	rs115626301	18536	1	-	HGNC	17429	-	-	-	-	-	-	-	-	-	-	-	0.0172
rs115626301	1:151488080-151488080	T	upstream_gene_variant	MODIFIER	CGN	ENSG00000143375	Transcript	ENST00000473377.1	retained_intron	-	-	-	-	-	-	-	-	-	rs115626301	18536	1	-	HGNC	17429	-	-	-	-	-	-	-	-	-	-	-	-
rs115626301	1:151488080-151488080	A	upstream_gene_variant	MODIFIER	SELENBP1	ENSG00000143416	Transcript	ENST00000473693.1	processed_transcript	-	-	-	-	-	-	-	-	-	rs115626301	142899	-1	-	HGNC	10719	-	-	-	-	-	-	-	-	-	-	-	0.0172
rs115626301	1:151488080-151488080	T	upstream_gene_variant	MODIFIER	SELENBP1	ENSG00000143416	Transcript	ENST00000473693.1	processed_transcript	-	-	-	-	-	-	-	-	-	rs115626301	142899	-1	-	HGNC	10719	-	-	-	-	-	-	-	-	-	-	-	-
rs115626301	1:151488080-151488080	A	downstream_gene_variant	MODIFIER	PSMB4	ENSG00000159377	Transcript	ENST00000474100.1	retained_intron	-	-	-	-	-	-	-	-	-	rs115626301	113668	1	-	HGNC	9541	-	-	-	-	-	-	-	-	-	-	-	0.0172
rs115626301	1:151488080-151488080	T	downstream_gene_variant	MODIFIER	PSMB4	ENSG00000159377	Transcript	ENST00000474100.1	retained_intron	-	-	-	-	-	-	-	-	-	rs115626301	113668	1	-	HGNC	9541	-	-	-	-	-	-	-	-	-	-	-	-
rs115626301	1:151488080-151488080	A	upstream_gene_variant	MODIFIER	SELENBP1	ENSG00000143416	Transcript	ENST00000474352.1	retained_intron	-	-	-	-	-	-	-	-	-	rs115626301	142899	-1	-	HGNC	10719	-	-	-	-	-	-	-	-	-	-	-	0.0172
rs115626301	1:151488080-151488080	T	upstream_gene_variant	MODIFIER	SELENBP1	ENSG00000143416	Transcript	ENST00000474352.1	retained_intron	-	-	-	-	-	-	-	-	-	rs115626301	142899	-1	-	HGNC	10719	-	-	-	-	-	-	-	-	-	-	-	-
rs115626301	1:151488080-151488080	A	upstream_gene_variant	MODIFIER	RFX5	ENSG00000143390	Transcript	ENST00000475144.1	retained_intron	-	-	-	-	-	-	-	-	-	rs115626301	170937	-1	-	HGNC	9986	-	-	-	-	-	-	-	-	-	-	-	0.0172
rs115626301	1:151488080-151488080	T	upstream_gene_variant	MODIFIER	RFX5	ENSG00000143390	Transcript	ENST00000475144.1	retained_intron	-	-	-	-	-	-	-	-	-	rs115626301	170937	-1	-	HGNC	9986	-	-	-	-	-	-	-	-	-	-	-	-
rs115626301	1:151488080-151488080	A	upstream_gene_variant	MODIFIER	POGZ	ENSG00000143442	Transcript	ENST00000476128.1	retained_intron	-	-	-	-	-	-	-	-	-	rs115626301	56425	-1	-	HGNC	18801	-	-	-	-	-	-	-	-	-	-	-	0.0172
rs115626301	1:151488080-151488080	T	upstream_gene_variant	MODIFIER	POGZ	ENSG00000143442	Transcript	ENST00000476128.1	retained_intron	-	-	-	-	-	-	-	-	-	rs115626301	56425	-1	-	HGNC	18801	-	-	-	-	-	-	-	-	-	-	-	-
rs115626301	1:151488080-151488080	A	downstream_gene_variant	MODIFIER	PSMB4	ENSG00000159377	Transcript	ENST00000476467.1	retained_intron	-	-	-	-	-	-	-	-	-	rs115626301	113698	1	-	HGNC	9541	-	-	-	-	-	-	-	-	-	-	-	0.0172
rs115626301	1:151488080-151488080	T	downstream_gene_variant	MODIFIER	PSMB4	ENSG00000159377	Transcript	ENST00000476467.1	retained_intron	-	-	-	-	-	-	-	-	-	rs115626301	113698	1	-	HGNC	9541	-	-	-	-	-	-	-	-	-	-	-	-
rs115626301	1:151488080-151488080	A	downstream_gene_variant	MODIFIER	PSMD4	ENSG00000159352	Transcript	ENST00000476855.1	retained_intron	-	-	-	-	-	-	-	-	-	rs115626301	248372	1	-	HGNC	9561	-	-	-	-	-	-	-	-	-	-	-	0.0172
rs115626301	1:151488080-151488080	T	downstream_gene_variant	MODIFIER	PSMD4	ENSG00000159352	Transcript	ENST00000476855.1	retained_intron	-	-	-	-	-	-	-	-	-	rs115626301	248372	1	-	HGNC	9561	-	-	-	-	-	-	-	-	-	-	-	-
rs115626301	1:151488080-151488080	A	upstream_gene_variant	MODIFIER	RFX5	ENSG00000143390	Transcript	ENST00000478564.1	processed_transcript	-	-	-	-	-	-	-	-	-	rs115626301	168363	-1	-	HGNC	9986	-	-	-	-	-	-	-	-	-	-	-	0.0172
rs115626301	1:151488080-151488080	T	upstream_gene_variant	MODIFIER	RFX5	ENSG00000143390	Transcript	ENST00000478564.1	processed_transcript	-	-	-	-	-	-	-	-	-	rs115626301	168363	-1	-	HGNC	9986	-	-	-	-	-	-	-	-	-	-	-	-
rs115626301	1:151488080-151488080	A	downstream_gene_variant	MODIFIER	CELF3	ENSG00000159409	Transcript	ENST00000478829.1	processed_transcript	-	-	-	-	-	-	-	-	-	rs115626301	193394	-1	-	HGNC	11967	-	-	-	-	-	-	-	-	-	-	-	0.0172
rs115626301	1:151488080-151488080	T	downstream_gene_variant	MODIFIER	CELF3	ENSG00000159409	Transcript	ENST00000478829.1	processed_transcript	-	-	-	-	-	-	-	-	-	rs115626301	193394	-1	-	HGNC	11967	-	-	-	-	-	-	-	-	-	-	-	-
rs115626301	1:151488080-151488080	A	downstream_gene_variant	MODIFIER	MRPL9	ENSG00000143436	Transcript	ENST00000478926.1	processed_transcript	-	-	-	-	-	-	-	-	-	rs115626301	245270	-1	-	HGNC	14277	-	-	-	-	-	-	-	-	-	-	-	0.0172
rs115626301	1:151488080-151488080	T	downstream_gene_variant	MODIFIER	MRPL9	ENSG00000143436	Transcript	ENST00000478926.1	processed_transcript	-	-	-	-	-	-	-	-	-	rs115626301	245270	-1	-	HGNC	14277	-	-	-	-	-	-	-	-	-	-	-	-
rs115626301	1:151488080-151488080	A	upstream_gene_variant	MODIFIER	RIIAD1	ENSG00000178796	Transcript	ENST00000479191.1	protein_coding	-	-	-	-	-	-	-	-	-	rs115626301	205933	1	-	HGNC	26686	-	-	-	-	-	-	-	-	-	-	-	0.0172
rs115626301	1:151488080-151488080	T	upstream_gene_variant	MODIFIER	RIIAD1	ENSG00000178796	Transcript	ENST00000479191.1	protein_coding	-	-	-	-	-	-	-	-	-	rs115626301	205933	1	-	HGNC	26686	-	-	-	-	-	-	-	-	-	-	-	-
rs115626301	1:151488080-151488080	A	upstream_gene_variant	MODIFIER	RFX5	ENSG00000143390	Transcript	ENST00000479681.1	retained_intron	-	-	-	-	-	-	-	-	-	rs115626301	168748	-1	-	HGNC	9986	-	-	-	-	-	-	-	-	-	-	-	0.0172
rs115626301	1:151488080-151488080	T	upstream_gene_variant	MODIFIER	RFX5	ENSG00000143390	Transcript	ENST00000479681.1	retained_intron	-	-	-	-	-	-	-	-	-	rs115626301	168748	-1	-	HGNC	9986	-	-	-	-	-	-	-	-	-	-	-	-
rs115626301	1:151488080-151488080	A	upstream_gene_variant	MODIFIER	OAZ3	ENSG00000143450	Transcript	ENST00000479764.1	protein_coding	-	-	-	-	-	-	-	-	-	rs115626301	247974	1	-	HGNC	8097	-	-	-	-	-	-	-	-	-	-	-	0.0172
rs115626301	1:151488080-151488080	T	upstream_gene_variant	MODIFIER	OAZ3	ENSG00000143450	Transcript	ENST00000479764.1	protein_coding	-	-	-	-	-	-	-	-	-	rs115626301	247974	1	-	HGNC	8097	-	-	-	-	-	-	-	-	-	-	-	-
rs115626301	1:151488080-151488080	A	downstream_gene_variant	MODIFIER	CELF3	ENSG00000159409	Transcript	ENST00000479893.1	processed_transcript	-	-	-	-	-	-	-	-	-	rs115626301	191905	-1	-	HGNC	11967	-	-	-	-	-	-	-	-	-	-	-	0.0172
rs115626301	1:151488080-151488080	T	downstream_gene_variant	MODIFIER	CELF3	ENSG00000159409	Transcript	ENST00000479893.1	processed_transcript	-	-	-	-	-	-	-	-	-	rs115626301	191905	-1	-	HGNC	11967	-	-	-	-	-	-	-	-	-	-	-	-
rs115626301	1:151488080-151488080	A	downstream_gene_variant	MODIFIER	MRPL9	ENSG00000143436	Transcript	ENST00000481777.1	processed_transcript	-	-	-	-	-	-	-	-	-	rs115626301	246358	-1	-	HGNC	14277	-	-	-	-	-	-	-	-	-	-	-	0.0172
rs115626301	1:151488080-151488080	T	downstream_gene_variant	MODIFIER	MRPL9	ENSG00000143436	Transcript	ENST00000481777.1	processed_transcript	-	-	-	-	-	-	-	-	-	rs115626301	246358	-1	-	HGNC	14277	-	-	-	-	-	-	-	-	-	-	-	-
rs115626301	1:151488080-151488080	A	upstream_gene_variant	MODIFIER	POGZ	ENSG00000143442	Transcript	ENST00000482678.1	retained_intron	-	-	-	-	-	-	-	-	-	rs115626301	91141	-1	-	HGNC	18801	-	-	-	-	-	-	-	-	-	-	-	0.0172
rs115626301	1:151488080-151488080	T	upstream_gene_variant	MODIFIER	POGZ	ENSG00000143442	Transcript	ENST00000482678.1	retained_intron	-	-	-	-	-	-	-	-	-	rs115626301	91141	-1	-	HGNC	18801	-	-	-	-	-	-	-	-	-	-	-	-
rs115626301	1:151488080-151488080	A	upstream_gene_variant	MODIFIER	SNX27	ENSG00000143376	Transcript	ENST00000482791.1	processed_transcript	-	-	-	-	-	-	-	-	-	rs115626301	146640	1	-	HGNC	20073	-	-	-	-	-	-	-	-	-	-	-	0.0172
rs115626301	1:151488080-151488080	T	upstream_gene_variant	MODIFIER	SNX27	ENSG00000143376	Transcript	ENST00000482791.1	processed_transcript	-	-	-	-	-	-	-	-	-	rs115626301	146640	1	-	HGNC	20073	-	-	-	-	-	-	-	-	-	-	-	-
rs115626301	1:151488080-151488080	A	upstream_gene_variant	MODIFIER	POGZ	ENSG00000143442	Transcript	ENST00000485040.1	retained_intron	-	-	-	-	-	-	-	-	-	rs115626301	56425	-1	-	HGNC	18801	-	-	-	-	-	-	-	-	-	-	-	0.0172
rs115626301	1:151488080-151488080	T	upstream_gene_variant	MODIFIER	POGZ	ENSG00000143442	Transcript	ENST00000485040.1	retained_intron	-	-	-	-	-	-	-	-	-	rs115626301	56425	-1	-	HGNC	18801	-	-	-	-	-	-	-	-	-	-	-	-
rs115626301	1:151488080-151488080	A	downstream_gene_variant	MODIFIER	MRPL9	ENSG00000143436	Transcript	ENST00000486707.1	processed_transcript	-	-	-	-	-	-	-	-	-	rs115626301	245871	-1	-	HGNC	14277	-	-	-	-	-	-	-	-	-	-	-	0.0172
rs115626301	1:151488080-151488080	T	downstream_gene_variant	MODIFIER	MRPL9	ENSG00000143436	Transcript	ENST00000486707.1	processed_transcript	-	-	-	-	-	-	-	-	-	rs115626301	245871	-1	-	HGNC	14277	-	-	-	-	-	-	-	-	-	-	-	-
rs115626301	1:151488080-151488080	A	upstream_gene_variant	MODIFIER	PI4KB	ENSG00000143393	Transcript	ENST00000489223.2	protein_coding	-	-	-	-	-	-	-	-	-	rs115626301	188204	-1	cds_end_NF	HGNC	8984	-	-	-	-	-	-	-	-	-	-	-	0.0172
rs115626301	1:151488080-151488080	T	upstream_gene_variant	MODIFIER	PI4KB	ENSG00000143393	Transcript	ENST00000489223.2	protein_coding	-	-	-	-	-	-	-	-	-	rs115626301	188204	-1	cds_end_NF	HGNC	8984	-	-	-	-	-	-	-	-	-	-	-	-
rs115626301	1:151488080-151488080	A	upstream_gene_variant	MODIFIER	PI4KB	ENSG00000143393	Transcript	ENST00000489889.2	protein_coding	-	-	-	-	-	-	-	-	-	rs115626301	216570	-1	cds_start_NF	HGNC	8984	-	-	-	-	-	-	-	-	-	-	-	0.0172
rs115626301	1:151488080-151488080	T	upstream_gene_variant	MODIFIER	PI4KB	ENSG00000143393	Transcript	ENST00000489889.2	protein_coding	-	-	-	-	-	-	-	-	-	rs115626301	216570	-1	cds_start_NF	HGNC	8984	-	-	-	-	-	-	-	-	-	-	-	-
rs115626301	1:151488080-151488080	A	upstream_gene_variant	MODIFIER	TUFT1	ENSG00000143367	Transcript	ENST00000490156.1	retained_intron	-	-	-	-	-	-	-	-	-	rs115626301	50318	1	-	HGNC	12422	-	-	-	-	-	-	-	-	-	-	-	0.0172
rs115626301	1:151488080-151488080	T	upstream_gene_variant	MODIFIER	TUFT1	ENSG00000143367	Transcript	ENST00000490156.1	retained_intron	-	-	-	-	-	-	-	-	-	rs115626301	50318	1	-	HGNC	12422	-	-	-	-	-	-	-	-	-	-	-	-
rs115626301	1:151488080-151488080	A	upstream_gene_variant	MODIFIER	POGZ	ENSG00000143442	Transcript	ENST00000491586.1	protein_coding	-	-	-	-	-	-	-	-	-	rs115626301	56425	-1	-	HGNC	18801	-	-	-	-	-	-	-	-	-	-	-	0.0172
rs115626301	1:151488080-151488080	T	upstream_gene_variant	MODIFIER	POGZ	ENSG00000143442	Transcript	ENST00000491586.1	protein_coding	-	-	-	-	-	-	-	-	-	rs115626301	56425	-1	-	HGNC	18801	-	-	-	-	-	-	-	-	-	-	-	-
rs115626301	1:151488080-151488080	A	downstream_gene_variant	MODIFIER	PSMD4	ENSG00000159352	Transcript	ENST00000491857.1	retained_intron	-	-	-	-	-	-	-	-	-	rs115626301	249506	1	-	HGNC	9561	-	-	-	-	-	-	-	-	-	-	-	0.0172
rs115626301	1:151488080-151488080	T	downstream_gene_variant	MODIFIER	PSMD4	ENSG00000159352	Transcript	ENST00000491857.1	retained_intron	-	-	-	-	-	-	-	-	-	rs115626301	249506	1	-	HGNC	9561	-	-	-	-	-	-	-	-	-	-	-	-
rs115626301	1:151488080-151488080	A	upstream_gene_variant	MODIFIER	POGZ	ENSG00000143442	Transcript	ENST00000492528.1	retained_intron	-	-	-	-	-	-	-	-	-	rs115626301	107051	-1	-	HGNC	18801	-	-	-	-	-	-	-	-	-	-	-	0.0172
rs115626301	1:151488080-151488080	T	upstream_gene_variant	MODIFIER	POGZ	ENSG00000143442	Transcript	ENST00000492528.1	retained_intron	-	-	-	-	-	-	-	-	-	rs115626301	107051	-1	-	HGNC	18801	-	-	-	-	-	-	-	-	-	-	-	-
rs115626301	1:151488080-151488080	A	upstream_gene_variant	MODIFIER	SELENBP1	ENSG00000143416	Transcript	ENST00000492643.1	retained_intron	-	-	-	-	-	-	-	-	-	rs115626301	142897	-1	-	HGNC	10719	-	-	-	-	-	-	-	-	-	-	-	0.0172
rs115626301	1:151488080-151488080	T	upstream_gene_variant	MODIFIER	SELENBP1	ENSG00000143416	Transcript	ENST00000492643.1	retained_intron	-	-	-	-	-	-	-	-	-	rs115626301	142897	-1	-	HGNC	10719	-	-	-	-	-	-	-	-	-	-	-	-
rs115626301	1:151488080-151488080	A	downstream_gene_variant	MODIFIER	MRPL9	ENSG00000143436	Transcript	ENST00000492684.1	processed_transcript	-	-	-	-	-	-	-	-	-	rs115626301	245903	-1	-	HGNC	14277	-	-	-	-	-	-	-	-	-	-	-	0.0172
rs115626301	1:151488080-151488080	T	downstream_gene_variant	MODIFIER	MRPL9	ENSG00000143436	Transcript	ENST00000492684.1	processed_transcript	-	-	-	-	-	-	-	-	-	rs115626301	245903	-1	-	HGNC	14277	-	-	-	-	-	-	-	-	-	-	-	-
rs115626301	1:151488080-151488080	A	upstream_gene_variant	MODIFIER	SELENBP1	ENSG00000143416	Transcript	ENST00000493560.1	retained_intron	-	-	-	-	-	-	-	-	-	rs115626301	142910	-1	-	HGNC	10719	-	-	-	-	-	-	-	-	-	-	-	0.0172
rs115626301	1:151488080-151488080	T	upstream_gene_variant	MODIFIER	SELENBP1	ENSG00000143416	Transcript	ENST00000493560.1	retained_intron	-	-	-	-	-	-	-	-	-	rs115626301	142910	-1	-	HGNC	10719	-	-	-	-	-	-	-	-	-	-	-	-
rs115626301	1:151488080-151488080	A	downstream_gene_variant	MODIFIER	PSMB4	ENSG00000159377	Transcript	ENST00000493673.1	retained_intron	-	-	-	-	-	-	-	-	-	rs115626301	113670	1	-	HGNC	9541	-	-	-	-	-	-	-	-	-	-	-	0.0172
rs115626301	1:151488080-151488080	T	downstream_gene_variant	MODIFIER	PSMB4	ENSG00000159377	Transcript	ENST00000493673.1	retained_intron	-	-	-	-	-	-	-	-	-	rs115626301	113670	1	-	HGNC	9541	-	-	-	-	-	-	-	-	-	-	-	-
rs115626301	1:151488080-151488080	A	upstream_gene_variant	MODIFIER	RP11-126K1.2	ENSG00000232671	Transcript	ENST00000494138.1	processed_transcript	-	-	-	-	-	-	-	-	-	rs115626301	233724	-1	-	Clone_based_vega_gene	-	-	-	-	-	-	-	-	-	-	-	-	0.0172
rs115626301	1:151488080-151488080	T	upstream_gene_variant	MODIFIER	RP11-126K1.2	ENSG00000232671	Transcript	ENST00000494138.1	processed_transcript	-	-	-	-	-	-	-	-	-	rs115626301	233724	-1	-	Clone_based_vega_gene	-	-	-	-	-	-	-	-	-	-	-	-	-
rs115626301	1:151488080-151488080	A	upstream_gene_variant	MODIFIER	RFX5	ENSG00000143390	Transcript	ENST00000494217.1	retained_intron	-	-	-	-	-	-	-	-	-	rs115626301	168310	-1	-	HGNC	9986	-	-	-	-	-	-	-	-	-	-	-	0.0172
rs115626301	1:151488080-151488080	T	upstream_gene_variant	MODIFIER	RFX5	ENSG00000143390	Transcript	ENST00000494217.1	retained_intron	-	-	-	-	-	-	-	-	-	rs115626301	168310	-1	-	HGNC	9986	-	-	-	-	-	-	-	-	-	-	-	-
rs115626301	1:151488080-151488080	A	upstream_gene_variant	MODIFIER	POGZ	ENSG00000143442	Transcript	ENST00000495253.1	retained_intron	-	-	-	-	-	-	-	-	-	rs115626301	90310	-1	-	HGNC	18801	-	-	-	-	-	-	-	-	-	-	-	0.0172
rs115626301	1:151488080-151488080	T	upstream_gene_variant	MODIFIER	POGZ	ENSG00000143442	Transcript	ENST00000495253.1	retained_intron	-	-	-	-	-	-	-	-	-	rs115626301	90310	-1	-	HGNC	18801	-	-	-	-	-	-	-	-	-	-	-	-
rs115626301	1:151488080-151488080	A	downstream_gene_variant	MODIFIER	PSMB4	ENSG00000159377	Transcript	ENST00000495288.1	retained_intron	-	-	-	-	-	-	-	-	-	rs115626301	114552	1	-	HGNC	9541	-	-	-	-	-	-	-	-	-	-	-	0.0172
rs115626301	1:151488080-151488080	T	downstream_gene_variant	MODIFIER	PSMB4	ENSG00000159377	Transcript	ENST00000495288.1	retained_intron	-	-	-	-	-	-	-	-	-	rs115626301	114552	1	-	HGNC	9541	-	-	-	-	-	-	-	-	-	-	-	-
rs115626301	1:151488080-151488080	A	downstream_gene_variant	MODIFIER	PSMB4	ENSG00000159377	Transcript	ENST00000495805.1	retained_intron	-	-	-	-	-	-	-	-	-	rs115626301	114533	1	-	HGNC	9541	-	-	-	-	-	-	-	-	-	-	-	0.0172
rs115626301	1:151488080-151488080	T	downstream_gene_variant	MODIFIER	PSMB4	ENSG00000159377	Transcript	ENST00000495805.1	retained_intron	-	-	-	-	-	-	-	-	-	rs115626301	114533	1	-	HGNC	9541	-	-	-	-	-	-	-	-	-	-	-	-
rs115626301	1:151488080-151488080	A	downstream_gene_variant	MODIFIER	MRPL9	ENSG00000143436	Transcript	ENST00000495867.1	processed_transcript	-	-	-	-	-	-	-	-	-	rs115626301	244280	-1	-	HGNC	14277	-	-	-	-	-	-	-	-	-	-	-	0.0172
rs115626301	1:151488080-151488080	T	downstream_gene_variant	MODIFIER	MRPL9	ENSG00000143436	Transcript	ENST00000495867.1	processed_transcript	-	-	-	-	-	-	-	-	-	rs115626301	244280	-1	-	HGNC	14277	-	-	-	-	-	-	-	-	-	-	-	-
rs115626301	1:151488080-151488080	A	upstream_gene_variant	MODIFIER	POGZ	ENSG00000143442	Transcript	ENST00000497787.1	retained_intron	-	-	-	-	-	-	-	-	-	rs115626301	107408	-1	-	HGNC	18801	-	-	-	-	-	-	-	-	-	-	-	0.0172
rs115626301	1:151488080-151488080	T	upstream_gene_variant	MODIFIER	POGZ	ENSG00000143442	Transcript	ENST00000497787.1	retained_intron	-	-	-	-	-	-	-	-	-	rs115626301	107408	-1	-	HGNC	18801	-	-	-	-	-	-	-	-	-	-	-	-
rs115626301	1:151488080-151488080	A	upstream_gene_variant	MODIFIER	SELENBP1	ENSG00000143416	Transcript	ENST00000498494.1	processed_transcript	-	-	-	-	-	-	-	-	-	rs115626301	142913	-1	-	HGNC	10719	-	-	-	-	-	-	-	-	-	-	-	0.0172
rs115626301	1:151488080-151488080	T	upstream_gene_variant	MODIFIER	SELENBP1	ENSG00000143416	Transcript	ENST00000498494.1	processed_transcript	-	-	-	-	-	-	-	-	-	rs115626301	142913	-1	-	HGNC	10719	-	-	-	-	-	-	-	-	-	-	-	-
rs115626301	1:151488080-151488080	A	upstream_gene_variant	MODIFIER	TUFT1	ENSG00000143367	Transcript	ENST00000498606.1	retained_intron	-	-	-	-	-	-	-	-	-	rs115626301	24730	1	-	HGNC	12422	-	-	-	-	-	-	-	-	-	-	-	0.0172
rs115626301	1:151488080-151488080	T	upstream_gene_variant	MODIFIER	TUFT1	ENSG00000143367	Transcript	ENST00000498606.1	retained_intron	-	-	-	-	-	-	-	-	-	rs115626301	24730	1	-	HGNC	12422	-	-	-	-	-	-	-	-	-	-	-	-
rs115626301	1:151488080-151488080	A	intron_variant	MODIFIER	CGN	ENSG00000143375	Transcript	ENST00000502442.1	protein_coding	-	1/1	-	-	-	-	-	-	-	rs115626301	-	1	cds_end_NF	HGNC	17429	-	-	-	-	-	-	-	-	-	-	-	0.0172
rs115626301	1:151488080-151488080	T	intron_variant	MODIFIER	CGN	ENSG00000143375	Transcript	ENST00000502442.1	protein_coding	-	1/1	-	-	-	-	-	-	-	rs115626301	-	1	cds_end_NF	HGNC	17429	-	-	-	-	-	-	-	-	-	-	-	-
rs115626301	1:151488080-151488080	A	downstream_gene_variant	MODIFIER	RP11-404E16.1	ENSG00000250734	Transcript	ENST00000504583.2	antisense	-	-	-	-	-	-	-	-	-	rs115626301	96434	-1	-	Clone_based_vega_gene	-	-	-	-	-	-	-	-	-	-	-	-	0.0172
rs115626301	1:151488080-151488080	T	downstream_gene_variant	MODIFIER	RP11-404E16.1	ENSG00000250734	Transcript	ENST00000504583.2	antisense	-	-	-	-	-	-	-	-	-	rs115626301	96434	-1	-	Clone_based_vega_gene	-	-	-	-	-	-	-	-	-	-	-	-	-
rs115626301	1:151488080-151488080	A	intron_variant	MODIFIER	CGN	ENSG00000143375	Transcript	ENST00000505188.1	protein_coding	-	1/1	-	-	-	-	-	-	-	rs115626301	-	1	cds_end_NF	HGNC	17429	-	-	-	-	-	-	-	-	-	-	-	0.0172
rs115626301	1:151488080-151488080	T	intron_variant	MODIFIER	CGN	ENSG00000143375	Transcript	ENST00000505188.1	protein_coding	-	1/1	-	-	-	-	-	-	-	rs115626301	-	1	cds_end_NF	HGNC	17429	-	-	-	-	-	-	-	-	-	-	-	-
rs115626301	1:151488080-151488080	A	downstream_gene_variant	MODIFIER	RP11-98D18.3	ENSG00000249602	Transcript	ENST00000512280.1	antisense	-	-	-	-	-	-	-	-	-	rs115626301	247780	-1	-	Clone_based_vega_gene	-	-	-	-	-	-	-	-	-	-	-	-	0.0172
rs115626301	1:151488080-151488080	T	downstream_gene_variant	MODIFIER	RP11-98D18.3	ENSG00000249602	Transcript	ENST00000512280.1	antisense	-	-	-	-	-	-	-	-	-	rs115626301	247780	-1	-	Clone_based_vega_gene	-	-	-	-	-	-	-	-	-	-	-	-	-
rs115626301	1:151488080-151488080	A	downstream_gene_variant	MODIFIER	SNORA44	ENSG00000252840	Transcript	ENST00000517031.1	snoRNA	-	-	-	-	-	-	-	-	-	rs115626301	12227	-1	-	RFAM	-	-	-	-	-	-	-	-	-	-	-	-	0.0172
rs115626301	1:151488080-151488080	T	downstream_gene_variant	MODIFIER	SNORA44	ENSG00000252840	Transcript	ENST00000517031.1	snoRNA	-	-	-	-	-	-	-	-	-	rs115626301	12227	-1	-	RFAM	-	-	-	-	-	-	-	-	-	-	-	-	-
rs115626301	1:151488080-151488080	A	upstream_gene_variant	MODIFIER	PI4KB	ENSG00000143393	Transcript	ENST00000529142.1	protein_coding	-	-	-	-	-	-	-	-	-	rs115626301	187947	-1	-	HGNC	8984	-	-	-	-	-	-	-	-	-	-	-	0.0172
rs115626301	1:151488080-151488080	T	upstream_gene_variant	MODIFIER	PI4KB	ENSG00000143393	Transcript	ENST00000529142.1	protein_coding	-	-	-	-	-	-	-	-	-	rs115626301	187947	-1	-	HGNC	8984	-	-	-	-	-	-	-	-	-	-	-	-
rs115626301	1:151488080-151488080	A	upstream_gene_variant	MODIFIER	POGZ	ENSG00000143442	Transcript	ENST00000529669.1	protein_coding	-	-	-	-	-	-	-	-	-	rs115626301	92183	-1	cds_start_NF,cds_end_NF	HGNC	18801	-	-	-	-	-	-	-	-	-	-	-	0.0172
rs115626301	1:151488080-151488080	T	upstream_gene_variant	MODIFIER	POGZ	ENSG00000143442	Transcript	ENST00000529669.1	protein_coding	-	-	-	-	-	-	-	-	-	rs115626301	92183	-1	cds_start_NF,cds_end_NF	HGNC	18801	-	-	-	-	-	-	-	-	-	-	-	-
rs115626301	1:151488080-151488080	A	upstream_gene_variant	MODIFIER	POGZ	ENSG00000143442	Transcript	ENST00000531094.1	protein_coding	-	-	-	-	-	-	-	-	-	rs115626301	56389	-1	-	HGNC	18801	-	-	-	-	-	-	-	-	-	-	-	0.0172
rs115626301	1:151488080-151488080	T	upstream_gene_variant	MODIFIER	POGZ	ENSG00000143442	Transcript	ENST00000531094.1	protein_coding	-	-	-	-	-	-	-	-	-	rs115626301	56389	-1	-	HGNC	18801	-	-	-	-	-	-	-	-	-	-	-	-
rs115626301	1:151488080-151488080	A	upstream_gene_variant	MODIFIER	POGZ	ENSG00000143442	Transcript	ENST00000533351.1	protein_coding	-	-	-	-	-	-	-	-	-	rs115626301	56425	-1	cds_end_NF	HGNC	18801	-	-	-	-	-	-	-	-	-	-	-	0.0172
rs115626301	1:151488080-151488080	T	upstream_gene_variant	MODIFIER	POGZ	ENSG00000143442	Transcript	ENST00000533351.1	protein_coding	-	-	-	-	-	-	-	-	-	rs115626301	56425	-1	cds_end_NF	HGNC	18801	-	-	-	-	-	-	-	-	-	-	-	-
rs115626301	1:151488080-151488080	A	upstream_gene_variant	MODIFIER	POGZ	ENSG00000143442	Transcript	ENST00000533461.1	protein_coding	-	-	-	-	-	-	-	-	-	rs115626301	60547	-1	cds_end_NF	HGNC	18801	-	-	-	-	-	-	-	-	-	-	-	0.0172
rs115626301	1:151488080-151488080	T	upstream_gene_variant	MODIFIER	POGZ	ENSG00000143442	Transcript	ENST00000533461.1	protein_coding	-	-	-	-	-	-	-	-	-	rs115626301	60547	-1	cds_end_NF	HGNC	18801	-	-	-	-	-	-	-	-	-	-	-	-
rs115626301	1:151488080-151488080	A	upstream_gene_variant	MODIFIER	TUFT1	ENSG00000143367	Transcript	ENST00000538902.1	protein_coding	-	-	-	-	-	-	-	-	-	rs115626301	24705	1	-	HGNC	12422	-	-	-	-	-	-	-	-	-	-	-	0.0172
rs115626301	1:151488080-151488080	T	upstream_gene_variant	MODIFIER	TUFT1	ENSG00000143367	Transcript	ENST00000538902.1	protein_coding	-	-	-	-	-	-	-	-	-	rs115626301	24705	1	-	HGNC	12422	-	-	-	-	-	-	-	-	-	-	-	-
rs115626301	1:151488080-151488080	A	upstream_gene_variant	MODIFIER	POGZ	ENSG00000143442	Transcript	ENST00000540984.1	protein_coding	-	-	-	-	-	-	-	-	-	rs115626301	56417	-1	-	HGNC	18801	-	-	-	-	-	-	-	-	-	-	-	0.0172
rs115626301	1:151488080-151488080	T	upstream_gene_variant	MODIFIER	POGZ	ENSG00000143442	Transcript	ENST00000540984.1	protein_coding	-	-	-	-	-	-	-	-	-	rs115626301	56417	-1	-	HGNC	18801	-	-	-	-	-	-	-	-	-	-	-	-
rs115626301	1:151488080-151488080	A	upstream_gene_variant	MODIFIER	RN7SL444P	ENSG00000265753	Transcript	ENST00000578948.1	misc_RNA	-	-	-	-	-	-	-	-	-	rs115626301	214641	-1	-	HGNC	46460	-	-	-	-	-	-	-	-	-	-	-	0.0172
rs115626301	1:151488080-151488080	T	upstream_gene_variant	MODIFIER	RN7SL444P	ENSG00000265753	Transcript	ENST00000578948.1	misc_RNA	-	-	-	-	-	-	-	-	-	rs115626301	214641	-1	-	HGNC	46460	-	-	-	-	-	-	-	-	-	-	-	-
rs115626301	1:151488080-151488080	A	upstream_gene_variant	MODIFIER	POGZ	ENSG00000143442	Transcript	ENST00000594456.1	protein_coding	-	-	-	-	-	-	-	-	-	rs115626301	87467	-1	cds_start_NF	HGNC	18801	-	-	-	-	-	-	-	-	-	-	-	0.0172
rs115626301	1:151488080-151488080	T	upstream_gene_variant	MODIFIER	POGZ	ENSG00000143442	Transcript	ENST00000594456.1	protein_coding	-	-	-	-	-	-	-	-	-	rs115626301	87467	-1	cds_start_NF	HGNC	18801	-	-	-	-	-	-	-	-	-	-	-	-
rs115626301	1:151488080-151488080	A	upstream_gene_variant	MODIFIER	RP11-98D18.15	ENSG00000269621	Transcript	ENST00000601684.1	antisense	-	-	-	-	-	-	-	-	-	rs115626301	239937	1	-	Clone_based_vega_gene	-	-	-	-	-	-	-	-	-	-	-	-	0.0172
rs115626301	1:151488080-151488080	T	upstream_gene_variant	MODIFIER	RP11-98D18.15	ENSG00000269621	Transcript	ENST00000601684.1	antisense	-	-	-	-	-	-	-	-	-	rs115626301	239937	1	-	Clone_based_vega_gene	-	-	-	-	-	-	-	-	-	-	-	-	-
rs115626301	1:151488080-151488080	A	downstream_gene_variant	MODIFIER	RP11-126K1.9	ENSG00000273481	Transcript	ENST00000609583.1	lincRNA	-	-	-	-	-	-	-	-	-	rs115626301	187175	1	-	Clone_based_vega_gene	-	-	-	-	-	-	-	-	-	-	-	-	0.0172
rs115626301	1:151488080-151488080	T	downstream_gene_variant	MODIFIER	RP11-126K1.9	ENSG00000273481	Transcript	ENST00000609583.1	lincRNA	-	-	-	-	-	-	-	-	-	rs115626301	187175	1	-	Clone_based_vega_gene	-	-	-	-	-	-	-	-	-	-	-	-	-
rs12749996	1:157900503-157900503	A	upstream_gene_variant	MODIFIER	FCRL1	ENSG00000163534	Transcript	ENST00000358292.3	protein_coding	-	-	-	-	-	-	-	-	-	rs12749996	110624	-1	-	HGNC	18509	-	-	-	-	-	-	-	-	-	-	-	0.0144
rs12749996	1:157900503-157900503	A	upstream_gene_variant	MODIFIER	KIRREL	ENSG00000183853	Transcript	ENST00000359209.6	protein_coding	-	-	-	-	-	-	-	-	-	rs12749996	62897	1	-	HGNC	15734	-	-	-	-	-	-	-	-	-	-	-	0.0144
rs12749996	1:157900503-157900503	A	upstream_gene_variant	MODIFIER	KIRREL	ENSG00000183853	Transcript	ENST00000360089.4	protein_coding	-	-	-	-	-	-	-	-	-	rs12749996	62560	1	-	HGNC	15734	-	-	-	-	-	-	-	-	-	-	-	0.0144
rs12749996	1:157900503-157900503	A	upstream_gene_variant	MODIFIER	FCRL2	ENSG00000132704	Transcript	ENST00000361516.3	protein_coding	-	-	-	-	-	-	-	-	-	rs12749996	153591	-1	-	HGNC	14875	-	-	-	-	-	-	-	-	-	-	-	0.0144
rs12749996	1:157900503-157900503	A	upstream_gene_variant	MODIFIER	CD1D	ENSG00000158473	Transcript	ENST00000368171.3	protein_coding	-	-	-	-	-	-	-	-	-	rs12749996	249234	1	-	HGNC	1637	-	-	-	-	-	-	-	-	-	-	-	0.0144
rs12749996	1:157900503-157900503	A	upstream_gene_variant	MODIFIER	KIRREL	ENSG00000183853	Transcript	ENST00000368172.1	protein_coding	-	-	-	-	-	-	-	-	-	rs12749996	155967	1	-	HGNC	15734	-	-	-	-	-	-	-	-	-	-	-	0.0144
rs12749996	1:157900503-157900503	A	upstream_gene_variant	MODIFIER	KIRREL	ENSG00000183853	Transcript	ENST00000368173.3	protein_coding	-	-	-	-	-	-	-	-	-	rs12749996	62560	1	-	HGNC	15734	-	-	-	-	-	-	-	-	-	-	-	0.0144
rs12749996	1:157900503-157900503	A	upstream_gene_variant	MODIFIER	CD5L	ENSG00000073754	Transcript	ENST00000368174.4	protein_coding	-	-	-	-	-	-	-	-	-	rs12749996	88915	-1	-	HGNC	1690	-	-	-	-	-	-	-	-	-	-	-	0.0144
rs12749996	1:157900503-157900503	A	upstream_gene_variant	MODIFIER	FCRL1	ENSG00000163534	Transcript	ENST00000368175.3	processed_transcript	-	-	-	-	-	-	-	-	-	rs12749996	110641	-1	-	HGNC	18509	-	-	-	-	-	-	-	-	-	-	-	0.0144
rs12749996	1:157900503-157900503	A	upstream_gene_variant	MODIFIER	FCRL1	ENSG00000163534	Transcript	ENST00000368176.3	protein_coding	-	-	-	-	-	-	-	-	-	rs12749996	110608	-1	-	HGNC	18509	-	-	-	-	-	-	-	-	-	-	-	0.0144
rs12749996	1:157900503-157900503	A	upstream_gene_variant	MODIFIER	FCRL2	ENSG00000132704	Transcript	ENST00000368178.3	retained_intron	-	-	-	-	-	-	-	-	-	rs12749996	160403	-1	-	HGNC	14875	-	-	-	-	-	-	-	-	-	-	-	0.0144
rs12749996	1:157900503-157900503	A	upstream_gene_variant	MODIFIER	FCRL2	ENSG00000132704	Transcript	ENST00000368181.4	protein_coding	-	-	-	-	-	-	-	-	-	rs12749996	153581	-1	-	HGNC	14875	-	-	-	-	-	-	-	-	-	-	-	0.0144
rs12749996	1:157900503-157900503	A	upstream_gene_variant	MODIFIER	FCRL3	ENSG00000160856	Transcript	ENST00000368184.3	protein_coding	-	-	-	-	-	-	-	-	-	rs12749996	229856	-1	-	HGNC	18506	-	-	-	-	-	-	-	-	-	-	-	0.0144
rs12749996	1:157900503-157900503	A	upstream_gene_variant	MODIFIER	FCRL3	ENSG00000160856	Transcript	ENST00000368186.5	protein_coding	-	-	-	-	-	-	-	-	-	rs12749996	229975	-1	-	HGNC	18506	-	-	-	-	-	-	-	-	-	-	-	0.0144
rs12749996	1:157900503-157900503	A	upstream_gene_variant	MODIFIER	KIRREL	ENSG00000183853	Transcript	ENST00000392272.2	protein_coding	-	-	-	-	-	-	-	-	-	rs12749996	62560	1	-	HGNC	15734	-	-	-	-	-	-	-	-	-	-	-	0.0144
rs12749996	1:157900503-157900503	A	upstream_gene_variant	MODIFIER	FCRL2	ENSG00000132704	Transcript	ENST00000392274.3	protein_coding	-	-	-	-	-	-	-	-	-	rs12749996	153594	-1	-	HGNC	14875	-	-	-	-	-	-	-	-	-	-	-	0.0144
rs12749996	1:157900503-157900503	A	upstream_gene_variant	MODIFIER	VDAC1P9	ENSG00000232366	Transcript	ENST00000412766.1	processed_pseudogene	-	-	-	-	-	-	-	-	-	rs12749996	205693	-1	-	HGNC	37484	-	-	-	-	-	-	-	-	-	-	-	0.0144
rs12749996	1:157900503-157900503	A	downstream_gene_variant	MODIFIER	ELL2P1	ENSG00000227295	Transcript	ENST00000413990.1	processed_pseudogene	-	-	-	-	-	-	-	-	-	rs12749996	245137	-1	-	HGNC	39343	-	-	-	-	-	-	-	-	-	-	-	0.0144
rs12749996	1:157900503-157900503	A	downstream_gene_variant	MODIFIER	RP11-404O13.1	ENSG00000231666	Transcript	ENST00000414848.1	lincRNA	-	-	-	-	-	-	-	-	-	rs12749996	201331	-1	-	Clone_based_vega_gene	-	-	-	-	-	-	-	-	-	-	-	-	0.0144
rs12749996	1:157900503-157900503	A	upstream_gene_variant	MODIFIER	KIRREL	ENSG00000183853	Transcript	ENST00000416935.2	protein_coding	-	-	-	-	-	-	-	-	-	rs12749996	62932	1	-	HGNC	15734	-	-	-	-	-	-	-	-	-	-	-	0.0144
rs12749996	1:157900503-157900503	A	upstream_gene_variant	MODIFIER	KIRREL-IT1	ENSG00000226520	Transcript	ENST00000419415.1	sense_intronic	-	-	-	-	-	-	-	-	-	rs12749996	94837	1	-	HGNC	41412	-	-	-	-	-	-	-	-	-	-	-	0.0144
rs12749996	1:157900503-157900503	A	intron_variant,non_coding_transcript_variant	MODIFIER	RP11-451O13.1	ENSG00000236957	Transcript	ENST00000422062.1	processed_transcript	-	1/1	-	-	-	-	-	-	-	rs12749996	-	1	-	Clone_based_vega_gene	-	-	-	-	-	-	-	-	-	-	-	-	0.0144
rs12749996	1:157900503-157900503	A	downstream_gene_variant	MODIFIER	MRPS21P2	ENSG00000227425	Transcript	ENST00000424704.1	processed_pseudogene	-	-	-	-	-	-	-	-	-	rs12749996	69253	1	-	HGNC	29749	-	-	-	-	-	-	-	-	-	-	-	0.0144
rs12749996	1:157900503-157900503	A	downstream_gene_variant	MODIFIER	RP11-367J7.4	ENSG00000231700	Transcript	ENST00000435919.2	processed_pseudogene	-	-	-	-	-	-	-	-	-	rs12749996	221070	1	-	Clone_based_vega_gene	-	-	-	-	-	-	-	-	-	-	-	-	0.0144
rs12749996	1:157900503-157900503	A	downstream_gene_variant	MODIFIER	RP11-404O13.1	ENSG00000231666	Transcript	ENST00000442358.1	lincRNA	-	-	-	-	-	-	-	-	-	rs12749996	201331	-1	-	Clone_based_vega_gene	-	-	-	-	-	-	-	-	-	-	-	-	0.0144
rs12749996	1:157900503-157900503	A	intron_variant,non_coding_transcript_variant	MODIFIER	RP11-451O13.1	ENSG00000236957	Transcript	ENST00000452528.1	processed_transcript	-	2/3	-	-	-	-	-	-	-	rs12749996	-	1	-	Clone_based_vega_gene	-	-	-	-	-	-	-	-	-	-	-	-	0.0144
rs12749996	1:157900503-157900503	A	downstream_gene_variant	MODIFIER	RP11-367J7.3	ENSG00000227217	Transcript	ENST00000453692.1	antisense	-	-	-	-	-	-	-	-	-	rs12749996	234254	1	-	Clone_based_vega_gene	-	-	-	-	-	-	-	-	-	-	-	-	0.0144
rs12749996	1:157900503-157900503	A	downstream_gene_variant	MODIFIER	RP11-451O13.1	ENSG00000236957	Transcript	ENST00000454878.2	transcribed_unprocessed_pseudogene	-	-	-	-	-	-	-	-	-	rs12749996	851	1	-	Clone_based_vega_gene	-	-	-	-	-	-	-	-	-	-	-	-	0.0144
rs12749996	1:157900503-157900503	A	upstream_gene_variant	MODIFIER	FCRL2	ENSG00000132704	Transcript	ENST00000462774.1	retained_intron	-	-	-	-	-	-	-	-	-	rs12749996	153581	-1	-	HGNC	14875	-	-	-	-	-	-	-	-	-	-	-	0.0144
rs12749996	1:157900503-157900503	A	upstream_gene_variant	MODIFIER	FCRL1	ENSG00000163534	Transcript	ENST00000463001.1	processed_transcript	-	-	-	-	-	-	-	-	-	rs12749996	128746	-1	-	HGNC	18509	-	-	-	-	-	-	-	-	-	-	-	0.0144
rs12749996	1:157900503-157900503	A	upstream_gene_variant	MODIFIER	FCRL3	ENSG00000160856	Transcript	ENST00000468507.1	processed_transcript	-	-	-	-	-	-	-	-	-	rs12749996	240823	-1	-	HGNC	18506	-	-	-	-	-	-	-	-	-	-	-	0.0144
rs12749996	1:157900503-157900503	A	upstream_gene_variant	MODIFIER	FCRL2	ENSG00000132704	Transcript	ENST00000469986.1	protein_coding	-	-	-	-	-	-	-	-	-	rs12749996	162939	-1	-	HGNC	14875	-	-	-	-	-	-	-	-	-	-	-	0.0144
rs12749996	1:157900503-157900503	A	upstream_gene_variant	MODIFIER	FCRL3	ENSG00000160856	Transcript	ENST00000473231.1	processed_transcript	-	-	-	-	-	-	-	-	-	rs12749996	232700	-1	-	HGNC	18506	-	-	-	-	-	-	-	-	-	-	-	0.0144
rs12749996	1:157900503-157900503	A	upstream_gene_variant	MODIFIER	FCRL3	ENSG00000160856	Transcript	ENST00000477837.1	nonsense_mediated_decay	-	-	-	-	-	-	-	-	-	rs12749996	229983	-1	-	HGNC	18506	-	-	-	-	-	-	-	-	-	-	-	0.0144
rs12749996	1:157900503-157900503	A	upstream_gene_variant	MODIFIER	FCRL3	ENSG00000160856	Transcript	ENST00000478179.1	processed_transcript	-	-	-	-	-	-	-	-	-	rs12749996	232794	-1	-	HGNC	18506	-	-	-	-	-	-	-	-	-	-	-	0.0144
rs12749996	1:157900503-157900503	A	upstream_gene_variant	MODIFIER	FCRL1	ENSG00000163534	Transcript	ENST00000480310.1	processed_transcript	-	-	-	-	-	-	-	-	-	rs12749996	110622	-1	-	HGNC	18509	-	-	-	-	-	-	-	-	-	-	-	0.0144
rs12749996	1:157900503-157900503	A	upstream_gene_variant	MODIFIER	FCRL3	ENSG00000160856	Transcript	ENST00000480682.1	processed_transcript	-	-	-	-	-	-	-	-	-	rs12749996	229983	-1	-	HGNC	18506	-	-	-	-	-	-	-	-	-	-	-	0.0144
rs12749996	1:157900503-157900503	A	upstream_gene_variant	MODIFIER	CD5L	ENSG00000073754	Transcript	ENST00000484609.1	processed_transcript	-	-	-	-	-	-	-	-	-	rs12749996	32457	-1	-	HGNC	1690	-	-	-	-	-	-	-	-	-	-	-	0.0144
rs12749996	1:157900503-157900503	A	upstream_gene_variant	MODIFIER	FCRL3	ENSG00000160856	Transcript	ENST00000485028.1	nonsense_mediated_decay	-	-	-	-	-	-	-	-	-	rs12749996	229970	-1	-	HGNC	18506	-	-	-	-	-	-	-	-	-	-	-	0.0144
rs12749996	1:157900503-157900503	A	upstream_gene_variant	MODIFIER	FCRL1	ENSG00000163534	Transcript	ENST00000489998.1	processed_transcript	-	-	-	-	-	-	-	-	-	rs12749996	126512	-1	-	HGNC	18509	-	-	-	-	-	-	-	-	-	-	-	0.0144
rs12749996	1:157900503-157900503	A	upstream_gene_variant	MODIFIER	FCRL1	ENSG00000163534	Transcript	ENST00000491942.1	protein_coding	-	-	-	-	-	-	-	-	-	rs12749996	110653	-1	-	HGNC	18509	-	-	-	-	-	-	-	-	-	-	-	0.0144
rs12749996	1:157900503-157900503	A	upstream_gene_variant	MODIFIER	FCRL3	ENSG00000160856	Transcript	ENST00000492769.1	nonsense_mediated_decay	-	-	-	-	-	-	-	-	-	rs12749996	229983	-1	-	HGNC	18506	-	-	-	-	-	-	-	-	-	-	-	0.0144
rs12749996	1:157900503-157900503	A	upstream_gene_variant	MODIFIER	FCRL3	ENSG00000160856	Transcript	ENST00000494724.1	processed_transcript	-	-	-	-	-	-	-	-	-	rs12749996	229983	-1	-	HGNC	18506	-	-	-	-	-	-	-	-	-	-	-	0.0144
rs12749996	1:157900503-157900503	A	upstream_gene_variant	MODIFIER	FCRL1	ENSG00000163534	Transcript	ENST00000495126.1	processed_transcript	-	-	-	-	-	-	-	-	-	rs12749996	132893	-1	-	HGNC	18509	-	-	-	-	-	-	-	-	-	-	-	0.0144
rs12749996	1:157900503-157900503	A	upstream_gene_variant	MODIFIER	FCRL3	ENSG00000160856	Transcript	ENST00000496769.1	protein_coding	-	-	-	-	-	-	-	-	-	rs12749996	229968	-1	cds_end_NF	HGNC	18506	-	-	-	-	-	-	-	-	-	-	-	0.0144
rs114942152	1:160347870-160347870	C	downstream_gene_variant	MODIFIER	SLAMF1	ENSG00000117090	Transcript	ENST00000235739.5	protein_coding	-	-	-	-	-	-	-	-	-	rs114942152	232022	-1	-	HGNC	10903	-	-	-	-	-	-	-	-	-	-	-	0.009
rs114942152	1:160347870-160347870	G	downstream_gene_variant	MODIFIER	SLAMF1	ENSG00000117090	Transcript	ENST00000235739.5	protein_coding	-	-	-	-	-	-	-	-	-	rs114942152	232022	-1	-	HGNC	10903	-	-	-	-	-	-	-	-	-	-	-	-
rs114942152	1:160347870-160347870	C	upstream_gene_variant	MODIFIER	COPA	ENSG00000122218	Transcript	ENST00000241704.7	protein_coding	-	-	-	-	-	-	-	-	-	rs114942152	34680	-1	-	HGNC	2230	-	-	-	-	-	-	-	-	-	-	-	0.009
rs114942152	1:160347870-160347870	G	upstream_gene_variant	MODIFIER	COPA	ENSG00000122218	Transcript	ENST00000241704.7	protein_coding	-	-	-	-	-	-	-	-	-	rs114942152	34680	-1	-	HGNC	2230	-	-	-	-	-	-	-	-	-	-	-	-
rs114942152	1:160347870-160347870	C	downstream_gene_variant	MODIFIER	NCSTN	ENSG00000162736	Transcript	ENST00000294785.5	protein_coding	-	-	-	-	-	-	-	-	-	rs114942152	19128	1	-	HGNC	17091	-	-	-	-	-	-	-	-	-	-	-	0.009
rs114942152	1:160347870-160347870	G	downstream_gene_variant	MODIFIER	NCSTN	ENSG00000162736	Transcript	ENST00000294785.5	protein_coding	-	-	-	-	-	-	-	-	-	rs114942152	19128	1	-	HGNC	17091	-	-	-	-	-	-	-	-	-	-	-	-
rs114942152	1:160347870-160347870	C	downstream_gene_variant	MODIFIER	SLAMF1	ENSG00000117090	Transcript	ENST00000302035.6	protein_coding	-	-	-	-	-	-	-	-	-	rs114942152	230020	-1	-	HGNC	10903	-	-	-	-	-	-	-	-	-	-	-	0.009
rs114942152	1:160347870-160347870	G	downstream_gene_variant	MODIFIER	SLAMF1	ENSG00000117090	Transcript	ENST00000302035.6	protein_coding	-	-	-	-	-	-	-	-	-	rs114942152	230020	-1	-	HGNC	10903	-	-	-	-	-	-	-	-	-	-	-	-
rs114942152	1:160347870-160347870	C	downstream_gene_variant	MODIFIER	NHLH1	ENSG00000171786	Transcript	ENST00000302101.5	protein_coding	-	-	-	-	-	-	-	-	-	rs114942152	5232	1	-	HGNC	7817	-	-	-	-	-	-	-	-	-	-	-	0.009
rs114942152	1:160347870-160347870	G	downstream_gene_variant	MODIFIER	NHLH1	ENSG00000171786	Transcript	ENST00000302101.5	protein_coding	-	-	-	-	-	-	-	-	-	rs114942152	5232	1	-	HGNC	7817	-	-	-	-	-	-	-	-	-	-	-	-
rs114942152	1:160347870-160347870	C	downstream_gene_variant	MODIFIER	CD84	ENSG00000066294	Transcript	ENST00000311224.4	protein_coding	-	-	-	-	-	-	-	-	-	rs114942152	170165	-1	-	HGNC	1704	-	-	-	-	-	-	-	-	-	-	-	0.009
rs114942152	1:160347870-160347870	G	downstream_gene_variant	MODIFIER	CD84	ENSG00000066294	Transcript	ENST00000311224.4	protein_coding	-	-	-	-	-	-	-	-	-	rs114942152	170165	-1	-	HGNC	1704	-	-	-	-	-	-	-	-	-	-	-	-
rs114942152	1:160347870-160347870	C	upstream_gene_variant	MODIFIER	DCAF8	ENSG00000132716	Transcript	ENST00000326837.2	protein_coding	-	-	-	-	-	-	-	-	-	rs114942152	115604	-1	-	HGNC	24891	-	-	-	-	-	-	-	-	-	-	-	0.009
rs114942152	1:160347870-160347870	G	upstream_gene_variant	MODIFIER	DCAF8	ENSG00000132716	Transcript	ENST00000326837.2	protein_coding	-	-	-	-	-	-	-	-	-	rs114942152	115604	-1	-	HGNC	24891	-	-	-	-	-	-	-	-	-	-	-	-
rs114942152	1:160347870-160347870	C	downstream_gene_variant	MODIFIER	SLAMF1	ENSG00000117090	Transcript	ENST00000355199.3	protein_coding	-	-	-	-	-	-	-	-	-	rs114942152	237656	-1	-	HGNC	10903	-	-	-	-	-	-	-	-	-	-	-	0.009
rs114942152	1:160347870-160347870	G	downstream_gene_variant	MODIFIER	SLAMF1	ENSG00000117090	Transcript	ENST00000355199.3	protein_coding	-	-	-	-	-	-	-	-	-	rs114942152	237656	-1	-	HGNC	10903	-	-	-	-	-	-	-	-	-	-	-	-
rs114942152	1:160347870-160347870	C	downstream_gene_variant	MODIFIER	CD84	ENSG00000066294	Transcript	ENST00000360056.3	retained_intron	-	-	-	-	-	-	-	-	-	rs114942152	174827	-1	-	HGNC	1704	-	-	-	-	-	-	-	-	-	-	-	0.009
rs114942152	1:160347870-160347870	G	downstream_gene_variant	MODIFIER	CD84	ENSG00000066294	Transcript	ENST00000360056.3	retained_intron	-	-	-	-	-	-	-	-	-	rs114942152	174827	-1	-	HGNC	1704	-	-	-	-	-	-	-	-	-	-	-	-
rs114942152	1:160347870-160347870	C	downstream_gene_variant	MODIFIER	PEA15	ENSG00000162734	Transcript	ENST00000360472.4	protein_coding	-	-	-	-	-	-	-	-	-	rs114942152	162704	1	-	HGNC	8822	-	-	-	-	-	-	-	-	-	-	-	0.009
rs114942152	1:160347870-160347870	G	downstream_gene_variant	MODIFIER	PEA15	ENSG00000162734	Transcript	ENST00000360472.4	protein_coding	-	-	-	-	-	-	-	-	-	rs114942152	162704	1	-	HGNC	8822	-	-	-	-	-	-	-	-	-	-	-	-
rs114942152	1:160347870-160347870	C	downstream_gene_variant	MODIFIER	ATP1A2	ENSG00000018625	Transcript	ENST00000361216.3	protein_coding	-	-	-	-	-	-	-	-	-	rs114942152	234489	1	-	HGNC	800	-	-	-	-	-	-	-	-	-	-	-	0.009
rs114942152	1:160347870-160347870	G	downstream_gene_variant	MODIFIER	ATP1A2	ENSG00000018625	Transcript	ENST00000361216.3	protein_coding	-	-	-	-	-	-	-	-	-	rs114942152	234489	1	-	HGNC	800	-	-	-	-	-	-	-	-	-	-	-	-
rs114942152	1:160347870-160347870	C	downstream_gene_variant	MODIFIER	RNU4-42P	ENSG00000201608	Transcript	ENST00000364738.1	snRNA	-	-	-	-	-	-	-	-	-	rs114942152	14688	-1	-	HGNC	46978	-	-	-	-	-	-	-	-	-	-	-	0.009
rs114942152	1:160347870-160347870	G	downstream_gene_variant	MODIFIER	RNU4-42P	ENSG00000201608	Transcript	ENST00000364738.1	snRNA	-	-	-	-	-	-	-	-	-	rs114942152	14688	-1	-	HGNC	46978	-	-	-	-	-	-	-	-	-	-	-	-
rs114942152	1:160347870-160347870	C	upstream_gene_variant	MODIFIER	Y_RNA	ENSG00000202078	Transcript	ENST00000365208.1	misc_RNA	-	-	-	-	-	-	-	-	-	rs114942152	51864	-1	-	RFAM	-	-	-	-	-	-	-	-	-	-	-	-	0.009
rs114942152	1:160347870-160347870	G	upstream_gene_variant	MODIFIER	Y_RNA	ENSG00000202078	Transcript	ENST00000365208.1	misc_RNA	-	-	-	-	-	-	-	-	-	rs114942152	51864	-1	-	RFAM	-	-	-	-	-	-	-	-	-	-	-	-	-
rs114942152	1:160347870-160347870	C	downstream_gene_variant	MODIFIER	CD84	ENSG00000066294	Transcript	ENST00000368047.3	processed_transcript	-	-	-	-	-	-	-	-	-	rs114942152	175666	-1	-	HGNC	1704	-	-	-	-	-	-	-	-	-	-	-	0.009
rs114942152	1:160347870-160347870	G	downstream_gene_variant	MODIFIER	CD84	ENSG00000066294	Transcript	ENST00000368047.3	processed_transcript	-	-	-	-	-	-	-	-	-	rs114942152	175666	-1	-	HGNC	1704	-	-	-	-	-	-	-	-	-	-	-	-
rs114942152	1:160347870-160347870	C	downstream_gene_variant	MODIFIER	CD84	ENSG00000066294	Transcript	ENST00000368048.3	protein_coding	-	-	-	-	-	-	-	-	-	rs114942152	170165	-1	-	HGNC	1704	-	-	-	-	-	-	-	-	-	-	-	0.009
rs114942152	1:160347870-160347870	G	downstream_gene_variant	MODIFIER	CD84	ENSG00000066294	Transcript	ENST00000368048.3	protein_coding	-	-	-	-	-	-	-	-	-	rs114942152	170165	-1	-	HGNC	1704	-	-	-	-	-	-	-	-	-	-	-	-
rs114942152	1:160347870-160347870	C	downstream_gene_variant	MODIFIER	CD84	ENSG00000066294	Transcript	ENST00000368051.3	protein_coding	-	-	-	-	-	-	-	-	-	rs114942152	170167	-1	-	HGNC	1704	-	-	-	-	-	-	-	-	-	-	-	0.009
rs114942152	1:160347870-160347870	G	downstream_gene_variant	MODIFIER	CD84	ENSG00000066294	Transcript	ENST00000368051.3	protein_coding	-	-	-	-	-	-	-	-	-	rs114942152	170167	-1	-	HGNC	1704	-	-	-	-	-	-	-	-	-	-	-	-
rs114942152	1:160347870-160347870	C	downstream_gene_variant	MODIFIER	CD84	ENSG00000066294	Transcript	ENST00000368054.3	protein_coding	-	-	-	-	-	-	-	-	-	rs114942152	163018	-1	-	HGNC	1704	-	-	-	-	-	-	-	-	-	-	-	0.009
rs114942152	1:160347870-160347870	G	downstream_gene_variant	MODIFIER	CD84	ENSG00000066294	Transcript	ENST00000368054.3	protein_coding	-	-	-	-	-	-	-	-	-	rs114942152	163018	-1	-	HGNC	1704	-	-	-	-	-	-	-	-	-	-	-	-
rs114942152	1:160347870-160347870	C	downstream_gene_variant	MODIFIER	SLAMF6	ENSG00000162739	Transcript	ENST00000368055.1	protein_coding	-	-	-	-	-	-	-	-	-	rs114942152	108613	-1	-	HGNC	21392	-	-	-	-	-	-	-	-	-	-	-	0.009
rs114942152	1:160347870-160347870	G	downstream_gene_variant	MODIFIER	SLAMF6	ENSG00000162739	Transcript	ENST00000368055.1	protein_coding	-	-	-	-	-	-	-	-	-	rs114942152	108613	-1	-	HGNC	21392	-	-	-	-	-	-	-	-	-	-	-	-
rs114942152	1:160347870-160347870	C	downstream_gene_variant	MODIFIER	SLAMF6	ENSG00000162739	Transcript	ENST00000368057.3	protein_coding	-	-	-	-	-	-	-	-	-	rs114942152	106975	-1	-	HGNC	21392	-	-	-	-	-	-	-	-	-	-	-	0.009
rs114942152	1:160347870-160347870	G	downstream_gene_variant	MODIFIER	SLAMF6	ENSG00000162739	Transcript	ENST00000368057.3	protein_coding	-	-	-	-	-	-	-	-	-	rs114942152	106975	-1	-	HGNC	21392	-	-	-	-	-	-	-	-	-	-	-	-
rs114942152	1:160347870-160347870	C	downstream_gene_variant	MODIFIER	SLAMF6	ENSG00000162739	Transcript	ENST00000368059.3	protein_coding	-	-	-	-	-	-	-	-	-	rs114942152	106950	-1	-	HGNC	21392	-	-	-	-	-	-	-	-	-	-	-	0.009
rs114942152	1:160347870-160347870	G	downstream_gene_variant	MODIFIER	SLAMF6	ENSG00000162739	Transcript	ENST00000368059.3	protein_coding	-	-	-	-	-	-	-	-	-	rs114942152	106950	-1	-	HGNC	21392	-	-	-	-	-	-	-	-	-	-	-	-
rs114942152	1:160347870-160347870	C	upstream_gene_variant	MODIFIER	VANGL2	ENSG00000162738	Transcript	ENST00000368061.2	protein_coding	-	-	-	-	-	-	-	-	-	rs114942152	22506	1	-	HGNC	15511	-	-	-	-	-	-	-	-	-	-	-	0.009
rs114942152	1:160347870-160347870	G	upstream_gene_variant	MODIFIER	VANGL2	ENSG00000162738	Transcript	ENST00000368061.2	protein_coding	-	-	-	-	-	-	-	-	-	rs114942152	22506	1	-	HGNC	15511	-	-	-	-	-	-	-	-	-	-	-	-
rs114942152	1:160347870-160347870	C	downstream_gene_variant	MODIFIER	NCSTN	ENSG00000162736	Transcript	ENST00000368063.1	protein_coding	-	-	-	-	-	-	-	-	-	rs114942152	19128	1	-	HGNC	17091	-	-	-	-	-	-	-	-	-	-	-	0.009
rs114942152	1:160347870-160347870	G	downstream_gene_variant	MODIFIER	NCSTN	ENSG00000162736	Transcript	ENST00000368063.1	protein_coding	-	-	-	-	-	-	-	-	-	rs114942152	19128	1	-	HGNC	17091	-	-	-	-	-	-	-	-	-	-	-	-
rs114942152	1:160347870-160347870	C	downstream_gene_variant	MODIFIER	NCSTN	ENSG00000162736	Transcript	ENST00000368065.4	protein_coding	-	-	-	-	-	-	-	-	-	rs114942152	19436	1	-	HGNC	17091	-	-	-	-	-	-	-	-	-	-	-	0.009
rs114942152	1:160347870-160347870	G	downstream_gene_variant	MODIFIER	NCSTN	ENSG00000162736	Transcript	ENST00000368065.4	protein_coding	-	-	-	-	-	-	-	-	-	rs114942152	19436	1	-	HGNC	17091	-	-	-	-	-	-	-	-	-	-	-	-
rs114942152	1:160347870-160347870	C	upstream_gene_variant	MODIFIER	COPA	ENSG00000122218	Transcript	ENST00000368069.3	protein_coding	-	-	-	-	-	-	-	-	-	rs114942152	34832	-1	-	HGNC	2230	-	-	-	-	-	-	-	-	-	-	-	0.009
rs114942152	1:160347870-160347870	G	upstream_gene_variant	MODIFIER	COPA	ENSG00000122218	Transcript	ENST00000368069.3	protein_coding	-	-	-	-	-	-	-	-	-	rs114942152	34832	-1	-	HGNC	2230	-	-	-	-	-	-	-	-	-	-	-	-
rs114942152	1:160347870-160347870	C	upstream_gene_variant	MODIFIER	PEX19	ENSG00000162735	Transcript	ENST00000368072.5	protein_coding	-	-	-	-	-	-	-	-	-	rs114942152	92934	-1	-	HGNC	9713	-	-	-	-	-	-	-	-	-	-	-	0.009
rs114942152	1:160347870-160347870	G	upstream_gene_variant	MODIFIER	PEX19	ENSG00000162735	Transcript	ENST00000368072.5	protein_coding	-	-	-	-	-	-	-	-	-	rs114942152	92934	-1	-	HGNC	9713	-	-	-	-	-	-	-	-	-	-	-	-
rs114942152	1:160347870-160347870	C	upstream_gene_variant	MODIFIER	DCAF8	ENSG00000132716	Transcript	ENST00000368073.3	protein_coding	-	-	-	-	-	-	-	-	-	rs114942152	115629	-1	-	HGNC	24891	-	-	-	-	-	-	-	-	-	-	-	0.009
rs114942152	1:160347870-160347870	G	upstream_gene_variant	MODIFIER	DCAF8	ENSG00000132716	Transcript	ENST00000368073.3	protein_coding	-	-	-	-	-	-	-	-	-	rs114942152	115629	-1	-	HGNC	24891	-	-	-	-	-	-	-	-	-	-	-	-
rs114942152	1:160347870-160347870	C	upstream_gene_variant	MODIFIER	DCAF8	ENSG00000132716	Transcript	ENST00000368074.1	protein_coding	-	-	-	-	-	-	-	-	-	rs114942152	115579	-1	-	HGNC	24891	-	-	-	-	-	-	-	-	-	-	-	0.009
rs114942152	1:160347870-160347870	G	upstream_gene_variant	MODIFIER	DCAF8	ENSG00000132716	Transcript	ENST00000368074.1	protein_coding	-	-	-	-	-	-	-	-	-	rs114942152	115579	-1	-	HGNC	24891	-	-	-	-	-	-	-	-	-	-	-	-
rs114942152	1:160347870-160347870	C	downstream_gene_variant	MODIFIER	PEA15	ENSG00000162734	Transcript	ENST00000368076.1	protein_coding	-	-	-	-	-	-	-	-	-	rs114942152	162704	1	-	HGNC	8822	-	-	-	-	-	-	-	-	-	-	-	0.009
rs114942152	1:160347870-160347870	G	downstream_gene_variant	MODIFIER	PEA15	ENSG00000162734	Transcript	ENST00000368076.1	protein_coding	-	-	-	-	-	-	-	-	-	rs114942152	162704	1	-	HGNC	8822	-	-	-	-	-	-	-	-	-	-	-	-
rs114942152	1:160347870-160347870	C	downstream_gene_variant	MODIFIER	PEA15	ENSG00000162734	Transcript	ENST00000368077.1	protein_coding	-	-	-	-	-	-	-	-	-	rs114942152	164045	1	-	HGNC	8822	-	-	-	-	-	-	-	-	-	-	-	0.009
rs114942152	1:160347870-160347870	G	downstream_gene_variant	MODIFIER	PEA15	ENSG00000162734	Transcript	ENST00000368077.1	protein_coding	-	-	-	-	-	-	-	-	-	rs114942152	164045	1	-	HGNC	8822	-	-	-	-	-	-	-	-	-	-	-	-
rs114942152	1:160347870-160347870	C	downstream_gene_variant	MODIFIER	CASQ1	ENSG00000143318	Transcript	ENST00000368078.3	protein_coding	-	-	-	-	-	-	-	-	-	rs114942152	176194	1	-	HGNC	1512	-	-	-	-	-	-	-	-	-	-	-	0.009
rs114942152	1:160347870-160347870	G	downstream_gene_variant	MODIFIER	CASQ1	ENSG00000143318	Transcript	ENST00000368078.3	protein_coding	-	-	-	-	-	-	-	-	-	rs114942152	176194	1	-	HGNC	1512	-	-	-	-	-	-	-	-	-	-	-	-
rs114942152	1:160347870-160347870	C	downstream_gene_variant	MODIFIER	CASQ1	ENSG00000143318	Transcript	ENST00000368079.3	protein_coding	-	-	-	-	-	-	-	-	-	rs114942152	176196	1	-	HGNC	1512	-	-	-	-	-	-	-	-	-	-	-	0.009
rs114942152	1:160347870-160347870	G	downstream_gene_variant	MODIFIER	CASQ1	ENSG00000143318	Transcript	ENST00000368079.3	protein_coding	-	-	-	-	-	-	-	-	-	rs114942152	176196	1	-	HGNC	1512	-	-	-	-	-	-	-	-	-	-	-	-
rs114942152	1:160347870-160347870	C	downstream_gene_variant	MODIFIER	ATP1A4	ENSG00000132681	Transcript	ENST00000368081.4	protein_coding	-	-	-	-	-	-	-	-	-	rs114942152	191103	1	-	HGNC	14073	-	-	-	-	-	-	-	-	-	-	-	0.009
rs114942152	1:160347870-160347870	G	downstream_gene_variant	MODIFIER	ATP1A4	ENSG00000132681	Transcript	ENST00000368081.4	protein_coding	-	-	-	-	-	-	-	-	-	rs114942152	191103	1	-	HGNC	14073	-	-	-	-	-	-	-	-	-	-	-	-
rs114942152	1:160347870-160347870	C	downstream_gene_variant	MODIFIER	NCSTN	ENSG00000162736	Transcript	ENST00000392212.4	protein_coding	-	-	-	-	-	-	-	-	-	rs114942152	19134	1	-	HGNC	17091	-	-	-	-	-	-	-	-	-	-	-	0.009
rs114942152	1:160347870-160347870	G	downstream_gene_variant	MODIFIER	NCSTN	ENSG00000162736	Transcript	ENST00000392212.4	protein_coding	-	-	-	-	-	-	-	-	-	rs114942152	19134	1	-	HGNC	17091	-	-	-	-	-	-	-	-	-	-	-	-
rs114942152	1:160347870-160347870	C	upstream_gene_variant	MODIFIER	PEX19	ENSG00000162735	Transcript	ENST00000392220.2	protein_coding	-	-	-	-	-	-	-	-	-	rs114942152	93849	-1	cds_end_NF	HGNC	9713	-	-	-	-	-	-	-	-	-	-	-	0.009
rs114942152	1:160347870-160347870	G	upstream_gene_variant	MODIFIER	PEX19	ENSG00000162735	Transcript	ENST00000392220.2	protein_coding	-	-	-	-	-	-	-	-	-	rs114942152	93849	-1	cds_end_NF	HGNC	9713	-	-	-	-	-	-	-	-	-	-	-	-
rs114942152	1:160347870-160347870	C	downstream_gene_variant	MODIFIER	ATP1A2	ENSG00000018625	Transcript	ENST00000392233.3	protein_coding	-	-	-	-	-	-	-	-	-	rs114942152	236535	1	-	HGNC	800	-	-	-	-	-	-	-	-	-	-	-	0.009
rs114942152	1:160347870-160347870	G	downstream_gene_variant	MODIFIER	ATP1A2	ENSG00000018625	Transcript	ENST00000392233.3	protein_coding	-	-	-	-	-	-	-	-	-	rs114942152	236535	1	-	HGNC	800	-	-	-	-	-	-	-	-	-	-	-	-
rs114942152	1:160347870-160347870	C	upstream_gene_variant	MODIFIER	DCAF8	ENSG00000132716	Transcript	ENST00000407642.2	protein_coding	-	-	-	-	-	-	-	-	-	rs114942152	115632	-1	cds_end_NF	HGNC	24891	-	-	-	-	-	-	-	-	-	-	-	0.009
rs114942152	1:160347870-160347870	G	upstream_gene_variant	MODIFIER	DCAF8	ENSG00000132716	Transcript	ENST00000407642.2	protein_coding	-	-	-	-	-	-	-	-	-	rs114942152	115632	-1	cds_end_NF	HGNC	24891	-	-	-	-	-	-	-	-	-	-	-	-
rs114942152	1:160347870-160347870	C	downstream_gene_variant	MODIFIER	AL138930.1	ENSG00000223009	Transcript	ENST00000411077.1	miRNA	-	-	-	-	-	-	-	-	-	rs114942152	125296	-1	-	Clone_based_ensembl_gene	-	-	-	-	-	-	-	-	-	-	-	-	0.009
rs114942152	1:160347870-160347870	G	downstream_gene_variant	MODIFIER	AL138930.1	ENSG00000223009	Transcript	ENST00000411077.1	miRNA	-	-	-	-	-	-	-	-	-	rs114942152	125296	-1	-	Clone_based_ensembl_gene	-	-	-	-	-	-	-	-	-	-	-	-	-
rs114942152	1:160347870-160347870	C	downstream_gene_variant	MODIFIER	ATP1A4	ENSG00000132681	Transcript	ENST00000418334.1	processed_transcript	-	-	-	-	-	-	-	-	-	rs114942152	194652	1	-	HGNC	14073	-	-	-	-	-	-	-	-	-	-	-	0.009
rs114942152	1:160347870-160347870	G	downstream_gene_variant	MODIFIER	ATP1A4	ENSG00000132681	Transcript	ENST00000418334.1	processed_transcript	-	-	-	-	-	-	-	-	-	rs114942152	194652	1	-	HGNC	14073	-	-	-	-	-	-	-	-	-	-	-	-
rs114942152	1:160347870-160347870	C	upstream_gene_variant	MODIFIER	RP11-536C5.7	ENSG00000227741	Transcript	ENST00000418602.1	antisense	-	-	-	-	-	-	-	-	-	rs114942152	169211	-1	-	Clone_based_vega_gene	-	-	-	-	-	-	-	-	-	-	-	-	0.009
rs114942152	1:160347870-160347870	G	upstream_gene_variant	MODIFIER	RP11-536C5.7	ENSG00000227741	Transcript	ENST00000418602.1	antisense	-	-	-	-	-	-	-	-	-	rs114942152	169211	-1	-	Clone_based_vega_gene	-	-	-	-	-	-	-	-	-	-	-	-	-
rs114942152	1:160347870-160347870	C	upstream_gene_variant	MODIFIER	DCAF8	ENSG00000132716	Transcript	ENST00000419626.1	protein_coding	-	-	-	-	-	-	-	-	-	rs114942152	115673	-1	cds_end_NF	HGNC	24891	-	-	-	-	-	-	-	-	-	-	-	0.009
rs114942152	1:160347870-160347870	G	upstream_gene_variant	MODIFIER	DCAF8	ENSG00000132716	Transcript	ENST00000419626.1	protein_coding	-	-	-	-	-	-	-	-	-	rs114942152	115673	-1	cds_end_NF	HGNC	24891	-	-	-	-	-	-	-	-	-	-	-	-
rs114942152	1:160347870-160347870	C	downstream_gene_variant	MODIFIER	NCSTN	ENSG00000162736	Transcript	ENST00000421914.1	protein_coding	-	-	-	-	-	-	-	-	-	rs114942152	24843	1	cds_end_NF	HGNC	17091	-	-	-	-	-	-	-	-	-	-	-	0.009
rs114942152	1:160347870-160347870	G	downstream_gene_variant	MODIFIER	NCSTN	ENSG00000162736	Transcript	ENST00000421914.1	protein_coding	-	-	-	-	-	-	-	-	-	rs114942152	24843	1	cds_end_NF	HGNC	17091	-	-	-	-	-	-	-	-	-	-	-	-
rs114942152	1:160347870-160347870	C	downstream_gene_variant	MODIFIER	NCSTN	ENSG00000162736	Transcript	ENST00000424645.1	protein_coding	-	-	-	-	-	-	-	-	-	rs114942152	22327	1	cds_start_NF,cds_end_NF	HGNC	17091	-	-	-	-	-	-	-	-	-	-	-	0.009
rs114942152	1:160347870-160347870	G	downstream_gene_variant	MODIFIER	NCSTN	ENSG00000162736	Transcript	ENST00000424645.1	protein_coding	-	-	-	-	-	-	-	-	-	rs114942152	22327	1	cds_start_NF,cds_end_NF	HGNC	17091	-	-	-	-	-	-	-	-	-	-	-	-
rs114942152	1:160347870-160347870	C	downstream_gene_variant	MODIFIER	NCSTN	ENSG00000162736	Transcript	ENST00000424754.1	protein_coding	-	-	-	-	-	-	-	-	-	rs114942152	22351	1	cds_start_NF,cds_end_NF	HGNC	17091	-	-	-	-	-	-	-	-	-	-	-	0.009
rs114942152	1:160347870-160347870	G	downstream_gene_variant	MODIFIER	NCSTN	ENSG00000162736	Transcript	ENST00000424754.1	protein_coding	-	-	-	-	-	-	-	-	-	rs114942152	22351	1	cds_start_NF,cds_end_NF	HGNC	17091	-	-	-	-	-	-	-	-	-	-	-	-
rs114942152	1:160347870-160347870	C	downstream_gene_variant	MODIFIER	NCSTN	ENSG00000162736	Transcript	ENST00000435149.1	protein_coding	-	-	-	-	-	-	-	-	-	rs114942152	21326	1	cds_start_NF,cds_end_NF	HGNC	17091	-	-	-	-	-	-	-	-	-	-	-	0.009
rs114942152	1:160347870-160347870	G	downstream_gene_variant	MODIFIER	NCSTN	ENSG00000162736	Transcript	ENST00000435149.1	protein_coding	-	-	-	-	-	-	-	-	-	rs114942152	21326	1	cds_start_NF,cds_end_NF	HGNC	17091	-	-	-	-	-	-	-	-	-	-	-	-
rs114942152	1:160347870-160347870	C	downstream_gene_variant	MODIFIER	NCSTN	ENSG00000162736	Transcript	ENST00000437169.1	protein_coding	-	-	-	-	-	-	-	-	-	rs114942152	28505	1	cds_end_NF	HGNC	17091	-	-	-	-	-	-	-	-	-	-	-	0.009
rs114942152	1:160347870-160347870	G	downstream_gene_variant	MODIFIER	NCSTN	ENSG00000162736	Transcript	ENST00000437169.1	protein_coding	-	-	-	-	-	-	-	-	-	rs114942152	28505	1	cds_end_NF	HGNC	17091	-	-	-	-	-	-	-	-	-	-	-	-
rs114942152	1:160347870-160347870	C	downstream_gene_variant	MODIFIER	NCSTN	ENSG00000162736	Transcript	ENST00000438008.1	protein_coding	-	-	-	-	-	-	-	-	-	rs114942152	26844	1	cds_end_NF	HGNC	17091	-	-	-	-	-	-	-	-	-	-	-	0.009
rs114942152	1:160347870-160347870	G	downstream_gene_variant	MODIFIER	NCSTN	ENSG00000162736	Transcript	ENST00000438008.1	protein_coding	-	-	-	-	-	-	-	-	-	rs114942152	26844	1	cds_end_NF	HGNC	17091	-	-	-	-	-	-	-	-	-	-	-	-
rs114942152	1:160347870-160347870	C	downstream_gene_variant	MODIFIER	SUMO1P3	ENSG00000235082	Transcript	ENST00000439961.2	processed_pseudogene	-	-	-	-	-	-	-	-	-	rs114942152	60374	1	-	HGNC	33150	-	-	-	-	-	-	-	-	-	-	-	0.009
rs114942152	1:160347870-160347870	G	downstream_gene_variant	MODIFIER	SUMO1P3	ENSG00000235082	Transcript	ENST00000439961.2	processed_pseudogene	-	-	-	-	-	-	-	-	-	rs114942152	60374	1	-	HGNC	33150	-	-	-	-	-	-	-	-	-	-	-	-
rs114942152	1:160347870-160347870	C	upstream_gene_variant	MODIFIER	DCAF8	ENSG00000132716	Transcript	ENST00000440682.1	protein_coding	-	-	-	-	-	-	-	-	-	rs114942152	115552	-1	cds_end_NF	HGNC	24891	-	-	-	-	-	-	-	-	-	-	-	0.009
rs114942152	1:160347870-160347870	G	upstream_gene_variant	MODIFIER	DCAF8	ENSG00000132716	Transcript	ENST00000440682.1	protein_coding	-	-	-	-	-	-	-	-	-	rs114942152	115552	-1	cds_end_NF	HGNC	24891	-	-	-	-	-	-	-	-	-	-	-	-
rs114942152	1:160347870-160347870	C	upstream_gene_variant	MODIFIER	PEX19	ENSG00000162735	Transcript	ENST00000440949.3	protein_coding	-	-	-	-	-	-	-	-	-	rs114942152	92954	-1	-	HGNC	9713	-	-	-	-	-	-	-	-	-	-	-	0.009
rs114942152	1:160347870-160347870	G	upstream_gene_variant	MODIFIER	PEX19	ENSG00000162735	Transcript	ENST00000440949.3	protein_coding	-	-	-	-	-	-	-	-	-	rs114942152	92954	-1	-	HGNC	9713	-	-	-	-	-	-	-	-	-	-	-	-
rs114942152	1:160347870-160347870	C	downstream_gene_variant	MODIFIER	RP11-574F21.2	ENSG00000228606	Transcript	ENST00000442130.1	antisense	-	-	-	-	-	-	-	-	-	rs114942152	115302	1	-	Clone_based_vega_gene	-	-	-	-	-	-	-	-	-	-	-	-	0.009
rs114942152	1:160347870-160347870	G	downstream_gene_variant	MODIFIER	RP11-574F21.2	ENSG00000228606	Transcript	ENST00000442130.1	antisense	-	-	-	-	-	-	-	-	-	rs114942152	115302	1	-	Clone_based_vega_gene	-	-	-	-	-	-	-	-	-	-	-	-	-
rs114942152	1:160347870-160347870	C	upstream_gene_variant	MODIFIER	RP11-528G1.2	ENSG00000234425	Transcript	ENST00000446952.1	antisense	-	-	-	-	-	-	-	-	-	rs114942152	158993	1	-	Clone_based_vega_gene	-	-	-	-	-	-	-	-	-	-	-	-	0.009
rs114942152	1:160347870-160347870	G	upstream_gene_variant	MODIFIER	RP11-528G1.2	ENSG00000234425	Transcript	ENST00000446952.1	antisense	-	-	-	-	-	-	-	-	-	rs114942152	158993	1	-	Clone_based_vega_gene	-	-	-	-	-	-	-	-	-	-	-	-	-
rs114942152	1:160347870-160347870	C	upstream_gene_variant	MODIFIER	DCAF8	ENSG00000132716	Transcript	ENST00000447377.1	protein_coding	-	-	-	-	-	-	-	-	-	rs114942152	115566	-1	cds_end_NF	HGNC	24891	-	-	-	-	-	-	-	-	-	-	-	0.009
rs114942152	1:160347870-160347870	G	upstream_gene_variant	MODIFIER	DCAF8	ENSG00000132716	Transcript	ENST00000447377.1	protein_coding	-	-	-	-	-	-	-	-	-	rs114942152	115566	-1	cds_end_NF	HGNC	24891	-	-	-	-	-	-	-	-	-	-	-	-
rs114942152	1:160347870-160347870	C	downstream_gene_variant	MODIFIER	ATP1A2	ENSG00000018625	Transcript	ENST00000447527.1	protein_coding	-	-	-	-	-	-	-	-	-	rs114942152	234489	1	cds_start_NF	HGNC	800	-	-	-	-	-	-	-	-	-	-	-	0.009
rs114942152	1:160347870-160347870	G	downstream_gene_variant	MODIFIER	ATP1A2	ENSG00000018625	Transcript	ENST00000447527.1	protein_coding	-	-	-	-	-	-	-	-	-	rs114942152	234489	1	cds_start_NF	HGNC	800	-	-	-	-	-	-	-	-	-	-	-	-
rs114942152	1:160347870-160347870	C	upstream_gene_variant	MODIFIER	RP11-179G5.1	ENSG00000224261	Transcript	ENST00000453374.2	processed_pseudogene	-	-	-	-	-	-	-	-	-	rs114942152	110855	-1	-	Clone_based_vega_gene	-	-	-	-	-	-	-	-	-	-	-	-	0.009
rs114942152	1:160347870-160347870	G	upstream_gene_variant	MODIFIER	RP11-179G5.1	ENSG00000224261	Transcript	ENST00000453374.2	processed_pseudogene	-	-	-	-	-	-	-	-	-	rs114942152	110855	-1	-	Clone_based_vega_gene	-	-	-	-	-	-	-	-	-	-	-	-	-
rs114942152	1:160347870-160347870	C	downstream_gene_variant	MODIFIER	NCSTN	ENSG00000162736	Transcript	ENST00000459963.1	processed_transcript	-	-	-	-	-	-	-	-	-	rs114942152	21733	1	-	HGNC	17091	-	-	-	-	-	-	-	-	-	-	-	0.009
rs114942152	1:160347870-160347870	G	downstream_gene_variant	MODIFIER	NCSTN	ENSG00000162736	Transcript	ENST00000459963.1	processed_transcript	-	-	-	-	-	-	-	-	-	rs114942152	21733	1	-	HGNC	17091	-	-	-	-	-	-	-	-	-	-	-	-
rs114942152	1:160347870-160347870	C	downstream_gene_variant	MODIFIER	ATP1A2	ENSG00000018625	Transcript	ENST00000459972.1	processed_transcript	-	-	-	-	-	-	-	-	-	rs114942152	236303	1	-	HGNC	800	-	-	-	-	-	-	-	-	-	-	-	0.009
rs114942152	1:160347870-160347870	G	downstream_gene_variant	MODIFIER	ATP1A2	ENSG00000018625	Transcript	ENST00000459972.1	processed_transcript	-	-	-	-	-	-	-	-	-	rs114942152	236303	1	-	HGNC	800	-	-	-	-	-	-	-	-	-	-	-	-
rs114942152	1:160347870-160347870	C	upstream_gene_variant	MODIFIER	DCAF8	ENSG00000132716	Transcript	ENST00000461888.1	nonsense_mediated_decay	-	-	-	-	-	-	-	-	-	rs114942152	115549	-1	-	HGNC	24891	-	-	-	-	-	-	-	-	-	-	-	0.009
rs114942152	1:160347870-160347870	G	upstream_gene_variant	MODIFIER	DCAF8	ENSG00000132716	Transcript	ENST00000461888.1	nonsense_mediated_decay	-	-	-	-	-	-	-	-	-	rs114942152	115549	-1	-	HGNC	24891	-	-	-	-	-	-	-	-	-	-	-	-
rs114942152	1:160347870-160347870	C	upstream_gene_variant	MODIFIER	PEX19	ENSG00000162735	Transcript	ENST00000462644.1	nonsense_mediated_decay	-	-	-	-	-	-	-	-	-	rs114942152	93857	-1	-	HGNC	9713	-	-	-	-	-	-	-	-	-	-	-	0.009
rs114942152	1:160347870-160347870	G	upstream_gene_variant	MODIFIER	PEX19	ENSG00000162735	Transcript	ENST00000462644.1	nonsense_mediated_decay	-	-	-	-	-	-	-	-	-	rs114942152	93857	-1	-	HGNC	9713	-	-	-	-	-	-	-	-	-	-	-	-
rs114942152	1:160347870-160347870	C	downstream_gene_variant	MODIFIER	ATP1A2	ENSG00000018625	Transcript	ENST00000463989.1	retained_intron	-	-	-	-	-	-	-	-	-	rs114942152	238022	1	-	HGNC	800	-	-	-	-	-	-	-	-	-	-	-	0.009
rs114942152	1:160347870-160347870	G	downstream_gene_variant	MODIFIER	ATP1A2	ENSG00000018625	Transcript	ENST00000463989.1	retained_intron	-	-	-	-	-	-	-	-	-	rs114942152	238022	1	-	HGNC	800	-	-	-	-	-	-	-	-	-	-	-	-
rs114942152	1:160347870-160347870	C	downstream_gene_variant	MODIFIER	NCSTN	ENSG00000162736	Transcript	ENST00000465223.1	processed_transcript	-	-	-	-	-	-	-	-	-	rs114942152	32909	1	-	HGNC	17091	-	-	-	-	-	-	-	-	-	-	-	0.009
rs114942152	1:160347870-160347870	G	downstream_gene_variant	MODIFIER	NCSTN	ENSG00000162736	Transcript	ENST00000465223.1	processed_transcript	-	-	-	-	-	-	-	-	-	rs114942152	32909	1	-	HGNC	17091	-	-	-	-	-	-	-	-	-	-	-	-
rs114942152	1:160347870-160347870	C	upstream_gene_variant	MODIFIER	DCAF8	ENSG00000132716	Transcript	ENST00000466253.1	retained_intron	-	-	-	-	-	-	-	-	-	rs114942152	139095	-1	-	HGNC	24891	-	-	-	-	-	-	-	-	-	-	-	0.009
rs114942152	1:160347870-160347870	G	upstream_gene_variant	MODIFIER	DCAF8	ENSG00000132716	Transcript	ENST00000466253.1	retained_intron	-	-	-	-	-	-	-	-	-	rs114942152	139095	-1	-	HGNC	24891	-	-	-	-	-	-	-	-	-	-	-	-
rs114942152	1:160347870-160347870	C	downstream_gene_variant	MODIFIER	ATP1A4	ENSG00000132681	Transcript	ENST00000466526.1	processed_transcript	-	-	-	-	-	-	-	-	-	rs114942152	195266	1	-	HGNC	14073	-	-	-	-	-	-	-	-	-	-	-	0.009
rs114942152	1:160347870-160347870	G	downstream_gene_variant	MODIFIER	ATP1A4	ENSG00000132681	Transcript	ENST00000466526.1	processed_transcript	-	-	-	-	-	-	-	-	-	rs114942152	195266	1	-	HGNC	14073	-	-	-	-	-	-	-	-	-	-	-	-
rs114942152	1:160347870-160347870	C	downstream_gene_variant	MODIFIER	CD84	ENSG00000066294	Transcript	ENST00000466767.1	processed_transcript	-	-	-	-	-	-	-	-	-	rs114942152	170009	-1	-	HGNC	1704	-	-	-	-	-	-	-	-	-	-	-	0.009
rs114942152	1:160347870-160347870	G	downstream_gene_variant	MODIFIER	CD84	ENSG00000066294	Transcript	ENST00000466767.1	processed_transcript	-	-	-	-	-	-	-	-	-	rs114942152	170009	-1	-	HGNC	1704	-	-	-	-	-	-	-	-	-	-	-	-
rs114942152	1:160347870-160347870	C	downstream_gene_variant	MODIFIER	CASQ1	ENSG00000143318	Transcript	ENST00000467691.1	protein_coding	-	-	-	-	-	-	-	-	-	rs114942152	176587	1	-	HGNC	1512	-	-	-	-	-	-	-	-	-	-	-	0.009
rs114942152	1:160347870-160347870	G	downstream_gene_variant	MODIFIER	CASQ1	ENSG00000143318	Transcript	ENST00000467691.1	protein_coding	-	-	-	-	-	-	-	-	-	rs114942152	176587	1	-	HGNC	1512	-	-	-	-	-	-	-	-	-	-	-	-
rs114942152	1:160347870-160347870	C	upstream_gene_variant	MODIFIER	PEX19	ENSG00000162735	Transcript	ENST00000467711.1	processed_transcript	-	-	-	-	-	-	-	-	-	rs114942152	97998	-1	-	HGNC	9713	-	-	-	-	-	-	-	-	-	-	-	0.009
rs114942152	1:160347870-160347870	G	upstream_gene_variant	MODIFIER	PEX19	ENSG00000162735	Transcript	ENST00000467711.1	processed_transcript	-	-	-	-	-	-	-	-	-	rs114942152	97998	-1	-	HGNC	9713	-	-	-	-	-	-	-	-	-	-	-	-
rs114942152	1:160347870-160347870	C	downstream_gene_variant	MODIFIER	NCSTN	ENSG00000162736	Transcript	ENST00000467837.1	processed_transcript	-	-	-	-	-	-	-	-	-	rs114942152	27875	1	-	HGNC	17091	-	-	-	-	-	-	-	-	-	-	-	0.009
rs114942152	1:160347870-160347870	G	downstream_gene_variant	MODIFIER	NCSTN	ENSG00000162736	Transcript	ENST00000467837.1	processed_transcript	-	-	-	-	-	-	-	-	-	rs114942152	27875	1	-	HGNC	17091	-	-	-	-	-	-	-	-	-	-	-	-
rs114942152	1:160347870-160347870	C	downstream_gene_variant	MODIFIER	ATP1A4	ENSG00000132681	Transcript	ENST00000469023.1	retained_intron	-	-	-	-	-	-	-	-	-	rs114942152	191103	1	-	HGNC	14073	-	-	-	-	-	-	-	-	-	-	-	0.009
rs114942152	1:160347870-160347870	G	downstream_gene_variant	MODIFIER	ATP1A4	ENSG00000132681	Transcript	ENST00000469023.1	retained_intron	-	-	-	-	-	-	-	-	-	rs114942152	191103	1	-	HGNC	14073	-	-	-	-	-	-	-	-	-	-	-	-
rs114942152	1:160347870-160347870	C	downstream_gene_variant	MODIFIER	NCSTN	ENSG00000162736	Transcript	ENST00000469159.1	processed_transcript	-	-	-	-	-	-	-	-	-	rs114942152	19432	1	-	HGNC	17091	-	-	-	-	-	-	-	-	-	-	-	0.009
rs114942152	1:160347870-160347870	G	downstream_gene_variant	MODIFIER	NCSTN	ENSG00000162736	Transcript	ENST00000469159.1	processed_transcript	-	-	-	-	-	-	-	-	-	rs114942152	19432	1	-	HGNC	17091	-	-	-	-	-	-	-	-	-	-	-	-
rs114942152	1:160347870-160347870	C	downstream_gene_variant	MODIFIER	ATP1A4	ENSG00000132681	Transcript	ENST00000470705.1	protein_coding	-	-	-	-	-	-	-	-	-	rs114942152	191103	1	-	HGNC	14073	-	-	-	-	-	-	-	-	-	-	-	0.009
rs114942152	1:160347870-160347870	G	downstream_gene_variant	MODIFIER	ATP1A4	ENSG00000132681	Transcript	ENST00000470705.1	protein_coding	-	-	-	-	-	-	-	-	-	rs114942152	191103	1	-	HGNC	14073	-	-	-	-	-	-	-	-	-	-	-	-
rs114942152	1:160347870-160347870	C	downstream_gene_variant	MODIFIER	ATP1A2	ENSG00000018625	Transcript	ENST00000472488.1	retained_intron	-	-	-	-	-	-	-	-	-	rs114942152	240878	1	-	HGNC	800	-	-	-	-	-	-	-	-	-	-	-	0.009
rs114942152	1:160347870-160347870	G	downstream_gene_variant	MODIFIER	ATP1A2	ENSG00000018625	Transcript	ENST00000472488.1	retained_intron	-	-	-	-	-	-	-	-	-	rs114942152	240878	1	-	HGNC	800	-	-	-	-	-	-	-	-	-	-	-	-
rs114942152	1:160347870-160347870	C	upstream_gene_variant	MODIFIER	PEX19	ENSG00000162735	Transcript	ENST00000472750.1	nonsense_mediated_decay	-	-	-	-	-	-	-	-	-	rs114942152	92926	-1	-	HGNC	9713	-	-	-	-	-	-	-	-	-	-	-	0.009
rs114942152	1:160347870-160347870	G	upstream_gene_variant	MODIFIER	PEX19	ENSG00000162735	Transcript	ENST00000472750.1	nonsense_mediated_decay	-	-	-	-	-	-	-	-	-	rs114942152	92926	-1	-	HGNC	9713	-	-	-	-	-	-	-	-	-	-	-	-
rs114942152	1:160347870-160347870	C	upstream_gene_variant	MODIFIER	DCAF8	ENSG00000132716	Transcript	ENST00000473382.2	protein_coding	-	-	-	-	-	-	-	-	-	rs114942152	159222	-1	cds_start_NF	HGNC	24891	-	-	-	-	-	-	-	-	-	-	-	0.009
rs114942152	1:160347870-160347870	G	upstream_gene_variant	MODIFIER	DCAF8	ENSG00000132716	Transcript	ENST00000473382.2	protein_coding	-	-	-	-	-	-	-	-	-	rs114942152	159222	-1	cds_start_NF	HGNC	24891	-	-	-	-	-	-	-	-	-	-	-	-
rs114942152	1:160347870-160347870	C	upstream_gene_variant	MODIFIER	DCAF8	ENSG00000132716	Transcript	ENST00000475733.1	protein_coding	-	-	-	-	-	-	-	-	-	rs114942152	115644	-1	-	HGNC	24891	-	-	-	-	-	-	-	-	-	-	-	0.009
rs114942152	1:160347870-160347870	G	upstream_gene_variant	MODIFIER	DCAF8	ENSG00000132716	Transcript	ENST00000475733.1	protein_coding	-	-	-	-	-	-	-	-	-	rs114942152	115644	-1	-	HGNC	24891	-	-	-	-	-	-	-	-	-	-	-	-
rs114942152	1:160347870-160347870	C	upstream_gene_variant	MODIFIER	DCAF8	ENSG00000132716	Transcript	ENST00000476033.1	retained_intron	-	-	-	-	-	-	-	-	-	rs114942152	158766	-1	-	HGNC	24891	-	-	-	-	-	-	-	-	-	-	-	0.009
rs114942152	1:160347870-160347870	G	upstream_gene_variant	MODIFIER	DCAF8	ENSG00000132716	Transcript	ENST00000476033.1	retained_intron	-	-	-	-	-	-	-	-	-	rs114942152	158766	-1	-	HGNC	24891	-	-	-	-	-	-	-	-	-	-	-	-
rs114942152	1:160347870-160347870	C	upstream_gene_variant	MODIFIER	DCAF8	ENSG00000132716	Transcript	ENST00000477163.1	protein_coding	-	-	-	-	-	-	-	-	-	rs114942152	153608	-1	cds_start_NF	HGNC	24891	-	-	-	-	-	-	-	-	-	-	-	0.009
rs114942152	1:160347870-160347870	G	upstream_gene_variant	MODIFIER	DCAF8	ENSG00000132716	Transcript	ENST00000477163.1	protein_coding	-	-	-	-	-	-	-	-	-	rs114942152	153608	-1	cds_start_NF	HGNC	24891	-	-	-	-	-	-	-	-	-	-	-	-
rs114942152	1:160347870-160347870	C	downstream_gene_variant	MODIFIER	ATP1A4	ENSG00000132681	Transcript	ENST00000477338.1	nonsense_mediated_decay	-	-	-	-	-	-	-	-	-	rs114942152	191103	1	-	HGNC	14073	-	-	-	-	-	-	-	-	-	-	-	0.009
rs114942152	1:160347870-160347870	G	downstream_gene_variant	MODIFIER	ATP1A4	ENSG00000132681	Transcript	ENST00000477338.1	nonsense_mediated_decay	-	-	-	-	-	-	-	-	-	rs114942152	191103	1	-	HGNC	14073	-	-	-	-	-	-	-	-	-	-	-	-
rs114942152	1:160347870-160347870	C	upstream_gene_variant	MODIFIER	COPA	ENSG00000122218	Transcript	ENST00000481040.1	retained_intron	-	-	-	-	-	-	-	-	-	rs114942152	67558	-1	-	HGNC	2230	-	-	-	-	-	-	-	-	-	-	-	0.009
rs114942152	1:160347870-160347870	G	upstream_gene_variant	MODIFIER	COPA	ENSG00000122218	Transcript	ENST00000481040.1	retained_intron	-	-	-	-	-	-	-	-	-	rs114942152	67558	-1	-	HGNC	2230	-	-	-	-	-	-	-	-	-	-	-	-
rs114942152	1:160347870-160347870	C	downstream_gene_variant	MODIFIER	CASQ1	ENSG00000143318	Transcript	ENST00000481081.1	retained_intron	-	-	-	-	-	-	-	-	-	rs114942152	179027	1	-	HGNC	1512	-	-	-	-	-	-	-	-	-	-	-	0.009
rs114942152	1:160347870-160347870	G	downstream_gene_variant	MODIFIER	CASQ1	ENSG00000143318	Transcript	ENST00000481081.1	retained_intron	-	-	-	-	-	-	-	-	-	rs114942152	179027	1	-	HGNC	1512	-	-	-	-	-	-	-	-	-	-	-	-
rs114942152	1:160347870-160347870	C	upstream_gene_variant	MODIFIER	COPA	ENSG00000122218	Transcript	ENST00000481522.1	retained_intron	-	-	-	-	-	-	-	-	-	rs114942152	72156	-1	-	HGNC	2230	-	-	-	-	-	-	-	-	-	-	-	0.009
rs114942152	1:160347870-160347870	G	upstream_gene_variant	MODIFIER	COPA	ENSG00000122218	Transcript	ENST00000481522.1	retained_intron	-	-	-	-	-	-	-	-	-	rs114942152	72156	-1	-	HGNC	2230	-	-	-	-	-	-	-	-	-	-	-	-
rs114942152	1:160347870-160347870	C	upstream_gene_variant	MODIFIER	DCAF8	ENSG00000132716	Transcript	ENST00000481831.1	retained_intron	-	-	-	-	-	-	-	-	-	rs114942152	157941	-1	-	HGNC	24891	-	-	-	-	-	-	-	-	-	-	-	0.009
rs114942152	1:160347870-160347870	G	upstream_gene_variant	MODIFIER	DCAF8	ENSG00000132716	Transcript	ENST00000481831.1	retained_intron	-	-	-	-	-	-	-	-	-	rs114942152	157941	-1	-	HGNC	24891	-	-	-	-	-	-	-	-	-	-	-	-
rs114942152	1:160347870-160347870	C	upstream_gene_variant	MODIFIER	VANGL2	ENSG00000162738	Transcript	ENST00000483408.1	processed_transcript	-	-	-	-	-	-	-	-	-	rs114942152	41413	1	-	HGNC	15511	-	-	-	-	-	-	-	-	-	-	-	0.009
rs114942152	1:160347870-160347870	G	upstream_gene_variant	MODIFIER	VANGL2	ENSG00000162738	Transcript	ENST00000483408.1	processed_transcript	-	-	-	-	-	-	-	-	-	rs114942152	41413	1	-	HGNC	15511	-	-	-	-	-	-	-	-	-	-	-	-
rs114942152	1:160347870-160347870	C	upstream_gene_variant	MODIFIER	DCAF8	ENSG00000258465	Transcript	ENST00000485079.1	protein_coding	-	-	-	-	-	-	-	-	-	rs114942152	95622	-1	cds_start_NF,cds_end_NF	Uniprot_gn	24891	-	-	-	-	-	-	-	-	-	-	-	0.009
rs114942152	1:160347870-160347870	G	upstream_gene_variant	MODIFIER	DCAF8	ENSG00000258465	Transcript	ENST00000485079.1	protein_coding	-	-	-	-	-	-	-	-	-	rs114942152	95622	-1	cds_start_NF,cds_end_NF	Uniprot_gn	24891	-	-	-	-	-	-	-	-	-	-	-	-
rs114942152	1:160347870-160347870	C	downstream_gene_variant	MODIFIER	PEA15	ENSG00000162734	Transcript	ENST00000488858.1	processed_transcript	-	-	-	-	-	-	-	-	-	rs114942152	164363	1	-	HGNC	8822	-	-	-	-	-	-	-	-	-	-	-	0.009
rs114942152	1:160347870-160347870	G	downstream_gene_variant	MODIFIER	PEA15	ENSG00000162734	Transcript	ENST00000488858.1	processed_transcript	-	-	-	-	-	-	-	-	-	rs114942152	164363	1	-	HGNC	8822	-	-	-	-	-	-	-	-	-	-	-	-
rs114942152	1:160347870-160347870	C	upstream_gene_variant	MODIFIER	DCAF8	ENSG00000132716	Transcript	ENST00000490368.1	nonsense_mediated_decay	-	-	-	-	-	-	-	-	-	rs114942152	153552	-1	cds_start_NF	HGNC	24891	-	-	-	-	-	-	-	-	-	-	-	0.009
rs114942152	1:160347870-160347870	G	upstream_gene_variant	MODIFIER	DCAF8	ENSG00000132716	Transcript	ENST00000490368.1	nonsense_mediated_decay	-	-	-	-	-	-	-	-	-	rs114942152	153552	-1	cds_start_NF	HGNC	24891	-	-	-	-	-	-	-	-	-	-	-	-
rs114942152	1:160347870-160347870	C	downstream_gene_variant	MODIFIER	NCSTN	ENSG00000162736	Transcript	ENST00000491332.1	processed_transcript	-	-	-	-	-	-	-	-	-	rs114942152	28412	1	-	HGNC	17091	-	-	-	-	-	-	-	-	-	-	-	0.009
rs114942152	1:160347870-160347870	G	downstream_gene_variant	MODIFIER	NCSTN	ENSG00000162736	Transcript	ENST00000491332.1	processed_transcript	-	-	-	-	-	-	-	-	-	rs114942152	28412	1	-	HGNC	17091	-	-	-	-	-	-	-	-	-	-	-	-
rs114942152	1:160347870-160347870	C	downstream_gene_variant	MODIFIER	NCSTN	ENSG00000162736	Transcript	ENST00000491390.1	processed_transcript	-	-	-	-	-	-	-	-	-	rs114942152	21146	1	-	HGNC	17091	-	-	-	-	-	-	-	-	-	-	-	0.009
rs114942152	1:160347870-160347870	G	downstream_gene_variant	MODIFIER	NCSTN	ENSG00000162736	Transcript	ENST00000491390.1	processed_transcript	-	-	-	-	-	-	-	-	-	rs114942152	21146	1	-	HGNC	17091	-	-	-	-	-	-	-	-	-	-	-	-
rs114942152	1:160347870-160347870	C	upstream_gene_variant	MODIFIER	PEX19	ENSG00000162735	Transcript	ENST00000495624.1	protein_coding	-	-	-	-	-	-	-	-	-	rs114942152	95936	-1	cds_start_NF	HGNC	9713	-	-	-	-	-	-	-	-	-	-	-	0.009
rs114942152	1:160347870-160347870	G	upstream_gene_variant	MODIFIER	PEX19	ENSG00000162735	Transcript	ENST00000495624.1	protein_coding	-	-	-	-	-	-	-	-	-	rs114942152	95936	-1	cds_start_NF	HGNC	9713	-	-	-	-	-	-	-	-	-	-	-	-
rs114942152	1:160347870-160347870	C	upstream_gene_variant	MODIFIER	DCAF8	ENSG00000132716	Transcript	ENST00000495887.1	protein_coding	-	-	-	-	-	-	-	-	-	rs114942152	116278	-1	cds_end_NF	HGNC	24891	-	-	-	-	-	-	-	-	-	-	-	0.009
rs114942152	1:160347870-160347870	G	upstream_gene_variant	MODIFIER	DCAF8	ENSG00000132716	Transcript	ENST00000495887.1	protein_coding	-	-	-	-	-	-	-	-	-	rs114942152	116278	-1	cds_end_NF	HGNC	24891	-	-	-	-	-	-	-	-	-	-	-	-
rs114942152	1:160347870-160347870	C	upstream_gene_variant	MODIFIER	DCAF8	ENSG00000132716	Transcript	ENST00000497354.1	retained_intron	-	-	-	-	-	-	-	-	-	rs114942152	157146	-1	-	HGNC	24891	-	-	-	-	-	-	-	-	-	-	-	0.009
rs114942152	1:160347870-160347870	G	upstream_gene_variant	MODIFIER	DCAF8	ENSG00000132716	Transcript	ENST00000497354.1	retained_intron	-	-	-	-	-	-	-	-	-	rs114942152	157146	-1	-	HGNC	24891	-	-	-	-	-	-	-	-	-	-	-	-
rs114942152	1:160347870-160347870	C	upstream_gene_variant	MODIFIER	PEX19	ENSG00000162735	Transcript	ENST00000524939.1	retained_intron	-	-	-	-	-	-	-	-	-	rs114942152	92939	-1	-	HGNC	9713	-	-	-	-	-	-	-	-	-	-	-	0.009
rs114942152	1:160347870-160347870	G	upstream_gene_variant	MODIFIER	PEX19	ENSG00000162735	Transcript	ENST00000524939.1	retained_intron	-	-	-	-	-	-	-	-	-	rs114942152	92939	-1	-	HGNC	9713	-	-	-	-	-	-	-	-	-	-	-	-
rs114942152	1:160347870-160347870	C	upstream_gene_variant	MODIFIER	PEX19	ENSG00000162735	Transcript	ENST00000532508.1	processed_transcript	-	-	-	-	-	-	-	-	-	rs114942152	92984	-1	-	HGNC	9713	-	-	-	-	-	-	-	-	-	-	-	0.009
rs114942152	1:160347870-160347870	G	upstream_gene_variant	MODIFIER	PEX19	ENSG00000162735	Transcript	ENST00000532508.1	processed_transcript	-	-	-	-	-	-	-	-	-	rs114942152	92984	-1	-	HGNC	9713	-	-	-	-	-	-	-	-	-	-	-	-
rs114942152	1:160347870-160347870	C	upstream_gene_variant	MODIFIER	PEX19	ENSG00000162735	Transcript	ENST00000532516.1	retained_intron	-	-	-	-	-	-	-	-	-	rs114942152	95561	-1	-	HGNC	9713	-	-	-	-	-	-	-	-	-	-	-	0.009
rs114942152	1:160347870-160347870	G	upstream_gene_variant	MODIFIER	PEX19	ENSG00000162735	Transcript	ENST00000532516.1	retained_intron	-	-	-	-	-	-	-	-	-	rs114942152	95561	-1	-	HGNC	9713	-	-	-	-	-	-	-	-	-	-	-	-
rs114942152	1:160347870-160347870	C	upstream_gene_variant	MODIFIER	PEX19	ENSG00000162735	Transcript	ENST00000532643.1	nonsense_mediated_decay	-	-	-	-	-	-	-	-	-	rs114942152	92934	-1	-	HGNC	9713	-	-	-	-	-	-	-	-	-	-	-	0.009
rs114942152	1:160347870-160347870	G	upstream_gene_variant	MODIFIER	PEX19	ENSG00000162735	Transcript	ENST00000532643.1	nonsense_mediated_decay	-	-	-	-	-	-	-	-	-	rs114942152	92934	-1	-	HGNC	9713	-	-	-	-	-	-	-	-	-	-	-	-
rs114942152	1:160347870-160347870	C	upstream_gene_variant	MODIFIER	PEX19	ENSG00000162735	Transcript	ENST00000533104.1	processed_transcript	-	-	-	-	-	-	-	-	-	rs114942152	92947	-1	-	HGNC	9713	-	-	-	-	-	-	-	-	-	-	-	0.009
rs114942152	1:160347870-160347870	G	upstream_gene_variant	MODIFIER	PEX19	ENSG00000162735	Transcript	ENST00000533104.1	processed_transcript	-	-	-	-	-	-	-	-	-	rs114942152	92947	-1	-	HGNC	9713	-	-	-	-	-	-	-	-	-	-	-	-
rs114942152	1:160347870-160347870	C	upstream_gene_variant	MODIFIER	PEX19	ENSG00000162735	Transcript	ENST00000533699.1	processed_transcript	-	-	-	-	-	-	-	-	-	rs114942152	91732	-1	-	HGNC	9713	-	-	-	-	-	-	-	-	-	-	-	0.009
rs114942152	1:160347870-160347870	G	upstream_gene_variant	MODIFIER	PEX19	ENSG00000162735	Transcript	ENST00000533699.1	processed_transcript	-	-	-	-	-	-	-	-	-	rs114942152	91732	-1	-	HGNC	9713	-	-	-	-	-	-	-	-	-	-	-	-
rs114942152	1:160347870-160347870	C	downstream_gene_variant	MODIFIER	CD84	ENSG00000066294	Transcript	ENST00000534968.1	protein_coding	-	-	-	-	-	-	-	-	-	rs114942152	163015	-1	-	HGNC	1704	-	-	-	-	-	-	-	-	-	-	-	0.009
rs114942152	1:160347870-160347870	G	downstream_gene_variant	MODIFIER	CD84	ENSG00000066294	Transcript	ENST00000534968.1	protein_coding	-	-	-	-	-	-	-	-	-	rs114942152	163015	-1	-	HGNC	1704	-	-	-	-	-	-	-	-	-	-	-	-
rs114942152	1:160347870-160347870	C	downstream_gene_variant	MODIFIER	NCSTN	ENSG00000162736	Transcript	ENST00000535857.1	protein_coding	-	-	-	-	-	-	-	-	-	rs114942152	19557	1	-	HGNC	17091	-	-	-	-	-	-	-	-	-	-	-	0.009
rs114942152	1:160347870-160347870	G	downstream_gene_variant	MODIFIER	NCSTN	ENSG00000162736	Transcript	ENST00000535857.1	protein_coding	-	-	-	-	-	-	-	-	-	rs114942152	19557	1	-	HGNC	17091	-	-	-	-	-	-	-	-	-	-	-	-
rs114942152	1:160347870-160347870	C	downstream_gene_variant	MODIFIER	SLAMF1	ENSG00000117090	Transcript	ENST00000538290.1	protein_coding	-	-	-	-	-	-	-	-	-	rs114942152	232657	-1	-	HGNC	10903	-	-	-	-	-	-	-	-	-	-	-	0.009
rs114942152	1:160347870-160347870	G	downstream_gene_variant	MODIFIER	SLAMF1	ENSG00000117090	Transcript	ENST00000538290.1	protein_coding	-	-	-	-	-	-	-	-	-	rs114942152	232657	-1	-	HGNC	10903	-	-	-	-	-	-	-	-	-	-	-	-
rs114942152	1:160347870-160347870	C	upstream_gene_variant	MODIFIER	COPA	ENSG00000122218	Transcript	ENST00000541366.1	retained_intron	-	-	-	-	-	-	-	-	-	rs114942152	34821	-1	-	HGNC	2230	-	-	-	-	-	-	-	-	-	-	-	0.009
rs114942152	1:160347870-160347870	G	upstream_gene_variant	MODIFIER	COPA	ENSG00000122218	Transcript	ENST00000541366.1	retained_intron	-	-	-	-	-	-	-	-	-	rs114942152	34821	-1	-	HGNC	2230	-	-	-	-	-	-	-	-	-	-	-	-
rs114942152	1:160347870-160347870	C	upstream_gene_variant	MODIFIER	COPA	ENSG00000122218	Transcript	ENST00000545266.1	retained_intron	-	-	-	-	-	-	-	-	-	rs114942152	37872	-1	-	HGNC	2230	-	-	-	-	-	-	-	-	-	-	-	0.009
rs114942152	1:160347870-160347870	G	upstream_gene_variant	MODIFIER	COPA	ENSG00000122218	Transcript	ENST00000545266.1	retained_intron	-	-	-	-	-	-	-	-	-	rs114942152	37872	-1	-	HGNC	2230	-	-	-	-	-	-	-	-	-	-	-	-
rs114942152	1:160347870-160347870	C	upstream_gene_variant	MODIFIER	COPA	ENSG00000122218	Transcript	ENST00000545284.1	retained_intron	-	-	-	-	-	-	-	-	-	rs114942152	78801	-1	-	HGNC	2230	-	-	-	-	-	-	-	-	-	-	-	0.009
rs114942152	1:160347870-160347870	G	upstream_gene_variant	MODIFIER	COPA	ENSG00000122218	Transcript	ENST00000545284.1	retained_intron	-	-	-	-	-	-	-	-	-	rs114942152	78801	-1	-	HGNC	2230	-	-	-	-	-	-	-	-	-	-	-	-
rs114942152	1:160347870-160347870	C	upstream_gene_variant	MODIFIER	DCAF8	ENSG00000258465	Transcript	ENST00000556710.1	protein_coding	-	-	-	-	-	-	-	-	-	rs114942152	92950	-1	-	Uniprot_gn	24891	-	-	-	-	-	-	-	-	-	-	-	0.009
rs114942152	1:160347870-160347870	G	upstream_gene_variant	MODIFIER	DCAF8	ENSG00000258465	Transcript	ENST00000556710.1	protein_coding	-	-	-	-	-	-	-	-	-	rs114942152	92950	-1	-	Uniprot_gn	24891	-	-	-	-	-	-	-	-	-	-	-	-
rs114942152	1:160347870-160347870	C	downstream_gene_variant	MODIFIER	AL138930.2	ENSG00000264286	Transcript	ENST00000577282.1	miRNA	-	-	-	-	-	-	-	-	-	rs114942152	167568	-1	-	Clone_based_ensembl_gene	-	-	-	-	-	-	-	-	-	-	-	-	0.009
rs114942152	1:160347870-160347870	G	downstream_gene_variant	MODIFIER	AL138930.2	ENSG00000264286	Transcript	ENST00000577282.1	miRNA	-	-	-	-	-	-	-	-	-	rs114942152	167568	-1	-	Clone_based_ensembl_gene	-	-	-	-	-	-	-	-	-	-	-	-	-
rs114942152	1:160347870-160347870	C	downstream_gene_variant	MODIFIER	AL121987.1	ENSG00000265381	Transcript	ENST00000582216.1	miRNA	-	-	-	-	-	-	-	-	-	rs114942152	172616	1	-	Clone_based_ensembl_gene	-	-	-	-	-	-	-	-	-	-	-	-	0.009
rs114942152	1:160347870-160347870	G	downstream_gene_variant	MODIFIER	AL121987.1	ENSG00000265381	Transcript	ENST00000582216.1	miRNA	-	-	-	-	-	-	-	-	-	rs114942152	172616	1	-	Clone_based_ensembl_gene	-	-	-	-	-	-	-	-	-	-	-	-	-
rs114942152	1:160347870-160347870	C	upstream_gene_variant	MODIFIER	DCAF8	ENSG00000132716	Transcript	ENST00000608310.1	protein_coding	-	-	-	-	-	-	-	-	-	rs114942152	92950	-1	-	HGNC	24891	-	-	-	-	-	-	-	-	-	-	-	0.009
rs114942152	1:160347870-160347870	G	upstream_gene_variant	MODIFIER	DCAF8	ENSG00000132716	Transcript	ENST00000608310.1	protein_coding	-	-	-	-	-	-	-	-	-	rs114942152	92950	-1	-	HGNC	24891	-	-	-	-	-	-	-	-	-	-	-	-
rs114942152	1:160347870-160347870	C	upstream_gene_variant	MODIFIER	DCAF8	ENSG00000132716	Transcript	ENST00000610139.1	protein_coding	-	-	-	-	-	-	-	-	-	rs114942152	115655	-1	-	HGNC	24891	-	-	-	-	-	-	-	-	-	-	-	0.009
rs114942152	1:160347870-160347870	G	upstream_gene_variant	MODIFIER	DCAF8	ENSG00000132716	Transcript	ENST00000610139.1	protein_coding	-	-	-	-	-	-	-	-	-	rs114942152	115655	-1	-	HGNC	24891	-	-	-	-	-	-	-	-	-	-	-	-
rs79943341	1:177947481-177947481	G	upstream_gene_variant	MODIFIER	SEC16B	ENSG00000120341	Transcript	ENST00000308284.6	protein_coding	-	-	-	-	-	-	-	-	-	rs79943341	8431	-1	-	HGNC	30301	-	-	-	-	-	-	-	-	-	-	-	0.0078
rs79943341	1:177947481-177947481	G	upstream_gene_variant	MODIFIER	SEC16B	ENSG00000120341	Transcript	ENST00000327037.4	processed_transcript	-	-	-	-	-	-	-	-	-	rs79943341	29702	-1	-	HGNC	30301	-	-	-	-	-	-	-	-	-	-	-	0.0078
rs79943341	1:177947481-177947481	G	intron_variant,non_coding_transcript_variant	MODIFIER	RP4-798P15.3	ENSG00000254154	Transcript	ENST00000354921.3	processed_transcript	-	4/30	-	-	-	-	-	-	-	rs79943341	-	-1	-	Clone_based_vega_gene	-	-	-	-	-	-	-	-	-	-	-	-	0.0078
rs79943341	1:177947481-177947481	G	upstream_gene_variant	MODIFIER	RASAL2	ENSG00000075391	Transcript	ENST00000367649.3	protein_coding	-	-	-	-	-	-	-	-	-	rs79943341	115795	1	-	HGNC	9874	-	-	-	-	-	-	-	-	-	-	-	0.0078
rs79943341	1:177947481-177947481	G	downstream_gene_variant	MODIFIER	RASAL2-AS1	ENSG00000224687	Transcript	ENST00000419458.1	lincRNA	-	-	-	-	-	-	-	-	-	rs79943341	113163	-1	-	HGNC	44170	-	-	-	-	-	-	-	-	-	-	-	0.0078
rs79943341	1:177947481-177947481	G	downstream_gene_variant	MODIFIER	RASAL2-AS1	ENSG00000224687	Transcript	ENST00000421505.1	lincRNA	-	-	-	-	-	-	-	-	-	rs79943341	113162	-1	-	HGNC	44170	-	-	-	-	-	-	-	-	-	-	-	0.0078
rs79943341	1:177947481-177947481	G	upstream_gene_variant	MODIFIER	SEC16B	ENSG00000120341	Transcript	ENST00000441371.1	processed_transcript	-	-	-	-	-	-	-	-	-	rs79943341	49861	-1	-	HGNC	30301	-	-	-	-	-	-	-	-	-	-	-	0.0078
rs79943341	1:177947481-177947481	G	upstream_gene_variant	MODIFIER	RASAL2	ENSG00000075391	Transcript	ENST00000448150.3	protein_coding	-	-	-	-	-	-	-	-	-	rs79943341	115383	1	-	HGNC	9874	-	-	-	-	-	-	-	-	-	-	-	0.0078
rs79943341	1:177947481-177947481	G	downstream_gene_variant	MODIFIER	RASAL2-AS1	ENSG00000224687	Transcript	ENST00000452867.1	lincRNA	-	-	-	-	-	-	-	-	-	rs79943341	114804	-1	-	HGNC	44170	-	-	-	-	-	-	-	-	-	-	-	0.0078
rs79943341	1:177947481-177947481	G	downstream_gene_variant	MODIFIER	RP11-568K15.1	ENSG00000242193	Transcript	ENST00000462729.1	unitary_pseudogene	-	-	-	-	-	-	-	-	-	rs79943341	29738	-1	-	Clone_based_vega_gene	-	-	-	-	-	-	-	-	-	-	-	-	0.0078
rs79943341	1:177947481-177947481	G	intron_variant,non_coding_transcript_variant	MODIFIER	RP4-798P15.3	ENSG00000254154	Transcript	ENST00000464428.2	retained_intron	-	4/26	-	-	-	-	-	-	-	rs79943341	-	-1	-	Clone_based_vega_gene	-	-	-	-	-	-	-	-	-	-	-	-	0.0078
rs79943341	1:177947481-177947481	G	upstream_gene_variant	MODIFIER	SEC16B	ENSG00000120341	Transcript	ENST00000464631.2	protein_coding	-	-	-	-	-	-	-	-	-	rs79943341	8133	-1	-	HGNC	30301	-	-	-	-	-	-	-	-	-	-	-	0.0078
rs79943341	1:177947481-177947481	G	upstream_gene_variant	MODIFIER	RASAL2	ENSG00000075391	Transcript	ENST00000465723.1	processed_transcript	-	-	-	-	-	-	-	-	-	rs79943341	142615	1	-	HGNC	9874	-	-	-	-	-	-	-	-	-	-	-	0.0078
rs79943341	1:177947481-177947481	G	intron_variant,non_coding_transcript_variant	MODIFIER	RP4-798P15.3	ENSG00000254154	Transcript	ENST00000466953.2	retained_intron	-	1/23	-	-	-	-	-	-	-	rs79943341	-	-1	-	Clone_based_vega_gene	-	-	-	-	-	-	-	-	-	-	-	-	0.0078
rs79943341	1:177947481-177947481	G	downstream_gene_variant	MODIFIER	RP11-568K15.1	ENSG00000242193	Transcript	ENST00000476232.2	processed_transcript	-	-	-	-	-	-	-	-	-	rs79943341	27790	-1	-	Clone_based_vega_gene	-	-	-	-	-	-	-	-	-	-	-	-	0.0078
rs79943341	1:177947481-177947481	G	downstream_gene_variant	MODIFIER	RP11-568K15.1	ENSG00000242193	Transcript	ENST00000481349.1	processed_transcript	-	-	-	-	-	-	-	-	-	rs79943341	56928	-1	-	Clone_based_vega_gene	-	-	-	-	-	-	-	-	-	-	-	-	0.0078
rs79943341	1:177947481-177947481	G	upstream_gene_variant	MODIFIER	SEC16B	ENSG00000120341	Transcript	ENST00000495165.1	processed_transcript	-	-	-	-	-	-	-	-	-	rs79943341	41980	-1	-	HGNC	30301	-	-	-	-	-	-	-	-	-	-	-	0.0078
rs79943341	1:177947481-177947481	G	downstream_gene_variant	MODIFIER	RP11-568K15.1	ENSG00000242193	Transcript	ENST00000512906.1	processed_transcript	-	-	-	-	-	-	-	-	-	rs79943341	44065	-1	-	Clone_based_vega_gene	-	-	-	-	-	-	-	-	-	-	-	-	0.0078
rs79943341	1:177947481-177947481	G	upstream_gene_variant	MODIFIER	SEC16B	ENSG00000120341	Transcript	ENST00000526773.2	retained_intron	-	-	-	-	-	-	-	-	-	rs79943341	19927	-1	-	HGNC	30301	-	-	-	-	-	-	-	-	-	-	-	0.0078
rs79943341	1:177947481-177947481	G	upstream_gene_variant	MODIFIER	SEC16B	ENSG00000120341	Transcript	ENST00000527976.1	protein_coding	-	-	-	-	-	-	-	-	-	rs79943341	19443	-1	cds_start_NF,cds_end_NF	HGNC	30301	-	-	-	-	-	-	-	-	-	-	-	0.0078
rs79943341	1:177947481-177947481	G	intron_variant,NMD_transcript_variant	MODIFIER	SEC16B	ENSG00000120341	Transcript	ENST00000528461.1	nonsense_mediated_decay	-	1/24	-	-	-	-	-	-	-	rs79943341	-	-1	-	HGNC	30301	-	-	-	-	-	-	-	-	-	-	-	0.0078
rs79943341	1:177947481-177947481	G	downstream_gene_variant	MODIFIER	RP11-21M7.2	ENSG00000270575	Transcript	ENST00000605307.1	processed_pseudogene	-	-	-	-	-	-	-	-	-	rs79943341	215996	-1	-	Clone_based_vega_gene	-	-	-	-	-	-	-	-	-	-	-	-	0.0078
rs79943341	1:177947481-177947481	G	regulatory_region_variant	MODIFIER	-	-	RegulatoryFeature	ENSR00000951933	CTCF_binding_site	-	-	-	-	-	-	-	-	-	rs79943341	-	-	-	-	-	-	-	-	-	-	-	-	-	-	-	-	0.0078
rs7543930	1:178019772-178019772	G	upstream_gene_variant	MODIFIER	SEC16B	ENSG00000120341	Transcript	ENST00000308284.6	protein_coding	-	-	-	-	-	-	-	-	-	rs7543930	80722	-1	-	HGNC	30301	-	-	-	-	-	-	-	-	-	-	-	0.0683
rs7543930	1:178019772-178019772	G	upstream_gene_variant	MODIFIER	SEC16B	ENSG00000120341	Transcript	ENST00000327037.4	processed_transcript	-	-	-	-	-	-	-	-	-	rs7543930	101993	-1	-	HGNC	30301	-	-	-	-	-	-	-	-	-	-	-	0.0683
rs7543930	1:178019772-178019772	G	upstream_gene_variant	MODIFIER	RP4-798P15.3	ENSG00000254154	Transcript	ENST00000354921.3	processed_transcript	-	-	-	-	-	-	-	-	-	rs7543930	28093	-1	-	Clone_based_vega_gene	-	-	-	-	-	-	-	-	-	-	-	-	0.0683
rs7543930	1:178019772-178019772	G	upstream_gene_variant	MODIFIER	RASAL2	ENSG00000075391	Transcript	ENST00000367649.3	protein_coding	-	-	-	-	-	-	-	-	-	rs7543930	43504	1	-	HGNC	9874	-	-	-	-	-	-	-	-	-	-	-	0.0683
rs7543930	1:178019772-178019772	G	downstream_gene_variant	MODIFIER	RASAL2-AS1	ENSG00000224687	Transcript	ENST00000419458.1	lincRNA	-	-	-	-	-	-	-	-	-	rs7543930	40872	-1	-	HGNC	44170	-	-	-	-	-	-	-	-	-	-	-	0.0683
rs7543930	1:178019772-178019772	G	downstream_gene_variant	MODIFIER	RASAL2-AS1	ENSG00000224687	Transcript	ENST00000421505.1	lincRNA	-	-	-	-	-	-	-	-	-	rs7543930	40871	-1	-	HGNC	44170	-	-	-	-	-	-	-	-	-	-	-	0.0683
rs7543930	1:178019772-178019772	G	upstream_gene_variant	MODIFIER	SEC16B	ENSG00000120341	Transcript	ENST00000441371.1	processed_transcript	-	-	-	-	-	-	-	-	-	rs7543930	122152	-1	-	HGNC	30301	-	-	-	-	-	-	-	-	-	-	-	0.0683
rs7543930	1:178019772-178019772	G	upstream_gene_variant	MODIFIER	RASAL2	ENSG00000075391	Transcript	ENST00000448150.3	protein_coding	-	-	-	-	-	-	-	-	-	rs7543930	43092	1	-	HGNC	9874	-	-	-	-	-	-	-	-	-	-	-	0.0683
rs7543930	1:178019772-178019772	G	downstream_gene_variant	MODIFIER	RASAL2-AS1	ENSG00000224687	Transcript	ENST00000452867.1	lincRNA	-	-	-	-	-	-	-	-	-	rs7543930	42513	-1	-	HGNC	44170	-	-	-	-	-	-	-	-	-	-	-	0.0683
rs7543930	1:178019772-178019772	G	upstream_gene_variant	MODIFIER	RP11-568K15.1	ENSG00000242193	Transcript	ENST00000462729.1	unitary_pseudogene	-	-	-	-	-	-	-	-	-	rs7543930	12691	-1	-	Clone_based_vega_gene	-	-	-	-	-	-	-	-	-	-	-	-	0.0683
rs7543930	1:178019772-178019772	G	upstream_gene_variant	MODIFIER	RP4-798P15.3	ENSG00000254154	Transcript	ENST00000464428.2	retained_intron	-	-	-	-	-	-	-	-	-	rs7543930	12630	-1	-	Clone_based_vega_gene	-	-	-	-	-	-	-	-	-	-	-	-	0.0683
rs7543930	1:178019772-178019772	G	upstream_gene_variant	MODIFIER	SEC16B	ENSG00000120341	Transcript	ENST00000464631.2	protein_coding	-	-	-	-	-	-	-	-	-	rs7543930	80424	-1	-	HGNC	30301	-	-	-	-	-	-	-	-	-	-	-	0.0683
rs7543930	1:178019772-178019772	G	upstream_gene_variant	MODIFIER	RASAL2	ENSG00000075391	Transcript	ENST00000465723.1	processed_transcript	-	-	-	-	-	-	-	-	-	rs7543930	70324	1	-	HGNC	9874	-	-	-	-	-	-	-	-	-	-	-	0.0683
rs7543930	1:178019772-178019772	G	upstream_gene_variant	MODIFIER	RP4-798P15.3	ENSG00000254154	Transcript	ENST00000466953.2	retained_intron	-	-	-	-	-	-	-	-	-	rs7543930	28050	-1	-	Clone_based_vega_gene	-	-	-	-	-	-	-	-	-	-	-	-	0.0683
rs7543930	1:178019772-178019772	G	upstream_gene_variant	MODIFIER	RP11-568K15.1	ENSG00000242193	Transcript	ENST00000476232.2	processed_transcript	-	-	-	-	-	-	-	-	-	rs7543930	12687	-1	-	Clone_based_vega_gene	-	-	-	-	-	-	-	-	-	-	-	-	0.0683
rs7543930	1:178019772-178019772	G	upstream_gene_variant	MODIFIER	RP11-568K15.1	ENSG00000242193	Transcript	ENST00000481349.1	processed_transcript	-	-	-	-	-	-	-	-	-	rs7543930	12713	-1	-	Clone_based_vega_gene	-	-	-	-	-	-	-	-	-	-	-	-	0.0683
rs7543930	1:178019772-178019772	G	upstream_gene_variant	MODIFIER	SEC16B	ENSG00000120341	Transcript	ENST00000495165.1	processed_transcript	-	-	-	-	-	-	-	-	-	rs7543930	114271	-1	-	HGNC	30301	-	-	-	-	-	-	-	-	-	-	-	0.0683
rs7543930	1:178019772-178019772	G	upstream_gene_variant	MODIFIER	RP11-568K15.1	ENSG00000242193	Transcript	ENST00000512906.1	processed_transcript	-	-	-	-	-	-	-	-	-	rs7543930	12690	-1	-	Clone_based_vega_gene	-	-	-	-	-	-	-	-	-	-	-	-	0.0683
rs7543930	1:178019772-178019772	G	upstream_gene_variant	MODIFIER	SEC16B	ENSG00000120341	Transcript	ENST00000526773.2	retained_intron	-	-	-	-	-	-	-	-	-	rs7543930	92218	-1	-	HGNC	30301	-	-	-	-	-	-	-	-	-	-	-	0.0683
rs7543930	1:178019772-178019772	G	upstream_gene_variant	MODIFIER	SEC16B	ENSG00000120341	Transcript	ENST00000527976.1	protein_coding	-	-	-	-	-	-	-	-	-	rs7543930	91734	-1	cds_start_NF,cds_end_NF	HGNC	30301	-	-	-	-	-	-	-	-	-	-	-	0.0683
rs7543930	1:178019772-178019772	G	upstream_gene_variant	MODIFIER	SEC16B	ENSG00000120341	Transcript	ENST00000528461.1	nonsense_mediated_decay	-	-	-	-	-	-	-	-	-	rs7543930	66334	-1	-	HGNC	30301	-	-	-	-	-	-	-	-	-	-	-	0.0683
rs7543930	1:178019772-178019772	G	downstream_gene_variant	MODIFIER	RP11-21M7.2	ENSG00000270575	Transcript	ENST00000605307.1	processed_pseudogene	-	-	-	-	-	-	-	-	-	rs7543930	143705	-1	-	Clone_based_vega_gene	-	-	-	-	-	-	-	-	-	-	-	-	0.0683
rs75448875	1:182425974-182425974	A	downstream_gene_variant	MODIFIER	RGS8	ENSG00000135824	Transcript	ENST00000258302.4	protein_coding	-	-	-	-	-	-	-	-	-	rs75448875	189818	-1	-	HGNC	16810	-	-	-	-	-	-	-	-	-	-	-	0.0074
rs75448875	1:182425974-182425974	A	intron_variant	MODIFIER	RGSL1	ENSG00000121446	Transcript	ENST00000294854.8	protein_coding	-	2/21	-	-	-	-	-	-	-	rs75448875	-	1	-	HGNC	18636	-	-	-	-	-	-	-	-	-	-	-	0.0074
rs75448875	1:182425974-182425974	A	upstream_gene_variant	MODIFIER	GLUL	ENSG00000135821	Transcript	ENST00000311223.5	protein_coding	-	-	-	-	-	-	-	-	-	rs75448875	64633	-1	-	HGNC	4341	-	-	-	-	-	-	-	-	-	-	-	0.0074
rs75448875	1:182425974-182425974	A	upstream_gene_variant	MODIFIER	GLUL	ENSG00000135821	Transcript	ENST00000331872.6	protein_coding	-	-	-	-	-	-	-	-	-	rs75448875	64633	-1	-	HGNC	4341	-	-	-	-	-	-	-	-	-	-	-	0.0074
rs75448875	1:182425974-182425974	A	upstream_gene_variant	MODIFIER	GLUL	ENSG00000135821	Transcript	ENST00000339526.4	protein_coding	-	-	-	-	-	-	-	-	-	rs75448875	65047	-1	-	HGNC	4341	-	-	-	-	-	-	-	-	-	-	-	0.0074
rs75448875	1:182425974-182425974	A	downstream_gene_variant	MODIFIER	RGS8	ENSG00000135824	Transcript	ENST00000367556.1	protein_coding	-	-	-	-	-	-	-	-	-	rs75448875	189896	-1	-	HGNC	16810	-	-	-	-	-	-	-	-	-	-	-	0.0074
rs75448875	1:182425974-182425974	A	downstream_gene_variant	MODIFIER	RGS8	ENSG00000135824	Transcript	ENST00000367557.4	protein_coding	-	-	-	-	-	-	-	-	-	rs75448875	189847	-1	-	HGNC	16810	-	-	-	-	-	-	-	-	-	-	-	0.0074
rs75448875	1:182425974-182425974	A	downstream_gene_variant	MODIFIER	RGS16	ENSG00000143333	Transcript	ENST00000367558.5	protein_coding	-	-	-	-	-	-	-	-	-	rs75448875	141784	-1	-	HGNC	9997	-	-	-	-	-	-	-	-	-	-	-	0.0074
rs75448875	1:182425974-182425974	A	downstream_gene_variant	MODIFIER	RNASEL	ENSG00000135828	Transcript	ENST00000367559.3	protein_coding	-	-	-	-	-	-	-	-	-	rs75448875	116795	-1	-	HGNC	10050	-	-	-	-	-	-	-	-	-	-	-	0.0074
rs75448875	1:182425974-182425974	A	intron_variant,non_coding_transcript_variant	MODIFIER	RGSL1	ENSG00000121446	Transcript	ENST00000367561.5	retained_intron	-	2/7	-	-	-	-	-	-	-	rs75448875	-	1	-	HGNC	18636	-	-	-	-	-	-	-	-	-	-	-	0.0074
rs75448875	1:182425974-182425974	A	downstream_gene_variant	MODIFIER	LINC00272	ENSG00000203729	Transcript	ENST00000367563.3	lincRNA	-	-	-	-	-	-	-	-	-	rs75448875	42024	1	-	HGNC	26898	-	-	-	-	-	-	-	-	-	-	-	0.0074
rs75448875	1:182425974-182425974	A	upstream_gene_variant	MODIFIER	TEDDM1	ENSG00000203730	Transcript	ENST00000367565.1	protein_coding	-	-	-	-	-	-	-	-	-	rs75448875	56223	-1	-	HGNC	30233	-	-	-	-	-	-	-	-	-	-	-	0.0074
rs75448875	1:182425974-182425974	A	downstream_gene_variant	MODIFIER	RNU6-152P	ENSG00000206764	Transcript	ENST00000384037.1	snRNA	-	-	-	-	-	-	-	-	-	rs75448875	129665	1	-	HGNC	47115	-	-	-	-	-	-	-	-	-	-	-	0.0074
rs75448875	1:182425974-182425974	A	downstream_gene_variant	MODIFIER	TEDDM1P1	ENSG00000233537	Transcript	ENST00000414169.1	unitary_pseudogene	-	-	-	-	-	-	-	-	-	rs75448875	14477	1	-	HGNC	42447	-	-	-	-	-	-	-	-	-	-	-	0.0074
rs75448875	1:182425974-182425974	A	upstream_gene_variant	MODIFIER	RGSL1	ENSG00000121446	Transcript	ENST00000415960.2	nonsense_mediated_decay	-	-	-	-	-	-	-	-	-	rs75448875	17683	1	cds_start_NF	HGNC	18636	-	-	-	-	-	-	-	-	-	-	-	0.0074
rs75448875	1:182425974-182425974	A	intron_variant,NMD_transcript_variant	MODIFIER	RGSL1	ENSG00000121446	Transcript	ENST00000416676.1	nonsense_mediated_decay	-	2/7	-	-	-	-	-	-	-	rs75448875	-	1	-	HGNC	18636	-	-	-	-	-	-	-	-	-	-	-	0.0074
rs75448875	1:182425974-182425974	A	upstream_gene_variant	MODIFIER	GLUL	ENSG00000135821	Transcript	ENST00000417584.2	protein_coding	-	-	-	-	-	-	-	-	-	rs75448875	65435	-1	-	HGNC	4341	-	-	-	-	-	-	-	-	-	-	-	0.0074
rs75448875	1:182425974-182425974	A	intron_variant,NMD_transcript_variant	MODIFIER	RGSL1	ENSG00000121446	Transcript	ENST00000422241.1	nonsense_mediated_decay	-	2/7	-	-	-	-	-	-	-	rs75448875	-	1	-	HGNC	18636	-	-	-	-	-	-	-	-	-	-	-	0.0074
rs75448875	1:182425974-182425974	A	downstream_gene_variant	MODIFIER	RP11-416K24.2	ENSG00000231684	Transcript	ENST00000423841.1	processed_pseudogene	-	-	-	-	-	-	-	-	-	rs75448875	120505	1	-	Clone_based_vega_gene	-	-	-	-	-	-	-	-	-	-	-	-	0.0074
rs75448875	1:182425974-182425974	A	intron_variant,non_coding_transcript_variant	MODIFIER	RGSL1	ENSG00000121446	Transcript	ENST00000426890.1	processed_transcript	-	2/6	-	-	-	-	-	-	-	rs75448875	-	1	-	HGNC	18636	-	-	-	-	-	-	-	-	-	-	-	0.0074
rs75448875	1:182425974-182425974	A	intron_variant,non_coding_transcript_variant	MODIFIER	RGSL1	ENSG00000121446	Transcript	ENST00000427189.1	processed_transcript	-	3/4	-	-	-	-	-	-	-	rs75448875	-	1	-	HGNC	18636	-	-	-	-	-	-	-	-	-	-	-	0.0074
rs75448875	1:182425974-182425974	A	upstream_gene_variant	MODIFIER	RGSL1	ENSG00000121446	Transcript	ENST00000436031.1	retained_intron	-	-	-	-	-	-	-	-	-	rs75448875	36116	1	-	HGNC	18636	-	-	-	-	-	-	-	-	-	-	-	0.0074
rs75448875	1:182425974-182425974	A	intron_variant	MODIFIER	RGSL1	ENSG00000121446	Transcript	ENST00000437548.1	protein_coding	-	2/6	-	-	-	-	-	-	-	rs75448875	-	1	cds_end_NF	HGNC	18636	-	-	-	-	-	-	-	-	-	-	-	0.0074
rs75448875	1:182425974-182425974	A	intron_variant,NMD_transcript_variant	MODIFIER	RGSL1	ENSG00000121446	Transcript	ENST00000443996.2	nonsense_mediated_decay	-	2/21	-	-	-	-	-	-	-	rs75448875	-	1	-	HGNC	18636	-	-	-	-	-	-	-	-	-	-	-	0.0074
rs75448875	1:182425974-182425974	A	downstream_gene_variant	MODIFIER	RNASEL	ENSG00000135828	Transcript	ENST00000444138.1	protein_coding	-	-	-	-	-	-	-	-	-	rs75448875	116798	-1	-	HGNC	10050	-	-	-	-	-	-	-	-	-	-	-	0.0074
rs75448875	1:182425974-182425974	A	intron_variant,non_coding_transcript_variant	MODIFIER	RGSL1	ENSG00000121446	Transcript	ENST00000444367.1	retained_intron	-	1/3	-	-	-	-	-	-	-	rs75448875	-	1	-	HGNC	18636	-	-	-	-	-	-	-	-	-	-	-	0.0074
rs75448875	1:182425974-182425974	A	downstream_gene_variant	MODIFIER	RP11-416K24.2	ENSG00000231684	Transcript	ENST00000445515.2	processed_pseudogene	-	-	-	-	-	-	-	-	-	rs75448875	120499	1	-	Clone_based_vega_gene	-	-	-	-	-	-	-	-	-	-	-	-	0.0074
rs75448875	1:182425974-182425974	A	intron_variant	MODIFIER	RGSL1	ENSG00000121446	Transcript	ENST00000447374.1	protein_coding	-	2/4	-	-	-	-	-	-	-	rs75448875	-	1	cds_end_NF	HGNC	18636	-	-	-	-	-	-	-	-	-	-	-	0.0074
rs75448875	1:182425974-182425974	A	upstream_gene_variant	MODIFIER	GS1-122H1.2	ENSG00000228918	Transcript	ENST00000449842.1	lincRNA	-	-	-	-	-	-	-	-	-	rs75448875	142778	-1	-	Clone_based_vega_gene	-	-	-	-	-	-	-	-	-	-	-	-	0.0074
rs75448875	1:182425974-182425974	A	downstream_gene_variant	MODIFIER	RP11-416K24.1	ENSG00000228664	Transcript	ENST00000451731.1	processed_pseudogene	-	-	-	-	-	-	-	-	-	rs75448875	127832	1	-	Clone_based_vega_gene	-	-	-	-	-	-	-	-	-	-	-	-	0.0074
rs75448875	1:182425974-182425974	A	upstream_gene_variant	MODIFIER	RGSL1	ENSG00000121446	Transcript	ENST00000456971.2	processed_transcript	-	-	-	-	-	-	-	-	-	rs75448875	50362	1	-	HGNC	18636	-	-	-	-	-	-	-	-	-	-	-	0.0074
rs75448875	1:182425974-182425974	A	upstream_gene_variant	MODIFIER	GLUL	ENSG00000135821	Transcript	ENST00000461447.1	processed_transcript	-	-	-	-	-	-	-	-	-	rs75448875	70900	-1	-	HGNC	4341	-	-	-	-	-	-	-	-	-	-	-	0.0074
rs75448875	1:182425974-182425974	A	upstream_gene_variant	MODIFIER	GLUL	ENSG00000135821	Transcript	ENST00000462444.1	processed_transcript	-	-	-	-	-	-	-	-	-	rs75448875	65065	-1	-	HGNC	4341	-	-	-	-	-	-	-	-	-	-	-	0.0074
rs75448875	1:182425974-182425974	A	upstream_gene_variant	MODIFIER	GLUL	ENSG00000135821	Transcript	ENST00000463851.2	processed_transcript	-	-	-	-	-	-	-	-	-	rs75448875	65080	-1	-	HGNC	4341	-	-	-	-	-	-	-	-	-	-	-	0.0074
rs75448875	1:182425974-182425974	A	upstream_gene_variant	MODIFIER	GLUL	ENSG00000135821	Transcript	ENST00000475808.1	processed_transcript	-	-	-	-	-	-	-	-	-	rs75448875	67770	-1	-	HGNC	4341	-	-	-	-	-	-	-	-	-	-	-	0.0074
rs75448875	1:182425974-182425974	A	upstream_gene_variant	MODIFIER	GLUL	ENSG00000135821	Transcript	ENST00000480604.1	processed_transcript	-	-	-	-	-	-	-	-	-	rs75448875	65080	-1	-	HGNC	4341	-	-	-	-	-	-	-	-	-	-	-	0.0074
rs75448875	1:182425974-182425974	A	downstream_gene_variant	MODIFIER	RGS8	ENSG00000135824	Transcript	ENST00000483095.2	protein_coding	-	-	-	-	-	-	-	-	-	rs75448875	189265	-1	-	HGNC	16810	-	-	-	-	-	-	-	-	-	-	-	0.0074
rs75448875	1:182425974-182425974	A	upstream_gene_variant	MODIFIER	GLUL	ENSG00000135821	Transcript	ENST00000484996.1	processed_transcript	-	-	-	-	-	-	-	-	-	rs75448875	65066	-1	-	HGNC	4341	-	-	-	-	-	-	-	-	-	-	-	0.0074
rs75448875	1:182425974-182425974	A	upstream_gene_variant	MODIFIER	GLUL	ENSG00000135821	Transcript	ENST00000489818.1	processed_transcript	-	-	-	-	-	-	-	-	-	rs75448875	65049	-1	-	HGNC	4341	-	-	-	-	-	-	-	-	-	-	-	0.0074
rs75448875	1:182425974-182425974	A	upstream_gene_variant	MODIFIER	GLUL	ENSG00000135821	Transcript	ENST00000491322.1	processed_transcript	-	-	-	-	-	-	-	-	-	rs75448875	66535	-1	-	HGNC	4341	-	-	-	-	-	-	-	-	-	-	-	0.0074
rs75448875	1:182425974-182425974	A	downstream_gene_variant	MODIFIER	RGS8	ENSG00000135824	Transcript	ENST00000491420.2	processed_transcript	-	-	-	-	-	-	-	-	-	rs75448875	201530	-1	-	HGNC	16810	-	-	-	-	-	-	-	-	-	-	-	0.0074
rs75448875	1:182425974-182425974	A	downstream_gene_variant	MODIFIER	RGS8	ENSG00000135824	Transcript	ENST00000508450.1	protein_coding	-	-	-	-	-	-	-	-	-	rs75448875	209152	-1	cds_end_NF	HGNC	16810	-	-	-	-	-	-	-	-	-	-	-	0.0074
rs75448875	1:182425974-182425974	A	downstream_gene_variant	MODIFIER	RGS8	ENSG00000135824	Transcript	ENST00000515211.1	processed_transcript	-	-	-	-	-	-	-	-	-	rs75448875	210107	-1	-	HGNC	16810	-	-	-	-	-	-	-	-	-	-	-	0.0074
rs75448875	1:182425974-182425974	A	downstream_gene_variant	MODIFIER	RNASEL	ENSG00000135828	Transcript	ENST00000539397.1	protein_coding	-	-	-	-	-	-	-	-	-	rs75448875	121282	-1	-	HGNC	10050	-	-	-	-	-	-	-	-	-	-	-	0.0074
rs75448875	1:182425974-182425974	A	intron_variant	MODIFIER	RGSL1	ENSG00000121446	Transcript	ENST00000542961.1	protein_coding	-	2/19	-	-	-	-	-	-	-	rs75448875	-	1	-	HGNC	18636	-	-	-	-	-	-	-	-	-	-	-	0.0074
rs75448875	1:182425974-182425974	A	upstream_gene_variant	MODIFIER	RP11-317P15.4	ENSG00000261504	Transcript	ENST00000566297.1	lincRNA	-	-	-	-	-	-	-	-	-	rs75448875	158415	1	-	Clone_based_vega_gene	-	-	-	-	-	-	-	-	-	-	-	-	0.0074
rs75448875	1:182425974-182425974	A	downstream_gene_variant	MODIFIER	RP11-317P15.5	ENSG00000261185	Transcript	ENST00000570153.1	lincRNA	-	-	-	-	-	-	-	-	-	rs75448875	184977	-1	-	Clone_based_vega_gene	-	-	-	-	-	-	-	-	-	-	-	-	0.0074
rs75448875	1:182425974-182425974	A	upstream_gene_variant	MODIFIER	RP1-223H12.5	ENSG00000270443	Transcript	ENST00000605228.1	processed_pseudogene	-	-	-	-	-	-	-	-	-	rs75448875	22378	-1	-	Clone_based_vega_gene	-	-	-	-	-	-	-	-	-	-	-	-	0.0074
rs75448875	1:182425974-182425974	A	upstream_gene_variant	MODIFIER	GS1-122H1.2	ENSG00000228918	Transcript	ENST00000608183.1	lincRNA	-	-	-	-	-	-	-	-	-	rs75448875	212440	-1	-	Clone_based_vega_gene	-	-	-	-	-	-	-	-	-	-	-	-	0.0074
rs35921408	1:184029795-184029795	T	downstream_gene_variant	MODIFIER	RGL1	ENSG00000143344	Transcript	ENST00000304685.4	protein_coding	-	-	-	-	-	-	-	-	-	rs35921408	132130	1	-	HGNC	30281	-	-	-	-	-	-	-	-	-	-	-	0.0162
rs35921408	1:184029795-184029795	T	downstream_gene_variant	MODIFIER	RGL1	ENSG00000143344	Transcript	ENST00000360851.3	protein_coding	-	-	-	-	-	-	-	-	-	rs35921408	132130	1	-	HGNC	30281	-	-	-	-	-	-	-	-	-	-	-	0.0162
rs35921408	1:184029795-184029795	T	intron_variant	MODIFIER	TSEN15	ENSG00000198860	Transcript	ENST00000361641.1	protein_coding	-	3/4	-	-	-	-	-	-	-	rs35921408	-	1	-	HGNC	16791	-	-	-	-	-	-	-	-	-	-	-	0.0162
rs35921408	1:184029795-184029795	T	upstream_gene_variant	MODIFIER	COLGALT2	ENSG00000198756	Transcript	ENST00000361927.4	protein_coding	-	-	-	-	-	-	-	-	-	rs35921408	22932	-1	-	HGNC	16790	-	-	-	-	-	-	-	-	-	-	-	0.0162
rs35921408	1:184029795-184029795	T	downstream_gene_variant	MODIFIER	Y_RNA	ENSG00000199840	Transcript	ENST00000362970.1	misc_RNA	-	-	-	-	-	-	-	-	-	rs35921408	111053	-1	-	RFAM	-	-	-	-	-	-	-	-	-	-	-	-	0.0162
rs35921408	1:184029795-184029795	T	intron_variant,non_coding_transcript_variant	MODIFIER	TSEN15	ENSG00000198860	Transcript	ENST00000367518.3	retained_intron	-	3/3	-	-	-	-	-	-	-	rs35921408	-	1	-	HGNC	16791	-	-	-	-	-	-	-	-	-	-	-	0.0162
rs35921408	1:184029795-184029795	T	upstream_gene_variant	MODIFIER	COLGALT2	ENSG00000198756	Transcript	ENST00000367520.3	protein_coding	-	-	-	-	-	-	-	-	-	rs35921408	96161	-1	-	HGNC	16790	-	-	-	-	-	-	-	-	-	-	-	0.0162
rs35921408	1:184029795-184029795	T	upstream_gene_variant	MODIFIER	COLGALT2	ENSG00000198756	Transcript	ENST00000367521.1	protein_coding	-	-	-	-	-	-	-	-	-	rs35921408	114043	-1	-	HGNC	16790	-	-	-	-	-	-	-	-	-	-	-	0.0162
rs35921408	1:184029795-184029795	T	intron_variant	MODIFIER	TSEN15	ENSG00000198860	Transcript	ENST00000423085.2	protein_coding	-	3/3	-	-	-	-	-	-	-	rs35921408	-	1	-	HGNC	16791	-	-	-	-	-	-	-	-	-	-	-	0.0162
rs35921408	1:184029795-184029795	T	downstream_gene_variant	MODIFIER	TSEN15	ENSG00000198860	Transcript	ENST00000457455.1	retained_intron	-	-	-	-	-	-	-	-	-	rs35921408	5592	1	-	HGNC	16791	-	-	-	-	-	-	-	-	-	-	-	0.0162
rs35921408	1:184029795-184029795	T	intron_variant,NMD_transcript_variant	MODIFIER	TSEN15	ENSG00000198860	Transcript	ENST00000462677.2	nonsense_mediated_decay	-	3/5	-	-	-	-	-	-	-	rs35921408	-	1	cds_start_NF	HGNC	16791	-	-	-	-	-	-	-	-	-	-	-	0.0162
rs35921408	1:184029795-184029795	T	intron_variant,NMD_transcript_variant	MODIFIER	TSEN15	ENSG00000198860	Transcript	ENST00000485209.1	nonsense_mediated_decay	-	4/5	-	-	-	-	-	-	-	rs35921408	-	1	-	HGNC	16791	-	-	-	-	-	-	-	-	-	-	-	0.0162
rs35921408	1:184029795-184029795	T	upstream_gene_variant	MODIFIER	COLGALT2	ENSG00000198756	Transcript	ENST00000486375.1	processed_transcript	-	-	-	-	-	-	-	-	-	rs35921408	119930	-1	-	HGNC	16790	-	-	-	-	-	-	-	-	-	-	-	0.0162
rs35921408	1:184029795-184029795	T	intron_variant	MODIFIER	TSEN15	ENSG00000198860	Transcript	ENST00000533373.1	protein_coding	-	3/4	-	-	-	-	-	-	-	rs35921408	-	1	-	HGNC	16791	-	-	-	-	-	-	-	-	-	-	-	0.0162
rs35921408	1:184029795-184029795	T	downstream_gene_variant	MODIFIER	RGL1	ENSG00000143344	Transcript	ENST00000536277.1	protein_coding	-	-	-	-	-	-	-	-	-	rs35921408	134002	1	-	HGNC	30281	-	-	-	-	-	-	-	-	-	-	-	0.0162
rs35921408	1:184029795-184029795	T	downstream_gene_variant	MODIFIER	RGL1	ENSG00000143344	Transcript	ENST00000539189.1	protein_coding	-	-	-	-	-	-	-	-	-	rs35921408	134043	1	-	HGNC	30281	-	-	-	-	-	-	-	-	-	-	-	0.0162
rs35921408	1:184029795-184029795	T	upstream_gene_variant	MODIFIER	COLGALT2	ENSG00000198756	Transcript	ENST00000546159.1	protein_coding	-	-	-	-	-	-	-	-	-	rs35921408	23184	-1	-	HGNC	16790	-	-	-	-	-	-	-	-	-	-	-	0.0162
rs35921408	1:184029795-184029795	T	regulatory_region_variant	MODIFIER	-	-	RegulatoryFeature	ENSR00001791351	enhancer	-	-	-	-	-	-	-	-	-	rs35921408	-	-	-	-	-	-	-	-	-	-	-	-	-	-	-	-	0.0162
rs75230892	1:187010437-187010437	A	downstream_gene_variant	MODIFIER	PLA2G4A	ENSG00000116711	Transcript	ENST00000367466.3	protein_coding	-	-	-	-	-	-	-	-	-	rs75230892	52324	1	-	HGNC	9035	-	-	-	-	-	-	-	-	-	-	-	0.0036
rs75230892	1:187010437-187010437	A	downstream_gene_variant	MODIFIER	PLA2G4A	ENSG00000116711	Transcript	ENST00000442353.2	protein_coding	-	-	-	-	-	-	-	-	-	rs75230892	52631	1	-	HGNC	9035	-	-	-	-	-	-	-	-	-	-	-	0.0036
rs75230892	1:187010437-187010437	A	upstream_gene_variant	MODIFIER	LINC01036	ENSG00000236030	Transcript	ENST00000458683.1	lincRNA	-	-	-	-	-	-	-	-	-	rs75230892	51537	1	-	HGNC	49024	-	-	-	-	-	-	-	-	-	-	-	0.0036
rs75230892	1:187010437-187010437	A	downstream_gene_variant	MODIFIER	PLA2G4A	ENSG00000116711	Transcript	ENST00000466600.1	processed_transcript	-	-	-	-	-	-	-	-	-	rs75230892	102075	1	-	HGNC	9035	-	-	-	-	-	-	-	-	-	-	-	0.0036
rs75230892	1:187010437-187010437	A	regulatory_region_variant	MODIFIER	-	-	RegulatoryFeature	ENSR00001791748	CTCF_binding_site	-	-	-	-	-	-	-	-	-	rs75230892	-	-	-	-	-	-	-	-	-	-	-	-	-	-	-	-	0.0036
rs112916466	1:196589833-196589833	T	upstream_gene_variant	MODIFIER	KCNT2	ENSG00000162687	Transcript	ENST00000294725.9	protein_coding	-	-	-	-	-	-	-	-	-	rs112916466	11478	-1	-	HGNC	18866	-	-	-	-	-	-	-	-	-	-	-	0.0136
rs112916466	1:196589833-196589833	T	upstream_gene_variant	MODIFIER	CFHR1	ENSG00000244414	Transcript	ENST00000320493.5	protein_coding	-	-	-	-	-	-	-	-	-	rs112916466	199054	1	-	HGNC	4888	-	-	-	-	-	-	-	-	-	-	-	0.0136
rs112916466	1:196589833-196589833	T	upstream_gene_variant	MODIFIER	CFH	ENSG00000000971	Transcript	ENST00000359637.2	protein_coding	-	-	-	-	-	-	-	-	-	rs112916466	31353	1	-	HGNC	4883	-	-	-	-	-	-	-	-	-	-	-	0.0136
rs112916466	1:196589833-196589833	T	upstream_gene_variant	MODIFIER	CFHR2	ENSG00000080910	Transcript	ENST00000367421.3	protein_coding	-	-	-	-	-	-	-	-	-	rs112916466	199065	1	-	HGNC	4890	-	-	-	-	-	-	-	-	-	-	-	0.0136
rs112916466	1:196589833-196589833	T	upstream_gene_variant	MODIFIER	CFHR1	ENSG00000244414	Transcript	ENST00000367424.4	protein_coding	-	-	-	-	-	-	-	-	-	rs112916466	199078	1	-	HGNC	4888	-	-	-	-	-	-	-	-	-	-	-	0.0136
rs112916466	1:196589833-196589833	T	upstream_gene_variant	MODIFIER	CFHR3	ENSG00000116785	Transcript	ENST00000367425.4	protein_coding	-	-	-	-	-	-	-	-	-	rs112916466	154092	1	-	HGNC	16980	-	-	-	-	-	-	-	-	-	-	-	0.0136
rs112916466	1:196589833-196589833	T	upstream_gene_variant	MODIFIER	CFHR3	ENSG00000116785	Transcript	ENST00000367427.3	nonsense_mediated_decay	-	-	-	-	-	-	-	-	-	rs112916466	154110	1	-	HGNC	16980	-	-	-	-	-	-	-	-	-	-	-	0.0136
rs112916466	1:196589833-196589833	T	upstream_gene_variant	MODIFIER	CFH	ENSG00000000971	Transcript	ENST00000367429.4	protein_coding	-	-	-	-	-	-	-	-	-	rs112916466	31175	1	-	HGNC	4883	-	-	-	-	-	-	-	-	-	-	-	0.0136
rs112916466	1:196589833-196589833	T	upstream_gene_variant	MODIFIER	KCNT2	ENSG00000162687	Transcript	ENST00000367431.4	protein_coding	-	-	-	-	-	-	-	-	-	rs112916466	12292	-1	-	HGNC	18866	-	-	-	-	-	-	-	-	-	-	-	0.0136
rs112916466	1:196589833-196589833	T	upstream_gene_variant	MODIFIER	KCNT2	ENSG00000162687	Transcript	ENST00000367433.5	protein_coding	-	-	-	-	-	-	-	-	-	rs112916466	12292	-1	-	HGNC	18866	-	-	-	-	-	-	-	-	-	-	-	0.0136
rs112916466	1:196589833-196589833	T	upstream_gene_variant	MODIFIER	CFHR3	ENSG00000116785	Transcript	ENST00000391985.3	protein_coding	-	-	-	-	-	-	-	-	-	rs112916466	154113	1	-	HGNC	16980	-	-	-	-	-	-	-	-	-	-	-	0.0136
rs112916466	1:196589833-196589833	T	upstream_gene_variant	MODIFIER	CFH	ENSG00000000971	Transcript	ENST00000439155.2	protein_coding	-	-	-	-	-	-	-	-	-	rs112916466	31175	1	-	HGNC	4883	-	-	-	-	-	-	-	-	-	-	-	0.0136
rs112916466	1:196589833-196589833	T	upstream_gene_variant	MODIFIER	KCNT2	ENSG00000162687	Transcript	ENST00000451324.2	protein_coding	-	-	-	-	-	-	-	-	-	rs112916466	12344	-1	-	HGNC	18866	-	-	-	-	-	-	-	-	-	-	-	0.0136
rs112916466	1:196589833-196589833	T	upstream_gene_variant	MODIFIER	CFHR3	ENSG00000116785	Transcript	ENST00000461558.2	retained_intron	-	-	-	-	-	-	-	-	-	rs112916466	169057	1	-	HGNC	16980	-	-	-	-	-	-	-	-	-	-	-	0.0136
rs112916466	1:196589833-196589833	T	upstream_gene_variant	MODIFIER	CFH	ENSG00000000971	Transcript	ENST00000466229.1	retained_intron	-	-	-	-	-	-	-	-	-	rs112916466	56285	1	-	HGNC	4883	-	-	-	-	-	-	-	-	-	-	-	0.0136
rs112916466	1:196589833-196589833	T	upstream_gene_variant	MODIFIER	KCNT2	ENSG00000162687	Transcript	ENST00000466914.2	nonsense_mediated_decay	-	-	-	-	-	-	-	-	-	rs112916466	192496	-1	cds_start_NF	HGNC	18866	-	-	-	-	-	-	-	-	-	-	-	0.0136
rs112916466	1:196589833-196589833	T	upstream_gene_variant	MODIFIER	CFHR1	ENSG00000244414	Transcript	ENST00000468079.1	retained_intron	-	-	-	-	-	-	-	-	-	rs112916466	199162	1	-	HGNC	4888	-	-	-	-	-	-	-	-	-	-	-	0.0136
rs112916466	1:196589833-196589833	T	upstream_gene_variant	MODIFIER	CFH	ENSG00000000971	Transcript	ENST00000470918.1	retained_intron	-	-	-	-	-	-	-	-	-	rs112916466	116205	1	-	HGNC	4883	-	-	-	-	-	-	-	-	-	-	-	0.0136
rs112916466	1:196589833-196589833	T	upstream_gene_variant	MODIFIER	CFHR3	ENSG00000116785	Transcript	ENST00000471440.2	protein_coding	-	-	-	-	-	-	-	-	-	rs112916466	154110	1	-	HGNC	16980	-	-	-	-	-	-	-	-	-	-	-	0.0136
rs112916466	1:196589833-196589833	T	upstream_gene_variant	MODIFIER	CFHR1	ENSG00000244414	Transcript	ENST00000472961.1	processed_transcript	-	-	-	-	-	-	-	-	-	rs112916466	199119	1	-	HGNC	4888	-	-	-	-	-	-	-	-	-	-	-	0.0136
rs112916466	1:196589833-196589833	T	upstream_gene_variant	MODIFIER	CFHR1	ENSG00000244414	Transcript	ENST00000480960.1	retained_intron	-	-	-	-	-	-	-	-	-	rs112916466	204521	1	-	HGNC	4888	-	-	-	-	-	-	-	-	-	-	-	0.0136
rs112916466	1:196589833-196589833	T	upstream_gene_variant	MODIFIER	CFH	ENSG00000000971	Transcript	ENST00000496761.1	processed_transcript	-	-	-	-	-	-	-	-	-	rs112916466	31353	1	-	HGNC	4883	-	-	-	-	-	-	-	-	-	-	-	0.0136
rs112916466	1:196589833-196589833	T	upstream_gene_variant	MODIFIER	KCNT2	ENSG00000162687	Transcript	ENST00000498426.1	processed_transcript	-	-	-	-	-	-	-	-	-	rs112916466	155316	-1	-	HGNC	18866	-	-	-	-	-	-	-	-	-	-	-	0.0136
rs112916466	1:196589833-196589833	T	upstream_gene_variant	MODIFIER	MIR4735	ENSG00000265986	Transcript	ENST00000580028.1	miRNA	-	-	-	-	-	-	-	-	-	rs112916466	38222	-1	-	HGNC	41888	-	-	-	-	-	-	-	-	-	-	-	0.0136
rs112916466	1:196589833-196589833	T	upstream_gene_variant	MODIFIER	CFHR4	ENSG00000134365	Transcript	ENST00000608469.1	protein_coding	-	-	-	-	-	-	-	-	-	rs112916466	229538	1	-	HGNC	16979	-	-	-	-	-	-	-	-	-	-	-	0.0136
rs112916466	1:196589833-196589833	T	upstream_gene_variant	MODIFIER	KCNT2	ENSG00000162687	Transcript	ENST00000609185.1	protein_coding	-	-	-	-	-	-	-	-	-	rs112916466	12344	-1	-	HGNC	18866	-	-	-	-	-	-	-	-	-	-	-	0.0136
rs112916466	1:196589833-196589833	T	upstream_gene_variant	MODIFIER	KCNT2	ENSG00000162687	Transcript	ENST00000610076.1	processed_transcript	-	-	-	-	-	-	-	-	-	rs112916466	12143	-1	-	HGNC	18866	-	-	-	-	-	-	-	-	-	-	-	0.0136
rs6428419	1:197815963-197815963	C	upstream_gene_variant	MODIFIER	DENND1B	ENSG00000213047	Transcript	ENST00000235453.4	protein_coding	-	-	-	-	-	-	-	-	-	rs6428419	71641	-1	-	HGNC	28404	-	-	-	-	-	-	-	-	-	-	-	-
rs6428419	1:197815963-197815963	G	upstream_gene_variant	MODIFIER	DENND1B	ENSG00000213047	Transcript	ENST00000235453.4	protein_coding	-	-	-	-	-	-	-	-	-	rs6428419	71641	-1	-	HGNC	28404	-	-	-	-	-	-	-	-	-	-	-	0.8616
rs6428419	1:197815963-197815963	T	upstream_gene_variant	MODIFIER	DENND1B	ENSG00000213047	Transcript	ENST00000235453.4	protein_coding	-	-	-	-	-	-	-	-	-	rs6428419	71641	-1	-	HGNC	28404	-	-	-	-	-	-	-	-	-	-	-	-
rs6428419	1:197815963-197815963	C	upstream_gene_variant	MODIFIER	DENND1B	ENSG00000213047	Transcript	ENST00000294737.7	nonsense_mediated_decay	-	-	-	-	-	-	-	-	-	rs6428419	71526	-1	-	HGNC	28404	-	-	-	-	-	-	-	-	-	-	-	-
rs6428419	1:197815963-197815963	G	upstream_gene_variant	MODIFIER	DENND1B	ENSG00000213047	Transcript	ENST00000294737.7	nonsense_mediated_decay	-	-	-	-	-	-	-	-	-	rs6428419	71526	-1	-	HGNC	28404	-	-	-	-	-	-	-	-	-	-	-	0.8616
rs6428419	1:197815963-197815963	T	upstream_gene_variant	MODIFIER	DENND1B	ENSG00000213047	Transcript	ENST00000294737.7	nonsense_mediated_decay	-	-	-	-	-	-	-	-	-	rs6428419	71526	-1	-	HGNC	28404	-	-	-	-	-	-	-	-	-	-	-	-
rs6428419	1:197815963-197815963	C	upstream_gene_variant	MODIFIER	DENND1B	ENSG00000213047	Transcript	ENST00000294738.5	processed_transcript	-	-	-	-	-	-	-	-	-	rs6428419	111304	-1	-	HGNC	28404	-	-	-	-	-	-	-	-	-	-	-	-
rs6428419	1:197815963-197815963	G	upstream_gene_variant	MODIFIER	DENND1B	ENSG00000213047	Transcript	ENST00000294738.5	processed_transcript	-	-	-	-	-	-	-	-	-	rs6428419	111304	-1	-	HGNC	28404	-	-	-	-	-	-	-	-	-	-	-	0.8616
rs6428419	1:197815963-197815963	T	upstream_gene_variant	MODIFIER	DENND1B	ENSG00000213047	Transcript	ENST00000294738.5	processed_transcript	-	-	-	-	-	-	-	-	-	rs6428419	111304	-1	-	HGNC	28404	-	-	-	-	-	-	-	-	-	-	-	-
rs6428419	1:197815963-197815963	C	upstream_gene_variant	MODIFIER	LHX9	ENSG00000143355	Transcript	ENST00000337020.2	protein_coding	-	-	-	-	-	-	-	-	-	rs6428419	70541	1	-	HGNC	14222	-	-	-	-	-	-	-	-	-	-	-	-
rs6428419	1:197815963-197815963	G	upstream_gene_variant	MODIFIER	LHX9	ENSG00000143355	Transcript	ENST00000337020.2	protein_coding	-	-	-	-	-	-	-	-	-	rs6428419	70541	1	-	HGNC	14222	-	-	-	-	-	-	-	-	-	-	-	0.8616
rs6428419	1:197815963-197815963	T	upstream_gene_variant	MODIFIER	LHX9	ENSG00000143355	Transcript	ENST00000337020.2	protein_coding	-	-	-	-	-	-	-	-	-	rs6428419	70541	1	-	HGNC	14222	-	-	-	-	-	-	-	-	-	-	-	-
rs6428419	1:197815963-197815963	C	upstream_gene_variant	MODIFIER	LHX9	ENSG00000143355	Transcript	ENST00000367387.4	protein_coding	-	-	-	-	-	-	-	-	-	rs6428419	70566	1	-	HGNC	14222	-	-	-	-	-	-	-	-	-	-	-	-
rs6428419	1:197815963-197815963	G	upstream_gene_variant	MODIFIER	LHX9	ENSG00000143355	Transcript	ENST00000367387.4	protein_coding	-	-	-	-	-	-	-	-	-	rs6428419	70566	1	-	HGNC	14222	-	-	-	-	-	-	-	-	-	-	-	0.8616
rs6428419	1:197815963-197815963	T	upstream_gene_variant	MODIFIER	LHX9	ENSG00000143355	Transcript	ENST00000367387.4	protein_coding	-	-	-	-	-	-	-	-	-	rs6428419	70566	1	-	HGNC	14222	-	-	-	-	-	-	-	-	-	-	-	-
rs6428419	1:197815963-197815963	C	upstream_gene_variant	MODIFIER	LHX9	ENSG00000143355	Transcript	ENST00000367388.3	protein_coding	-	-	-	-	-	-	-	-	-	rs6428419	70526	1	cds_start_NF	HGNC	14222	-	-	-	-	-	-	-	-	-	-	-	-
rs6428419	1:197815963-197815963	G	upstream_gene_variant	MODIFIER	LHX9	ENSG00000143355	Transcript	ENST00000367388.3	protein_coding	-	-	-	-	-	-	-	-	-	rs6428419	70526	1	cds_start_NF	HGNC	14222	-	-	-	-	-	-	-	-	-	-	-	0.8616
rs6428419	1:197815963-197815963	T	upstream_gene_variant	MODIFIER	LHX9	ENSG00000143355	Transcript	ENST00000367388.3	protein_coding	-	-	-	-	-	-	-	-	-	rs6428419	70526	1	cds_start_NF	HGNC	14222	-	-	-	-	-	-	-	-	-	-	-	-
rs6428419	1:197815963-197815963	C	upstream_gene_variant	MODIFIER	LHX9	ENSG00000143355	Transcript	ENST00000367390.3	protein_coding	-	-	-	-	-	-	-	-	-	rs6428419	65672	1	-	HGNC	14222	-	-	-	-	-	-	-	-	-	-	-	-
rs6428419	1:197815963-197815963	G	upstream_gene_variant	MODIFIER	LHX9	ENSG00000143355	Transcript	ENST00000367390.3	protein_coding	-	-	-	-	-	-	-	-	-	rs6428419	65672	1	-	HGNC	14222	-	-	-	-	-	-	-	-	-	-	-	0.8616
rs6428419	1:197815963-197815963	T	upstream_gene_variant	MODIFIER	LHX9	ENSG00000143355	Transcript	ENST00000367390.3	protein_coding	-	-	-	-	-	-	-	-	-	rs6428419	65672	1	-	HGNC	14222	-	-	-	-	-	-	-	-	-	-	-	-
rs6428419	1:197815963-197815963	C	upstream_gene_variant	MODIFIER	LHX9	ENSG00000143355	Transcript	ENST00000367391.1	protein_coding	-	-	-	-	-	-	-	-	-	rs6428419	65658	1	-	HGNC	14222	-	-	-	-	-	-	-	-	-	-	-	-
rs6428419	1:197815963-197815963	G	upstream_gene_variant	MODIFIER	LHX9	ENSG00000143355	Transcript	ENST00000367391.1	protein_coding	-	-	-	-	-	-	-	-	-	rs6428419	65658	1	-	HGNC	14222	-	-	-	-	-	-	-	-	-	-	-	0.8616
rs6428419	1:197815963-197815963	T	upstream_gene_variant	MODIFIER	LHX9	ENSG00000143355	Transcript	ENST00000367391.1	protein_coding	-	-	-	-	-	-	-	-	-	rs6428419	65658	1	-	HGNC	14222	-	-	-	-	-	-	-	-	-	-	-	-
rs6428419	1:197815963-197815963	C	upstream_gene_variant	MODIFIER	C1orf53	ENSG00000203724	Transcript	ENST00000367393.3	protein_coding	-	-	-	-	-	-	-	-	-	rs6428419	55814	1	-	HGNC	30003	-	-	-	-	-	-	-	-	-	-	-	-
rs6428419	1:197815963-197815963	G	upstream_gene_variant	MODIFIER	C1orf53	ENSG00000203724	Transcript	ENST00000367393.3	protein_coding	-	-	-	-	-	-	-	-	-	rs6428419	55814	1	-	HGNC	30003	-	-	-	-	-	-	-	-	-	-	-	0.8616
rs6428419	1:197815963-197815963	T	upstream_gene_variant	MODIFIER	C1orf53	ENSG00000203724	Transcript	ENST00000367393.3	protein_coding	-	-	-	-	-	-	-	-	-	rs6428419	55814	1	-	HGNC	30003	-	-	-	-	-	-	-	-	-	-	-	-
rs6428419	1:197815963-197815963	C	upstream_gene_variant	MODIFIER	DENND1B	ENSG00000213047	Transcript	ENST00000367396.3	protein_coding	-	-	-	-	-	-	-	-	-	rs6428419	71508	-1	-	HGNC	28404	-	-	-	-	-	-	-	-	-	-	-	-
rs6428419	1:197815963-197815963	G	upstream_gene_variant	MODIFIER	DENND1B	ENSG00000213047	Transcript	ENST00000367396.3	protein_coding	-	-	-	-	-	-	-	-	-	rs6428419	71508	-1	-	HGNC	28404	-	-	-	-	-	-	-	-	-	-	-	0.8616
rs6428419	1:197815963-197815963	T	upstream_gene_variant	MODIFIER	DENND1B	ENSG00000213047	Transcript	ENST00000367396.3	protein_coding	-	-	-	-	-	-	-	-	-	rs6428419	71508	-1	-	HGNC	28404	-	-	-	-	-	-	-	-	-	-	-	-
rs6428419	1:197815963-197815963	C	upstream_gene_variant	MODIFIER	FAM204BP	ENSG00000233040	Transcript	ENST00000369171.3	processed_pseudogene	-	-	-	-	-	-	-	-	-	rs6428419	99382	-1	-	HGNC	42011	-	-	-	-	-	-	-	-	-	-	-	-
rs6428419	1:197815963-197815963	G	upstream_gene_variant	MODIFIER	FAM204BP	ENSG00000233040	Transcript	ENST00000369171.3	processed_pseudogene	-	-	-	-	-	-	-	-	-	rs6428419	99382	-1	-	HGNC	42011	-	-	-	-	-	-	-	-	-	-	-	0.8616
rs6428419	1:197815963-197815963	T	upstream_gene_variant	MODIFIER	FAM204BP	ENSG00000233040	Transcript	ENST00000369171.3	processed_pseudogene	-	-	-	-	-	-	-	-	-	rs6428419	99382	-1	-	HGNC	42011	-	-	-	-	-	-	-	-	-	-	-	-
rs6428419	1:197815963-197815963	C	upstream_gene_variant	MODIFIER	Y_RNA	ENSG00000207139	Transcript	ENST00000384410.1	misc_RNA	-	-	-	-	-	-	-	-	-	rs6428419	161093	-1	-	RFAM	-	-	-	-	-	-	-	-	-	-	-	-	-
rs6428419	1:197815963-197815963	G	upstream_gene_variant	MODIFIER	Y_RNA	ENSG00000207139	Transcript	ENST00000384410.1	misc_RNA	-	-	-	-	-	-	-	-	-	rs6428419	161093	-1	-	RFAM	-	-	-	-	-	-	-	-	-	-	-	-	0.8616
rs6428419	1:197815963-197815963	T	upstream_gene_variant	MODIFIER	Y_RNA	ENSG00000207139	Transcript	ENST00000384410.1	misc_RNA	-	-	-	-	-	-	-	-	-	rs6428419	161093	-1	-	RFAM	-	-	-	-	-	-	-	-	-	-	-	-	-
rs6428419	1:197815963-197815963	C	upstream_gene_variant	MODIFIER	DENND1B	ENSG00000213047	Transcript	ENST00000400967.2	protein_coding	-	-	-	-	-	-	-	-	-	rs6428419	111196	-1	-	HGNC	28404	-	-	-	-	-	-	-	-	-	-	-	-
rs6428419	1:197815963-197815963	G	upstream_gene_variant	MODIFIER	DENND1B	ENSG00000213047	Transcript	ENST00000400967.2	protein_coding	-	-	-	-	-	-	-	-	-	rs6428419	111196	-1	-	HGNC	28404	-	-	-	-	-	-	-	-	-	-	-	0.8616
rs6428419	1:197815963-197815963	T	upstream_gene_variant	MODIFIER	DENND1B	ENSG00000213047	Transcript	ENST00000400967.2	protein_coding	-	-	-	-	-	-	-	-	-	rs6428419	111196	-1	-	HGNC	28404	-	-	-	-	-	-	-	-	-	-	-	-
rs6428419	1:197815963-197815963	C	downstream_gene_variant	MODIFIER	EEF1A1P32	ENSG00000213046	Transcript	ENST00000418613.2	unprocessed_pseudogene	-	-	-	-	-	-	-	-	-	rs6428419	156206	1	-	HGNC	37909	-	-	-	-	-	-	-	-	-	-	-	-
rs6428419	1:197815963-197815963	G	downstream_gene_variant	MODIFIER	EEF1A1P32	ENSG00000213046	Transcript	ENST00000418613.2	unprocessed_pseudogene	-	-	-	-	-	-	-	-	-	rs6428419	156206	1	-	HGNC	37909	-	-	-	-	-	-	-	-	-	-	-	0.8616
rs6428419	1:197815963-197815963	T	downstream_gene_variant	MODIFIER	EEF1A1P32	ENSG00000213046	Transcript	ENST00000418613.2	unprocessed_pseudogene	-	-	-	-	-	-	-	-	-	rs6428419	156206	1	-	HGNC	37909	-	-	-	-	-	-	-	-	-	-	-	-
rs6428419	1:197815963-197815963	C	upstream_gene_variant	MODIFIER	DENND1B	ENSG00000213047	Transcript	ENST00000422998.1	protein_coding	-	-	-	-	-	-	-	-	-	rs6428419	71200	-1	cds_end_NF	HGNC	28404	-	-	-	-	-	-	-	-	-	-	-	-
rs6428419	1:197815963-197815963	G	upstream_gene_variant	MODIFIER	DENND1B	ENSG00000213047	Transcript	ENST00000422998.1	protein_coding	-	-	-	-	-	-	-	-	-	rs6428419	71200	-1	cds_end_NF	HGNC	28404	-	-	-	-	-	-	-	-	-	-	-	0.8616
rs6428419	1:197815963-197815963	T	upstream_gene_variant	MODIFIER	DENND1B	ENSG00000213047	Transcript	ENST00000422998.1	protein_coding	-	-	-	-	-	-	-	-	-	rs6428419	71200	-1	cds_end_NF	HGNC	28404	-	-	-	-	-	-	-	-	-	-	-	-
rs6428419	1:197815963-197815963	C	upstream_gene_variant	MODIFIER	C1orf53	ENSG00000203724	Transcript	ENST00000436652.1	protein_coding	-	-	-	-	-	-	-	-	-	rs6428419	55945	1	cds_start_NF	HGNC	30003	-	-	-	-	-	-	-	-	-	-	-	-
rs6428419	1:197815963-197815963	G	upstream_gene_variant	MODIFIER	C1orf53	ENSG00000203724	Transcript	ENST00000436652.1	protein_coding	-	-	-	-	-	-	-	-	-	rs6428419	55945	1	cds_start_NF	HGNC	30003	-	-	-	-	-	-	-	-	-	-	-	0.8616
rs6428419	1:197815963-197815963	T	upstream_gene_variant	MODIFIER	C1orf53	ENSG00000203724	Transcript	ENST00000436652.1	protein_coding	-	-	-	-	-	-	-	-	-	rs6428419	55945	1	cds_start_NF	HGNC	30003	-	-	-	-	-	-	-	-	-	-	-	-
rs6428419	1:197815963-197815963	C	downstream_gene_variant	MODIFIER	RP11-448G4.4	ENSG00000224901	Transcript	ENST00000440885.1	antisense	-	-	-	-	-	-	-	-	-	rs6428419	84868	1	-	Clone_based_vega_gene	-	-	-	-	-	-	-	-	-	-	-	-	-
rs6428419	1:197815963-197815963	G	downstream_gene_variant	MODIFIER	RP11-448G4.4	ENSG00000224901	Transcript	ENST00000440885.1	antisense	-	-	-	-	-	-	-	-	-	rs6428419	84868	1	-	Clone_based_vega_gene	-	-	-	-	-	-	-	-	-	-	-	-	0.8616
rs6428419	1:197815963-197815963	T	downstream_gene_variant	MODIFIER	RP11-448G4.4	ENSG00000224901	Transcript	ENST00000440885.1	antisense	-	-	-	-	-	-	-	-	-	rs6428419	84868	1	-	Clone_based_vega_gene	-	-	-	-	-	-	-	-	-	-	-	-	-
rs6428419	1:197815963-197815963	C	downstream_gene_variant	MODIFIER	RP11-448G4.2	ENSG00000235582	Transcript	ENST00000447479.2	processed_pseudogene	-	-	-	-	-	-	-	-	-	rs6428419	110726	1	-	Clone_based_vega_gene	-	-	-	-	-	-	-	-	-	-	-	-	-
rs6428419	1:197815963-197815963	G	downstream_gene_variant	MODIFIER	RP11-448G4.2	ENSG00000235582	Transcript	ENST00000447479.2	processed_pseudogene	-	-	-	-	-	-	-	-	-	rs6428419	110726	1	-	Clone_based_vega_gene	-	-	-	-	-	-	-	-	-	-	-	-	0.8616
rs6428419	1:197815963-197815963	T	downstream_gene_variant	MODIFIER	RP11-448G4.2	ENSG00000235582	Transcript	ENST00000447479.2	processed_pseudogene	-	-	-	-	-	-	-	-	-	rs6428419	110726	1	-	Clone_based_vega_gene	-	-	-	-	-	-	-	-	-	-	-	-	-
rs6428419	1:197815963-197815963	C	upstream_gene_variant	MODIFIER	DENND1B	ENSG00000213047	Transcript	ENST00000468589.1	retained_intron	-	-	-	-	-	-	-	-	-	rs6428419	71407	-1	-	HGNC	28404	-	-	-	-	-	-	-	-	-	-	-	-
rs6428419	1:197815963-197815963	G	upstream_gene_variant	MODIFIER	DENND1B	ENSG00000213047	Transcript	ENST00000468589.1	retained_intron	-	-	-	-	-	-	-	-	-	rs6428419	71407	-1	-	HGNC	28404	-	-	-	-	-	-	-	-	-	-	-	0.8616
rs6428419	1:197815963-197815963	T	upstream_gene_variant	MODIFIER	DENND1B	ENSG00000213047	Transcript	ENST00000468589.1	retained_intron	-	-	-	-	-	-	-	-	-	rs6428419	71407	-1	-	HGNC	28404	-	-	-	-	-	-	-	-	-	-	-	-
rs6428419	1:197815963-197815963	C	upstream_gene_variant	MODIFIER	LHX9	ENSG00000143355	Transcript	ENST00000475727.1	processed_transcript	-	-	-	-	-	-	-	-	-	rs6428419	65655	1	-	HGNC	14222	-	-	-	-	-	-	-	-	-	-	-	-
rs6428419	1:197815963-197815963	G	upstream_gene_variant	MODIFIER	LHX9	ENSG00000143355	Transcript	ENST00000475727.1	processed_transcript	-	-	-	-	-	-	-	-	-	rs6428419	65655	1	-	HGNC	14222	-	-	-	-	-	-	-	-	-	-	-	0.8616
rs6428419	1:197815963-197815963	T	upstream_gene_variant	MODIFIER	LHX9	ENSG00000143355	Transcript	ENST00000475727.1	processed_transcript	-	-	-	-	-	-	-	-	-	rs6428419	65655	1	-	HGNC	14222	-	-	-	-	-	-	-	-	-	-	-	-
rs6428419	1:197815963-197815963	C	upstream_gene_variant	MODIFIER	DENND1B	ENSG00000213047	Transcript	ENST00000477581.1	processed_transcript	-	-	-	-	-	-	-	-	-	rs6428419	71137	-1	-	HGNC	28404	-	-	-	-	-	-	-	-	-	-	-	-
rs6428419	1:197815963-197815963	G	upstream_gene_variant	MODIFIER	DENND1B	ENSG00000213047	Transcript	ENST00000477581.1	processed_transcript	-	-	-	-	-	-	-	-	-	rs6428419	71137	-1	-	HGNC	28404	-	-	-	-	-	-	-	-	-	-	-	0.8616
rs6428419	1:197815963-197815963	T	upstream_gene_variant	MODIFIER	DENND1B	ENSG00000213047	Transcript	ENST00000477581.1	processed_transcript	-	-	-	-	-	-	-	-	-	rs6428419	71137	-1	-	HGNC	28404	-	-	-	-	-	-	-	-	-	-	-	-
rs6428419	1:197815963-197815963	C	upstream_gene_variant	MODIFIER	DENND1B	ENSG00000213047	Transcript	ENST00000495550.1	retained_intron	-	-	-	-	-	-	-	-	-	rs6428419	72226	-1	-	HGNC	28404	-	-	-	-	-	-	-	-	-	-	-	-
rs6428419	1:197815963-197815963	G	upstream_gene_variant	MODIFIER	DENND1B	ENSG00000213047	Transcript	ENST00000495550.1	retained_intron	-	-	-	-	-	-	-	-	-	rs6428419	72226	-1	-	HGNC	28404	-	-	-	-	-	-	-	-	-	-	-	0.8616
rs6428419	1:197815963-197815963	T	upstream_gene_variant	MODIFIER	DENND1B	ENSG00000213047	Transcript	ENST00000495550.1	retained_intron	-	-	-	-	-	-	-	-	-	rs6428419	72226	-1	-	HGNC	28404	-	-	-	-	-	-	-	-	-	-	-	-
rs6428419	1:197815963-197815963	C	upstream_gene_variant	MODIFIER	DENND1B	ENSG00000213047	Transcript	ENST00000496935.1	retained_intron	-	-	-	-	-	-	-	-	-	rs6428419	188483	-1	-	HGNC	28404	-	-	-	-	-	-	-	-	-	-	-	-
rs6428419	1:197815963-197815963	G	upstream_gene_variant	MODIFIER	DENND1B	ENSG00000213047	Transcript	ENST00000496935.1	retained_intron	-	-	-	-	-	-	-	-	-	rs6428419	188483	-1	-	HGNC	28404	-	-	-	-	-	-	-	-	-	-	-	0.8616
rs6428419	1:197815963-197815963	T	upstream_gene_variant	MODIFIER	DENND1B	ENSG00000213047	Transcript	ENST00000496935.1	retained_intron	-	-	-	-	-	-	-	-	-	rs6428419	188483	-1	-	HGNC	28404	-	-	-	-	-	-	-	-	-	-	-	-
rs6428419	1:197815963-197815963	C	upstream_gene_variant	MODIFIER	C1orf53	ENSG00000203724	Transcript	ENST00000542800.1	processed_transcript	-	-	-	-	-	-	-	-	-	rs6428419	58684	1	-	HGNC	30003	-	-	-	-	-	-	-	-	-	-	-	-
rs6428419	1:197815963-197815963	G	upstream_gene_variant	MODIFIER	C1orf53	ENSG00000203724	Transcript	ENST00000542800.1	processed_transcript	-	-	-	-	-	-	-	-	-	rs6428419	58684	1	-	HGNC	30003	-	-	-	-	-	-	-	-	-	-	-	0.8616
rs6428419	1:197815963-197815963	T	upstream_gene_variant	MODIFIER	C1orf53	ENSG00000203724	Transcript	ENST00000542800.1	processed_transcript	-	-	-	-	-	-	-	-	-	rs6428419	58684	1	-	HGNC	30003	-	-	-	-	-	-	-	-	-	-	-	-
rs6428419	1:197815963-197815963	C	upstream_gene_variant	MODIFIER	LHX9	ENSG00000143355	Transcript	ENST00000561173.1	protein_coding	-	-	-	-	-	-	-	-	-	rs6428419	69004	1	-	HGNC	14222	-	-	-	-	-	-	-	-	-	-	-	-
rs6428419	1:197815963-197815963	G	upstream_gene_variant	MODIFIER	LHX9	ENSG00000143355	Transcript	ENST00000561173.1	protein_coding	-	-	-	-	-	-	-	-	-	rs6428419	69004	1	-	HGNC	14222	-	-	-	-	-	-	-	-	-	-	-	0.8616
rs6428419	1:197815963-197815963	T	upstream_gene_variant	MODIFIER	LHX9	ENSG00000143355	Transcript	ENST00000561173.1	protein_coding	-	-	-	-	-	-	-	-	-	rs6428419	69004	1	-	HGNC	14222	-	-	-	-	-	-	-	-	-	-	-	-
rs6428419	1:197815963-197815963	C	upstream_gene_variant	MODIFIER	LHX9	ENSG00000143355	Transcript	ENST00000606127.1	processed_transcript	-	-	-	-	-	-	-	-	-	rs6428419	65074	1	-	HGNC	14222	-	-	-	-	-	-	-	-	-	-	-	-
rs6428419	1:197815963-197815963	G	upstream_gene_variant	MODIFIER	LHX9	ENSG00000143355	Transcript	ENST00000606127.1	processed_transcript	-	-	-	-	-	-	-	-	-	rs6428419	65074	1	-	HGNC	14222	-	-	-	-	-	-	-	-	-	-	-	0.8616
rs6428419	1:197815963-197815963	T	upstream_gene_variant	MODIFIER	LHX9	ENSG00000143355	Transcript	ENST00000606127.1	processed_transcript	-	-	-	-	-	-	-	-	-	rs6428419	65074	1	-	HGNC	14222	-	-	-	-	-	-	-	-	-	-	-	-
rs141218523	1:208787064-208787064	A	upstream_gene_variant	MODIFIER	RP11-459K23.2	ENSG00000232812	Transcript	ENST00000415754.1	lincRNA	-	-	-	-	-	-	-	-	-	rs141218523	114969	1	cds_start_NF,cds_end_NF	Clone_based_vega_gene	-	-	-	-	-	-	-	-	-	-	-	-	0.0092
rs141218523	1:208787064-208787064	A	downstream_gene_variant	MODIFIER	RPS26P13	ENSG00000227887	Transcript	ENST00000419030.1	processed_pseudogene	-	-	-	-	-	-	-	-	-	rs141218523	83650	-1	cds_start_NF,cds_end_NF	HGNC	35784	-	-	-	-	-	-	-	-	-	-	-	0.0092
rs141218523	1:208787064-208787064	A	downstream_gene_variant	MODIFIER	RP11-565N2.2	ENSG00000259815	Transcript	ENST00000567538.1	lincRNA	-	-	-	-	-	-	-	-	-	rs141218523	13022	-1	-	Clone_based_vega_gene	-	-	-	-	-	-	-	-	-	-	-	-	0.0092
rs141218523	1:208787064-208787064	A	upstream_gene_variant	MODIFIER	RP11-565N2.1	ENSG00000261453	Transcript	ENST00000568112.1	lincRNA	-	-	-	-	-	-	-	-	-	rs141218523	1527	-1	-	Clone_based_vega_gene	-	-	-	-	-	-	-	-	-	-	-	-	0.0092
rs148623683	1:211331190-211331190	C	upstream_gene_variant	MODIFIER	TRAF5	ENSG00000082512	Transcript	ENST00000261464.5	protein_coding	-	-	-	-	-	-	-	-	-	rs148623683	168989	1	-	HGNC	12035	-	-	-	-	-	-	-	-	-	-	-	0.006
rs148623683	1:211331190-211331190	C	upstream_gene_variant	MODIFIER	KCNH1	ENSG00000143473	Transcript	ENST00000271751.4	protein_coding	-	-	-	-	-	-	-	-	-	rs148623683	23875	-1	-	HGNC	6250	-	-	-	-	-	-	-	-	-	-	-	0.006
rs148623683	1:211331190-211331190	C	upstream_gene_variant	MODIFIER	TRAF5	ENSG00000082512	Transcript	ENST00000336184.2	protein_coding	-	-	-	-	-	-	-	-	-	rs148623683	168767	1	-	HGNC	12035	-	-	-	-	-	-	-	-	-	-	-	0.006
rs148623683	1:211331190-211331190	C	upstream_gene_variant	MODIFIER	TRAF5	ENSG00000082512	Transcript	ENST00000367004.3	protein_coding	-	-	-	-	-	-	-	-	-	rs148623683	188516	1	-	HGNC	12035	-	-	-	-	-	-	-	-	-	-	-	0.006
rs148623683	1:211331190-211331190	C	upstream_gene_variant	MODIFIER	RCOR3	ENSG00000117625	Transcript	ENST00000367005.4	protein_coding	-	-	-	-	-	-	-	-	-	rs148623683	102127	1	-	HGNC	25594	-	-	-	-	-	-	-	-	-	-	-	0.006
rs148623683	1:211331190-211331190	C	upstream_gene_variant	MODIFIER	RCOR3	ENSG00000117625	Transcript	ENST00000367006.4	protein_coding	-	-	-	-	-	-	-	-	-	rs148623683	101431	1	-	HGNC	25594	-	-	-	-	-	-	-	-	-	-	-	0.006
rs148623683	1:211331190-211331190	C	upstream_gene_variant	MODIFIER	KCNH1	ENSG00000143473	Transcript	ENST00000367007.4	protein_coding	-	-	-	-	-	-	-	-	-	rs148623683	23733	-1	-	HGNC	6250	-	-	-	-	-	-	-	-	-	-	-	0.006
rs148623683	1:211331190-211331190	C	upstream_gene_variant	MODIFIER	RP11-543B16.2	ENSG00000226986	Transcript	ENST00000397651.2	processed_pseudogene	-	-	-	-	-	-	-	-	-	rs148623683	49199	1	-	Clone_based_vega_gene	-	-	-	-	-	-	-	-	-	-	-	-	0.006
rs148623683	1:211331190-211331190	C	downstream_gene_variant	MODIFIER	AC092017.1	ENSG00000221488	Transcript	ENST00000408561.1	miRNA	-	-	-	-	-	-	-	-	-	rs148623683	53141	-1	-	Clone_based_ensembl_gene	-	-	-	-	-	-	-	-	-	-	-	-	0.006
rs148623683	1:211331190-211331190	C	upstream_gene_variant	MODIFIER	RCOR3	ENSG00000117625	Transcript	ENST00000419091.2	protein_coding	-	-	-	-	-	-	-	-	-	rs148623683	101585	1	-	HGNC	25594	-	-	-	-	-	-	-	-	-	-	-	0.006
rs148623683	1:211331190-211331190	C	upstream_gene_variant	MODIFIER	LINC00467	ENSG00000153363	Transcript	ENST00000423222.1	processed_transcript	-	-	-	-	-	-	-	-	-	rs148623683	224955	1	-	HGNC	28227	-	-	-	-	-	-	-	-	-	-	-	0.006
rs148623683	1:211331190-211331190	C	upstream_gene_variant	MODIFIER	RP11-543B16.1	ENSG00000234004	Transcript	ENST00000427600.2	processed_pseudogene	-	-	-	-	-	-	-	-	-	rs148623683	15640	1	-	Clone_based_vega_gene	-	-	-	-	-	-	-	-	-	-	-	-	0.006
rs148623683	1:211331190-211331190	C	upstream_gene_variant	MODIFIER	TRAF5	ENSG00000082512	Transcript	ENST00000427925.2	protein_coding	-	-	-	-	-	-	-	-	-	rs148623683	168979	1	-	HGNC	12035	-	-	-	-	-	-	-	-	-	-	-	0.006
rs148623683	1:211331190-211331190	C	upstream_gene_variant	MODIFIER	RP11-543B16.2	ENSG00000226986	Transcript	ENST00000431591.2	processed_pseudogene	-	-	-	-	-	-	-	-	-	rs148623683	49391	1	-	Clone_based_vega_gene	-	-	-	-	-	-	-	-	-	-	-	-	0.006
rs148623683	1:211331190-211331190	C	upstream_gene_variant	MODIFIER	KCNH1-IT1	ENSG00000234233	Transcript	ENST00000438597.1	sense_intronic	-	-	-	-	-	-	-	-	-	rs148623683	24474	-1	-	HGNC	41351	-	-	-	-	-	-	-	-	-	-	-	0.006
rs148623683	1:211331190-211331190	C	upstream_gene_variant	MODIFIER	LINC00467	ENSG00000153363	Transcript	ENST00000448567.1	processed_transcript	-	-	-	-	-	-	-	-	-	rs148623683	224989	1	-	HGNC	28227	-	-	-	-	-	-	-	-	-	-	-	0.006
rs148623683	1:211331190-211331190	C	downstream_gene_variant	MODIFIER	RP11-543B16.3	ENSG00000223562	Transcript	ENST00000450040.1	lincRNA	-	-	-	-	-	-	-	-	-	rs148623683	24308	-1	-	Clone_based_vega_gene	-	-	-	-	-	-	-	-	-	-	-	-	0.006
rs148623683	1:211331190-211331190	C	upstream_gene_variant	MODIFIER	RCOR3	ENSG00000117625	Transcript	ENST00000452621.2	protein_coding	-	-	-	-	-	-	-	-	-	rs148623683	101540	1	-	HGNC	25594	-	-	-	-	-	-	-	-	-	-	-	0.006
rs148623683	1:211331190-211331190	C	upstream_gene_variant	MODIFIER	RP11-543B16.1	ENSG00000234004	Transcript	ENST00000457822.2	processed_pseudogene	-	-	-	-	-	-	-	-	-	rs148623683	15629	1	-	Clone_based_vega_gene	-	-	-	-	-	-	-	-	-	-	-	-	0.006
rs148623683	1:211331190-211331190	C	upstream_gene_variant	MODIFIER	TRAF5	ENSG00000082512	Transcript	ENST00000462410.1	processed_transcript	-	-	-	-	-	-	-	-	-	rs148623683	168767	1	-	HGNC	12035	-	-	-	-	-	-	-	-	-	-	-	0.006
rs148623683	1:211331190-211331190	C	upstream_gene_variant	MODIFIER	RCOR3	ENSG00000117625	Transcript	ENST00000472734.1	processed_transcript	-	-	-	-	-	-	-	-	-	rs148623683	101758	1	-	HGNC	25594	-	-	-	-	-	-	-	-	-	-	-	0.006
rs148623683	1:211331190-211331190	C	upstream_gene_variant	MODIFIER	TRAF5	ENSG00000082512	Transcript	ENST00000473385.1	processed_transcript	-	-	-	-	-	-	-	-	-	rs148623683	211081	1	-	HGNC	12035	-	-	-	-	-	-	-	-	-	-	-	0.006
rs148623683	1:211331190-211331190	C	upstream_gene_variant	MODIFIER	RCOR3	ENSG00000117625	Transcript	ENST00000485186.1	nonsense_mediated_decay	-	-	-	-	-	-	-	-	-	rs148623683	131484	1	cds_start_NF	HGNC	25594	-	-	-	-	-	-	-	-	-	-	-	0.006
rs148623683	1:211331190-211331190	C	upstream_gene_variant	MODIFIER	RCOR3	ENSG00000117625	Transcript	ENST00000486666.1	retained_intron	-	-	-	-	-	-	-	-	-	rs148623683	143613	1	-	HGNC	25594	-	-	-	-	-	-	-	-	-	-	-	0.006
rs148623683	1:211331190-211331190	C	upstream_gene_variant	MODIFIER	TRAF5	ENSG00000082512	Transcript	ENST00000488428.1	processed_transcript	-	-	-	-	-	-	-	-	-	rs148623683	168850	1	-	HGNC	12035	-	-	-	-	-	-	-	-	-	-	-	0.006
rs148623683	1:211331190-211331190	C	upstream_gene_variant	MODIFIER	TRAF5	ENSG00000082512	Transcript	ENST00000494355.1	processed_transcript	-	-	-	-	-	-	-	-	-	rs148623683	168985	1	-	HGNC	12035	-	-	-	-	-	-	-	-	-	-	-	0.006
rs148623683	1:211331190-211331190	C	upstream_gene_variant	MODIFIER	RCOR3	ENSG00000117625	Transcript	ENST00000526255.1	processed_transcript	-	-	-	-	-	-	-	-	-	rs148623683	154389	1	-	HGNC	25594	-	-	-	-	-	-	-	-	-	-	-	0.006
rs148623683	1:211331190-211331190	C	upstream_gene_variant	MODIFIER	RCOR3	ENSG00000117625	Transcript	ENST00000528066.1	retained_intron	-	-	-	-	-	-	-	-	-	rs148623683	146163	1	-	HGNC	25594	-	-	-	-	-	-	-	-	-	-	-	0.006
rs148623683	1:211331190-211331190	C	upstream_gene_variant	MODIFIER	RCOR3	ENSG00000117625	Transcript	ENST00000528408.1	retained_intron	-	-	-	-	-	-	-	-	-	rs148623683	101705	1	-	HGNC	25594	-	-	-	-	-	-	-	-	-	-	-	0.006
rs148623683	1:211331190-211331190	C	upstream_gene_variant	MODIFIER	RCOR3	ENSG00000117625	Transcript	ENST00000528926.1	nonsense_mediated_decay	-	-	-	-	-	-	-	-	-	rs148623683	101548	1	-	HGNC	25594	-	-	-	-	-	-	-	-	-	-	-	0.006
rs148623683	1:211331190-211331190	C	upstream_gene_variant	MODIFIER	RCOR3	ENSG00000117625	Transcript	ENST00000529572.1	nonsense_mediated_decay	-	-	-	-	-	-	-	-	-	rs148623683	102099	1	-	HGNC	25594	-	-	-	-	-	-	-	-	-	-	-	0.006
rs148623683	1:211331190-211331190	C	upstream_gene_variant	MODIFIER	RCOR3	ENSG00000117625	Transcript	ENST00000529763.1	protein_coding	-	-	-	-	-	-	-	-	-	rs148623683	131330	1	cds_start_NF,cds_end_NF	HGNC	25594	-	-	-	-	-	-	-	-	-	-	-	0.006
rs148623683	1:211331190-211331190	C	upstream_gene_variant	MODIFIER	RCOR3	ENSG00000117625	Transcript	ENST00000533469.1	protein_coding	-	-	-	-	-	-	-	-	-	rs148623683	100560	1	cds_end_NF	HGNC	25594	-	-	-	-	-	-	-	-	-	-	-	0.006
rs148623683	1:211331190-211331190	C	upstream_gene_variant	MODIFIER	RCOR3	ENSG00000117625	Transcript	ENST00000534460.1	protein_coding	-	-	-	-	-	-	-	-	-	rs148623683	121390	1	cds_start_NF,cds_end_NF	HGNC	25594	-	-	-	-	-	-	-	-	-	-	-	0.006
rs148623683	1:211331190-211331190	C	upstream_gene_variant	MODIFIER	RCOR3	ENSG00000117625	Transcript	ENST00000534478.1	protein_coding	-	-	-	-	-	-	-	-	-	rs148623683	100529	1	cds_end_NF	HGNC	25594	-	-	-	-	-	-	-	-	-	-	-	0.006
rs148623683	1:211331190-211331190	C	upstream_gene_variant	MODIFIER	LINC00467	ENSG00000153363	Transcript	ENST00000534914.1	processed_transcript	-	-	-	-	-	-	-	-	-	rs148623683	224955	1	-	HGNC	28227	-	-	-	-	-	-	-	-	-	-	-	0.006
rs41315583	1:212900463-212900463	A	upstream_gene_variant	MODIFIER	BATF3	ENSG00000123685	Transcript	ENST00000243440.1	protein_coding	-	-	-	-	-	-	-	-	-	rs41315583	27136	-1	-	HGNC	28915	-	-	-	-	-	-	-	-	-	-	-	0.0659
rs41315583	1:212900463-212900463	A	upstream_gene_variant	MODIFIER	VASH2	ENSG00000143494	Transcript	ENST00000271776.4	processed_transcript	-	-	-	-	-	-	-	-	-	rs41315583	223520	1	-	HGNC	25723	-	-	-	-	-	-	-	-	-	-	-	0.0659
rs41315583	1:212900463-212900463	A	downstream_gene_variant	MODIFIER	FAM71A	ENSG00000162771	Transcript	ENST00000294829.3	protein_coding	-	-	-	-	-	-	-	-	-	rs41315583	100343	1	-	HGNC	26541	-	-	-	-	-	-	-	-	-	-	-	0.0659
rs41315583	1:212900463-212900463	A	downstream_gene_variant	MODIFIER	C1orf227	ENSG00000185523	Transcript	ENST00000332912.3	protein_coding	-	-	-	-	-	-	-	-	-	rs41315583	103020	-1	-	HGNC	33709	-	-	-	-	-	-	-	-	-	-	-	0.0659
rs41315583	1:212900463-212900463	A	downstream_gene_variant	MODIFIER	ATF3	ENSG00000162772	Transcript	ENST00000336937.4	protein_coding	-	-	-	-	-	-	-	-	-	rs41315583	107855	1	-	HGNC	785	-	-	-	-	-	-	-	-	-	-	-	0.0659
rs41315583	1:212900463-212900463	A	downstream_gene_variant	MODIFIER	ATF3	ENSG00000162772	Transcript	ENST00000341491.4	protein_coding	-	-	-	-	-	-	-	-	-	rs41315583	106344	1	-	HGNC	785	-	-	-	-	-	-	-	-	-	-	-	0.0659
rs41315583	1:212900463-212900463	A	downstream_gene_variant	MODIFIER	FLVCR1-AS1	ENSG00000198468	Transcript	ENST00000356684.3	lincRNA	-	-	-	-	-	-	-	-	-	rs41315583	124987	-1	-	HGNC	39077	-	-	-	-	-	-	-	-	-	-	-	0.0659
rs41315583	1:212900463-212900463	A	upstream_gene_variant	MODIFIER	VASH2	ENSG00000143494	Transcript	ENST00000366964.3	protein_coding	-	-	-	-	-	-	-	-	-	rs41315583	223424	1	-	HGNC	25723	-	-	-	-	-	-	-	-	-	-	-	0.0659
rs41315583	1:212900463-212900463	A	upstream_gene_variant	MODIFIER	VASH2	ENSG00000143494	Transcript	ENST00000366965.2	protein_coding	-	-	-	-	-	-	-	-	-	rs41315583	223514	1	-	HGNC	25723	-	-	-	-	-	-	-	-	-	-	-	0.0659
rs41315583	1:212900463-212900463	A	upstream_gene_variant	MODIFIER	VASH2	ENSG00000143494	Transcript	ENST00000366966.2	protein_coding	-	-	-	-	-	-	-	-	-	rs41315583	223399	1	-	HGNC	25723	-	-	-	-	-	-	-	-	-	-	-	0.0659
rs41315583	1:212900463-212900463	A	upstream_gene_variant	MODIFIER	VASH2	ENSG00000143494	Transcript	ENST00000366967.2	protein_coding	-	-	-	-	-	-	-	-	-	rs41315583	223546	1	-	HGNC	25723	-	-	-	-	-	-	-	-	-	-	-	0.0659
rs41315583	1:212900463-212900463	A	upstream_gene_variant	MODIFIER	VASH2	ENSG00000143494	Transcript	ENST00000366968.4	protein_coding	-	-	-	-	-	-	-	-	-	rs41315583	223473	1	-	HGNC	25723	-	-	-	-	-	-	-	-	-	-	-	0.0659
rs41315583	1:212900463-212900463	A	upstream_gene_variant	MODIFIER	VASH2	ENSG00000143494	Transcript	ENST00000366969.2	processed_transcript	-	-	-	-	-	-	-	-	-	rs41315583	239836	1	-	HGNC	25723	-	-	-	-	-	-	-	-	-	-	-	0.0659
rs41315583	1:212900463-212900463	A	upstream_gene_variant	MODIFIER	FLVCR1	ENSG00000162769	Transcript	ENST00000366971.4	protein_coding	-	-	-	-	-	-	-	-	-	rs41315583	131134	1	-	HGNC	24682	-	-	-	-	-	-	-	-	-	-	-	0.0659
rs41315583	1:212900463-212900463	A	upstream_gene_variant	MODIFIER	TATDN3	ENSG00000203705	Transcript	ENST00000366973.4	protein_coding	-	-	-	-	-	-	-	-	-	rs41315583	64763	1	-	HGNC	27010	-	-	-	-	-	-	-	-	-	-	-	0.0659
rs41315583	1:212900463-212900463	A	upstream_gene_variant	MODIFIER	TATDN3	ENSG00000203705	Transcript	ENST00000366974.4	protein_coding	-	-	-	-	-	-	-	-	-	rs41315583	64707	1	-	HGNC	27010	-	-	-	-	-	-	-	-	-	-	-	0.0659
rs41315583	1:212900463-212900463	A	downstream_gene_variant	MODIFIER	NSL1	ENSG00000117697	Transcript	ENST00000366975.6	protein_coding	-	-	-	-	-	-	-	-	-	rs41315583	10806	-1	-	HGNC	24548	-	-	-	-	-	-	-	-	-	-	-	0.0659
rs41315583	1:212900463-212900463	A	downstream_gene_variant	MODIFIER	NSL1	ENSG00000117697	Transcript	ENST00000366976.1	protein_coding	-	-	-	-	-	-	-	-	-	rs41315583	11362	-1	-	HGNC	24548	-	-	-	-	-	-	-	-	-	-	-	0.0659
rs41315583	1:212900463-212900463	A	downstream_gene_variant	MODIFIER	NSL1	ENSG00000117697	Transcript	ENST00000366977.3	protein_coding	-	-	-	-	-	-	-	-	-	rs41315583	9835	-1	-	HGNC	24548	-	-	-	-	-	-	-	-	-	-	-	0.0659
rs41315583	1:212900463-212900463	A	3_prime_UTR_variant	MODIFIER	NSL1	ENSG00000117697	Transcript	ENST00000366978.1	protein_coding	5/5	-	-	-	376	-	-	-	-	rs41315583	-	-1	-	HGNC	24548	-	-	-	-	-	-	-	-	-	-	-	0.0659
rs41315583	1:212900463-212900463	A	downstream_gene_variant	MODIFIER	ATF3	ENSG00000162772	Transcript	ENST00000366981.4	protein_coding	-	-	-	-	-	-	-	-	-	rs41315583	107586	1	cds_end_NF	HGNC	785	-	-	-	-	-	-	-	-	-	-	-	0.0659
rs41315583	1:212900463-212900463	A	downstream_gene_variant	MODIFIER	ATF3	ENSG00000162772	Transcript	ENST00000366983.1	protein_coding	-	-	-	-	-	-	-	-	-	rs41315583	107566	1	-	HGNC	785	-	-	-	-	-	-	-	-	-	-	-	0.0659
rs41315583	1:212900463-212900463	A	downstream_gene_variant	MODIFIER	ATF3	ENSG00000162772	Transcript	ENST00000366985.1	protein_coding	-	-	-	-	-	-	-	-	-	rs41315583	107510	1	-	HGNC	785	-	-	-	-	-	-	-	-	-	-	-	0.0659
rs41315583	1:212900463-212900463	A	downstream_gene_variant	MODIFIER	ATF3	ENSG00000162772	Transcript	ENST00000366987.2	protein_coding	-	-	-	-	-	-	-	-	-	rs41315583	106349	1	-	HGNC	785	-	-	-	-	-	-	-	-	-	-	-	0.0659
rs41315583	1:212900463-212900463	A	downstream_gene_variant	MODIFIER	RNU6-423P	ENSG00000207491	Transcript	ENST00000384760.1	snRNA	-	-	-	-	-	-	-	-	-	rs41315583	34754	1	-	HGNC	47386	-	-	-	-	-	-	-	-	-	-	-	0.0659
rs41315583	1:212900463-212900463	A	upstream_gene_variant	MODIFIER	FLVCR1	ENSG00000162769	Transcript	ENST00000419102.1	protein_coding	-	-	-	-	-	-	-	-	-	rs41315583	131795	1	cds_start_NF	HGNC	24682	-	-	-	-	-	-	-	-	-	-	-	0.0659
rs41315583	1:212900463-212900463	A	downstream_gene_variant	MODIFIER	NSL1	ENSG00000117697	Transcript	ENST00000422588.2	protein_coding	-	-	-	-	-	-	-	-	-	rs41315583	10522	-1	-	HGNC	24548	-	-	-	-	-	-	-	-	-	-	-	0.0659
rs41315583	1:212900463-212900463	A	downstream_gene_variant	MODIFIER	RP11-348H3.5	ENSG00000236317	Transcript	ENST00000422630.1	processed_pseudogene	-	-	-	-	-	-	-	-	-	rs41315583	128054	-1	-	Clone_based_vega_gene	-	-	-	-	-	-	-	-	-	-	-	-	0.0659
rs41315583	1:212900463-212900463	A	downstream_gene_variant	MODIFIER	RP11-61J19.3	ENSG00000228067	Transcript	ENST00000423842.1	lincRNA	-	-	-	-	-	-	-	-	-	rs41315583	171056	1	-	Clone_based_vega_gene	-	-	-	-	-	-	-	-	-	-	-	-	0.0659
rs41315583	1:212900463-212900463	A	downstream_gene_variant	MODIFIER	FLVCR1-AS1	ENSG00000198468	Transcript	ENST00000424044.1	lincRNA	-	-	-	-	-	-	-	-	-	rs41315583	129483	-1	-	HGNC	39077	-	-	-	-	-	-	-	-	-	-	-	0.0659
rs41315583	1:212900463-212900463	A	downstream_gene_variant	MODIFIER	FLVCR1-AS1	ENSG00000198468	Transcript	ENST00000426161.1	lincRNA	-	-	-	-	-	-	-	-	-	rs41315583	129483	-1	-	HGNC	39077	-	-	-	-	-	-	-	-	-	-	-	0.0659
rs41315583	1:212900463-212900463	A	upstream_gene_variant	MODIFIER	RP11-338C15.5	ENSG00000235862	Transcript	ENST00000427949.1	antisense	-	-	-	-	-	-	-	-	-	rs41315583	100350	-1	-	Clone_based_vega_gene	-	-	-	-	-	-	-	-	-	-	-	-	0.0659
rs41315583	1:212900463-212900463	A	upstream_gene_variant	MODIFIER	RP11-348H3.4	ENSG00000235182	Transcript	ENST00000432247.1	processed_pseudogene	-	-	-	-	-	-	-	-	-	rs41315583	126159	1	-	Clone_based_vega_gene	-	-	-	-	-	-	-	-	-	-	-	-	0.0659
rs41315583	1:212900463-212900463	A	upstream_gene_variant	MODIFIER	RP11-338C15.3	ENSG00000237980	Transcript	ENST00000446962.1	lincRNA	-	-	-	-	-	-	-	-	-	rs41315583	61687	-1	-	Clone_based_vega_gene	-	-	-	-	-	-	-	-	-	-	-	-	0.0659
rs41315583	1:212900463-212900463	A	upstream_gene_variant	MODIFIER	RP11-348H3.2	ENSG00000236905	Transcript	ENST00000449334.2	processed_pseudogene	-	-	-	-	-	-	-	-	-	rs41315583	96906	1	-	Clone_based_vega_gene	-	-	-	-	-	-	-	-	-	-	-	-	0.0659
[truncated: 20,144 more rows]
