# Supplementary material for: Identifying missing pieces in color vision defects: a genome-wide association study in Silk Road populations
Source: Front Genet. 2023 Jun 9;14:1161696. doi: 10.3389/fgene.2023.1161696 (PMC10288324; doi:10.3389/fgene.2023.1161696)
Supplement: Supplementary file 2 [file Table3.XLSX]

## Sheet: Foglio1
Supplementary Table 3: VEP annotation for SNPs associated with TR trait with FDR-p < 1x10-5. Uploaded_variation: SNP name; Location: chr:start-end; Allele: The variant allele used to calculate the consequence; Consequence: Consequence type of the variant; IMPACT: The impact modifier for the consequence type; SYMBOL: Gene symbol; Gene: Ensembl stable ID of affected gene; Feature_type: Type of feat…
Uploaded_variation	Location	Allele	Consequence	IMPACT	SYMBOL	Gene	Feature_type	Feature	BIOTYPE	EXON	INTRON	HGVSc	HGVSp	cDNA_position	CDS_position	Protein_position	Amino_acids	Codons	Existing_variation	DISTANCE	STRAND	FLAGS	SYMBOL_SOURCE	HGNC_ID	SIFT	PolyPhen		CLIN_SIG	SOMATIC	PHENO	PUBMED	MOTIF_NAME	MOTIF_POS	HIGH_INF_POS	MOTIF_SCORE_CHANGE	TRANSCRIPTION_FACTORS	AF
rs72994886	1:104868596-104868596	A	upstream_gene_variant	MODIFIER	FTLP17	ENSG00000228347	Transcript	ENST00000432567.1	processed_pseudogene	-	-	-	-	-	-	-	-	-	rs72994886	172144	-1	-	HGNC	37967	-	-		-	-	-	-	-	-	-	-	-	0.0128
rs72994886	1:104868596-104868596	C	upstream_gene_variant	MODIFIER	FTLP17	ENSG00000228347	Transcript	ENST00000432567.1	processed_pseudogene	-	-	-	-	-	-	-	-	-	rs72994886	172144	-1	-	HGNC	37967	-	-		-	-	-	-	-	-	-	-	-	-
rs72994886	1:104868596-104868596	A	downstream_gene_variant	MODIFIER	RP11-364B6.1	ENSG00000215869	Transcript	ENST00000418362.1	lincRNA	-	-	-	-	-	-	-	-	-	rs72994886	248887	1	-	Clone_based_vega_gene	-	-	-		-	-	-	-	-	-	-	-	-	0.0128
rs72994886	1:104868596-104868596	C	downstream_gene_variant	MODIFIER	RP11-364B6.1	ENSG00000215869	Transcript	ENST00000418362.1	lincRNA	-	-	-	-	-	-	-	-	-	rs72994886	248887	1	-	Clone_based_vega_gene	-	-	-		-	-	-	-	-	-	-	-	-	-
rs147345091	1:105367863-105367863	T	intergenic_variant	MODIFIER	-	-	-	-	-	-	-	-	-	-	-	-	-	-	rs147345091	-	-	-	-	-	-	-		-	-	-	-	-	-	-	-	-	0.0128
rs12076104	1:10834891-10834891	T	upstream_gene_variant	MODIFIER	CASZ1	ENSG00000130940	Transcript	ENST00000472814.1	processed_transcript	-	-	-	-	-	-	-	-	-	rs12076104	69259	-1	-	HGNC	26002	-	-		-	-	-	-	-	-	-	-	-	-
rs12076104	1:10834891-10834891	T	upstream_gene_variant	MODIFIER	CASZ1	ENSG00000130940	Transcript	ENST00000496432.2	retained_intron	-	-	-	-	-	-	-	-	-	rs12076104	80355	-1	-	HGNC	26002	-	-		-	-	-	-	-	-	-	-	-	0.0128
rs12076104	1:10834891-10834891	T	upstream_gene_variant	MODIFIER	CASZ1	ENSG00000130940	Transcript	ENST00000478728.2	processed_transcript	-	-	-	-	-	-	-	-	-	rs12076104	80922	-1	-	HGNC	26002	-	-		-	-	-	-	-	-	-	-	-	-
rs12076104	1:10834891-10834891	T	upstream_gene_variant	MODIFIER	CASZ1	ENSG00000130940	Transcript	ENST00000492173.1	retained_intron	-	-	-	-	-	-	-	-	-	rs12076104	113436	-1	-	HGNC	26002	-	-		-	-	-	-	-	-	-	-	-	0.0128
rs12076104	1:10834891-10834891	T	downstream_gene_variant	MODIFIER	RP4-734G22.3	ENSG00000272078	Transcript	ENST00000606802.1	antisense	-	-	-	-	-	-	-	-	-	rs12076104	120501	1	-	Clone_based_vega_gene	-	-	-		-	-	-	-	-	-	-	-	-	-
rs12076104	1:10834891-10834891	T	upstream_gene_variant	MODIFIER	HSPE1P24	ENSG00000225158	Transcript	ENST00000450782.2	processed_pseudogene	-	-	-	-	-	-	-	-	-	rs12076104	120927	1	-	HGNC	49343	-	-		-	-	-	-	-	-	-	-	-	0.0128
rs12076104	1:10834891-10834891	T	upstream_gene_variant	MODIFIER	CASZ1	ENSG00000130940	Transcript	ENST00000490176.1	retained_intron	-	-	-	-	-	-	-	-	-	rs12076104	123734	-1	-	HGNC	26002	-	-		-	-	-	-	-	-	-	-	-	-
rs12076104	1:10834891-10834891	T	upstream_gene_variant	MODIFIER	CASZ1	ENSG00000130940	Transcript	ENST00000447850.3	protein_coding	-	-	-	-	-	-	-	-	-	rs12076104	129758	-1	cds_start_NF,cds_end_NF	HGNC	26002	-	-		-	-	-	-	-	-	-	-	-	0.0128
rs12076104	1:10834891-10834891	T	upstream_gene_variant	MODIFIER	CASZ1	ENSG00000130940	Transcript	ENST00000478524.1	processed_transcript	-	-	-	-	-	-	-	-	-	rs12076104	136071	-1	-	HGNC	26002	-	-		-	-	-	-	-	-	-	-	-	-
rs12076104	1:10834891-10834891	T	downstream_gene_variant	MODIFIER	PEX14	ENSG00000142655	Transcript	ENST00000356607.4	protein_coding	-	-	-	-	-	-	-	-	-	rs12076104	144076	1	-	HGNC	8856	-	-		-	-	-	-	-	-	-	-	-	0.0128
rs12076104	1:10834891-10834891	T	downstream_gene_variant	MODIFIER	PEX14	ENSG00000142655	Transcript	ENST00000538836.1	protein_coding	-	-	-	-	-	-	-	-	-	rs12076104	144519	1	-	HGNC	8856	-	-		-	-	-	-	-	-	-	-	-	-
rs12076104	1:10834891-10834891	T	downstream_gene_variant	MODIFIER	PEX14	ENSG00000142655	Transcript	ENST00000491661.2	protein_coding	-	-	-	-	-	-	-	-	-	rs12076104	151548	1	cds_start_NF	HGNC	8856	-	-		-	-	-	-	-	-	-	-	-	0.0128
rs12076104	1:10834891-10834891	T	downstream_gene_variant	MODIFIER	RN7SL614P	ENSG00000243267	Transcript	ENST00000461850.2	misc_RNA	-	-	-	-	-	-	-	-	-	rs12076104	157721	1	-	HGNC	46630	-	-		-	-	-	-	-	-	-	-	-	-
rs12076104	1:10834891-10834891	T	downstream_gene_variant	MODIFIER	C1orf127	ENSG00000175262	Transcript	ENST00000476357.1	retained_intron	-	-	-	-	-	-	-	-	-	rs12076104	171637	-1	-	HGNC	26730	-	-		-	-	-	-	-	-	-	-	-	0.0128
rs12076104	1:10834891-10834891	T	downstream_gene_variant	MODIFIER	C1orf127	ENSG00000175262	Transcript	ENST00000377004.4	protein_coding	-	-	-	-	-	-	-	-	-	rs12076104	171639	-1	-	HGNC	26730	-	-		-	-	-	-	-	-	-	-	-	-
rs12076104	1:10834891-10834891	T	downstream_gene_variant	MODIFIER	C1orf127	ENSG00000175262	Transcript	ENST00000377008.4	protein_coding	-	-	-	-	-	-	-	-	-	rs12076104	171639	-1	-	HGNC	26730	-	-		-	-	-	-	-	-	-	-	-	0.0128
rs12076104	1:10834891-10834891	T	downstream_gene_variant	MODIFIER	C1orf127	ENSG00000175262	Transcript	ENST00000418570.2	protein_coding	-	-	-	-	-	-	-	-	-	rs12076104	171639	-1	cds_start_NF	HGNC	26730	-	-		-	-	-	-	-	-	-	-	-	-
rs12076104	1:10834891-10834891	T	downstream_gene_variant	MODIFIER	C1orf127	ENSG00000175262	Transcript	ENST00000468348.1	protein_coding	-	-	-	-	-	-	-	-	-	rs12076104	171641	-1	cds_start_NF	HGNC	26730	-	-		-	-	-	-	-	-	-	-	-	0.0128
rs12076104	1:10834891-10834891	T	downstream_gene_variant	MODIFIER	C1orf127	ENSG00000175262	Transcript	ENST00000520253.1	protein_coding	-	-	-	-	-	-	-	-	-	rs12076104	171896	-1	cds_start_NF	HGNC	26730	-	-		-	-	-	-	-	-	-	-	-	-
rs12076104	1:10834891-10834891	T	downstream_gene_variant	MODIFIER	CFL1P6	ENSG00000215785	Transcript	ENST00000400899.2	processed_pseudogene	-	-	-	-	-	-	-	-	-	rs12076104	216144	-1	-	HGNC	34545	-	-		-	-	-	-	-	-	-	-	-	0.0128
rs12076104	1:10834891-10834891	T	downstream_gene_variant	MODIFIER	AL713997.1	ENSG00000264181	Transcript	ENST00000582090.1	miRNA	-	-	-	-	-	-	-	-	-	rs12076104	223342	-1	-	Clone_based_ensembl_gene	-	-	-		-	-	-	-	-	-	-	-	-	-
rs12076104	1:10834891-10834891	T	downstream_gene_variant	MODIFIER	Y_RNA	ENSG00000207213	Transcript	ENST00000384484.1	misc_RNA	-	-	-	-	-	-	-	-	-	rs12076104	225028	-1	-	RFAM	-	-	-		-	-	-	-	-	-	-	-	-	0.0128
rs12076104	1:10834891-10834891	T	upstream_gene_variant	MODIFIER	TARDBP	ENSG00000120948	Transcript	ENST00000473118.1	protein_coding	-	-	-	-	-	-	-	-	-	rs12076104	237523	1	cds_end_NF	HGNC	11571	-	-		-	-	-	-	-	-	-	-	-	-
rs12076104	1:10834891-10834891	T	upstream_gene_variant	MODIFIER	TARDBP	ENSG00000120948	Transcript	ENST00000240185.3	protein_coding	-	-	-	-	-	-	-	-	-	rs12076104	237808	1	-	HGNC	11571	-	-		-	-	-	-	-	-	-	-	-	0.0128
rs12076104	1:10834891-10834891	T	upstream_gene_variant	MODIFIER	TARDBP	ENSG00000120948	Transcript	ENST00000476201.1	protein_coding	-	-	-	-	-	-	-	-	-	rs12076104	237821	1	cds_end_NF	HGNC	11571	-	-		-	-	-	-	-	-	-	-	-	-
rs12076104	1:10834891-10834891	T	upstream_gene_variant	MODIFIER	TARDBP	ENSG00000120948	Transcript	ENST00000472476.1	nonsense_mediated_decay	-	-	-	-	-	-	-	-	-	rs12076104	237838	1	-	HGNC	11571	-	-		-	-	-	-	-	-	-	-	-	0.0128
rs12076104	1:10834891-10834891	T	upstream_gene_variant	MODIFIER	TARDBP	ENSG00000120948	Transcript	ENST00000439080.2	protein_coding	-	-	-	-	-	-	-	-	-	rs12076104	237850	1	-	HGNC	11571	-	-		-	-	-	-	-	-	-	-	-	-
rs12076104	1:10834891-10834891	T	downstream_gene_variant	MODIFIER	PEX14	ENSG00000142655	Transcript	ENST00000472851.1	retained_intron	-	-	-	-	-	-	-	-	-	rs12076104	238262	1	-	HGNC	8856	-	-		-	-	-	-	-	-	-	-	-	0.0128
rs12076104	1:10834891-10834891	T	downstream_gene_variant	MODIFIER	PEX14	ENSG00000142655	Transcript	ENST00000492696.1	processed_transcript	-	-	-	-	-	-	-	-	-	rs12076104	238545	1	-	HGNC	8856	-	-		-	-	-	-	-	-	-	-	-	-
rs12076104	1:10834891-10834891	T	upstream_gene_variant	MODIFIER	TARDBP	ENSG00000120948	Transcript	ENST00000315091.3	protein_coding	-	-	-	-	-	-	-	-	-	rs12076104	238882	1	-	HGNC	11571	-	-		-	-	-	-	-	-	-	-	-	0.0128
rs12076104	1:10834891-10834891	T	upstream_gene_variant	MODIFIER	TARDBP	ENSG00000120948	Transcript	ENST00000473869.1	nonsense_mediated_decay	-	-	-	-	-	-	-	-	-	rs12076104	238882	1	-	HGNC	11571	-	-		-	-	-	-	-	-	-	-	-	-
rs12076104	1:10834891-10834891	T	upstream_gene_variant	MODIFIER	TARDBP	ENSG00000120948	Transcript	ENST00000477447.2	nonsense_mediated_decay	-	-	-	-	-	-	-	-	-	rs12076104	245753	1	cds_start_NF	HGNC	11571	-	-		-	-	-	-	-	-	-	-	-	0.0128
rs12076104	1:10834891-10834891	T	upstream_gene_variant	MODIFIER	TARDBP	ENSG00000120948	Transcript	ENST00000496840.1	nonsense_mediated_decay	-	-	-	-	-	-	-	-	-	rs12076104	248364	1	cds_start_NF	HGNC	11571	-	-		-	-	-	-	-	-	-	-	-	-
rs12076104	1:10834891-10834891	T	upstream_gene_variant	MODIFIER	TARDBP	ENSG00000120948	Transcript	ENST00000480464.1	processed_transcript	-	-	-	-	-	-	-	-	-	rs12076104	249393	1	-	HGNC	11571	-	-		-	-	-	-	-	-	-	-	-	0.0128
rs12076104	1:10834891-10834891	T	intron_variant	MODIFIER	CASZ1	ENSG00000130940	Transcript	ENST00000344008.5	protein_coding	-	1/15	-	-	-	-	-	-	-	rs12076104	-	-1	-	HGNC	26002	-	-		-	-	-	-	-	-	-	-	-	-
rs12076104	1:10834891-10834891	T	intron_variant	MODIFIER	CASZ1	ENSG00000130940	Transcript	ENST00000377022.3	protein_coding	-	1/20	-	-	-	-	-	-	-	rs12076104	-	-1	-	HGNC	26002	-	-		-	-	-	-	-	-	-	-	-	0.0128
rs12076104	1:10834891-10834891	T	regulatory_region_variant	MODIFIER	-	-	RegulatoryFeature	ENSR00000920983	promoter_flanking_region	-	-	-	-	-	-	-	-	-	rs12076104	-	-	-	-	-	-	-		-	-	-	-	-	-	-	-	-	-
rs116163438	1:109067494-109067494	A	downstream_gene_variant	MODIFIER	RP5-964H19.2	ENSG00000226483	Transcript	ENST00000428364.2	processed_pseudogene	-	-	-	-	-	-	-	-	-	rs116163438	15629	1	-	Clone_based_vega_gene	-	-	-		-	-	-	-	-	-	-	-	-	0.0128
rs116163438	1:109067494-109067494	A	downstream_gene_variant	MODIFIER	ST13P21	ENSG00000227832	Transcript	ENST00000453250.1	processed_pseudogene	-	-	-	-	-	-	-	-	-	rs116163438	21417	1	-	HGNC	38864	-	-		-	-	-	-	-	-	-	-	-	-
rs116163438	1:109067494-109067494	A	upstream_gene_variant	MODIFIER	FAM102B	ENSG00000162636	Transcript	ENST00000370035.3	protein_coding	-	-	-	-	-	-	-	-	-	rs116163438	35217	1	-	HGNC	27637	-	-		-	-	-	-	-	-	-	-	-	0.0128
rs116163438	1:109067494-109067494	A	upstream_gene_variant	MODIFIER	FAM102B	ENSG00000162636	Transcript	ENST00000405454.1	protein_coding	-	-	-	-	-	-	-	-	-	rs116163438	35217	1	-	HGNC	27637	-	-		-	-	-	-	-	-	-	-	-	-
rs116163438	1:109067494-109067494	A	downstream_gene_variant	MODIFIER	NBPF6	ENSG00000186086	Transcript	ENST00000294652.8	protein_coding	-	-	-	-	-	-	-	-	-	rs116163438	53870	1	-	HGNC	31988	-	-		-	-	-	-	-	-	-	-	-	0.0128
rs116163438	1:109067494-109067494	A	downstream_gene_variant	MODIFIER	NBPF6	ENSG00000186086	Transcript	ENST00000444143.2	protein_coding	-	-	-	-	-	-	-	-	-	rs116163438	53870	1	-	HGNC	31988	-	-		-	-	-	-	-	-	-	-	-	-
rs116163438	1:109067494-109067494	A	downstream_gene_variant	MODIFIER	NBPF6	ENSG00000186086	Transcript	ENST00000495380.2	protein_coding	-	-	-	-	-	-	-	-	-	rs116163438	53870	1	-	HGNC	31988	-	-		-	-	-	-	-	-	-	-	-	0.0128
rs116163438	1:109067494-109067494	A	downstream_gene_variant	MODIFIER	NBPF6	ENSG00000186086	Transcript	ENST00000370040.3	protein_coding	-	-	-	-	-	-	-	-	-	rs116163438	54234	1	-	HGNC	31988	-	-		-	-	-	-	-	-	-	-	-	-
rs116163438	1:109067494-109067494	A	downstream_gene_variant	MODIFIER	NBPF6	ENSG00000186086	Transcript	ENST00000531446.1	protein_coding	-	-	-	-	-	-	-	-	-	rs116163438	59477	1	cds_end_NF	HGNC	31988	-	-		-	-	-	-	-	-	-	-	-	0.0128
rs116163438	1:109067494-109067494	A	downstream_gene_variant	MODIFIER	RP11-131J3.1	ENSG00000224698	Transcript	ENST00000419814.1	lincRNA	-	-	-	-	-	-	-	-	-	rs116163438	91688	1	-	Clone_based_vega_gene	-	-	-		-	-	-	-	-	-	-	-	-	-
rs116163438	1:109067494-109067494	A	upstream_gene_variant	MODIFIER	FAM102B	ENSG00000162636	Transcript	ENST00000483371.1	retained_intron	-	-	-	-	-	-	-	-	-	rs116163438	99793	1	-	HGNC	27637	-	-		-	-	-	-	-	-	-	-	-	0.0128
rs116163438	1:109067494-109067494	A	upstream_gene_variant	MODIFIER	SLC25A24P2	ENSG00000238118	Transcript	ENST00000415059.1	unprocessed_pseudogene	-	-	-	-	-	-	-	-	-	rs116163438	103577	-1	-	HGNC	48934	-	-		-	-	-	-	-	-	-	-	-	-
rs116163438	1:109067494-109067494	A	downstream_gene_variant	MODIFIER	NBPF5P	ENSG00000243967	Transcript	ENST00000357046.4	processed_transcript	-	-	-	-	-	-	-	-	-	rs116163438	114058	1	-	HGNC	24491	-	-		-	-	-	-	-	-	-	-	-	0.0128
rs116163438	1:109067494-109067494	A	downstream_gene_variant	MODIFIER	NBPF5P	ENSG00000243967	Transcript	ENST00000545941.1	processed_transcript	-	-	-	-	-	-	-	-	-	rs116163438	114065	1	-	HGNC	24491	-	-		-	-	-	-	-	-	-	-	-	-
rs116163438	1:109067494-109067494	A	downstream_gene_variant	MODIFIER	HENMT1	ENSG00000162639	Transcript	ENST00000402983.1	protein_coding	-	-	-	-	-	-	-	-	-	rs116163438	123418	-1	-	HGNC	26400	-	-		-	-	-	-	-	-	-	-	-	0.0128
rs116163438	1:109067494-109067494	A	downstream_gene_variant	MODIFIER	HENMT1	ENSG00000162639	Transcript	ENST00000370031.1	protein_coding	-	-	-	-	-	-	-	-	-	rs116163438	123423	-1	-	HGNC	26400	-	-		-	-	-	-	-	-	-	-	-	-
rs116163438	1:109067494-109067494	A	downstream_gene_variant	MODIFIER	HENMT1	ENSG00000162639	Transcript	ENST00000370032.5	protein_coding	-	-	-	-	-	-	-	-	-	rs116163438	123423	-1	-	HGNC	26400	-	-		-	-	-	-	-	-	-	-	-	0.0128
rs116163438	1:109067494-109067494	A	downstream_gene_variant	MODIFIER	HENMT1	ENSG00000162639	Transcript	ENST00000420055.1	protein_coding	-	-	-	-	-	-	-	-	-	rs116163438	123928	-1	cds_end_NF	HGNC	26400	-	-		-	-	-	-	-	-	-	-	-	-
rs116163438	1:109067494-109067494	A	downstream_gene_variant	MODIFIER	HENMT1	ENSG00000162639	Transcript	ENST00000493676.1	processed_transcript	-	-	-	-	-	-	-	-	-	rs116163438	124022	-1	-	HGNC	26400	-	-		-	-	-	-	-	-	-	-	-	0.0128
rs116163438	1:109067494-109067494	A	downstream_gene_variant	MODIFIER	HENMT1	ENSG00000162639	Transcript	ENST00000483729.1	processed_transcript	-	-	-	-	-	-	-	-	-	rs116163438	125352	-1	-	HGNC	26400	-	-		-	-	-	-	-	-	-	-	-	-
rs116163438	1:109067494-109067494	A	downstream_gene_variant	MODIFIER	SLC25A24P1	ENSG00000241361	Transcript	ENST00000450435.1	processed_transcript	-	-	-	-	-	-	-	-	-	rs116163438	148922	1	-	HGNC	48933	-	-		-	-	-	-	-	-	-	-	-	0.0128
rs116163438	1:109067494-109067494	A	upstream_gene_variant	MODIFIER	PRPF38B	ENSG00000134186	Transcript	ENST00000370025.4	protein_coding	-	-	-	-	-	-	-	-	-	rs116163438	167451	1	-	HGNC	25512	-	-		-	-	-	-	-	-	-	-	-	-
rs116163438	1:109067494-109067494	A	upstream_gene_variant	MODIFIER	PRPF38B	ENSG00000134186	Transcript	ENST00000370022.5	protein_coding	-	-	-	-	-	-	-	-	-	rs116163438	167452	1	-	HGNC	25512	-	-		-	-	-	-	-	-	-	-	-	0.0104
rs116163438	1:109067494-109067494	A	upstream_gene_variant	MODIFIER	PRPF38B	ENSG00000134186	Transcript	ENST00000467302.1	processed_transcript	-	-	-	-	-	-	-	-	-	rs116163438	167455	1	-	HGNC	25512	-	-		-	-	-	-	-	-	-	-	-	0.0104
rs116163438	1:109067494-109067494	A	upstream_gene_variant	MODIFIER	PRPF38B	ENSG00000134186	Transcript	ENST00000370021.1	protein_coding	-	-	-	-	-	-	-	-	-	rs116163438	167469	1	-	HGNC	25512	-	-		-	-	-	-	-	-	-	-	-	0.0104
rs116163438	1:109067494-109067494	A	upstream_gene_variant	MODIFIER	PRPF38B	ENSG00000134186	Transcript	ENST00000485810.1	processed_transcript	-	-	-	-	-	-	-	-	-	rs116163438	172828	1	-	HGNC	25512	-	-		-	-	-	-	-	-	-	-	-	0.0104
rs116163438	1:109067494-109067494	A	downstream_gene_variant	MODIFIER	SLC25A24P1	ENSG00000241361	Transcript	ENST00000411846.2	processed_transcript	-	-	-	-	-	-	-	-	-	rs116163438	187019	1	-	HGNC	48933	-	-		-	-	-	-	-	-	-	-	-	0.0104
rs116163438	1:109067494-109067494	A	downstream_gene_variant	MODIFIER	SLC25A24P1	ENSG00000241361	Transcript	ENST00000434803.1	transcribed_unprocessed_pseudogene	-	-	-	-	-	-	-	-	-	rs116163438	187485	1	-	HGNC	48933	-	-		-	-	-	-	-	-	-	-	-	0.0104
rs116163438	1:109067494-109067494	A	upstream_gene_variant	MODIFIER	FNDC7	ENSG00000143107	Transcript	ENST00000370017.3	protein_coding	-	-	-	-	-	-	-	-	-	rs116163438	187785	1	-	HGNC	26668	-	-		-	-	-	-	-	-	-	-	-	0.0104
rs116163438	1:109067494-109067494	A	upstream_gene_variant	MODIFIER	FNDC7	ENSG00000143107	Transcript	ENST00000271311.2	protein_coding	-	-	-	-	-	-	-	-	-	rs116163438	188573	1	-	HGNC	26668	-	-		-	-	-	-	-	-	-	-	-	0.0104
rs116163438	1:109067494-109067494	A	upstream_gene_variant	MODIFIER	FNDC7	ENSG00000143107	Transcript	ENST00000445274.1	protein_coding	-	-	-	-	-	-	-	-	-	rs116163438	197539	1	cds_start_NF	HGNC	26668	-	-		-	-	-	-	-	-	-	-	-	0.0104
rs116163438	1:109067494-109067494	A	downstream_gene_variant	MODIFIER	RP11-293A10.3	ENSG00000232971	Transcript	ENST00000437400.2	antisense	-	-	-	-	-	-	-	-	-	rs116163438	209384	-1	-	Clone_based_vega_gene	-	-	-		-	-	-	-	-	-	-	-	-	0.0104
rs116163438	1:109067494-109067494	A	upstream_gene_variant	MODIFIER	STXBP3	ENSG00000116266	Transcript	ENST00000483586.1	retained_intron	-	-	-	-	-	-	-	-	-	rs116163438	221802	1	-	HGNC	11446	-	-		-	-	-	-	-	-	-	-	-	0.0104
rs116163438	1:109067494-109067494	A	upstream_gene_variant	MODIFIER	STXBP3	ENSG00000116266	Transcript	ENST00000469338.1	retained_intron	-	-	-	-	-	-	-	-	-	rs116163438	221810	1	-	HGNC	11446	-	-		-	-	-	-	-	-	-	-	-	0.0104
rs116163438	1:109067494-109067494	A	upstream_gene_variant	MODIFIER	STXBP3	ENSG00000116266	Transcript	ENST00000370008.3	protein_coding	-	-	-	-	-	-	-	-	-	rs116163438	221816	1	-	HGNC	11446	-	-		-	-	-	-	-	-	-	-	-	0.0104
rs116163438	1:109067494-109067494	A	upstream_gene_variant	MODIFIER	STXBP3	ENSG00000116266	Transcript	ENST00000486601.1	processed_transcript	-	-	-	-	-	-	-	-	-	rs116163438	234185	1	-	HGNC	11446	-	-		-	-	-	-	-	-	-	-	-	0.0104
rs116163438	1:109067494-109067494	A	upstream_gene_variant	MODIFIER	STXBP3	ENSG00000116266	Transcript	ENST00000485167.1	processed_transcript	-	-	-	-	-	-	-	-	-	rs116163438	235181	1	-	HGNC	11446	-	-		-	-	-	-	-	-	-	-	-	0.0104
rs116163438	1:109067494-109067494	A	downstream_gene_variant	MODIFIER	RP11-475E11.2	ENSG00000228076	Transcript	ENST00000444669.2	processed_pseudogene	-	-	-	-	-	-	-	-	-	rs116163438	241969	-1	-	Clone_based_vega_gene	-	-	-		-	-	-	-	-	-	-	-	-	0.0104
rs183758979	1:109242956-109242956	G	downstream_gene_variant	MODIFIER	PRPF38B	ENSG00000134186	Transcript	ENST00000485810.1	processed_transcript	-	-	-	-	-	-	-	-	-	rs183758979	949	1	-	HGNC	25512	-	-		-	-	-	-	-	-	-	-	-	0.0104
rs183758979	1:109242956-109242956	G	downstream_gene_variant	MODIFIER	PRPF38B	ENSG00000134186	Transcript	ENST00000370022.5	protein_coding	-	-	-	-	-	-	-	-	-	rs183758979	2830	1	-	HGNC	25512	-	-		-	-	-	-	-	-	-	-	-	0.0104
rs183758979	1:109242956-109242956	G	downstream_gene_variant	MODIFIER	PRPF38B	ENSG00000134186	Transcript	ENST00000467302.1	processed_transcript	-	-	-	-	-	-	-	-	-	rs183758979	2830	1	-	HGNC	25512	-	-		-	-	-	-	-	-	-	-	-	0.0104
rs183758979	1:109242956-109242956	G	upstream_gene_variant	MODIFIER	FNDC7	ENSG00000143107	Transcript	ENST00000370017.3	protein_coding	-	-	-	-	-	-	-	-	-	rs183758979	12323	1	-	HGNC	26668	-	-		-	-	-	-	-	-	-	-	-	0.0104
rs183758979	1:109242956-109242956	G	upstream_gene_variant	MODIFIER	FNDC7	ENSG00000143107	Transcript	ENST00000271311.2	protein_coding	-	-	-	-	-	-	-	-	-	rs183758979	13111	1	-	HGNC	26668	-	-		-	-	-	-	-	-	-	-	-	0.0104
rs183758979	1:109242956-109242956	G	upstream_gene_variant	MODIFIER	FNDC7	ENSG00000143107	Transcript	ENST00000445274.1	protein_coding	-	-	-	-	-	-	-	-	-	rs183758979	22077	1	cds_start_NF	HGNC	26668	-	-		-	-	-	-	-	-	-	-	-	0.0104
rs183758979	1:109242956-109242956	G	downstream_gene_variant	MODIFIER	RP11-293A10.3	ENSG00000232971	Transcript	ENST00000437400.2	antisense	-	-	-	-	-	-	-	-	-	rs183758979	33922	-1	-	Clone_based_vega_gene	-	-	-		-	-	-	-	-	-	-	-	-	0.0104
rs183758979	1:109242956-109242956	G	upstream_gene_variant	MODIFIER	HENMT1	ENSG00000162639	Transcript	ENST00000370032.5	protein_coding	-	-	-	-	-	-	-	-	-	rs183758979	38808	-1	-	HGNC	26400	-	-		-	-	-	-	-	-	-	-	-	0.0104
rs183758979	1:109242956-109242956	G	upstream_gene_variant	MODIFIER	HENMT1	ENSG00000162639	Transcript	ENST00000420055.1	protein_coding	-	-	-	-	-	-	-	-	-	rs183758979	39154	-1	cds_end_NF	HGNC	26400	-	-		-	-	-	-	-	-	-	-	-	0.0104
rs183758979	1:109242956-109242956	G	upstream_gene_variant	MODIFIER	HENMT1	ENSG00000162639	Transcript	ENST00000402983.1	protein_coding	-	-	-	-	-	-	-	-	-	rs183758979	39212	-1	-	HGNC	26400	-	-		-	-	-	-	-	-	-	-	-	0.0104
rs183758979	1:109242956-109242956	G	upstream_gene_variant	MODIFIER	HENMT1	ENSG00000162639	Transcript	ENST00000493676.1	processed_transcript	-	-	-	-	-	-	-	-	-	rs183758979	39270	-1	-	HGNC	26400	-	-		-	-	-	-	-	-	-	-	-	0.0104
rs183758979	1:109242956-109242956	G	upstream_gene_variant	MODIFIER	HENMT1	ENSG00000162639	Transcript	ENST00000370031.1	protein_coding	-	-	-	-	-	-	-	-	-	rs183758979	39279	-1	-	HGNC	26400	-	-		-	-	-	-	-	-	-	-	-	0.0104
rs183758979	1:109242956-109242956	G	upstream_gene_variant	MODIFIER	STXBP3	ENSG00000116266	Transcript	ENST00000483586.1	retained_intron	-	-	-	-	-	-	-	-	-	rs183758979	46340	1	-	HGNC	11446	-	-		-	-	-	-	-	-	-	-	-	0.0104
rs183758979	1:109242956-109242956	G	upstream_gene_variant	MODIFIER	STXBP3	ENSG00000116266	Transcript	ENST00000469338.1	retained_intron	-	-	-	-	-	-	-	-	-	rs183758979	46348	1	-	HGNC	11446	-	-		-	-	-	-	-	-	-	-	-	0.0104
rs183758979	1:109242956-109242956	G	upstream_gene_variant	MODIFIER	STXBP3	ENSG00000116266	Transcript	ENST00000370008.3	protein_coding	-	-	-	-	-	-	-	-	-	rs183758979	46354	1	-	HGNC	11446	-	-		-	-	-	-	-	-	-	-	-	0.0104
rs183758979	1:109242956-109242956	G	upstream_gene_variant	MODIFIER	HENMT1	ENSG00000162639	Transcript	ENST00000483729.1	processed_transcript	-	-	-	-	-	-	-	-	-	rs183758979	48889	-1	-	HGNC	26400	-	-		-	-	-	-	-	-	-	-	-	0.0104
rs183758979	1:109242956-109242956	G	downstream_gene_variant	MODIFIER	FAM102B	ENSG00000162636	Transcript	ENST00000405454.1	protein_coding	-	-	-	-	-	-	-	-	-	rs183758979	55434	1	-	HGNC	27637	-	-		-	-	-	-	-	-	-	-	-	0.0104
rs183758979	1:109242956-109242956	G	upstream_gene_variant	MODIFIER	STXBP3	ENSG00000116266	Transcript	ENST00000486601.1	processed_transcript	-	-	-	-	-	-	-	-	-	rs183758979	58723	1	-	HGNC	11446	-	-		-	-	-	-	-	-	-	-	-	0.0104
rs183758979	1:109242956-109242956	G	upstream_gene_variant	MODIFIER	STXBP3	ENSG00000116266	Transcript	ENST00000485167.1	processed_transcript	-	-	-	-	-	-	-	-	-	rs183758979	59719	1	-	HGNC	11446	-	-		-	-	-	-	-	-	-	-	-	0.0104
rs183758979	1:109242956-109242956	G	downstream_gene_variant	MODIFIER	FAM102B	ENSG00000162636	Transcript	ENST00000370035.3	protein_coding	-	-	-	-	-	-	-	-	-	rs183758979	61007	1	-	HGNC	27637	-	-		-	-	-	-	-	-	-	-	-	0.0104
rs183758979	1:109242956-109242956	G	downstream_gene_variant	MODIFIER	FAM102B	ENSG00000162636	Transcript	ENST00000483371.1	retained_intron	-	-	-	-	-	-	-	-	-	rs183758979	61012	1	-	HGNC	27637	-	-		-	-	-	-	-	-	-	-	-	0.0104
rs183758979	1:109242956-109242956	G	downstream_gene_variant	MODIFIER	RP11-475E11.2	ENSG00000228076	Transcript	ENST00000444669.2	processed_pseudogene	-	-	-	-	-	-	-	-	-	rs183758979	66507	-1	-	Clone_based_vega_gene	-	-	-		-	-	-	-	-	-	-	-	-	0.0104
rs183758979	1:109242956-109242956	G	upstream_gene_variant	MODIFIER	STXBP3	ENSG00000116266	Transcript	ENST00000495245.1	retained_intron	-	-	-	-	-	-	-	-	-	rs183758979	81527	1	-	HGNC	11446	-	-		-	-	-	-	-	-	-	-	-	0.0104
rs183758979	1:109242956-109242956	G	upstream_gene_variant	MODIFIER	STXBP3	ENSG00000116266	Transcript	ENST00000472099.1	processed_transcript	-	-	-	-	-	-	-	-	-	rs183758979	95901	1	-	HGNC	11446	-	-		-	-	-	-	-	-	-	-	-	0.0104
rs183758979	1:109242956-109242956	G	downstream_gene_variant	MODIFIER	AKNAD1	ENSG00000162641	Transcript	ENST00000370001.3	protein_coding	-	-	-	-	-	-	-	-	-	rs183758979	115564	-1	-	HGNC	28398	-	-		-	-	-	-	-	-	-	-	-	0.0104
rs183758979	1:109242956-109242956	G	downstream_gene_variant	MODIFIER	AKNAD1	ENSG00000162641	Transcript	ENST00000466413.1	retained_intron	-	-	-	-	-	-	-	-	-	rs183758979	115564	-1	-	HGNC	28398	-	-		-	-	-	-	-	-	-	-	-	0.0104
rs183758979	1:109242956-109242956	G	downstream_gene_variant	MODIFIER	AKNAD1	ENSG00000162641	Transcript	ENST00000474186.1	nonsense_mediated_decay	-	-	-	-	-	-	-	-	-	rs183758979	115567	-1	-	HGNC	28398	-	-		-	-	-	-	-	-	-	-	-	0.0104
rs183758979	1:109242956-109242956	G	downstream_gene_variant	MODIFIER	AKNAD1	ENSG00000162641	Transcript	ENST00000477908.1	processed_transcript	-	-	-	-	-	-	-	-	-	rs183758979	115809	-1	-	HGNC	28398	-	-		-	-	-	-	-	-	-	-	-	0.0104
rs183758979	1:109242956-109242956	G	downstream_gene_variant	MODIFIER	AKNAD1	ENSG00000162641	Transcript	ENST00000357393.4	protein_coding	-	-	-	-	-	-	-	-	-	rs183758979	122505	-1	-	HGNC	28398	-	-		-	-	-	-	-	-	-	-	-	0.0104
rs183758979	1:109242956-109242956	G	downstream_gene_variant	MODIFIER	AKNAD1	ENSG00000162641	Transcript	ENST00000369994.1	protein_coding	-	-	-	-	-	-	-	-	-	rs183758979	122723	-1	-	HGNC	28398	-	-		-	-	-	-	-	-	-	-	-	0.0104
rs183758979	1:109242956-109242956	G	downstream_gene_variant	MODIFIER	AKNAD1	ENSG00000162641	Transcript	ENST00000369995.3	protein_coding	-	-	-	-	-	-	-	-	-	rs183758979	122723	-1	-	HGNC	28398	-	-		-	-	-	-	-	-	-	-	-	0.0104
rs183758979	1:109242956-109242956	G	downstream_gene_variant	MODIFIER	AKNAD1	ENSG00000162641	Transcript	ENST00000461774.1	nonsense_mediated_decay	-	-	-	-	-	-	-	-	-	rs183758979	122726	-1	-	HGNC	28398	-	-		-	-	-	-	-	-	-	-	-	0.0104
rs183758979	1:109242956-109242956	G	downstream_gene_variant	MODIFIER	AKNAD1	ENSG00000162641	Transcript	ENST00000603450.1	retained_intron	-	-	-	-	-	-	-	-	-	rs183758979	122942	-1	-	HGNC	28398	-	-		-	-	-	-	-	-	-	-	-	0.0104
rs183758979	1:109242956-109242956	G	downstream_gene_variant	MODIFIER	AKNAD1	ENSG00000162641	Transcript	ENST00000472781.1	nonsense_mediated_decay	-	-	-	-	-	-	-	-	-	rs183758979	136390	-1	-	HGNC	28398	-	-		-	-	-	-	-	-	-	-	-	0.0104
rs183758979	1:109242956-109242956	G	upstream_gene_variant	MODIFIER	SPATA42	ENSG00000203897	Transcript	ENST00000369989.2	antisense	-	-	-	-	-	-	-	-	-	rs183758979	156883	1	-	HGNC	41198	-	-		-	-	-	-	-	-	-	-	-	0.0104
rs183758979	1:109242956-109242956	G	upstream_gene_variant	MODIFIER	SPATA42	ENSG00000203897	Transcript	ENST00000417241.1	antisense	-	-	-	-	-	-	-	-	-	rs183758979	156910	1	-	HGNC	41198	-	-		-	-	-	-	-	-	-	-	-	0.0104
rs183758979	1:109242956-109242956	G	upstream_gene_variant	MODIFIER	GPSM2	ENSG00000121957	Transcript	ENST00000406462.2	protein_coding	-	-	-	-	-	-	-	-	-	rs183758979	175016	1	-	HGNC	29501	-	-		-	-	-	-	-	-	-	-	-	0.0104
rs183758979	1:109242956-109242956	G	upstream_gene_variant	MODIFIER	GPSM2	ENSG00000121957	Transcript	ENST00000264126.3	protein_coding	-	-	-	-	-	-	-	-	-	rs183758979	176647	1	-	HGNC	29501	-	-		-	-	-	-	-	-	-	-	-	0.0104
rs183758979	1:109242956-109242956	G	upstream_gene_variant	MODIFIER	GPSM2	ENSG00000121957	Transcript	ENST00000435987.1	protein_coding	-	-	-	-	-	-	-	-	-	rs183758979	176647	1	cds_end_NF	HGNC	29501	-	-		-	-	-	-	-	-	-	-	-	0.0104
rs183758979	1:109242956-109242956	G	upstream_gene_variant	MODIFIER	GPSM2	ENSG00000121957	Transcript	ENST00000435475.1	protein_coding	-	-	-	-	-	-	-	-	-	rs183758979	176922	1	cds_end_NF	HGNC	29501	-	-		-	-	-	-	-	-	-	-	-	0.0104
rs183758979	1:109242956-109242956	G	upstream_gene_variant	MODIFIER	GPSM2	ENSG00000121957	Transcript	ENST00000446797.1	protein_coding	-	-	-	-	-	-	-	-	-	rs183758979	177074	1	cds_end_NF	HGNC	29501	-	-		-	-	-	-	-	-	-	-	-	0.0104
rs183758979	1:109242956-109242956	G	downstream_gene_variant	MODIFIER	RP5-964H19.2	ENSG00000226483	Transcript	ENST00000428364.2	processed_pseudogene	-	-	-	-	-	-	-	-	-	rs183758979	191091	1	-	Clone_based_vega_gene	-	-	-		-	-	-	-	-	-	-	-	-	0.0104
rs183758979	1:109242956-109242956	G	downstream_gene_variant	MODIFIER	ST13P21	ENSG00000227832	Transcript	ENST00000453250.1	processed_pseudogene	-	-	-	-	-	-	-	-	-	rs183758979	196879	1	-	HGNC	38864	-	-		-	-	-	-	-	-	-	-	-	0.0295
rs183758979	1:109242956-109242956	G	upstream_gene_variant	MODIFIER	GPSM2	ENSG00000121957	Transcript	ENST00000441735.1	protein_coding	-	-	-	-	-	-	-	-	-	rs183758979	214043	1	cds_start_NF	HGNC	29501	-	-		-	-	-	-	-	-	-	-	-	0.0295
rs183758979	1:109242956-109242956	G	downstream_gene_variant	MODIFIER	CLCC1	ENSG00000121940	Transcript	ENST00000356970.2	protein_coding	-	-	-	-	-	-	-	-	-	rs183758979	229174	-1	-	HGNC	29675	-	-		-	-	-	-	-	-	-	-	-	0.0295
rs183758979	1:109242956-109242956	G	downstream_gene_variant	MODIFIER	CLCC1	ENSG00000121940	Transcript	ENST00000369968.2	protein_coding	-	-	-	-	-	-	-	-	-	rs183758979	229174	-1	-	HGNC	29675	-	-		-	-	-	-	-	-	-	-	-	0.0295
rs183758979	1:109242956-109242956	G	downstream_gene_variant	MODIFIER	CLCC1	ENSG00000121940	Transcript	ENST00000369969.2	protein_coding	-	-	-	-	-	-	-	-	-	rs183758979	229174	-1	-	HGNC	29675	-	-		-	-	-	-	-	-	-	-	-	0.0295
rs183758979	1:109242956-109242956	G	downstream_gene_variant	MODIFIER	CLCC1	ENSG00000121940	Transcript	ENST00000369971.2	protein_coding	-	-	-	-	-	-	-	-	-	rs183758979	229174	-1	-	HGNC	29675	-	-		-	-	-	-	-	-	-	-	-	0.0295
rs183758979	1:109242956-109242956	G	downstream_gene_variant	MODIFIER	CLCC1	ENSG00000121940	Transcript	ENST00000415331.1	protein_coding	-	-	-	-	-	-	-	-	-	rs183758979	229174	-1	-	HGNC	29675	-	-		-	-	-	-	-	-	-	-	-	0.0295
rs183758979	1:109242956-109242956	G	downstream_gene_variant	MODIFIER	NBPF6	ENSG00000186086	Transcript	ENST00000294652.8	protein_coding	-	-	-	-	-	-	-	-	-	rs183758979	229332	1	-	HGNC	31988	-	-		-	-	-	-	-	-	-	-	-	0.0295
rs183758979	1:109242956-109242956	G	downstream_gene_variant	MODIFIER	NBPF6	ENSG00000186086	Transcript	ENST00000444143.2	protein_coding	-	-	-	-	-	-	-	-	-	rs183758979	229332	1	-	HGNC	31988	-	-		-	-	-	-	-	-	-	-	-	0.0295
rs183758979	1:109242956-109242956	G	downstream_gene_variant	MODIFIER	NBPF6	ENSG00000186086	Transcript	ENST00000495380.2	protein_coding	-	-	-	-	-	-	-	-	-	rs183758979	229332	1	-	HGNC	31988	-	-		-	-	-	-	-	-	-	-	-	0.0295
rs183758979	1:109242956-109242956	G	downstream_gene_variant	MODIFIER	CLCC1	ENSG00000121940	Transcript	ENST00000369976.1	protein_coding	-	-	-	-	-	-	-	-	-	rs183758979	229605	-1	-	HGNC	29675	-	-		-	-	-	-	-	-	-	-	-	0.0295
rs183758979	1:109242956-109242956	G	downstream_gene_variant	MODIFIER	CLCC1	ENSG00000121940	Transcript	ENST00000473062.1	processed_transcript	-	-	-	-	-	-	-	-	-	rs183758979	229605	-1	-	HGNC	29675	-	-		-	-	-	-	-	-	-	-	-	0.0295
rs183758979	1:109242956-109242956	G	downstream_gene_variant	MODIFIER	CLCC1	ENSG00000121940	Transcript	ENST00000482889.1	processed_transcript	-	-	-	-	-	-	-	-	-	rs183758979	229646	-1	-	HGNC	29675	-	-		-	-	-	-	-	-	-	-	-	0.0295
rs183758979	1:109242956-109242956	G	downstream_gene_variant	MODIFIER	NBPF6	ENSG00000186086	Transcript	ENST00000370040.3	protein_coding	-	-	-	-	-	-	-	-	-	rs183758979	229696	1	-	HGNC	31988	-	-		-	-	-	-	-	-	-	-	-	0.0295
rs183758979	1:109242956-109242956	G	downstream_gene_variant	MODIFIER	CLCC1	ENSG00000121940	Transcript	ENST00000369970.3	protein_coding	-	-	-	-	-	-	-	-	-	rs183758979	231652	-1	-	HGNC	29675	-	-		-	-	-	-	-	-	-	-	-	0.0295
rs183758979	1:109242956-109242956	G	downstream_gene_variant	MODIFIER	CLCC1	ENSG00000121940	Transcript	ENST00000302500.4	protein_coding	-	-	-	-	-	-	-	-	-	rs183758979	234324	-1	-	HGNC	29675	-	-		-	-	-	-	-	-	-	-	-	0.0295
rs183758979	1:109242956-109242956	G	downstream_gene_variant	MODIFIER	CLCC1	ENSG00000121940	Transcript	ENST00000348264.2	protein_coding	-	-	-	-	-	-	-	-	-	rs183758979	234324	-1	-	HGNC	29675	-	-		-	-	-	-	-	-	-	-	-	0.0295
rs183758979	1:109242956-109242956	G	downstream_gene_variant	MODIFIER	NBPF6	ENSG00000186086	Transcript	ENST00000531446.1	protein_coding	-	-	-	-	-	-	-	-	-	rs183758979	234939	1	cds_end_NF	HGNC	31988	-	-		-	-	-	-	-	-	-	-	-	0.0295
rs183758979	1:109242956-109242956	G	3_prime_UTR_variant	MODIFIER	PRPF38B	ENSG00000134186	Transcript	ENST00000370021.1	protein_coding	7/7	-	-	-	2259	-	-	-	-	rs183758979	-	1	-	HGNC	25512	-	-		-	-	-	-	-	-	-	-	-	0.0295
rs183758979	1:109242956-109242956	G	3_prime_UTR_variant	MODIFIER	PRPF38B	ENSG00000134186	Transcript	ENST00000370025.4	protein_coding	6/6	-	-	-	2224	-	-	-	-	rs183758979	-	1	-	HGNC	25512	-	-		-	-	-	-	-	-	-	-	-	0.0295
rs75590072	1:116806652-116806652	A	upstream_gene_variant	MODIFIER	U3	ENSG00000221040	Transcript	ENST00000408113.1	snoRNA	-	-	-	-	-	-	-	-	-	rs75590072	14576	1	-	RFAM	-	-	-		-	-	-	-	-	-	-	-	-	0.0295
rs75590072	1:116806652-116806652	T	upstream_gene_variant	MODIFIER	U3	ENSG00000221040	Transcript	ENST00000408113.1	snoRNA	-	-	-	-	-	-	-	-	-	rs75590072	14576	1	-	RFAM	-	-	-		-	-	-	-	-	-	-	-	-	0.0295
rs75590072	1:116806652-116806652	A	downstream_gene_variant	MODIFIER	RP5-1185H19.2	ENSG00000235933	Transcript	ENST00000426515.1	lincRNA	-	-	-	-	-	-	-	-	-	rs75590072	97790	1	-	Clone_based_vega_gene	-	-	-		-	-	-	-	-	-	-	-	-	0.0295
rs75590072	1:116806652-116806652	T	downstream_gene_variant	MODIFIER	RP5-1185H19.2	ENSG00000235933	Transcript	ENST00000426515.1	lincRNA	-	-	-	-	-	-	-	-	-	rs75590072	97790	1	-	Clone_based_vega_gene	-	-	-		-	-	-	-	-	-	-	-	-	0.0295
rs75590072	1:116806652-116806652	A	upstream_gene_variant	MODIFIER	ATP1A1	ENSG00000163399	Transcript	ENST00000418797.1	protein_coding	-	-	-	-	-	-	-	-	-	rs75590072	108638	1	cds_end_NF	HGNC	799	-	-		-	-	-	-	-	-	-	-	-	0.0295
rs75590072	1:116806652-116806652	T	upstream_gene_variant	MODIFIER	ATP1A1	ENSG00000163399	Transcript	ENST00000418797.1	protein_coding	-	-	-	-	-	-	-	-	-	rs75590072	108638	1	cds_end_NF	HGNC	799	-	-		-	-	-	-	-	-	-	-	-	0.0295
rs75590072	1:116806652-116806652	A	upstream_gene_variant	MODIFIER	ATP1A1	ENSG00000163399	Transcript	ENST00000295598.5	protein_coding	-	-	-	-	-	-	-	-	-	rs75590072	109230	1	-	HGNC	799	-	-		-	-	-	-	-	-	-	-	-	0.0295
rs75590072	1:116806652-116806652	T	upstream_gene_variant	MODIFIER	ATP1A1	ENSG00000163399	Transcript	ENST00000295598.5	protein_coding	-	-	-	-	-	-	-	-	-	rs75590072	109230	1	-	HGNC	799	-	-		-	-	-	-	-	-	-	-	-	0.0295
rs75590072	1:116806652-116806652	A	downstream_gene_variant	MODIFIER	AL136376.1	ENSG00000269279	Transcript	ENST00000598661.1	protein_coding	-	-	-	-	-	-	-	-	-	rs75590072	109238	-1	-	Clone_based_ensembl_gene	-	-	-		-	-	-	-	-	-	-	-	-	0.0295
rs75590072	1:116806652-116806652	T	downstream_gene_variant	MODIFIER	AL136376.1	ENSG00000269279	Transcript	ENST00000598661.1	protein_coding	-	-	-	-	-	-	-	-	-	rs75590072	109238	-1	-	Clone_based_ensembl_gene	-	-	-		-	-	-	-	-	-	-	-	-	0.0295
rs75590072	1:116806652-116806652	A	upstream_gene_variant	MODIFIER	ATP1A1	ENSG00000163399	Transcript	ENST00000488733.1	retained_intron	-	-	-	-	-	-	-	-	-	rs75590072	109239	1	-	HGNC	799	-	-		-	-	-	-	-	-	-	-	-	0.0295
rs75590072	1:116806652-116806652	T	upstream_gene_variant	MODIFIER	ATP1A1	ENSG00000163399	Transcript	ENST00000488733.1	retained_intron	-	-	-	-	-	-	-	-	-	rs75590072	109239	1	-	HGNC	799	-	-		-	-	-	-	-	-	-	-	-	0.0295
rs75590072	1:116806652-116806652	A	upstream_gene_variant	MODIFIER	ATP1A1	ENSG00000163399	Transcript	ENST00000537345.1	protein_coding	-	-	-	-	-	-	-	-	-	rs75590072	109837	1	-	HGNC	799	-	-		-	-	-	-	-	-	-	-	-	0.0295
rs75590072	1:116806652-116806652	T	upstream_gene_variant	MODIFIER	ATP1A1	ENSG00000163399	Transcript	ENST00000537345.1	protein_coding	-	-	-	-	-	-	-	-	-	rs75590072	109837	1	-	HGNC	799	-	-		-	-	-	-	-	-	-	-	-	0.0295
rs75590072	1:116806652-116806652	A	upstream_gene_variant	MODIFIER	ATP1A1	ENSG00000163399	Transcript	ENST00000369494.1	protein_coding	-	-	-	-	-	-	-	-	-	rs75590072	118381	1	cds_end_NF	HGNC	799	-	-		-	-	-	-	-	-	-	-	-	0.0295
rs75590072	1:116806652-116806652	T	upstream_gene_variant	MODIFIER	ATP1A1	ENSG00000163399	Transcript	ENST00000369494.1	protein_coding	-	-	-	-	-	-	-	-	-	rs75590072	118381	1	cds_end_NF	HGNC	799	-	-		-	-	-	-	-	-	-	-	-	0.0295
rs75590072	1:116806652-116806652	A	upstream_gene_variant	MODIFIER	ATP1A1	ENSG00000163399	Transcript	ENST00000369496.4	protein_coding	-	-	-	-	-	-	-	-	-	rs75590072	119340	1	-	HGNC	799	-	-		-	-	-	-	-	-	-	-	-	0.0295
rs75590072	1:116806652-116806652	T	upstream_gene_variant	MODIFIER	ATP1A1	ENSG00000163399	Transcript	ENST00000369496.4	protein_coding	-	-	-	-	-	-	-	-	-	rs75590072	119340	1	-	HGNC	799	-	-		-	-	-	-	-	-	-	-	-	0.0295
rs75590072	1:116806652-116806652	A	upstream_gene_variant	MODIFIER	ATP1A1	ENSG00000163399	Transcript	ENST00000463382.1	processed_transcript	-	-	-	-	-	-	-	-	-	rs75590072	123273	1	-	HGNC	799	-	-		-	-	-	-	-	-	-	-	-	0.0295
rs75590072	1:116806652-116806652	T	upstream_gene_variant	MODIFIER	ATP1A1	ENSG00000163399	Transcript	ENST00000463382.1	processed_transcript	-	-	-	-	-	-	-	-	-	rs75590072	123273	1	-	HGNC	799	-	-		-	-	-	-	-	-	-	-	-	0.0295
rs75590072	1:116806652-116806652	A	upstream_gene_variant	MODIFIER	ATP1A1	ENSG00000163399	Transcript	ENST00000491156.1	processed_transcript	-	-	-	-	-	-	-	-	-	rs75590072	124697	1	-	HGNC	799	-	-		-	-	-	-	-	-	-	-	-	0.0295
rs75590072	1:116806652-116806652	T	upstream_gene_variant	MODIFIER	ATP1A1	ENSG00000163399	Transcript	ENST00000491156.1	processed_transcript	-	-	-	-	-	-	-	-	-	rs75590072	124697	1	-	HGNC	799	-	-		-	-	-	-	-	-	-	-	-	0.0295
rs75590072	1:116806652-116806652	A	downstream_gene_variant	MODIFIER	ATP1A1OS	ENSG00000203865	Transcript	ENST00000608511.1	processed_transcript	-	-	-	-	-	-	-	-	-	rs75590072	128217	-1	-	HGNC	28262	-	-		-	-	-	-	-	-	-	-	-	0.0295
rs75590072	1:116806652-116806652	T	downstream_gene_variant	MODIFIER	ATP1A1OS	ENSG00000203865	Transcript	ENST00000608511.1	processed_transcript	-	-	-	-	-	-	-	-	-	rs75590072	128217	-1	-	HGNC	28262	-	-		-	-	-	-	-	-	-	-	-	0.0295
rs75590072	1:116806652-116806652	A	downstream_gene_variant	MODIFIER	MAB21L3	ENSG00000173212	Transcript	ENST00000369500.3	protein_coding	-	-	-	-	-	-	-	-	-	rs75590072	128791	1	-	HGNC	26787	-	-		-	-	-	-	-	-	-	-	-	0.0295
rs75590072	1:116806652-116806652	T	downstream_gene_variant	MODIFIER	MAB21L3	ENSG00000173212	Transcript	ENST00000369500.3	protein_coding	-	-	-	-	-	-	-	-	-	rs75590072	128791	1	-	HGNC	26787	-	-		-	-	-	-	-	-	-	-	-	0.0295
rs75590072	1:116806652-116806652	A	downstream_gene_variant	MODIFIER	ATP1A1OS	ENSG00000203865	Transcript	ENST00000493908.1	processed_transcript	-	-	-	-	-	-	-	-	-	rs75590072	134970	-1	-	HGNC	28262	-	-		-	-	-	-	-	-	-	-	-	0.0295
rs75590072	1:116806652-116806652	T	downstream_gene_variant	MODIFIER	ATP1A1OS	ENSG00000203865	Transcript	ENST00000493908.1	processed_transcript	-	-	-	-	-	-	-	-	-	rs75590072	134970	-1	-	HGNC	28262	-	-		-	-	-	-	-	-	-	-	-	0.0295
rs75590072	1:116806652-116806652	A	upstream_gene_variant	MODIFIER	ATP1A1	ENSG00000163399	Transcript	ENST00000440951.1	protein_coding	-	-	-	-	-	-	-	-	-	rs75590072	135441	1	cds_start_NF	HGNC	799	-	-		-	-	-	-	-	-	-	-	-	0.0295
rs75590072	1:116806652-116806652	T	upstream_gene_variant	MODIFIER	ATP1A1	ENSG00000163399	Transcript	ENST00000440951.1	protein_coding	-	-	-	-	-	-	-	-	-	rs75590072	135441	1	cds_start_NF	HGNC	799	-	-		-	-	-	-	-	-	-	-	-	0.0295
rs75590072	1:116806652-116806652	A	downstream_gene_variant	MODIFIER	MAB21L3	ENSG00000173212	Transcript	ENST00000464946.1	processed_transcript	-	-	-	-	-	-	-	-	-	rs75590072	135784	1	-	HGNC	26787	-	-		-	-	-	-	-	-	-	-	-	0.0295
rs75590072	1:116806652-116806652	T	downstream_gene_variant	MODIFIER	MAB21L3	ENSG00000173212	Transcript	ENST00000464946.1	processed_transcript	-	-	-	-	-	-	-	-	-	rs75590072	135784	1	-	HGNC	26787	-	-		-	-	-	-	-	-	-	-	-	0.0295
rs75590072	1:116806652-116806652	A	upstream_gene_variant	MODIFIER	ATP1A1	ENSG00000163399	Transcript	ENST00000479960.1	processed_transcript	-	-	-	-	-	-	-	-	-	rs75590072	137100	1	-	HGNC	799	-	-		-	-	-	-	-	-	-	-	-	0.0295
rs75590072	1:116806652-116806652	T	upstream_gene_variant	MODIFIER	ATP1A1	ENSG00000163399	Transcript	ENST00000479960.1	processed_transcript	-	-	-	-	-	-	-	-	-	rs75590072	137100	1	-	HGNC	799	-	-		-	-	-	-	-	-	-	-	-	0.0295
rs75590072	1:116806652-116806652	A	downstream_gene_variant	MODIFIER	ATP1A1OS	ENSG00000203865	Transcript	ENST00000369491.1	antisense	-	-	-	-	-	-	-	-	-	rs75590072	141479	-1	-	HGNC	28262	-	-		-	-	-	-	-	-	-	-	-	0.0295
rs75590072	1:116806652-116806652	T	downstream_gene_variant	MODIFIER	ATP1A1OS	ENSG00000203865	Transcript	ENST00000369491.1	antisense	-	-	-	-	-	-	-	-	-	rs75590072	141479	-1	-	HGNC	28262	-	-		-	-	-	-	-	-	-	-	-	0.0295
rs75590072	1:116806652-116806652	A	downstream_gene_variant	MODIFIER	ATP1A1OS	ENSG00000203865	Transcript	ENST00000369492.4	antisense	-	-	-	-	-	-	-	-	-	rs75590072	141482	-1	-	HGNC	28262	-	-		-	-	-	-	-	-	-	-	-	0.0295
rs75590072	1:116806652-116806652	T	downstream_gene_variant	MODIFIER	ATP1A1OS	ENSG00000203865	Transcript	ENST00000369492.4	antisense	-	-	-	-	-	-	-	-	-	rs75590072	141482	-1	-	HGNC	28262	-	-		-	-	-	-	-	-	-	-	-	0.0295
rs75590072	1:116806652-116806652	A	upstream_gene_variant	MODIFIER	ATP1A1	ENSG00000163399	Transcript	ENST00000495965.1	processed_transcript	-	-	-	-	-	-	-	-	-	rs75590072	142079	1	-	HGNC	799	-	-		-	-	-	-	-	-	-	-	-	0.0295
rs75590072	1:116806652-116806652	T	upstream_gene_variant	MODIFIER	ATP1A1	ENSG00000163399	Transcript	ENST00000495965.1	processed_transcript	-	-	-	-	-	-	-	-	-	rs75590072	142079	1	-	HGNC	799	-	-		-	-	-	-	-	-	-	-	-	0.0295
rs75590072	1:116806652-116806652	A	downstream_gene_variant	MODIFIER	RNU6-817P	ENSG00000212385	Transcript	ENST00000391083.1	snRNA	-	-	-	-	-	-	-	-	-	rs75590072	149736	-1	-	HGNC	47780	-	-		-	-	-	-	-	-	-	-	-	0.0295
rs75590072	1:116806652-116806652	T	downstream_gene_variant	MODIFIER	RNU6-817P	ENSG00000212385	Transcript	ENST00000391083.1	snRNA	-	-	-	-	-	-	-	-	-	rs75590072	149736	-1	-	HGNC	47780	-	-		-	-	-	-	-	-	-	-	-	0.0295
rs75590072	1:116806652-116806652	A	downstream_gene_variant	MODIFIER	RP4-655J12.4	ENSG00000233154	Transcript	ENST00000423907.1	lincRNA	-	-	-	-	-	-	-	-	-	rs75590072	159694	-1	-	Clone_based_vega_gene	-	-	-		-	-	-	-	-	-	-	-	-	0.0295
rs75590072	1:116806652-116806652	T	downstream_gene_variant	MODIFIER	RP4-655J12.4	ENSG00000233154	Transcript	ENST00000423907.1	lincRNA	-	-	-	-	-	-	-	-	-	rs75590072	159694	-1	-	Clone_based_vega_gene	-	-	-		-	-	-	-	-	-	-	-	-	0.0295
rs75590072	1:116806652-116806652	A	downstream_gene_variant	MODIFIER	RP4-655J12.5	ENSG00000230381	Transcript	ENST00000449303.2	lincRNA	-	-	-	-	-	-	-	-	-	rs75590072	165019	-1	-	Clone_based_vega_gene	-	-	-		-	-	-	-	-	-	-	-	-	0.0295
rs75590072	1:116806652-116806652	T	downstream_gene_variant	MODIFIER	RP4-655J12.5	ENSG00000230381	Transcript	ENST00000449303.2	lincRNA	-	-	-	-	-	-	-	-	-	rs75590072	165019	-1	-	Clone_based_vega_gene	-	-	-		-	-	-	-	-	-	-	-	-	0.0295
rs75590072	1:116806652-116806652	A	upstream_gene_variant	MODIFIER	Y_RNA	ENSG00000200547	Transcript	ENST00000363677.1	misc_RNA	-	-	-	-	-	-	-	-	-	rs75590072	188506	1	-	RFAM	-	-	-		-	-	-	-	-	-	-	-	-	0.0295
rs75590072	1:116806652-116806652	T	upstream_gene_variant	MODIFIER	Y_RNA	ENSG00000200547	Transcript	ENST00000363677.1	misc_RNA	-	-	-	-	-	-	-	-	-	rs75590072	188506	1	-	RFAM	-	-	-		-	-	-	-	-	-	-	-	-	0.0295
rs75590072	1:116806652-116806652	A	downstream_gene_variant	MODIFIER	RP4-655J12.4	ENSG00000233154	Transcript	ENST00000443219.1	lincRNA	-	-	-	-	-	-	-	-	-	rs75590072	188616	-1	-	Clone_based_vega_gene	-	-	-		-	-	-	-	-	-	-	-	-	0.0295
rs75590072	1:116806652-116806652	T	downstream_gene_variant	MODIFIER	RP4-655J12.4	ENSG00000233154	Transcript	ENST00000443219.1	lincRNA	-	-	-	-	-	-	-	-	-	rs75590072	188616	-1	-	Clone_based_vega_gene	-	-	-		-	-	-	-	-	-	-	-	-	0.0295
rs75590072	1:116806652-116806652	A	downstream_gene_variant	MODIFIER	RP4-655J12.4	ENSG00000233154	Transcript	ENST00000437308.1	lincRNA	-	-	-	-	-	-	-	-	-	rs75590072	189004	-1	-	Clone_based_vega_gene	-	-	-		-	-	-	-	-	-	-	-	-	0.0295
rs75590072	1:116806652-116806652	T	downstream_gene_variant	MODIFIER	RP4-655J12.4	ENSG00000233154	Transcript	ENST00000437308.1	lincRNA	-	-	-	-	-	-	-	-	-	rs75590072	189004	-1	-	Clone_based_vega_gene	-	-	-		-	-	-	-	-	-	-	-	-	0.0295
rs75590072	1:116806652-116806652	A	downstream_gene_variant	MODIFIER	RP4-655J12.4	ENSG00000233154	Transcript	ENST00000430316.1	lincRNA	-	-	-	-	-	-	-	-	-	rs75590072	189005	-1	-	Clone_based_vega_gene	-	-	-		-	-	-	-	-	-	-	-	-	0.0295
rs75590072	1:116806652-116806652	T	downstream_gene_variant	MODIFIER	RP4-655J12.4	ENSG00000233154	Transcript	ENST00000430316.1	lincRNA	-	-	-	-	-	-	-	-	-	rs75590072	189005	-1	-	Clone_based_vega_gene	-	-	-		-	-	-	-	-	-	-	-	-	0.0295
rs75590072	1:116806652-116806652	A	downstream_gene_variant	MODIFIER	RP4-655J12.4	ENSG00000233154	Transcript	ENST00000434879.1	lincRNA	-	-	-	-	-	-	-	-	-	rs75590072	189005	-1	-	Clone_based_vega_gene	-	-	-		-	-	-	-	-	-	-	-	-	0.0295
rs75590072	1:116806652-116806652	T	downstream_gene_variant	MODIFIER	RP4-655J12.4	ENSG00000233154	Transcript	ENST00000434879.1	lincRNA	-	-	-	-	-	-	-	-	-	rs75590072	189005	-1	-	Clone_based_vega_gene	-	-	-		-	-	-	-	-	-	-	-	-	0.0295
rs75590072	1:116806652-116806652	A	downstream_gene_variant	MODIFIER	SLC22A15	ENSG00000163393	Transcript	ENST00000369503.4	protein_coding	-	-	-	-	-	-	-	-	-	rs75590072	193977	1	-	HGNC	20301	-	-		-	-	-	-	-	-	-	-	-	0.0295
rs75590072	1:116806652-116806652	T	downstream_gene_variant	MODIFIER	SLC22A15	ENSG00000163393	Transcript	ENST00000369503.4	protein_coding	-	-	-	-	-	-	-	-	-	rs75590072	193977	1	-	HGNC	20301	-	-		-	-	-	-	-	-	-	-	-	0.0295
rs75590072	1:116806652-116806652	A	downstream_gene_variant	MODIFIER	RP4-655J12.4	ENSG00000233154	Transcript	ENST00000430107.1	lincRNA	-	-	-	-	-	-	-	-	-	rs75590072	199691	-1	-	Clone_based_vega_gene	-	-	-		-	-	-	-	-	-	-	-	-	0.0295
rs75590072	1:116806652-116806652	T	downstream_gene_variant	MODIFIER	RP4-655J12.4	ENSG00000233154	Transcript	ENST00000430107.1	lincRNA	-	-	-	-	-	-	-	-	-	rs75590072	199691	-1	-	Clone_based_vega_gene	-	-	-		-	-	-	-	-	-	-	-	-	0.0295
rs75590072	1:116806652-116806652	A	downstream_gene_variant	MODIFIER	SLC22A15	ENSG00000163393	Transcript	ENST00000481127.1	processed_transcript	-	-	-	-	-	-	-	-	-	rs75590072	226504	1	-	HGNC	20301	-	-		-	-	-	-	-	-	-	-	-	0.0295
rs75590072	1:116806652-116806652	T	downstream_gene_variant	MODIFIER	SLC22A15	ENSG00000163393	Transcript	ENST00000481127.1	processed_transcript	-	-	-	-	-	-	-	-	-	rs75590072	226504	1	-	HGNC	20301	-	-		-	-	-	-	-	-	-	-	-	0.0295
rs75590072	1:116806652-116806652	A	downstream_gene_variant	MODIFIER	RP5-1086K13.1	ENSG00000224950	Transcript	ENST00000456414.1	lincRNA	-	-	-	-	-	-	-	-	-	rs75590072	228993	-1	-	Clone_based_vega_gene	-	-	-		-	-	-	-	-	-	-	-	-	0.0295
rs75590072	1:116806652-116806652	T	downstream_gene_variant	MODIFIER	RP5-1086K13.1	ENSG00000224950	Transcript	ENST00000456414.1	lincRNA	-	-	-	-	-	-	-	-	-	rs75590072	228993	-1	-	Clone_based_vega_gene	-	-	-		-	-	-	-	-	-	-	-	-	0.0295
rs75590072	1:116806652-116806652	A	downstream_gene_variant	MODIFIER	SLC22A15	ENSG00000163393	Transcript	ENST00000369502.1	protein_coding	-	-	-	-	-	-	-	-	-	rs75590072	232141	1	-	HGNC	20301	-	-		-	-	-	-	-	-	-	-	-	0.0295
rs75590072	1:116806652-116806652	T	downstream_gene_variant	MODIFIER	SLC22A15	ENSG00000163393	Transcript	ENST00000369502.1	protein_coding	-	-	-	-	-	-	-	-	-	rs75590072	232141	1	-	HGNC	20301	-	-		-	-	-	-	-	-	-	-	-	0.0295
rs75590072	1:116806652-116806652	A	upstream_gene_variant	MODIFIER	RP11-159M11.2	ENSG00000237993	Transcript	ENST00000453128.1	antisense	-	-	-	-	-	-	-	-	-	rs75590072	246326	-1	-	Clone_based_vega_gene	-	-	-		-	-	-	-	-	-	-	-	-	0.0295
rs75590072	1:116806652-116806652	T	upstream_gene_variant	MODIFIER	RP11-159M11.2	ENSG00000237993	Transcript	ENST00000453128.1	antisense	-	-	-	-	-	-	-	-	-	rs75590072	246326	-1	-	Clone_based_vega_gene	-	-	-		-	-	-	-	-	-	-	-	-	0.0295
rs56382923	1:118702036-118702036	C	upstream_gene_variant	MODIFIER	SPAG17	ENSG00000155761	Transcript	ENST00000463628.1	processed_transcript	-	-	-	-	-	-	-	-	-	rs56382923	72251	-1	-	HGNC	26620	-	-		-	-	-	-	-	-	-	-	-	0.0295
rs56382923	1:118702036-118702036	C	upstream_gene_variant	MODIFIER	SPAG17	ENSG00000155761	Transcript	ENST00000477444.1	processed_transcript	-	-	-	-	-	-	-	-	-	rs56382923	77927	-1	-	HGNC	26620	-	-		-	-	-	-	-	-	-	-	-	0.0295
rs56382923	1:118702036-118702036	C	upstream_gene_variant	MODIFIER	SPAG17	ENSG00000155761	Transcript	ENST00000473472.1	processed_transcript	-	-	-	-	-	-	-	-	-	rs56382923	78117	-1	-	HGNC	26620	-	-		-	-	-	-	-	-	-	-	-	0.0295
rs56382923	1:118702036-118702036	C	downstream_gene_variant	MODIFIER	RNA5SP56	ENSG00000222209	Transcript	ENST00000410277.1	rRNA	-	-	-	-	-	-	-	-	-	rs56382923	104959	-1	-	HGNC	42833	-	-		-	-	-	-	-	-	-	-	-	0.0295
rs56382923	1:118702036-118702036	C	upstream_gene_variant	MODIFIER	SPAG17	ENSG00000155761	Transcript	ENST00000470550.1	processed_transcript	-	-	-	-	-	-	-	-	-	rs56382923	118646	-1	-	HGNC	26620	-	-		-	-	-	-	-	-	-	-	-	0.0295
rs56382923	1:118702036-118702036	C	upstream_gene_variant	MODIFIER	SPAG17	ENSG00000155761	Transcript	ENST00000486589.1	processed_transcript	-	-	-	-	-	-	-	-	-	rs56382923	120071	-1	-	HGNC	26620	-	-		-	-	-	-	-	-	-	-	-	0.0295
rs56382923	1:118702036-118702036	C	upstream_gene_variant	MODIFIER	SPAG17	ENSG00000155761	Transcript	ENST00000437255.1	protein_coding	-	-	-	-	-	-	-	-	-	rs56382923	151343	-1	cds_start_NF	HGNC	26620	-	-		-	-	-	-	-	-	-	-	-	0.0295
rs56382923	1:118702036-118702036	C	upstream_gene_variant	MODIFIER	SPAG17	ENSG00000155761	Transcript	ENST00000483383.1	processed_transcript	-	-	-	-	-	-	-	-	-	rs56382923	171421	-1	-	HGNC	26620	-	-		-	-	-	-	-	-	-	-	-	0.0295
rs56382923	1:118702036-118702036	C	upstream_gene_variant	MODIFIER	SPAG17	ENSG00000155761	Transcript	ENST00000492438.1	processed_transcript	-	-	-	-	-	-	-	-	-	rs56382923	174665	-1	-	HGNC	26620	-	-		-	-	-	-	-	-	-	-	-	0.0295
rs56382923	1:118702036-118702036	C	upstream_gene_variant	MODIFIER	SPAG17	ENSG00000155761	Transcript	ENST00000469128.1	processed_transcript	-	-	-	-	-	-	-	-	-	rs56382923	189295	-1	-	HGNC	26620	-	-		-	-	-	-	-	-	-	-	-	0.0295
rs56382923	1:118702036-118702036	C	upstream_gene_variant	MODIFIER	SPAG17	ENSG00000155761	Transcript	ENST00000478697.1	processed_transcript	-	-	-	-	-	-	-	-	-	rs56382923	192661	-1	-	HGNC	26620	-	-		-	-	-	-	-	-	-	-	-	0.0295
rs56382923	1:118702036-118702036	C	downstream_gene_variant	MODIFIER	WDR3	ENSG00000065183	Transcript	ENST00000349139.5	protein_coding	-	-	-	-	-	-	-	-	-	rs56382923	192871	1	-	HGNC	12755	-	-		-	-	-	-	-	-	-	-	-	0.0295
rs56382923	1:118702036-118702036	C	upstream_gene_variant	MODIFIER	SPAG17	ENSG00000155761	Transcript	ENST00000466857.1	processed_transcript	-	-	-	-	-	-	-	-	-	rs56382923	194603	-1	-	HGNC	26620	-	-		-	-	-	-	-	-	-	-	-	0.0295
rs56382923	1:118702036-118702036	C	downstream_gene_variant	MODIFIER	WDR3	ENSG00000065183	Transcript	ENST00000369441.3	protein_coding	-	-	-	-	-	-	-	-	-	rs56382923	217625	1	-	HGNC	12755	-	-		-	-	-	-	-	-	-	-	-	0.0295
rs56382923	1:118702036-118702036	C	downstream_gene_variant	MODIFIER	WDR3	ENSG00000065183	Transcript	ENST00000487202.1	processed_transcript	-	-	-	-	-	-	-	-	-	rs56382923	220855	1	-	HGNC	12755	-	-		-	-	-	-	-	-	-	-	-	0.0295
rs56382923	1:118702036-118702036	C	downstream_gene_variant	MODIFIER	WDR3	ENSG00000065183	Transcript	ENST00000471680.1	processed_transcript	-	-	-	-	-	-	-	-	-	rs56382923	220884	1	-	HGNC	12755	-	-		-	-	-	-	-	-	-	-	-	0.0295
rs56382923	1:118702036-118702036	C	upstream_gene_variant	MODIFIER	GDAP2	ENSG00000196505	Transcript	ENST00000369443.5	protein_coding	-	-	-	-	-	-	-	-	-	rs56382923	229783	-1	-	HGNC	18010	-	-		-	-	-	-	-	-	-	-	-	0.0295
rs56382923	1:118702036-118702036	C	upstream_gene_variant	MODIFIER	GDAP2	ENSG00000196505	Transcript	ENST00000369442.3	protein_coding	-	-	-	-	-	-	-	-	-	rs56382923	229830	-1	-	HGNC	18010	-	-		-	-	-	-	-	-	-	-	-	0.0295
rs56382923	1:118702036-118702036	C	upstream_gene_variant	MODIFIER	GDAP2	ENSG00000196505	Transcript	ENST00000494224.1	processed_transcript	-	-	-	-	-	-	-	-	-	rs56382923	229853	-1	-	HGNC	18010	-	-		-	-	-	-	-	-	-	-	-	0.0295
rs56382923	1:118702036-118702036	C	upstream_gene_variant	MODIFIER	GDAP2	ENSG00000196505	Transcript	ENST00000493555.1	processed_transcript	-	-	-	-	-	-	-	-	-	rs56382923	239206	-1	-	HGNC	18010	-	-		-	-	-	-	-	-	-	-	-	0.0295
rs56382923	1:118702036-118702036	C	intron_variant	MODIFIER	SPAG17	ENSG00000155761	Transcript	ENST00000336338.5	protein_coding	-	1/48	-	-	-	-	-	-	-	rs56382923	-	-1	-	HGNC	26620	-	-		-	-	-	-	-	-	-	-	-	0.0295
rs56382923	1:118702036-118702036	C	intron_variant,non_coding_transcript_variant	MODIFIER	SPAG17	ENSG00000155761	Transcript	ENST00000465053.1	processed_transcript	-	1/2	-	-	-	-	-	-	-	rs56382923	-	-1	-	HGNC	26620	-	-		-	-	-	-	-	-	-	-	-	0.0295
rs56382923	1:118702036-118702036	C	regulatory_region_variant	MODIFIER	-	-	RegulatoryFeature	ENSR00000944176	enhancer	-	-	-	-	-	-	-	-	-	rs56382923	-	-	-	-	-	-	-		-	-	-	-	-	-	-	-	-	0.0295
rs76858354	1:119867022-119867022	C	upstream_gene_variant	MODIFIER	RP5-834N19.1	ENSG00000232650	Transcript	ENST00000420059.1	lincRNA	-	-	-	-	-	-	-	-	-	rs76858354	3777	1	-	Clone_based_vega_gene	-	-	-		-	-	-	-	-	-	-	-	-	0.0295
rs76858354	1:119867022-119867022	C	upstream_gene_variant	MODIFIER	RP5-834N19.1	ENSG00000232650	Transcript	ENST00000457683.1	lincRNA	-	-	-	-	-	-	-	-	-	rs76858354	3853	1	-	Clone_based_vega_gene	-	-	-		-	-	-	-	-	-	-	-	-	0.0295
rs76858354	1:119867022-119867022	C	downstream_gene_variant	MODIFIER	RNU1-75P	ENSG00000194297	Transcript	ENST00000347264.2	snRNA	-	-	-	-	-	-	-	-	-	rs76858354	6998	-1	-	HGNC	48417	-	-		-	-	-	-	-	-	-	-	-	0.0295
rs76858354	1:119867022-119867022	C	upstream_gene_variant	MODIFIER	HAO2	ENSG00000116882	Transcript	ENST00000457318.1	protein_coding	-	-	-	-	-	-	-	-	-	rs76858354	44380	1	cds_end_NF	HGNC	4810	-	-		-	-	-	-	-	-	-	-	-	0.0295
rs76858354	1:119867022-119867022	C	upstream_gene_variant	MODIFIER	HAO2	ENSG00000116882	Transcript	ENST00000361035.4	protein_coding	-	-	-	-	-	-	-	-	-	rs76858354	44410	1	-	HGNC	4810	-	-		-	-	-	-	-	-	-	-	-	0.0295
rs76858354	1:119867022-119867022	C	upstream_gene_variant	MODIFIER	HAO2	ENSG00000116882	Transcript	ENST00000325945.3	protein_coding	-	-	-	-	-	-	-	-	-	rs76858354	44439	1	-	HGNC	4810	-	-		-	-	-	-	-	-	-	-	-	0.0295
rs76858354	1:119867022-119867022	C	upstream_gene_variant	MODIFIER	HAO2-IT1	ENSG00000230921	Transcript	ENST00000419144.1	sense_intronic	-	-	-	-	-	-	-	-	-	rs76858354	44547	1	-	HGNC	41342	-	-		-	-	-	-	-	-	-	-	-	0.0295
rs76858354	1:119867022-119867022	C	downstream_gene_variant	MODIFIER	RP11-418J17.1	ENSG00000231365	Transcript	ENST00000418015.1	antisense	-	-	-	-	-	-	-	-	-	rs76858354	48426	1	-	Clone_based_vega_gene	-	-	-		-	-	-	-	-	-	-	-	-	0.0295
rs76858354	1:119867022-119867022	C	downstream_gene_variant	MODIFIER	snoU13	ENSG00000238679	Transcript	ENST00000459311.1	snoRNA	-	-	-	-	-	-	-	-	-	rs76858354	65258	1	-	RFAM	-	-	-		-	-	-	-	-	-	-	-	-	0.1
rs76858354	1:119867022-119867022	C	upstream_gene_variant	MODIFIER	HAO2	ENSG00000116882	Transcript	ENST00000482991.1	processed_transcript	-	-	-	-	-	-	-	-	-	rs76858354	68040	1	-	HGNC	4810	-	-		-	-	-	-	-	-	-	-	-	0.1
rs76858354	1:119867022-119867022	C	downstream_gene_variant	MODIFIER	RP11-418J17.1	ENSG00000231365	Transcript	ENST00000413531.1	antisense	-	-	-	-	-	-	-	-	-	rs76858354	90218	1	-	Clone_based_vega_gene	-	-	-		-	-	-	-	-	-	-	-	-	0.1
rs76858354	1:119867022-119867022	C	upstream_gene_variant	MODIFIER	HSD3B2	ENSG00000203859	Transcript	ENST00000543831.1	protein_coding	-	-	-	-	-	-	-	-	-	rs76858354	90532	1	-	HGNC	5218	-	-		-	-	-	-	-	-	-	-	-	0.1
rs76858354	1:119867022-119867022	C	upstream_gene_variant	MODIFIER	HSD3B2	ENSG00000203859	Transcript	ENST00000433745.1	protein_coding	-	-	-	-	-	-	-	-	-	rs76858354	90651	1	cds_end_NF	HGNC	5218	-	-		-	-	-	-	-	-	-	-	-	0.1
rs76858354	1:119867022-119867022	C	upstream_gene_variant	MODIFIER	HSD3B2	ENSG00000203859	Transcript	ENST00000369416.3	protein_coding	-	-	-	-	-	-	-	-	-	rs76858354	90685	1	-	HGNC	5218	-	-		-	-	-	-	-	-	-	-	-	0.1
rs76858354	1:119867022-119867022	C	upstream_gene_variant	MODIFIER	HSD3B2	ENSG00000203859	Transcript	ENST00000471656.1	processed_transcript	-	-	-	-	-	-	-	-	-	rs76858354	90752	1	-	HGNC	5218	-	-		-	-	-	-	-	-	-	-	-	0.1
rs76858354	1:119867022-119867022	C	upstream_gene_variant	MODIFIER	HSD3B2	ENSG00000203859	Transcript	ENST00000443865.2	processed_transcript	-	-	-	-	-	-	-	-	-	rs76858354	90764	1	-	HGNC	5218	-	-		-	-	-	-	-	-	-	-	-	0.1
rs76858354	1:119867022-119867022	C	upstream_gene_variant	MODIFIER	HSD3B2	ENSG00000203859	Transcript	ENST00000448448.2	processed_transcript	-	-	-	-	-	-	-	-	-	rs76858354	93014	1	-	HGNC	5218	-	-		-	-	-	-	-	-	-	-	-	0.1
rs76858354	1:119867022-119867022	C	upstream_gene_variant	MODIFIER	RPL6P2	ENSG00000227056	Transcript	ENST00000425480.2	processed_pseudogene	-	-	-	-	-	-	-	-	-	rs76858354	104303	-1	-	HGNC	35964	-	-		-	-	-	-	-	-	-	-	-	0.1
rs76858354	1:119867022-119867022	C	downstream_gene_variant	MODIFIER	RP5-871G17.5	ENSG00000232780	Transcript	ENST00000449411.1	processed_pseudogene	-	-	-	-	-	-	-	-	-	rs76858354	110057	-1	-	Clone_based_vega_gene	-	-	-		-	-	-	-	-	-	-	-	-	0.1
rs76858354	1:119867022-119867022	C	upstream_gene_variant	MODIFIER	HSD3BP2	ENSG00000203858	Transcript	ENST00000457615.1	unprocessed_pseudogene	-	-	-	-	-	-	-	-	-	rs76858354	114602	1	-	HGNC	5220	-	-		-	-	-	-	-	-	-	-	-	0.1
rs76858354	1:119867022-119867022	C	upstream_gene_variant	MODIFIER	HSD3BP2	ENSG00000203858	Transcript	ENST00000369414.1	unprocessed_pseudogene	-	-	-	-	-	-	-	-	-	rs76858354	114608	1	-	HGNC	5220	-	-		-	-	-	-	-	-	-	-	-	0.1
rs76858354	1:119867022-119867022	C	downstream_gene_variant	MODIFIER	GAPDHP23	ENSG00000235595	Transcript	ENST00000444823.1	processed_pseudogene	-	-	-	-	-	-	-	-	-	rs76858354	137630	-1	-	HGNC	37775	-	-		-	-	-	-	-	-	-	-	-	0.1
rs76858354	1:119867022-119867022	C	downstream_gene_variant	MODIFIER	RP11-418J17.1	ENSG00000231365	Transcript	ENST00000440150.1	antisense	-	-	-	-	-	-	-	-	-	rs76858354	140576	1	-	Clone_based_vega_gene	-	-	-		-	-	-	-	-	-	-	-	-	0.1
rs76858354	1:119867022-119867022	C	upstream_gene_variant	MODIFIER	HSD3BP1	ENSG00000187481	Transcript	ENST00000286193.2	unprocessed_pseudogene	-	-	-	-	-	-	-	-	-	rs76858354	142822	1	-	HGNC	5219	-	-		-	-	-	-	-	-	-	-	-	0.1
rs76858354	1:119867022-119867022	C	downstream_gene_variant	MODIFIER	GAPDHP58	ENSG00000229570	Transcript	ENST00000438477.2	processed_pseudogene	-	-	-	-	-	-	-	-	-	rs76858354	171437	-1	-	HGNC	4142	-	-		-	-	-	-	-	-	-	-	-	0.1
rs76858354	1:119867022-119867022	C	downstream_gene_variant	MODIFIER	RP11-418J17.1	ENSG00000231365	Transcript	ENST00000425884.1	antisense	-	-	-	-	-	-	-	-	-	rs76858354	173465	1	-	Clone_based_vega_gene	-	-	-		-	-	-	-	-	-	-	-	-	0.1
rs76858354	1:119867022-119867022	C	downstream_gene_variant	MODIFIER	RP11-418J17.1	ENSG00000231365	Transcript	ENST00000445565.1	antisense	-	-	-	-	-	-	-	-	-	rs76858354	177366	1	-	Clone_based_vega_gene	-	-	-		-	-	-	-	-	-	-	-	-	0.1
rs76858354	1:119867022-119867022	C	downstream_gene_variant	MODIFIER	RP11-418J17.1	ENSG00000231365	Transcript	ENST00000457043.1	antisense	-	-	-	-	-	-	-	-	-	rs76858354	182199	1	-	Clone_based_vega_gene	-	-	-		-	-	-	-	-	-	-	-	-	0.1
rs76858354	1:119867022-119867022	C	upstream_gene_variant	MODIFIER	HSD3B1	ENSG00000203857	Transcript	ENST00000531340.1	protein_coding	-	-	-	-	-	-	-	-	-	rs76858354	182799	1	cds_end_NF	HGNC	5217	-	-		-	-	-	-	-	-	-	-	-	0.1
rs76858354	1:119867022-119867022	C	upstream_gene_variant	MODIFIER	HSD3B1	ENSG00000203857	Transcript	ENST00000235547.6	protein_coding	-	-	-	-	-	-	-	-	-	rs76858354	182804	1	-	HGNC	5217	-	-		-	-	-	-	-	-	-	-	-	0.1
rs76858354	1:119867022-119867022	C	upstream_gene_variant	MODIFIER	HSD3B1	ENSG00000203857	Transcript	ENST00000369413.3	protein_coding	-	-	-	-	-	-	-	-	-	rs76858354	182804	1	-	HGNC	5217	-	-		-	-	-	-	-	-	-	-	-	0.1
rs76858354	1:119867022-119867022	C	upstream_gene_variant	MODIFIER	HSD3B1	ENSG00000203857	Transcript	ENST00000492140.1	retained_intron	-	-	-	-	-	-	-	-	-	rs76858354	182814	1	-	HGNC	5217	-	-		-	-	-	-	-	-	-	-	-	0.1
rs76858354	1:119867022-119867022	C	upstream_gene_variant	MODIFIER	HSD3B1	ENSG00000203857	Transcript	ENST00000487520.1	retained_intron	-	-	-	-	-	-	-	-	-	rs76858354	182841	1	-	HGNC	5217	-	-		-	-	-	-	-	-	-	-	-	0.1
rs76858354	1:119867022-119867022	C	upstream_gene_variant	MODIFIER	HSD3B1	ENSG00000203857	Transcript	ENST00000528909.1	protein_coding	-	-	-	-	-	-	-	-	-	rs76858354	182919	1	-	HGNC	5217	-	-		-	-	-	-	-	-	-	-	-	0.1
rs76858354	1:119867022-119867022	C	upstream_gene_variant	MODIFIER	WARS2	ENSG00000116874	Transcript	ENST00000235521.4	protein_coding	-	-	-	-	-	-	-	-	-	rs76858354	183728	-1	-	HGNC	12730	-	-		-	-	-	-	-	-	-	-	-	0.1
rs76858354	1:119867022-119867022	C	upstream_gene_variant	MODIFIER	WARS2	ENSG00000116874	Transcript	ENST00000495746.1	processed_transcript	-	-	-	-	-	-	-	-	-	rs76858354	183745	-1	-	HGNC	12730	-	-		-	-	-	-	-	-	-	-	-	0.1
rs76858354	1:119867022-119867022	C	upstream_gene_variant	MODIFIER	WARS2	ENSG00000116874	Transcript	ENST00000369426.5	protein_coding	-	-	-	-	-	-	-	-	-	rs76858354	183751	-1	-	HGNC	12730	-	-		-	-	-	-	-	-	-	-	-	0.1
rs76858354	1:119867022-119867022	C	upstream_gene_variant	MODIFIER	WARS2	ENSG00000116874	Transcript	ENST00000497761.1	processed_transcript	-	-	-	-	-	-	-	-	-	rs76858354	183761	-1	-	HGNC	12730	-	-		-	-	-	-	-	-	-	-	-	0.1
rs76858354	1:119867022-119867022	C	upstream_gene_variant	MODIFIER	WARS2	ENSG00000116874	Transcript	ENST00000537870.1	protein_coding	-	-	-	-	-	-	-	-	-	rs76858354	184075	-1	-	HGNC	12730	-	-		-	-	-	-	-	-	-	-	-	0.1
rs76858354	1:119867022-119867022	C	upstream_gene_variant	MODIFIER	RPS3AP12	ENSG00000236804	Transcript	ENST00000443616.1	processed_pseudogene	-	-	-	-	-	-	-	-	-	rs76858354	197108	-1	-	HGNC	35527	-	-		-	-	-	-	-	-	-	-	-	0.1
rs76858354	1:119867022-119867022	C	downstream_gene_variant	MODIFIER	GAPDHP32	ENSG00000226443	Transcript	ENST00000433816.1	processed_pseudogene	-	-	-	-	-	-	-	-	-	rs76858354	209350	-1	-	HGNC	37784	-	-		-	-	-	-	-	-	-	-	-	0.1
rs76858354	1:119867022-119867022	C	upstream_gene_variant	MODIFIER	HSD3BP3	ENSG00000249798	Transcript	ENST00000514706.1	unprocessed_pseudogene	-	-	-	-	-	-	-	-	-	rs76858354	214110	1	-	HGNC	5221	-	-		-	-	-	-	-	-	-	-	-	0.1
rs76858354	1:119867022-119867022	C	downstream_gene_variant	MODIFIER	GAPDHP27	ENSG00000239873	Transcript	ENST00000447427.2	processed_pseudogene	-	-	-	-	-	-	-	-	-	rs76858354	234356	-1	-	HGNC	37779	-	-		-	-	-	-	-	-	-	-	-	0.1
rs76858354	1:119867022-119867022	C	upstream_gene_variant	MODIFIER	RBMX2P3	ENSG00000223575	Transcript	ENST00000450122.2	processed_pseudogene	-	-	-	-	-	-	-	-	-	rs76858354	238445	-1	-	HGNC	39925	-	-		-	-	-	-	-	-	-	-	-	0.1
rs76858354	1:119867022-119867022	C	upstream_gene_variant	MODIFIER	HSD3BP4	ENSG00000203855	Transcript	ENST00000511509.1	unprocessed_pseudogene	-	-	-	-	-	-	-	-	-	rs76858354	239667	1	-	HGNC	5222	-	-		-	-	-	-	-	-	-	-	-	0.1
rs76858354	1:119867022-119867022	C	upstream_gene_variant	MODIFIER	WARS2	ENSG00000116874	Transcript	ENST00000497402.1	processed_transcript	-	-	-	-	-	-	-	-	-	rs76858354	241858	-1	-	HGNC	12730	-	-		-	-	-	-	-	-	-	-	-	0.1
rs76858354	1:119867022-119867022	C	upstream_gene_variant	MODIFIER	HSD3BP4	ENSG00000203855	Transcript	ENST00000335580.5	processed_pseudogene	-	-	-	-	-	-	-	-	-	rs76858354	246896	1	-	HGNC	5222	-	-		-	-	-	-	-	-	-	-	-	0.1
rs76858354	1:119867022-119867022	C	intron_variant,non_coding_transcript_variant	MODIFIER	RP11-418J17.3	ENSG00000227712	Transcript	ENST00000457719.1	lincRNA	-	1/2	-	-	-	-	-	-	-	rs76858354	-	-1	-	Clone_based_vega_gene	-	-	-		-	-	-	-	-	-	-	-	-	0.1
rs76858354	1:119867022-119867022	C	regulatory_region_variant	MODIFIER	-	-	RegulatoryFeature	ENSR00001504726	promoter_flanking_region	-	-	-	-	-	-	-	-	-	rs76858354	-	-	-	-	-	-	-		-	-	-	-	-	-	-	-	-	0.1
rs76858354	1:119867022-119867022	C	TF_binding_site_variant	MODIFIER	-	-	MotifFeature	ENSM00527982756	-	-	-	-	-	-	-	-	-	-	rs76858354	-	-1	-	-	-	-	-		-	-	-	-	-	-	-	-	-	0.1
rs35309985	1:150911494-150911494	G	downstream_gene_variant	MODIFIER	SETDB1	ENSG00000143379	Transcript	ENST00000481219.1	retained_intron	-	-	-	-	-	-	-	-	-	rs35309985	8562	1	-	HGNC	10761	-	-		-	-	-	-	-	-	-	-	-	0.1
rs35309985	1:150911494-150911494	G	downstream_gene_variant	MODIFIER	SETDB1	ENSG00000143379	Transcript	ENST00000423081.1	protein_coding	-	-	-	-	-	-	-	-	-	rs35309985	8902	1	cds_end_NF	HGNC	10761	-	-		-	-	-	-	-	-	-	-	-	0.1
rs35309985	1:150911494-150911494	G	downstream_gene_variant	MODIFIER	SETDB1	ENSG00000143379	Transcript	ENST00000463774.1	retained_intron	-	-	-	-	-	-	-	-	-	rs35309985	10789	1	-	HGNC	10761	-	-		-	-	-	-	-	-	-	-	-	0.1
rs35309985	1:150911494-150911494	G	downstream_gene_variant	MODIFIER	CERS2	ENSG00000143418	Transcript	ENST00000482825.3	retained_intron	-	-	-	-	-	-	-	-	-	rs35309985	21565	-1	-	HGNC	14076	-	-		-	-	-	-	-	-	-	-	-	0.1
rs35309985	1:150911494-150911494	G	upstream_gene_variant	MODIFIER	SETDB1	ENSG00000143379	Transcript	ENST00000497314.1	retained_intron	-	-	-	-	-	-	-	-	-	rs35309985	22299	1	-	HGNC	10761	-	-		-	-	-	-	-	-	-	-	-	0.1
rs35309985	1:150911494-150911494	G	upstream_gene_variant	MODIFIER	SETDB1	ENSG00000143379	Transcript	ENST00000528749.1	retained_intron	-	-	-	-	-	-	-	-	-	rs35309985	23110	1	-	HGNC	10761	-	-		-	-	-	-	-	-	-	-	-	0.1
rs35309985	1:150911494-150911494	G	upstream_gene_variant	MODIFIER	SETDB1	ENSG00000143379	Transcript	ENST00000533529.1	retained_intron	-	-	-	-	-	-	-	-	-	rs35309985	23956	1	-	HGNC	10761	-	-		-	-	-	-	-	-	-	-	-	0.1
rs35309985	1:150911494-150911494	G	downstream_gene_variant	MODIFIER	CERS2	ENSG00000143418	Transcript	ENST00000561294.1	protein_coding	-	-	-	-	-	-	-	-	-	rs35309985	24652	-1	-	HGNC	14076	-	-		-	-	-	-	-	-	-	-	-	0.1
rs35309985	1:150911494-150911494	G	downstream_gene_variant	MODIFIER	CERS2	ENSG00000143418	Transcript	ENST00000271688.6	protein_coding	-	-	-	-	-	-	-	-	-	rs35309985	26155	-1	-	HGNC	14076	-	-		-	-	-	-	-	-	-	-	-	0.1
rs35309985	1:150911494-150911494	G	downstream_gene_variant	MODIFIER	CERS2	ENSG00000143418	Transcript	ENST00000345896.4	processed_transcript	-	-	-	-	-	-	-	-	-	rs35309985	26155	-1	-	HGNC	14076	-	-		-	-	-	-	-	-	-	-	-	0.1
rs35309985	1:150911494-150911494	G	downstream_gene_variant	MODIFIER	CERS2	ENSG00000143418	Transcript	ENST00000368954.5	protein_coding	-	-	-	-	-	-	-	-	-	rs35309985	26155	-1	-	HGNC	14076	-	-		-	-	-	-	-	-	-	-	-	0.1
rs35309985	1:150911494-150911494	G	downstream_gene_variant	MODIFIER	CERS2	ENSG00000143418	Transcript	ENST00000560793.2	protein_coding	-	-	-	-	-	-	-	-	-	rs35309985	26155	-1	cds_start_NF	HGNC	14076	-	-		-	-	-	-	-	-	-	-	-	0.1
rs35309985	1:150911494-150911494	G	upstream_gene_variant	MODIFIER	RP11-316M1.12	ENSG00000259357	Transcript	ENST00000560481.1	antisense	-	-	-	-	-	-	-	-	-	rs35309985	26242	1	-	Clone_based_vega_gene	-	-	-		-	-	-	-	-	-	-	-	-	0.1
rs35309985	1:150911494-150911494	G	upstream_gene_variant	MODIFIER	RP11-316M1.12	ENSG00000259357	Transcript	ENST00000561111.1	antisense	-	-	-	-	-	-	-	-	-	rs35309985	26242	1	-	Clone_based_vega_gene	-	-	-		-	-	-	-	-	-	-	-	-	0.1
rs35309985	1:150911494-150911494	G	downstream_gene_variant	MODIFIER	CERS2	ENSG00000143418	Transcript	ENST00000460664.1	retained_intron	-	-	-	-	-	-	-	-	-	rs35309985	27469	-1	-	HGNC	14076	-	-		-	-	-	-	-	-	-	-	-	0.1
rs35309985	1:150911494-150911494	G	downstream_gene_variant	MODIFIER	CERS2	ENSG00000143418	Transcript	ENST00000368949.4	protein_coding	-	-	-	-	-	-	-	-	-	rs35309985	27546	-1	cds_end_NF	HGNC	14076	-	-		-	-	-	-	-	-	-	-	-	0.1
rs35309985	1:150911494-150911494	G	downstream_gene_variant	MODIFIER	CERS2	ENSG00000143418	Transcript	ENST00000361419.5	protein_coding	-	-	-	-	-	-	-	-	-	rs35309985	28049	-1	cds_end_NF	HGNC	14076	-	-		-	-	-	-	-	-	-	-	-	0.1
rs35309985	1:150911494-150911494	G	downstream_gene_variant	MODIFIER	CERS2	ENSG00000143418	Transcript	ENST00000559660.1	retained_intron	-	-	-	-	-	-	-	-	-	rs35309985	28113	-1	-	HGNC	14076	-	-		-	-	-	-	-	-	-	-	-	0.1
rs35309985	1:150911494-150911494	G	downstream_gene_variant	MODIFIER	CERS2	ENSG00000143418	Transcript	ENST00000558062.1	protein_coding	-	-	-	-	-	-	-	-	-	rs35309985	28129	-1	cds_end_NF	HGNC	14076	-	-		-	-	-	-	-	-	-	-	-	0.1
rs35309985	1:150911494-150911494	G	downstream_gene_variant	MODIFIER	CERS2	ENSG00000143418	Transcript	ENST00000559020.1	retained_intron	-	-	-	-	-	-	-	-	-	rs35309985	28364	-1	-	HGNC	14076	-	-		-	-	-	-	-	-	-	-	-	0.1
rs35309985	1:150911494-150911494	G	downstream_gene_variant	MODIFIER	CERS2	ENSG00000143418	Transcript	ENST00000421609.1	protein_coding	-	-	-	-	-	-	-	-	-	rs35309985	28409	-1	cds_end_NF	HGNC	14076	-	-		-	-	-	-	-	-	-	-	-	0.1
rs35309985	1:150911494-150911494	G	downstream_gene_variant	MODIFIER	CERS2	ENSG00000143418	Transcript	ENST00000457392.1	protein_coding	-	-	-	-	-	-	-	-	-	rs35309985	29089	-1	cds_end_NF	HGNC	14076	-	-		-	-	-	-	-	-	-	-	-	0.1
rs35309985	1:150911494-150911494	G	upstream_gene_variant	MODIFIER	RP11-316M1.3	ENSG00000231073	Transcript	ENST00000412838.1	antisense	-	-	-	-	-	-	-	-	-	rs35309985	34105	1	-	Clone_based_vega_gene	-	-	-		-	-	-	-	-	-	-	-	-	0.1
rs35309985	1:150911494-150911494	G	downstream_gene_variant	MODIFIER	CYCSP51	ENSG00000229357	Transcript	ENST00000443545.1	processed_pseudogene	-	-	-	-	-	-	-	-	-	rs35309985	34805	1	-	HGNC	24383	-	-		-	-	-	-	-	-	-	-	-	0.1
rs35309985	1:150911494-150911494	G	upstream_gene_variant	MODIFIER	ANXA9	ENSG00000143412	Transcript	ENST00000368947.4	protein_coding	-	-	-	-	-	-	-	-	-	rs35309985	42999	1	-	HGNC	547	-	-		-	-	-	-	-	-	-	-	-	0.1
rs35309985	1:150911494-150911494	G	upstream_gene_variant	MODIFIER	ANXA9	ENSG00000143412	Transcript	ENST00000474997.1	processed_transcript	-	-	-	-	-	-	-	-	-	rs35309985	43231	1	-	HGNC	547	-	-		-	-	-	-	-	-	-	-	-	0.1
rs35309985	1:150911494-150911494	G	upstream_gene_variant	MODIFIER	Y_RNA	ENSG00000212512	Transcript	ENST00000391210.1	misc_RNA	-	-	-	-	-	-	-	-	-	rs35309985	56483	-1	-	RFAM	-	-	-		-	-	-	-	-	-	-	-	-	0.1
rs35309985	1:150911494-150911494	G	upstream_gene_variant	MODIFIER	RP11-235D19.2	ENSG00000224800	Transcript	ENST00000427962.1	processed_pseudogene	-	-	-	-	-	-	-	-	-	rs35309985	57335	-1	-	Clone_based_vega_gene	-	-	-		-	-	-	-	-	-	-	-	-	0.1
rs35309985	1:150911494-150911494	G	downstream_gene_variant	MODIFIER	FAM63A	ENSG00000143409	Transcript	ENST00000312210.5	protein_coding	-	-	-	-	-	-	-	-	-	rs35309985	57531	-1	-	HGNC	25648	-	-		-	-	-	-	-	-	-	-	-	0.1
rs35309985	1:150911494-150911494	G	downstream_gene_variant	MODIFIER	FAM63A	ENSG00000143409	Transcript	ENST00000361936.5	protein_coding	-	-	-	-	-	-	-	-	-	rs35309985	57817	-1	-	HGNC	25648	-	-		-	-	-	-	-	-	-	-	-	0.1
rs35309985	1:150911494-150911494	G	downstream_gene_variant	MODIFIER	FAM63A	ENSG00000143409	Transcript	ENST00000361738.6	protein_coding	-	-	-	-	-	-	-	-	-	rs35309985	58082	-1	-	HGNC	25648	-	-		-	-	-	-	-	-	-	-	-	0.1
rs35309985	1:150911494-150911494	G	downstream_gene_variant	MODIFIER	FAM63A	ENSG00000143409	Transcript	ENST00000493834.2	protein_coding	-	-	-	-	-	-	-	-	-	rs35309985	58090	-1	-	HGNC	25648	-	-		-	-	-	-	-	-	-	-	-	0.1
rs35309985	1:150911494-150911494	G	downstream_gene_variant	MODIFIER	FAM63A	ENSG00000143409	Transcript	ENST00000497067.1	protein_coding	-	-	-	-	-	-	-	-	-	rs35309985	58343	-1	cds_start_NF	HGNC	25648	-	-		-	-	-	-	-	-	-	-	-	0.1
rs35309985	1:150911494-150911494	G	downstream_gene_variant	MODIFIER	FAM63A	ENSG00000143409	Transcript	ENST00000470877.1	processed_transcript	-	-	-	-	-	-	-	-	-	rs35309985	60393	-1	-	HGNC	25648	-	-		-	-	-	-	-	-	-	-	-	0.1
rs35309985	1:150911494-150911494	G	upstream_gene_variant	MODIFIER	ARNT	ENSG00000143437	Transcript	ENST00000358595.5	protein_coding	-	-	-	-	-	-	-	-	-	rs35309985	62250	-1	-	HGNC	700	-	-		-	-	-	-	-	-	-	-	-	0.1
rs35309985	1:150911494-150911494	G	upstream_gene_variant	MODIFIER	ARNT	ENSG00000143437	Transcript	ENST00000515192.1	protein_coding	-	-	-	-	-	-	-	-	-	rs35309985	62310	-1	-	HGNC	700	-	-		-	-	-	-	-	-	-	-	-	0.1
rs35309985	1:150911494-150911494	G	upstream_gene_variant	MODIFIER	ARNT	ENSG00000143437	Transcript	ENST00000471844.2	nonsense_mediated_decay	-	-	-	-	-	-	-	-	-	rs35309985	62313	-1	-	HGNC	700	-	-		-	-	-	-	-	-	-	-	-	0.1
rs35309985	1:150911494-150911494	G	upstream_gene_variant	MODIFIER	ARNT	ENSG00000143437	Transcript	ENST00000504358.1	nonsense_mediated_decay	-	-	-	-	-	-	-	-	-	rs35309985	62322	-1	-	HGNC	700	-	-		-	-	-	-	-	-	-	-	-	0.1
rs35309985	1:150911494-150911494	G	upstream_gene_variant	MODIFIER	ARNT	ENSG00000143437	Transcript	ENST00000505755.1	protein_coding	-	-	-	-	-	-	-	-	-	rs35309985	62409	-1	-	HGNC	700	-	-		-	-	-	-	-	-	-	-	-	0.1
rs35309985	1:150911494-150911494	G	upstream_gene_variant	MODIFIER	ARNT	ENSG00000143437	Transcript	ENST00000505979.1	retained_intron	-	-	-	-	-	-	-	-	-	rs35309985	62409	-1	-	HGNC	700	-	-		-	-	-	-	-	-	-	-	-	0.1
rs35309985	1:150911494-150911494	G	upstream_gene_variant	MODIFIER	ARNT	ENSG00000143437	Transcript	ENST00000354396.2	protein_coding	-	-	-	-	-	-	-	-	-	rs35309985	62439	-1	-	HGNC	700	-	-		-	-	-	-	-	-	-	-	-	0.1
rs35309985	1:150911494-150911494	G	upstream_gene_variant	MODIFIER	ARNT	ENSG00000143437	Transcript	ENST00000497108.2	processed_transcript	-	-	-	-	-	-	-	-	-	rs35309985	62450	-1	-	HGNC	700	-	-		-	-	-	-	-	-	-	-	-	0.1
rs35309985	1:150911494-150911494	G	upstream_gene_variant	MODIFIER	PRUNE	ENSG00000143363	Transcript	ENST00000467771.1	processed_transcript	-	-	-	-	-	-	-	-	-	rs35309985	69402	1	-	HGNC	13420	-	-		-	-	-	-	-	-	-	-	-	0.1
rs35309985	1:150911494-150911494	G	upstream_gene_variant	MODIFIER	PRUNE	ENSG00000143363	Transcript	ENST00000462440.1	processed_transcript	-	-	-	-	-	-	-	-	-	rs35309985	69432	1	-	HGNC	13420	-	-		-	-	-	-	-	-	-	-	-	0.1
rs35309985	1:150911494-150911494	G	upstream_gene_variant	MODIFIER	PRUNE	ENSG00000143363	Transcript	ENST00000475722.1	processed_transcript	-	-	-	-	-	-	-	-	-	rs35309985	69449	1	-	HGNC	13420	-	-		-	-	-	-	-	-	-	-	-	0.1
rs35309985	1:150911494-150911494	G	upstream_gene_variant	MODIFIER	PRUNE	ENSG00000143363	Transcript	ENST00000271619.8	protein_coding	-	-	-	-	-	-	-	-	-	rs35309985	69459	1	-	HGNC	13420	-	-		-	-	-	-	-	-	-	-	-	0.1
rs35309985	1:150911494-150911494	G	upstream_gene_variant	MODIFIER	PRUNE	ENSG00000143363	Transcript	ENST00000271620.3	protein_coding	-	-	-	-	-	-	-	-	-	rs35309985	69459	1	-	HGNC	13420	-	-		-	-	-	-	-	-	-	-	-	0.1
rs35309985	1:150911494-150911494	G	upstream_gene_variant	MODIFIER	PRUNE	ENSG00000143363	Transcript	ENST00000450884.1	protein_coding	-	-	-	-	-	-	-	-	-	rs35309985	69459	1	cds_end_NF	HGNC	13420	-	-		-	-	-	-	-	-	-	-	-	0.1
rs35309985	1:150911494-150911494	G	upstream_gene_variant	MODIFIER	PRUNE	ENSG00000143363	Transcript	ENST00000368937.1	protein_coding	-	-	-	-	-	-	-	-	-	rs35309985	69460	1	-	HGNC	13420	-	-		-	-	-	-	-	-	-	-	-	0.1
rs35309985	1:150911494-150911494	G	upstream_gene_variant	MODIFIER	PRUNE	ENSG00000143363	Transcript	ENST00000431193.1	protein_coding	-	-	-	-	-	-	-	-	-	rs35309985	69464	1	cds_end_NF	HGNC	13420	-	-		-	-	-	-	-	-	-	-	-	0.1
rs35309985	1:150911494-150911494	G	upstream_gene_variant	MODIFIER	PRUNE	ENSG00000143363	Transcript	ENST00000368936.1	protein_coding	-	-	-	-	-	-	-	-	-	rs35309985	69465	1	-	HGNC	13420	-	-		-	-	-	-	-	-	-	-	-	0.1
rs35309985	1:150911494-150911494	G	upstream_gene_variant	MODIFIER	PRUNE	ENSG00000143363	Transcript	ENST00000368935.1	protein_coding	-	-	-	-	-	-	-	-	-	rs35309985	69512	1	-	HGNC	13420	-	-		-	-	-	-	-	-	-	-	-	0.1
rs35309985	1:150911494-150911494	G	downstream_gene_variant	MODIFIER	RNU6-884P	ENSG00000200759	Transcript	ENST00000363889.1	snRNA	-	-	-	-	-	-	-	-	-	rs35309985	83728	-1	-	HGNC	47847	-	-		-	-	-	-	-	-	-	-	-	0.1
rs35309985	1:150911494-150911494	G	upstream_gene_variant	MODIFIER	PRUNE	ENSG00000143363	Transcript	ENST00000368934.1	protein_coding	-	-	-	-	-	-	-	-	-	rs35309985	85724	1	-	HGNC	13420	-	-		-	-	-	-	-	-	-	-	-	0.1
rs35309985	1:150911494-150911494	G	upstream_gene_variant	MODIFIER	BNIPL	ENSG00000163141	Transcript	ENST00000368931.3	protein_coding	-	-	-	-	-	-	-	-	-	rs35309985	97552	1	-	HGNC	16976	-	-		-	-	-	-	-	-	-	-	-	0.1
rs35309985	1:150911494-150911494	G	upstream_gene_variant	MODIFIER	BNIPL	ENSG00000163141	Transcript	ENST00000295294.7	protein_coding	-	-	-	-	-	-	-	-	-	rs35309985	97597	1	-	HGNC	16976	-	-		-	-	-	-	-	-	-	-	-	0.1
rs35309985	1:150911494-150911494	G	upstream_gene_variant	MODIFIER	BNIPL	ENSG00000163141	Transcript	ENST00000361277.5	protein_coding	-	-	-	-	-	-	-	-	-	rs35309985	98551	1	cds_start_NF	HGNC	16976	-	-		-	-	-	-	-	-	-	-	-	0.1
rs35309985	1:150911494-150911494	G	upstream_gene_variant	MODIFIER	BNIPL	ENSG00000163141	Transcript	ENST00000392802.3	protein_coding	-	-	-	-	-	-	-	-	-	rs35309985	99381	1	cds_end_NF	HGNC	16976	-	-		-	-	-	-	-	-	-	-	-	0.1
rs35309985	1:150911494-150911494	G	upstream_gene_variant	MODIFIER	BNIPL	ENSG00000163141	Transcript	ENST00000485855.1	nonsense_mediated_decay	-	-	-	-	-	-	-	-	-	rs35309985	99822	1	-	HGNC	16976	-	-		-	-	-	-	-	-	-	-	-	0.1
rs35309985	1:150911494-150911494	G	upstream_gene_variant	MODIFIER	ARNT	ENSG00000143437	Transcript	ENST00000468970.1	processed_transcript	-	-	-	-	-	-	-	-	-	rs35309985	102519	-1	-	HGNC	700	-	-		-	-	-	-	-	-	-	-	-	0.1
rs35309985	1:150911494-150911494	G	upstream_gene_variant	MODIFIER	ARNT	ENSG00000143437	Transcript	ENST00000512296.1	retained_intron	-	-	-	-	-	-	-	-	-	rs35309985	104155	-1	-	HGNC	700	-	-		-	-	-	-	-	-	-	-	-	0.1
rs35309985	1:150911494-150911494	G	upstream_gene_variant	MODIFIER	BNIPL	ENSG00000163141	Transcript	ENST00000491386.1	processed_transcript	-	-	-	-	-	-	-	-	-	rs35309985	106541	1	-	HGNC	16976	-	-		-	-	-	-	-	-	-	-	-	0.1
rs35309985	1:150911494-150911494	G	upstream_gene_variant	MODIFIER	ARNT	ENSG00000143437	Transcript	ENST00000478972.2	retained_intron	-	-	-	-	-	-	-	-	-	rs35309985	108636	-1	-	HGNC	700	-	-		-	-	-	-	-	-	-	-	-	0.1
rs35309985	1:150911494-150911494	G	upstream_gene_variant	MODIFIER	C1orf56	ENSG00000143443	Transcript	ENST00000368926.5	protein_coding	-	-	-	-	-	-	-	-	-	rs35309985	108722	1	-	HGNC	26045	-	-		-	-	-	-	-	-	-	-	-	0.1
rs35309985	1:150911494-150911494	G	upstream_gene_variant	MODIFIER	C1orf56	ENSG00000143443	Transcript	ENST00000465135.1	processed_transcript	-	-	-	-	-	-	-	-	-	rs35309985	109551	1	-	HGNC	26045	-	-		-	-	-	-	-	-	-	-	-	0.1
rs35309985	1:150911494-150911494	G	upstream_gene_variant	MODIFIER	C1orf56	ENSG00000143443	Transcript	ENST00000473308.1	processed_transcript	-	-	-	-	-	-	-	-	-	rs35309985	109645	1	-	HGNC	26045	-	-		-	-	-	-	-	-	-	-	-	0.1
rs35309985	1:150911494-150911494	G	downstream_gene_variant	MODIFIER	CDC42SE1	ENSG00000197622	Transcript	ENST00000439374.2	protein_coding	-	-	-	-	-	-	-	-	-	rs35309985	111953	-1	-	HGNC	17719	-	-		-	-	-	-	-	-	-	-	-	0.1
rs35309985	1:150911494-150911494	G	downstream_gene_variant	MODIFIER	CDC42SE1	ENSG00000197622	Transcript	ENST00000357235.5	protein_coding	-	-	-	-	-	-	-	-	-	rs35309985	111955	-1	-	HGNC	17719	-	-		-	-	-	-	-	-	-	-	-	0.1
rs35309985	1:150911494-150911494	G	downstream_gene_variant	MODIFIER	CDC42SE1	ENSG00000197622	Transcript	ENST00000540998.1	protein_coding	-	-	-	-	-	-	-	-	-	rs35309985	111955	-1	-	HGNC	17719	-	-		-	-	-	-	-	-	-	-	-	0.1
rs35309985	1:150911494-150911494	G	downstream_gene_variant	MODIFIER	CDC42SE1	ENSG00000197622	Transcript	ENST00000483763.1	retained_intron	-	-	-	-	-	-	-	-	-	rs35309985	113096	-1	-	HGNC	17719	-	-		-	-	-	-	-	-	-	-	-	0.1
rs35309985	1:150911494-150911494	G	downstream_gene_variant	MODIFIER	CDC42SE1	ENSG00000197622	Transcript	ENST00000492796.1	processed_transcript	-	-	-	-	-	-	-	-	-	rs35309985	113928	-1	-	HGNC	17719	-	-		-	-	-	-	-	-	-	-	-	0.1
rs35309985	1:150911494-150911494	G	downstream_gene_variant	MODIFIER	CDC42SE1	ENSG00000197622	Transcript	ENST00000470278.1	processed_transcript	-	-	-	-	-	-	-	-	-	rs35309985	115219	-1	-	HGNC	17719	-	-		-	-	-	-	-	-	-	-	-	0.1
rs35309985	1:150911494-150911494	G	downstream_gene_variant	MODIFIER	CDC42SE1	ENSG00000197622	Transcript	ENST00000491825.1	processed_transcript	-	-	-	-	-	-	-	-	-	rs35309985	116565	-1	-	HGNC	17719	-	-		-	-	-	-	-	-	-	-	-	0.1
rs35309985	1:150911494-150911494	G	upstream_gene_variant	MODIFIER	MLLT11	ENSG00000213190	Transcript	ENST00000368921.3	protein_coding	-	-	-	-	-	-	-	-	-	rs35309985	118740	1	-	HGNC	16997	-	-		-	-	-	-	-	-	-	-	-	0.1
rs35309985	1:150911494-150911494	G	upstream_gene_variant	MODIFIER	ARNT	ENSG00000143437	Transcript	ENST00000510273.1	retained_intron	-	-	-	-	-	-	-	-	-	rs35309985	120577	-1	-	HGNC	700	-	-		-	-	-	-	-	-	-	-	-	0.1
rs35309985	1:150911494-150911494	G	upstream_gene_variant	MODIFIER	RNU6-1309P	ENSG00000200175	Transcript	ENST00000363305.1	snRNA	-	-	-	-	-	-	-	-	-	rs35309985	126320	-1	-	HGNC	48272	-	-		-	-	-	-	-	-	-	-	-	0.1
rs35309985	1:150911494-150911494	G	upstream_gene_variant	MODIFIER	CTSK	ENSG00000143387	Transcript	ENST00000271651.3	protein_coding	-	-	-	-	-	-	-	-	-	rs35309985	130695	-1	-	HGNC	2536	-	-		-	-	-	-	-	-	-	-	-	0.1
rs35309985	1:150911494-150911494	G	upstream_gene_variant	MODIFIER	GABPB2	ENSG00000143458	Transcript	ENST00000462520.1	processed_transcript	-	-	-	-	-	-	-	-	-	rs35309985	131560	1	-	HGNC	28441	-	-		-	-	-	-	-	-	-	-	-	0.1
rs35309985	1:150911494-150911494	G	upstream_gene_variant	MODIFIER	CTSK	ENSG00000143387	Transcript	ENST00000443913.1	protein_coding	-	-	-	-	-	-	-	-	-	rs35309985	131584	-1	cds_end_NF	HGNC	2536	-	-		-	-	-	-	-	-	-	-	-	0.1
rs35309985	1:150911494-150911494	G	upstream_gene_variant	MODIFIER	GABPB2	ENSG00000143458	Transcript	ENST00000368917.1	protein_coding	-	-	-	-	-	-	-	-	-	rs35309985	131586	1	-	HGNC	28441	-	-		-	-	-	-	-	-	-	-	-	0.1
rs35309985	1:150911494-150911494	G	upstream_gene_variant	MODIFIER	GABPB2	ENSG00000143458	Transcript	ENST00000368918.3	protein_coding	-	-	-	-	-	-	-	-	-	rs35309985	131586	1	-	HGNC	28441	-	-		-	-	-	-	-	-	-	-	-	0.1
rs35309985	1:150911494-150911494	G	upstream_gene_variant	MODIFIER	GABPB2	ENSG00000143458	Transcript	ENST00000489549.1	processed_transcript	-	-	-	-	-	-	-	-	-	rs35309985	131759	1	-	HGNC	28441	-	-		-	-	-	-	-	-	-	-	-	0.1
rs35309985	1:150911494-150911494	G	upstream_gene_variant	MODIFIER	GABPB2	ENSG00000143458	Transcript	ENST00000486076.1	processed_transcript	-	-	-	-	-	-	-	-	-	rs35309985	131786	1	-	HGNC	28441	-	-		-	-	-	-	-	-	-	-	-	0.1
rs35309985	1:150911494-150911494	G	upstream_gene_variant	MODIFIER	CTSK	ENSG00000143387	Transcript	ENST00000480670.1	processed_transcript	-	-	-	-	-	-	-	-	-	rs35309985	132250	-1	-	HGNC	2536	-	-		-	-	-	-	-	-	-	-	-	0.1
rs35309985	1:150911494-150911494	G	downstream_gene_variant	MODIFIER	UBE2D3P3	ENSG00000224690	Transcript	ENST00000426992.2	processed_pseudogene	-	-	-	-	-	-	-	-	-	rs35309985	137987	1	-	HGNC	39011	-	-		-	-	-	-	-	-	-	-	-	0.0044
rs35309985	1:150911494-150911494	G	upstream_gene_variant	MODIFIER	GABPB2	ENSG00000143458	Transcript	ENST00000368916.1	protein_coding	-	-	-	-	-	-	-	-	-	rs35309985	149140	1	-	HGNC	28441	-	-		-	-	-	-	-	-	-	-	-	0.0044
rs35309985	1:150911494-150911494	G	upstream_gene_variant	MODIFIER	GABPB2	ENSG00000143458	Transcript	ENST00000467551.1	processed_transcript	-	-	-	-	-	-	-	-	-	rs35309985	154228	1	-	HGNC	28441	-	-		-	-	-	-	-	-	-	-	-	0.0044
rs35309985	1:150911494-150911494	G	downstream_gene_variant	MODIFIER	RP11-363I22.3	ENSG00000236713	Transcript	ENST00000283110.7	processed_pseudogene	-	-	-	-	-	-	-	-	-	rs35309985	158374	1	-	Clone_based_vega_gene	-	-	-		-	-	-	-	-	-	-	-	-	0.0044
rs35309985	1:150911494-150911494	G	downstream_gene_variant	MODIFIER	RP11-68I18.2	ENSG00000233717	Transcript	ENST00000456396.1	processed_pseudogene	-	-	-	-	-	-	-	-	-	rs35309985	172894	-1	-	Clone_based_vega_gene	-	-	-		-	-	-	-	-	-	-	-	-	0.0044
rs35309985	1:150911494-150911494	G	upstream_gene_variant	MODIFIER	CTSS	ENSG00000163131	Transcript	ENST00000368985.3	protein_coding	-	-	-	-	-	-	-	-	-	rs35309985	173061	-1	-	HGNC	2545	-	-		-	-	-	-	-	-	-	-	-	0.0044
rs35309985	1:150911494-150911494	G	upstream_gene_variant	MODIFIER	CTSS	ENSG00000163131	Transcript	ENST00000448301.2	protein_coding	-	-	-	-	-	-	-	-	-	rs35309985	173226	-1	-	HGNC	2545	-	-		-	-	-	-	-	-	-	-	-	0.0044
rs35309985	1:150911494-150911494	G	upstream_gene_variant	MODIFIER	CTSS	ENSG00000163131	Transcript	ENST00000480760.1	processed_transcript	-	-	-	-	-	-	-	-	-	rs35309985	174316	-1	-	HGNC	2545	-	-		-	-	-	-	-	-	-	-	-	0.0044
rs35309985	1:150911494-150911494	G	upstream_gene_variant	MODIFIER	CTSS	ENSG00000163131	Transcript	ENST00000483930.1	nonsense_mediated_decay	-	-	-	-	-	-	-	-	-	rs35309985	187184	-1	cds_start_NF	HGNC	2545	-	-		-	-	-	-	-	-	-	-	-	0.0044
rs35309985	1:150911494-150911494	G	upstream_gene_variant	MODIFIER	CTSS	ENSG00000163131	Transcript	ENST00000472977.2	nonsense_mediated_decay	-	-	-	-	-	-	-	-	-	rs35309985	188927	-1	cds_start_NF	HGNC	2545	-	-		-	-	-	-	-	-	-	-	-	0.0044
rs35309985	1:150911494-150911494	G	downstream_gene_variant	MODIFIER	RP11-68I18.10	ENSG00000261168	Transcript	ENST00000563624.1	sense_overlapping	-	-	-	-	-	-	-	-	-	rs35309985	191057	-1	-	Clone_based_vega_gene	-	-	-		-	-	-	-	-	-	-	-	-	0.0044
rs35309985	1:150911494-150911494	G	downstream_gene_variant	MODIFIER	SEMA6C	ENSG00000143434	Transcript	ENST00000368912.3	protein_coding	-	-	-	-	-	-	-	-	-	rs35309985	192667	-1	-	HGNC	10740	-	-		-	-	-	-	-	-	-	-	-	0.0044
rs35309985	1:150911494-150911494	G	downstream_gene_variant	MODIFIER	SEMA6C	ENSG00000143434	Transcript	ENST00000368913.3	protein_coding	-	-	-	-	-	-	-	-	-	rs35309985	192667	-1	-	HGNC	10740	-	-		-	-	-	-	-	-	-	-	-	0.0044
rs35309985	1:150911494-150911494	G	downstream_gene_variant	MODIFIER	SEMA6C	ENSG00000143434	Transcript	ENST00000368914.3	protein_coding	-	-	-	-	-	-	-	-	-	rs35309985	192667	-1	-	HGNC	10740	-	-		-	-	-	-	-	-	-	-	-	0.0044
rs35309985	1:150911494-150911494	G	downstream_gene_variant	MODIFIER	SEMA6C	ENSG00000143434	Transcript	ENST00000341697.3	protein_coding	-	-	-	-	-	-	-	-	-	rs35309985	192689	-1	-	HGNC	10740	-	-		-	-	-	-	-	-	-	-	-	0.0044
rs35309985	1:150911494-150911494	G	downstream_gene_variant	MODIFIER	SEMA6C	ENSG00000143434	Transcript	ENST00000479820.1	processed_transcript	-	-	-	-	-	-	-	-	-	rs35309985	193049	-1	-	HGNC	10740	-	-		-	-	-	-	-	-	-	-	-	0.0044
rs35309985	1:150911494-150911494	G	downstream_gene_variant	MODIFIER	SEMA6C	ENSG00000143434	Transcript	ENST00000464018.1	processed_transcript	-	-	-	-	-	-	-	-	-	rs35309985	195181	-1	-	HGNC	10740	-	-		-	-	-	-	-	-	-	-	-	0.0044
rs35309985	1:150911494-150911494	G	downstream_gene_variant	MODIFIER	SEMA6C	ENSG00000143434	Transcript	ENST00000489944.1	processed_transcript	-	-	-	-	-	-	-	-	-	rs35309985	195313	-1	-	HGNC	10740	-	-		-	-	-	-	-	-	-	-	-	0.0044
rs35309985	1:150911494-150911494	G	downstream_gene_variant	MODIFIER	SEMA6C	ENSG00000143434	Transcript	ENST00000485745.1	processed_transcript	-	-	-	-	-	-	-	-	-	rs35309985	198694	-1	-	HGNC	10740	-	-		-	-	-	-	-	-	-	-	-	0.0044
rs35309985	1:150911494-150911494	G	upstream_gene_variant	MODIFIER	CTSS	ENSG00000163131	Transcript	ENST00000607427.1	nonsense_mediated_decay	-	-	-	-	-	-	-	-	-	rs35309985	205956	-1	cds_start_NF	HGNC	2545	-	-		-	-	-	-	-	-	-	-	-	0.0044
rs35309985	1:150911494-150911494	G	upstream_gene_variant	MODIFIER	TNFAIP8L2	ENSG00000163154	Transcript	ENST00000368910.3	protein_coding	-	-	-	-	-	-	-	-	-	rs35309985	217611	1	-	HGNC	26277	-	-		-	-	-	-	-	-	-	-	-	0.0044
rs35309985	1:150911494-150911494	G	upstream_gene_variant	MODIFIER	SCNM1	ENSG00000163156	Transcript	ENST00000602841.1	protein_coding	-	-	-	-	-	-	-	-	-	rs35309985	217646	1	-	HGNC	23136	-	-		-	-	-	-	-	-	-	-	-	0.0044
rs35309985	1:150911494-150911494	G	upstream_gene_variant	MODIFIER	HORMAD1	ENSG00000143452	Transcript	ENST00000476530.1	processed_transcript	-	-	-	-	-	-	-	-	-	rs35309985	218130	-1	-	HGNC	25245	-	-		-	-	-	-	-	-	-	-	-	0.0044
rs35309985	1:150911494-150911494	G	upstream_gene_variant	MODIFIER	HORMAD1	ENSG00000143452	Transcript	ENST00000322343.7	protein_coding	-	-	-	-	-	-	-	-	-	rs35309985	218133	-1	-	HGNC	25245	-	-		-	-	-	-	-	-	-	-	-	0.0044
rs35309985	1:150911494-150911494	G	upstream_gene_variant	MODIFIER	HORMAD1	ENSG00000143452	Transcript	ENST00000361824.2	protein_coding	-	-	-	-	-	-	-	-	-	rs35309985	218142	-1	-	HGNC	25245	-	-		-	-	-	-	-	-	-	-	-	0.0044
rs35309985	1:150911494-150911494	G	upstream_gene_variant	MODIFIER	HORMAD1	ENSG00000143452	Transcript	ENST00000368993.2	protein_coding	-	-	-	-	-	-	-	-	-	rs35309985	218142	-1	-	HGNC	25245	-	-		-	-	-	-	-	-	-	-	-	0.0044
rs35309985	1:150911494-150911494	G	upstream_gene_variant	MODIFIER	HORMAD1	ENSG00000143452	Transcript	ENST00000368995.4	protein_coding	-	-	-	-	-	-	-	-	-	rs35309985	218142	-1	-	HGNC	25245	-	-		-	-	-	-	-	-	-	-	-	0.0044
rs35309985	1:150911494-150911494	G	upstream_gene_variant	MODIFIER	HORMAD1	ENSG00000143452	Transcript	ENST00000442853.1	protein_coding	-	-	-	-	-	-	-	-	-	rs35309985	218150	-1	cds_end_NF	HGNC	25245	-	-		-	-	-	-	-	-	-	-	-	0.0044
rs35309985	1:150911494-150911494	G	upstream_gene_variant	MODIFIER	HORMAD1	ENSG00000143452	Transcript	ENST00000368987.1	protein_coding	-	-	-	-	-	-	-	-	-	rs35309985	218178	-1	cds_end_NF	HGNC	25245	-	-		-	-	-	-	-	-	-	-	-	0.0044
rs35309985	1:150911494-150911494	G	downstream_gene_variant	MODIFIER	LYSMD1	ENSG00000163155	Transcript	ENST00000368908.5	protein_coding	-	-	-	-	-	-	-	-	-	rs35309985	220730	-1	-	HGNC	32070	-	-		-	-	-	-	-	-	-	-	-	0.0044
rs35309985	1:150911494-150911494	G	downstream_gene_variant	MODIFIER	LYSMD1	ENSG00000163155	Transcript	ENST00000440902.2	protein_coding	-	-	-	-	-	-	-	-	-	rs35309985	221567	-1	-	HGNC	32070	-	-		-	-	-	-	-	-	-	-	-	0.0044
rs35309985	1:150911494-150911494	G	upstream_gene_variant	MODIFIER	SCNM1	ENSG00000163156	Transcript	ENST00000461862.1	processed_transcript	-	-	-	-	-	-	-	-	-	rs35309985	227004	1	-	HGNC	23136	-	-		-	-	-	-	-	-	-	-	-	0.0044
rs35309985	1:150911494-150911494	G	upstream_gene_variant	MODIFIER	SCNM1	ENSG00000163156	Transcript	ENST00000368905.4	protein_coding	-	-	-	-	-	-	-	-	-	rs35309985	227024	1	-	HGNC	23136	-	-		-	-	-	-	-	-	-	-	-	0.0044
rs35309985	1:150911494-150911494	G	upstream_gene_variant	MODIFIER	SCNM1	ENSG00000163156	Transcript	ENST00000471039.1	processed_transcript	-	-	-	-	-	-	-	-	-	rs35309985	227048	1	-	HGNC	23136	-	-		-	-	-	-	-	-	-	-	-	0.0044
rs35309985	1:150911494-150911494	G	upstream_gene_variant	MODIFIER	SCNM1	ENSG00000163156	Transcript	ENST00000368902.1	protein_coding	-	-	-	-	-	-	-	-	-	rs35309985	227061	1	-	HGNC	23136	-	-		-	-	-	-	-	-	-	-	-	0.0044
rs35309985	1:150911494-150911494	G	upstream_gene_variant	MODIFIER	SCNM1	ENSG00000163156	Transcript	ENST00000497147.1	processed_transcript	-	-	-	-	-	-	-	-	-	rs35309985	227651	1	-	HGNC	23136	-	-		-	-	-	-	-	-	-	-	-	0.0044
rs35309985	1:150911494-150911494	G	upstream_gene_variant	MODIFIER	SCNM1	ENSG00000163156	Transcript	ENST00000459799.1	processed_transcript	-	-	-	-	-	-	-	-	-	rs35309985	228850	1	-	HGNC	23136	-	-		-	-	-	-	-	-	-	-	-	0.0044
rs35309985	1:150911494-150911494	G	downstream_gene_variant	MODIFIER	TMOD4	ENSG00000163157	Transcript	ENST00000466891.1	protein_coding	-	-	-	-	-	-	-	-	-	rs35309985	230968	-1	cds_start_NF	HGNC	11874	-	-		-	-	-	-	-	-	-	-	-	0.0044
rs35309985	1:150911494-150911494	G	downstream_gene_variant	MODIFIER	TMOD4	ENSG00000163157	Transcript	ENST00000295314.4	protein_coding	-	-	-	-	-	-	-	-	-	rs35309985	230969	-1	-	HGNC	11874	-	-		-	-	-	-	-	-	-	-	-	0.0044
rs35309985	1:150911494-150911494	G	downstream_gene_variant	MODIFIER	VPS72	ENSG00000163159	Transcript	ENST00000491094.2	retained_intron	-	-	-	-	-	-	-	-	-	rs35309985	230969	-1	-	HGNC	11644	-	-		-	-	-	-	-	-	-	-	-	0.0044
rs35309985	1:150911494-150911494	G	downstream_gene_variant	MODIFIER	TMOD4	ENSG00000163157	Transcript	ENST00000416280.2	protein_coding	-	-	-	-	-	-	-	-	-	rs35309985	230970	-1	-	HGNC	11874	-	-		-	-	-	-	-	-	-	-	-	0.0044
rs35309985	1:150911494-150911494	G	downstream_gene_variant	MODIFIER	TMOD4	ENSG00000163157	Transcript	ENST00000463543.1	nonsense_mediated_decay	-	-	-	-	-	-	-	-	-	rs35309985	230970	-1	-	HGNC	11874	-	-		-	-	-	-	-	-	-	-	-	0.0044
rs35309985	1:150911494-150911494	G	upstream_gene_variant	MODIFIER	HORMAD1	ENSG00000143452	Transcript	ENST00000486497.1	processed_transcript	-	-	-	-	-	-	-	-	-	rs35309985	232195	-1	-	HGNC	25245	-	-		-	-	-	-	-	-	-	-	-	0.0044
rs35309985	1:150911494-150911494	G	downstream_gene_variant	MODIFIER	TMOD4	ENSG00000163157	Transcript	ENST00000488488.1	processed_transcript	-	-	-	-	-	-	-	-	-	rs35309985	232415	-1	-	HGNC	11874	-	-		-	-	-	-	-	-	-	-	-	0.0044
rs35309985	1:150911494-150911494	G	downstream_gene_variant	MODIFIER	TMOD4	ENSG00000163157	Transcript	ENST00000441701.1	protein_coding	-	-	-	-	-	-	-	-	-	rs35309985	233311	-1	cds_end_NF	HGNC	11874	-	-		-	-	-	-	-	-	-	-	-	0.0044
rs35309985	1:150911494-150911494	G	upstream_gene_variant	MODIFIER	HORMAD1	ENSG00000143452	Transcript	ENST00000470397.1	processed_transcript	-	-	-	-	-	-	-	-	-	rs35309985	234711	-1	-	HGNC	25245	-	-		-	-	-	-	-	-	-	-	-	0.0044
rs35309985	1:150911494-150911494	G	downstream_gene_variant	MODIFIER	TMOD4	ENSG00000163157	Transcript	ENST00000601585.1	processed_transcript	-	-	-	-	-	-	-	-	-	rs35309985	236599	-1	-	HGNC	11874	-	-		-	-	-	-	-	-	-	-	-	0.0044
rs35309985	1:150911494-150911494	G	downstream_gene_variant	MODIFIER	RNU6-1042P	ENSG00000206931	Transcript	ENST00000384204.1	snRNA	-	-	-	-	-	-	-	-	-	rs35309985	237046	1	-	HGNC	48005	-	-		-	-	-	-	-	-	-	-	-	0.0044
rs35309985	1:150911494-150911494	G	downstream_gene_variant	MODIFIER	VPS72	ENSG00000163159	Transcript	ENST00000368892.4	protein_coding	-	-	-	-	-	-	-	-	-	rs35309985	237286	-1	-	HGNC	11644	-	-		-	-	-	-	-	-	-	-	-	0.0044
rs35309985	1:150911494-150911494	G	downstream_gene_variant	MODIFIER	VPS72	ENSG00000163159	Transcript	ENST00000354473.4	protein_coding	-	-	-	-	-	-	-	-	-	rs35309985	237444	-1	-	HGNC	11644	-	-		-	-	-	-	-	-	-	-	-	0.0044
rs35309985	1:150911494-150911494	G	downstream_gene_variant	MODIFIER	VPS72	ENSG00000163159	Transcript	ENST00000496809.1	processed_transcript	-	-	-	-	-	-	-	-	-	rs35309985	237713	-1	-	HGNC	11644	-	-		-	-	-	-	-	-	-	-	-	0.0044
rs35309985	1:150911494-150911494	G	upstream_gene_variant	MODIFIER	GOLPH3L	ENSG00000143457	Transcript	ENST00000540514.1	protein_coding	-	-	-	-	-	-	-	-	-	rs35309985	241864	-1	-	HGNC	24882	-	-		-	-	-	-	-	-	-	-	-	0.0044
rs35309985	1:150911494-150911494	G	upstream_gene_variant	MODIFIER	GOLPH3L	ENSG00000143457	Transcript	ENST00000427665.1	protein_coding	-	-	-	-	-	-	-	-	-	rs35309985	241874	-1	cds_end_NF	HGNC	24882	-	-		-	-	-	-	-	-	-	-	-	0.0044
rs35309985	1:150911494-150911494	G	upstream_gene_variant	MODIFIER	GOLPH3L	ENSG00000143457	Transcript	ENST00000479757.1	processed_transcript	-	-	-	-	-	-	-	-	-	rs35309985	241910	-1	-	HGNC	24882	-	-		-	-	-	-	-	-	-	-	-	0.0044
rs35309985	1:150911494-150911494	G	upstream_gene_variant	MODIFIER	GOLPH3L	ENSG00000143457	Transcript	ENST00000271732.3	protein_coding	-	-	-	-	-	-	-	-	-	rs35309985	241994	-1	-	HGNC	24882	-	-		-	-	-	-	-	-	-	-	-	0.0044
rs35309985	1:150911494-150911494	G	downstream_gene_variant	MODIFIER	VPS72	ENSG00000163159	Transcript	ENST00000471423.1	retained_intron	-	-	-	-	-	-	-	-	-	rs35309985	246504	-1	-	HGNC	11644	-	-		-	-	-	-	-	-	-	-	-	0.0044
rs35309985	1:150911494-150911494	G	downstream_gene_variant	MODIFIER	VPS72	ENSG00000163159	Transcript	ENST00000463470.1	processed_transcript	-	-	-	-	-	-	-	-	-	rs35309985	246522	-1	-	HGNC	11644	-	-		-	-	-	-	-	-	-	-	-	0.0044
rs35309985	1:150911494-150911494	G	intron_variant	MODIFIER	SETDB1	ENSG00000143379	Transcript	ENST00000271640.5	protein_coding	-	3/21	-	-	-	-	-	-	-	rs35309985	-	1	-	HGNC	10761	-	-		-	-	-	-	-	-	-	-	-	0.0044
rs35309985	1:150911494-150911494	G	intron_variant	MODIFIER	SETDB1	ENSG00000143379	Transcript	ENST00000368962.2	protein_coding	-	3/8	-	-	-	-	-	-	-	rs35309985	-	1	-	HGNC	10761	-	-		-	-	-	-	-	-	-	-	-	0.0044
rs35309985	1:150911494-150911494	G	intron_variant	MODIFIER	SETDB1	ENSG00000143379	Transcript	ENST00000368963.1	protein_coding	-	3/7	-	-	-	-	-	-	-	rs35309985	-	1	-	HGNC	10761	-	-		-	-	-	-	-	-	-	-	-	0.0044
rs35309985	1:150911494-150911494	G	intron_variant,NMD_transcript_variant	MODIFIER	SETDB1	ENSG00000143379	Transcript	ENST00000368964.3	nonsense_mediated_decay	-	3/4	-	-	-	-	-	-	-	rs35309985	-	1	-	HGNC	10761	-	-		-	-	-	-	-	-	-	-	-	0.0044
rs35309985	1:150911494-150911494	G	intron_variant	MODIFIER	SETDB1	ENSG00000143379	Transcript	ENST00000368969.4	protein_coding	-	3/21	-	-	-	-	-	-	-	rs35309985	-	1	-	HGNC	10761	-	-		-	-	-	-	-	-	-	-	-	0.0044
rs35309985	1:150911494-150911494	G	intron_variant	MODIFIER	SETDB1	ENSG00000143379	Transcript	ENST00000448029.1	protein_coding	-	3/4	-	-	-	-	-	-	-	rs35309985	-	1	cds_end_NF	HGNC	10761	-	-		-	-	-	-	-	-	-	-	-	0.0044
rs35309985	1:150911494-150911494	G	intron_variant,non_coding_transcript_variant	MODIFIER	SETDB1	ENSG00000143379	Transcript	ENST00000459773.1	processed_transcript	-	3/3	-	-	-	-	-	-	-	rs35309985	-	1	-	HGNC	10761	-	-		-	-	-	-	-	-	-	-	-	0.0044
rs35309985	1:150911494-150911494	G	intron_variant,non_coding_transcript_variant	MODIFIER	SETDB1	ENSG00000143379	Transcript	ENST00000487584.2	processed_transcript	-	3/3	-	-	-	-	-	-	-	rs35309985	-	1	-	HGNC	10761	-	-		-	-	-	-	-	-	-	-	-	0.0044
rs35309985	1:150911494-150911494	G	intron_variant	MODIFIER	SETDB1	ENSG00000143379	Transcript	ENST00000498193.1	protein_coding	-	3/19	-	-	-	-	-	-	-	rs35309985	-	1	cds_end_NF	HGNC	10761	-	-		-	-	-	-	-	-	-	-	-	0.0044
rs35309985	1:150911494-150911494	G	intron_variant	MODIFIER	SETDB1	ENSG00000143379	Transcript	ENST00000525956.1	protein_coding	-	3/4	-	-	-	-	-	-	-	rs35309985	-	1	cds_end_NF	HGNC	10761	-	-		-	-	-	-	-	-	-	-	-	0.0044
rs35309985	1:150911494-150911494	G	intron_variant	MODIFIER	SETDB1	ENSG00000143379	Transcript	ENST00000534805.1	protein_coding	-	3/12	-	-	-	-	-	-	-	rs35309985	-	1	cds_end_NF	HGNC	10761	-	-		-	-	-	-	-	-	-	-	-	0.0044
rs74441378	1:15626104-15626104	A	downstream_gene_variant	MODIFIER	FHAD1	ENSG00000142621	Transcript	ENST00000433640.2	protein_coding	-	-	-	-	-	-	-	-	-	rs74441378	2846	1	cds_start_NF,cds_end_NF	HGNC	29408	-	-		-	-	-	-	-	-	-	-	-	0.0044
rs74441378	1:15626104-15626104	A	upstream_gene_variant	MODIFIER	FHAD1	ENSG00000142621	Transcript	ENST00000375996.2	retained_intron	-	-	-	-	-	-	-	-	-	rs74441378	6153	1	-	HGNC	29408	-	-		-	-	-	-	-	-	-	-	-	0.0044
rs74441378	1:15626104-15626104	A	upstream_gene_variant	MODIFIER	FHAD1	ENSG00000142621	Transcript	ENST00000375997.4	protein_coding	-	-	-	-	-	-	-	-	-	rs74441378	6154	1	cds_start_NF	HGNC	29408	-	-		-	-	-	-	-	-	-	-	-	0.0044
rs74441378	1:15626104-15626104	A	upstream_gene_variant	MODIFIER	FHAD1	ENSG00000142621	Transcript	ENST00000524761.1	protein_coding	-	-	-	-	-	-	-	-	-	rs74441378	6161	1	cds_start_NF,cds_end_NF	HGNC	29408	-	-		-	-	-	-	-	-	-	-	-	0.0044
rs74441378	1:15626104-15626104	A	upstream_gene_variant	MODIFIER	FHAD1	ENSG00000142621	Transcript	ENST00000375995.3	protein_coding	-	-	-	-	-	-	-	-	-	rs74441378	6172	1	-	HGNC	29408	-	-		-	-	-	-	-	-	-	-	-	0.0044
rs74441378	1:15626104-15626104	A	upstream_gene_variant	MODIFIER	FHAD1	ENSG00000142621	Transcript	ENST00000401090.2	protein_coding	-	-	-	-	-	-	-	-	-	rs74441378	6179	1	-	HGNC	29408	-	-		-	-	-	-	-	-	-	-	-	0.0044
rs74441378	1:15626104-15626104	A	downstream_gene_variant	MODIFIER	FHAD1	ENSG00000142621	Transcript	ENST00000462113.1	processed_transcript	-	-	-	-	-	-	-	-	-	rs74441378	9967	1	-	HGNC	29408	-	-		-	-	-	-	-	-	-	-	-	0.0044
rs74441378	1:15626104-15626104	A	upstream_gene_variant	MODIFIER	FHAD1	ENSG00000142621	Transcript	ENST00000483694.1	processed_transcript	-	-	-	-	-	-	-	-	-	rs74441378	12497	1	-	HGNC	29408	-	-		-	-	-	-	-	-	-	-	-	0.0044
rs74441378	1:15626104-15626104	A	upstream_gene_variant	MODIFIER	FHAD1	ENSG00000142621	Transcript	ENST00000459961.1	retained_intron	-	-	-	-	-	-	-	-	-	rs74441378	24861	1	-	HGNC	29408	-	-		-	-	-	-	-	-	-	-	-	0.0044
rs74441378	1:15626104-15626104	A	downstream_gene_variant	MODIFIER	RP3-467K16.2	ENSG00000233485	Transcript	ENST00000428747.1	antisense	-	-	-	-	-	-	-	-	-	rs74441378	27072	-1	-	Clone_based_vega_gene	-	-	-		-	-	-	-	-	-	-	-	-	0.0044
rs74441378	1:15626104-15626104	A	upstream_gene_variant	MODIFIER	FHAD1	ENSG00000142621	Transcript	ENST00000472131.1	retained_intron	-	-	-	-	-	-	-	-	-	rs74441378	27209	1	-	HGNC	29408	-	-		-	-	-	-	-	-	-	-	-	0.0044
rs74441378	1:15626104-15626104	A	upstream_gene_variant	MODIFIER	FHAD1	ENSG00000142621	Transcript	ENST00000471347.1	processed_transcript	-	-	-	-	-	-	-	-	-	rs74441378	27512	1	-	HGNC	29408	-	-		-	-	-	-	-	-	-	-	-	0.0044
rs74441378	1:15626104-15626104	A	downstream_gene_variant	MODIFIER	RP3-467K16.7	ENSG00000236045	Transcript	ENST00000439788.1	antisense	-	-	-	-	-	-	-	-	-	rs74441378	34558	-1	-	Clone_based_vega_gene	-	-	-		-	-	-	-	-	-	-	-	-	0.0044
rs74441378	1:15626104-15626104	A	upstream_gene_variant	MODIFIER	FHAD1	ENSG00000142621	Transcript	ENST00000444385.1	protein_coding	-	-	-	-	-	-	-	-	-	rs74441378	42153	1	cds_start_NF	HGNC	29408	-	-		-	-	-	-	-	-	-	-	-	0.0044
rs74441378	1:15626104-15626104	A	upstream_gene_variant	MODIFIER	FHAD1	ENSG00000142621	Transcript	ENST00000314740.8	protein_coding	-	-	-	-	-	-	-	-	-	rs74441378	45490	1	-	HGNC	29408	-	-		-	-	-	-	-	-	-	-	-	0.0044
rs74441378	1:15626104-15626104	A	upstream_gene_variant	MODIFIER	FHAD1	ENSG00000142621	Transcript	ENST00000529606.1	protein_coding	-	-	-	-	-	-	-	-	-	rs74441378	45490	1	cds_start_NF	HGNC	29408	-	-		-	-	-	-	-	-	-	-	-	0.0044
rs74441378	1:15626104-15626104	A	upstream_gene_variant	MODIFIER	FHAD1	ENSG00000142621	Transcript	ENST00000314668.9	protein_coding	-	-	-	-	-	-	-	-	-	rs74441378	45823	1	cds_start_NF	HGNC	29408	-	-		-	-	-	-	-	-	-	-	-	0.0044
rs74441378	1:15626104-15626104	A	upstream_gene_variant	MODIFIER	FHAD1	ENSG00000142621	Transcript	ENST00000532408.1	processed_transcript	-	-	-	-	-	-	-	-	-	rs74441378	45852	1	-	HGNC	29408	-	-		-	-	-	-	-	-	-	-	-	0.0044
rs74441378	1:15626104-15626104	A	upstream_gene_variant	MODIFIER	FHAD1	ENSG00000142621	Transcript	ENST00000483120.1	retained_intron	-	-	-	-	-	-	-	-	-	rs74441378	58183	1	-	HGNC	29408	-	-		-	-	-	-	-	-	-	-	-	0.0044
rs74441378	1:15626104-15626104	A	upstream_gene_variant	MODIFIER	FHAD1	ENSG00000142621	Transcript	ENST00000481324.1	nonsense_mediated_decay	-	-	-	-	-	-	-	-	-	rs74441378	63089	1	cds_start_NF	HGNC	29408	-	-		-	-	-	-	-	-	-	-	-	0.0044
rs74441378	1:15626104-15626104	A	upstream_gene_variant	MODIFIER	FHAD1	ENSG00000142621	Transcript	ENST00000477846.1	processed_transcript	-	-	-	-	-	-	-	-	-	rs74441378	76092	1	-	HGNC	29408	-	-		-	-	-	-	-	-	-	-	-	0.0044
rs74441378	1:15626104-15626104	A	downstream_gene_variant	MODIFIER	TMEM51	ENSG00000171729	Transcript	ENST00000376008.2	protein_coding	-	-	-	-	-	-	-	-	-	rs74441378	79128	1	-	HGNC	25488	-	-		-	-	-	-	-	-	-	-	-	0.0044
rs74441378	1:15626104-15626104	A	downstream_gene_variant	MODIFIER	TMEM51	ENSG00000171729	Transcript	ENST00000428417.1	protein_coding	-	-	-	-	-	-	-	-	-	rs74441378	79131	1	-	HGNC	25488	-	-		-	-	-	-	-	-	-	-	-	0.0044
rs74441378	1:15626104-15626104	A	downstream_gene_variant	MODIFIER	TMEM51	ENSG00000171729	Transcript	ENST00000400796.3	protein_coding	-	-	-	-	-	-	-	-	-	rs74441378	79200	1	-	HGNC	25488	-	-		-	-	-	-	-	-	-	-	-	0.0044
rs74441378	1:15626104-15626104	A	downstream_gene_variant	MODIFIER	TMEM51	ENSG00000171729	Transcript	ENST00000434578.2	protein_coding	-	-	-	-	-	-	-	-	-	rs74441378	79215	1	-	HGNC	25488	-	-		-	-	-	-	-	-	-	-	-	0.0044
rs74441378	1:15626104-15626104	A	downstream_gene_variant	MODIFIER	TMEM51	ENSG00000171729	Transcript	ENST00000376014.3	protein_coding	-	-	-	-	-	-	-	-	-	rs74441378	79269	1	-	HGNC	25488	-	-		-	-	-	-	-	-	-	-	-	0.0044
rs74441378	1:15626104-15626104	A	downstream_gene_variant	MODIFIER	TMEM51	ENSG00000171729	Transcript	ENST00000451326.2	protein_coding	-	-	-	-	-	-	-	-	-	rs74441378	80262	1	cds_end_NF	HGNC	25488	-	-		-	-	-	-	-	-	-	-	-	0.0044
rs74441378	1:15626104-15626104	A	upstream_gene_variant	MODIFIER	FHAD1	ENSG00000142621	Transcript	ENST00000495195.1	processed_transcript	-	-	-	-	-	-	-	-	-	rs74441378	81672	1	-	HGNC	29408	-	-		-	-	-	-	-	-	-	-	-	0.0044
rs74441378	1:15626104-15626104	A	upstream_gene_variant	MODIFIER	FHAD1	ENSG00000142621	Transcript	ENST00000472086.1	processed_transcript	-	-	-	-	-	-	-	-	-	rs74441378	83769	1	-	HGNC	29408	-	-		-	-	-	-	-	-	-	-	-	0.0044
rs74441378	1:15626104-15626104	A	upstream_gene_variant	MODIFIER	FHAD1	ENSG00000142621	Transcript	ENST00000472449.1	processed_transcript	-	-	-	-	-	-	-	-	-	rs74441378	91539	1	-	HGNC	29408	-	-		-	-	-	-	-	-	-	-	-	0.0044
rs74441378	1:15626104-15626104	A	downstream_gene_variant	MODIFIER	RP3-467K16.4	ENSG00000228140	Transcript	ENST00000427824.1	lincRNA	-	-	-	-	-	-	-	-	-	rs74441378	103371	-1	-	Clone_based_vega_gene	-	-	-		-	-	-	-	-	-	-	-	-	0.0044
rs74441378	1:15626104-15626104	A	upstream_gene_variant	MODIFIER	RP1-21O18.3	ENSG00000215720	Transcript	ENST00000400795.3	processed_pseudogene	-	-	-	-	-	-	-	-	-	rs74441378	106763	-1	-	Clone_based_vega_gene	-	-	-		-	-	-	-	-	-	-	-	-	0.0044
rs74441378	1:15626104-15626104	A	upstream_gene_variant	MODIFIER	EFHD2	ENSG00000142634	Transcript	ENST00000375980.4	protein_coding	-	-	-	-	-	-	-	-	-	rs74441378	110287	1	-	HGNC	28670	-	-		-	-	-	-	-	-	-	-	-	0.0044
rs74441378	1:15626104-15626104	A	upstream_gene_variant	MODIFIER	EFHD2	ENSG00000142634	Transcript	ENST00000445566.1	protein_coding	-	-	-	-	-	-	-	-	-	rs74441378	110657	1	cds_start_NF	HGNC	28670	-	-		-	-	-	-	-	-	-	-	-	0.0044
rs74441378	1:15626104-15626104	A	upstream_gene_variant	MODIFIER	C1orf195	ENSG00000204464	Transcript	ENST00000376005.3	protein_coding	-	-	-	-	-	-	-	-	-	rs74441378	128291	-1	-	HGNC	32332	-	-		-	-	-	-	-	-	-	-	-	0.0044
rs74441378	1:15626104-15626104	A	upstream_gene_variant	MODIFIER	C1orf195	ENSG00000204464	Transcript	ENST00000424792.1	protein_coding	-	-	-	-	-	-	-	-	-	rs74441378	128330	-1	-	HGNC	32332	-	-		-	-	-	-	-	-	-	-	-	0.0044
rs74441378	1:15626104-15626104	A	upstream_gene_variant	MODIFIER	CTRC	ENSG00000162438	Transcript	ENST00000375949.4	protein_coding	-	-	-	-	-	-	-	-	-	rs74441378	138831	1	-	HGNC	2523	-	-		-	-	-	-	-	-	-	-	-	0.0044
rs74441378	1:15626104-15626104	A	upstream_gene_variant	MODIFIER	CTRC	ENSG00000162438	Transcript	ENST00000375943.2	protein_coding	-	-	-	-	-	-	-	-	-	rs74441378	138834	1	-	HGNC	2523	-	-		-	-	-	-	-	-	-	-	-	0.0044
rs74441378	1:15626104-15626104	A	upstream_gene_variant	MODIFIER	CTRC	ENSG00000162438	Transcript	ENST00000476813.1	processed_transcript	-	-	-	-	-	-	-	-	-	rs74441378	138845	1	-	HGNC	2523	-	-		-	-	-	-	-	-	-	-	-	0.0044
rs74441378	1:15626104-15626104	A	upstream_gene_variant	MODIFIER	CTRC	ENSG00000162438	Transcript	ENST00000483406.1	processed_transcript	-	-	-	-	-	-	-	-	-	rs74441378	140742	1	-	HGNC	2523	-	-		-	-	-	-	-	-	-	-	-	0.0044
rs74441378	1:15626104-15626104	A	upstream_gene_variant	MODIFIER	TMEM51-AS1	ENSG00000175147	Transcript	ENST00000310916.3	processed_transcript	-	-	-	-	-	-	-	-	-	rs74441378	147144	-1	-	HGNC	26301	-	-		-	-	-	-	-	-	-	-	-	0.0044
rs74441378	1:15626104-15626104	A	upstream_gene_variant	MODIFIER	TMEM51-AS1	ENSG00000175147	Transcript	ENST00000404665.2	processed_transcript	-	-	-	-	-	-	-	-	-	rs74441378	147206	-1	-	HGNC	26301	-	-		-	-	-	-	-	-	-	-	-	0.0044
rs74441378	1:15626104-15626104	A	upstream_gene_variant	MODIFIER	CELA2A	ENSG00000142615	Transcript	ENST00000459653.1	processed_transcript	-	-	-	-	-	-	-	-	-	rs74441378	157119	1	-	HGNC	24609	-	-		-	-	-	-	-	-	-	-	-	0.0044
rs74441378	1:15626104-15626104	A	upstream_gene_variant	MODIFIER	CELA2A	ENSG00000142615	Transcript	ENST00000359621.4	protein_coding	-	-	-	-	-	-	-	-	-	rs74441378	157120	1	-	HGNC	24609	-	-		-	-	-	-	-	-	-	-	-	0.0044
rs74441378	1:15626104-15626104	A	upstream_gene_variant	MODIFIER	CELA2A	ENSG00000142615	Transcript	ENST00000497590.1	processed_transcript	-	-	-	-	-	-	-	-	-	rs74441378	157138	1	-	HGNC	24609	-	-		-	-	-	-	-	-	-	-	-	0.0044
rs74441378	1:15626104-15626104	A	upstream_gene_variant	MODIFIER	CELA2B	ENSG00000215704	Transcript	ENST00000494280.1	processed_transcript	-	-	-	-	-	-	-	-	-	rs74441378	166300	1	-	HGNC	29995	-	-		-	-	-	-	-	-	-	-	-	0.0044
rs74441378	1:15626104-15626104	A	upstream_gene_variant	MODIFIER	CELA2B	ENSG00000215704	Transcript	ENST00000375910.3	protein_coding	-	-	-	-	-	-	-	-	-	rs74441378	176492	1	-	HGNC	29995	-	-		-	-	-	-	-	-	-	-	-	0.0044
rs74441378	1:15626104-15626104	A	upstream_gene_variant	MODIFIER	CELA2B	ENSG00000215704	Transcript	ENST00000422901.1	protein_coding	-	-	-	-	-	-	-	-	-	rs74441378	176856	1	cds_start_NF,cds_end_NF	HGNC	29995	-	-		-	-	-	-	-	-	-	-	-	0.0044
rs74441378	1:15626104-15626104	A	downstream_gene_variant	MODIFIER	KAZN	ENSG00000189337	Transcript	ENST00000376030.2	protein_coding	-	-	-	-	-	-	-	-	-	rs74441378	181565	1	-	HGNC	29173	-	-		-	-	-	-	-	-	-	-	-	0.0044
rs74441378	1:15626104-15626104	A	upstream_gene_variant	MODIFIER	CELA2B	ENSG00000215704	Transcript	ENST00000488764.1	processed_transcript	-	-	-	-	-	-	-	-	-	rs74441378	186252	1	-	HGNC	29995	-	-		-	-	-	-	-	-	-	-	-	0.0044
rs74441378	1:15626104-15626104	A	downstream_gene_variant	MODIFIER	CASP9	ENSG00000132906	Transcript	ENST00000546424.1	protein_coding	-	-	-	-	-	-	-	-	-	rs74441378	191223	-1	-	HGNC	1511	-	-		-	-	-	-	-	-	-	-	-	0.0044
rs74441378	1:15626104-15626104	A	downstream_gene_variant	MODIFIER	CASP9	ENSG00000132906	Transcript	ENST00000333868.5	protein_coding	-	-	-	-	-	-	-	-	-	rs74441378	192661	-1	-	HGNC	1511	-	-		-	-	-	-	-	-	-	-	-	0.0044
rs74441378	1:15626104-15626104	A	downstream_gene_variant	MODIFIER	CASP9	ENSG00000132906	Transcript	ENST00000348549.5	protein_coding	-	-	-	-	-	-	-	-	-	rs74441378	192661	-1	-	HGNC	1511	-	-		-	-	-	-	-	-	-	-	-	0.0044
rs74441378	1:15626104-15626104	A	downstream_gene_variant	MODIFIER	CASP9	ENSG00000132906	Transcript	ENST00000400777.3	nonsense_mediated_decay	-	-	-	-	-	-	-	-	-	rs74441378	192757	-1	cds_start_NF	HGNC	1511	-	-		-	-	-	-	-	-	-	-	-	0.0044
rs74441378	1:15626104-15626104	A	downstream_gene_variant	MODIFIER	CASP9	ENSG00000132906	Transcript	ENST00000424908.1	protein_coding	-	-	-	-	-	-	-	-	-	rs74441378	193189	-1	cds_start_NF	HGNC	1511	-	-		-	-	-	-	-	-	-	-	-	0.0044
rs74441378	1:15626104-15626104	A	downstream_gene_variant	MODIFIER	CASP9	ENSG00000132906	Transcript	ENST00000375890.4	protein_coding	-	-	-	-	-	-	-	-	-	rs74441378	193246	-1	-	HGNC	1511	-	-		-	-	-	-	-	-	-	-	-	0.0044
rs74441378	1:15626104-15626104	A	downstream_gene_variant	MODIFIER	CASP9	ENSG00000132906	Transcript	ENST00000474305.2	nonsense_mediated_decay	-	-	-	-	-	-	-	-	-	rs74441378	193334	-1	-	HGNC	1511	-	-		-	-	-	-	-	-	-	-	-	0.0665
rs74441378	1:15626104-15626104	A	downstream_gene_variant	MODIFIER	CASP9	ENSG00000132906	Transcript	ENST00000447522.1	protein_coding	-	-	-	-	-	-	-	-	-	rs74441378	195664	-1	cds_end_NF	HGNC	1511	-	-		-	-	-	-	-	-	-	-	-	0.0665
rs74441378	1:15626104-15626104	A	downstream_gene_variant	MODIFIER	CASP9	ENSG00000132906	Transcript	ENST00000440484.1	protein_coding	-	-	-	-	-	-	-	-	-	rs74441378	205016	-1	cds_end_NF	HGNC	1511	-	-		-	-	-	-	-	-	-	-	-	0.0665
rs74441378	1:15626104-15626104	A	downstream_gene_variant	MODIFIER	CASP9	ENSG00000132906	Transcript	ENST00000546969.1	retained_intron	-	-	-	-	-	-	-	-	-	rs74441378	208163	-1	-	HGNC	1511	-	-		-	-	-	-	-	-	-	-	-	0.0665
rs74441378	1:15626104-15626104	A	downstream_gene_variant	MODIFIER	CASP9	ENSG00000132906	Transcript	ENST00000469637.1	processed_transcript	-	-	-	-	-	-	-	-	-	rs74441378	218527	-1	-	HGNC	1511	-	-		-	-	-	-	-	-	-	-	-	0.0665
rs74441378	1:15626104-15626104	A	upstream_gene_variant	MODIFIER	DNAJC16	ENSG00000116138	Transcript	ENST00000375838.1	protein_coding	-	-	-	-	-	-	-	-	-	rs74441378	227204	1	-	HGNC	29157	-	-		-	-	-	-	-	-	-	-	-	0.0665
rs74441378	1:15626104-15626104	A	upstream_gene_variant	MODIFIER	DNAJC16	ENSG00000116138	Transcript	ENST00000375847.3	protein_coding	-	-	-	-	-	-	-	-	-	rs74441378	227204	1	-	HGNC	29157	-	-		-	-	-	-	-	-	-	-	-	0.0665
rs74441378	1:15626104-15626104	A	upstream_gene_variant	MODIFIER	DNAJC16	ENSG00000116138	Transcript	ENST00000375849.1	protein_coding	-	-	-	-	-	-	-	-	-	rs74441378	227204	1	-	HGNC	29157	-	-		-	-	-	-	-	-	-	-	-	0.0665
rs74441378	1:15626104-15626104	A	upstream_gene_variant	MODIFIER	DNAJC16	ENSG00000116138	Transcript	ENST00000475133.1	nonsense_mediated_decay	-	-	-	-	-	-	-	-	-	rs74441378	227204	1	-	HGNC	29157	-	-		-	-	-	-	-	-	-	-	-	0.0665
rs74441378	1:15626104-15626104	A	downstream_gene_variant	MODIFIER	KAZN	ENSG00000189337	Transcript	ENST00000400798.2	protein_coding	-	-	-	-	-	-	-	-	-	rs74441378	231453	1	-	HGNC	29173	-	-		-	-	-	-	-	-	-	-	-	0.0665
rs74441378	1:15626104-15626104	A	downstream_gene_variant	MODIFIER	KAZN	ENSG00000189337	Transcript	ENST00000422387.2	protein_coding	-	-	-	-	-	-	-	-	-	rs74441378	231453	1	-	HGNC	29173	-	-		-	-	-	-	-	-	-	-	-	0.0665
rs74441378	1:15626104-15626104	A	downstream_gene_variant	MODIFIER	KAZN	ENSG00000189337	Transcript	ENST00000361144.5	protein_coding	-	-	-	-	-	-	-	-	-	rs74441378	231456	1	-	HGNC	29173	-	-		-	-	-	-	-	-	-	-	-	0.0665
rs74441378	1:15626104-15626104	A	downstream_gene_variant	MODIFIER	KAZN	ENSG00000189337	Transcript	ENST00000491547.1	retained_intron	-	-	-	-	-	-	-	-	-	rs74441378	233048	1	-	HGNC	29173	-	-		-	-	-	-	-	-	-	-	-	0.0665
rs74441378	1:15626104-15626104	A	downstream_gene_variant	MODIFIER	KAZN	ENSG00000189337	Transcript	ENST00000400797.3	protein_coding	-	-	-	-	-	-	-	-	-	rs74441378	233811	1	-	HGNC	29173	-	-		-	-	-	-	-	-	-	-	-	0.0665
rs74441378	1:15626104-15626104	A	downstream_gene_variant	MODIFIER	KAZN	ENSG00000189337	Transcript	ENST00000503743.1	protein_coding	-	-	-	-	-	-	-	-	-	rs74441378	233811	1	-	HGNC	29173	-	-		-	-	-	-	-	-	-	-	-	0.0665
rs74441378	1:15626104-15626104	A	upstream_gene_variant	MODIFIER	SCARNA21	ENSG00000251866	Transcript	ENST00000516057.1	snoRNA	-	-	-	-	-	-	-	-	-	rs74441378	242556	1	-	RFAM	-	-	-		-	-	-	-	-	-	-	-	-	0.0665
rs74441378	1:15626104-15626104	A	downstream_gene_variant	MODIFIER	KAZN	ENSG00000189337	Transcript	ENST00000376028.4	protein_coding	-	-	-	-	-	-	-	-	-	rs74441378	243463	1	cds_end_NF	HGNC	29173	-	-		-	-	-	-	-	-	-	-	-	0.0665
rs74441378	1:15626104-15626104	A	intron_variant	MODIFIER	FHAD1	ENSG00000142621	Transcript	ENST00000358897.4	protein_coding	-	5/30	-	-	-	-	-	-	-	rs74441378	-	1	-	HGNC	29408	-	-		-	-	-	-	-	-	-	-	-	0.0665
rs74441378	1:15626104-15626104	A	intron_variant	MODIFIER	FHAD1	ENSG00000142621	Transcript	ENST00000375998.4	protein_coding	-	4/29	-	-	-	-	-	-	-	rs74441378	-	1	-	HGNC	29408	-	-		-	-	-	-	-	-	-	-	-	0.0665
rs74441378	1:15626104-15626104	A	intron_variant	MODIFIER	FHAD1	ENSG00000142621	Transcript	ENST00000375999.3	protein_coding	-	5/32	-	-	-	-	-	-	-	rs74441378	-	1	-	HGNC	29408	-	-		-	-	-	-	-	-	-	-	-	0.0665
rs74441378	1:15626104-15626104	A	intron_variant	MODIFIER	FHAD1	ENSG00000142621	Transcript	ENST00000417793.1	protein_coding	-	5/29	-	-	-	-	-	-	-	rs74441378	-	1	-	HGNC	29408	-	-		-	-	-	-	-	-	-	-	-	0.0665
rs74441378	1:15626104-15626104	A	regulatory_region_variant	MODIFIER	-	-	RegulatoryFeature	ENSR00001492937	promoter_flanking_region	-	-	-	-	-	-	-	-	-	rs74441378	-	-	-	-	-	-	-		-	-	-	-	-	-	-	-	-	0.0665
rs141546266	1:157804260-157804260	A	downstream_gene_variant	MODIFIER	CD5L	ENSG00000073754	Transcript	ENST00000484609.1	processed_transcript	-	-	-	-	-	-	-	-	-	rs141546266,COSV63821786	1476	-1	-	HGNC	1690	-	-		-	-	-	-	-	-	-	-	-	0.0665
rs141546266	1:157804260-157804260	A	upstream_gene_variant	MODIFIER	FCRL1	ENSG00000163534	Transcript	ENST00000368176.3	protein_coding	-	-	-	-	-	-	-	-	-	rs141546266,COSV63821786	14365	-1	-	HGNC	18509	-	-		-	-	-	-	-	-	-	-	-	0.0665
rs141546266	1:157804260-157804260	A	upstream_gene_variant	MODIFIER	FCRL1	ENSG00000163534	Transcript	ENST00000480310.1	processed_transcript	-	-	-	-	-	-	-	-	-	rs141546266,COSV63821786	14379	-1	-	HGNC	18509	-	-		-	-	-	-	-	-	-	-	-	0.0665
rs141546266	1:157804260-157804260	A	upstream_gene_variant	MODIFIER	FCRL1	ENSG00000163534	Transcript	ENST00000358292.3	protein_coding	-	-	-	-	-	-	-	-	-	rs141546266,COSV63821786	14381	-1	-	HGNC	18509	-	-		-	-	-	-	-	-	-	-	-	0.0665
rs141546266	1:157804260-157804260	A	upstream_gene_variant	MODIFIER	FCRL1	ENSG00000163534	Transcript	ENST00000368175.3	processed_transcript	-	-	-	-	-	-	-	-	-	rs141546266,COSV63821786	14398	-1	-	HGNC	18509	-	-		-	-	-	-	-	-	-	-	-	0.0665
rs141546266	1:157804260-157804260	A	upstream_gene_variant	MODIFIER	FCRL1	ENSG00000163534	Transcript	ENST00000491942.1	protein_coding	-	-	-	-	-	-	-	-	-	rs141546266,COSV63821786	14410	-1	-	HGNC	18509	-	-		-	-	-	-	-	-	-	-	-	0.0665
rs141546266	1:157804260-157804260	A	upstream_gene_variant	MODIFIER	MRPS21P2	ENSG00000227425	Transcript	ENST00000424704.1	processed_pseudogene	-	-	-	-	-	-	-	-	-	rs141546266,COSV63821786	26727	1	-	HGNC	29749	-	-		-	-	-	-	-	-	-	-	-	0.0665
rs141546266	1:157804260-157804260	A	upstream_gene_variant	MODIFIER	FCRL1	ENSG00000163534	Transcript	ENST00000489998.1	processed_transcript	-	-	-	-	-	-	-	-	-	rs141546266,COSV63821786	30269	-1	-	HGNC	18509	-	-		-	-	-	-	-	-	-	-	-	0.0665
rs141546266	1:157804260-157804260	A	upstream_gene_variant	MODIFIER	FCRL1	ENSG00000163534	Transcript	ENST00000463001.1	processed_transcript	-	-	-	-	-	-	-	-	-	rs141546266,COSV63821786	32503	-1	-	HGNC	18509	-	-		-	-	-	-	-	-	-	-	-	0.0665
rs141546266	1:157804260-157804260	A	upstream_gene_variant	MODIFIER	FCRL1	ENSG00000163534	Transcript	ENST00000495126.1	processed_transcript	-	-	-	-	-	-	-	-	-	rs141546266,COSV63821786	36650	-1	-	HGNC	18509	-	-		-	-	-	-	-	-	-	-	-	0.0665
rs141546266	1:157804260-157804260	A	upstream_gene_variant	MODIFIER	FCRL2	ENSG00000132704	Transcript	ENST00000368181.4	protein_coding	-	-	-	-	-	-	-	-	-	rs141546266,COSV63821786	57338	-1	-	HGNC	14875	-	-		-	-	-	-	-	-	-	-	-	0.0665
rs141546266	1:157804260-157804260	A	upstream_gene_variant	MODIFIER	FCRL2	ENSG00000132704	Transcript	ENST00000462774.1	retained_intron	-	-	-	-	-	-	-	-	-	rs141546266,COSV63821786	57338	-1	-	HGNC	14875	-	-		-	-	-	-	-	-	-	-	-	0.0665
rs141546266	1:157804260-157804260	A	upstream_gene_variant	MODIFIER	FCRL2	ENSG00000132704	Transcript	ENST00000361516.3	protein_coding	-	-	-	-	-	-	-	-	-	rs141546266,COSV63821786	57348	-1	-	HGNC	14875	-	-		-	-	-	-	-	-	-	-	-	0.0665
rs141546266	1:157804260-157804260	A	upstream_gene_variant	MODIFIER	FCRL2	ENSG00000132704	Transcript	ENST00000392274.3	protein_coding	-	-	-	-	-	-	-	-	-	rs141546266,COSV63821786	57351	-1	-	HGNC	14875	-	-		-	-	-	-	-	-	-	-	-	0.0665
rs141546266	1:157804260-157804260	A	upstream_gene_variant	MODIFIER	FCRL2	ENSG00000132704	Transcript	ENST00000368178.3	retained_intron	-	-	-	-	-	-	-	-	-	rs141546266,COSV63821786	64160	-1	-	HGNC	14875	-	-		-	-	-	-	-	-	-	-	-	0.0665
rs141546266	1:157804260-157804260	A	upstream_gene_variant	MODIFIER	FCRL2	ENSG00000132704	Transcript	ENST00000469986.1	protein_coding	-	-	-	-	-	-	-	-	-	rs141546266,COSV63821786	66696	-1	-	HGNC	14875	-	-		-	-	-	-	-	-	-	-	-	0.0192
rs141546266	1:157804260-157804260	A	upstream_gene_variant	MODIFIER	RP11-451O13.1	ENSG00000236957	Transcript	ENST00000454878.2	transcribed_unprocessed_pseudogene	-	-	-	-	-	-	-	-	-	rs141546266,COSV63821786	90595	1	-	Clone_based_vega_gene	-	-	-		-	-	-	-	-	-	-	-	-	0.0192
rs141546266	1:157804260-157804260	A	upstream_gene_variant	MODIFIER	RP11-451O13.1	ENSG00000236957	Transcript	ENST00000452528.1	processed_transcript	-	-	-	-	-	-	-	-	-	rs141546266,COSV63821786	91504	1	-	Clone_based_vega_gene	-	-	-		-	-	-	-	-	-	-	-	-	0.0192
rs141546266	1:157804260-157804260	A	upstream_gene_variant	MODIFIER	RP11-451O13.1	ENSG00000236957	Transcript	ENST00000422062.1	processed_transcript	-	-	-	-	-	-	-	-	-	rs141546266,COSV63821786	95061	1	-	Clone_based_vega_gene	-	-	-		-	-	-	-	-	-	-	-	-	0.0192
rs141546266	1:157804260-157804260	A	upstream_gene_variant	MODIFIER	VDAC1P9	ENSG00000232366	Transcript	ENST00000412766.1	processed_pseudogene	-	-	-	-	-	-	-	-	-	rs141546266,COSV63821786	109450	-1	-	HGNC	37484	-	-		-	-	-	-	-	-	-	-	-	0.0192
rs141546266	1:157804260-157804260	A	downstream_gene_variant	MODIFIER	RP11-367J7.4	ENSG00000231700	Transcript	ENST00000435919.2	processed_pseudogene	-	-	-	-	-	-	-	-	-	rs141546266,COSV63821786	124827	1	-	Clone_based_vega_gene	-	-	-		-	-	-	-	-	-	-	-	-	0.0192
rs141546266	1:157804260-157804260	A	upstream_gene_variant	MODIFIER	FCRL3	ENSG00000160856	Transcript	ENST00000368184.3	protein_coding	-	-	-	-	-	-	-	-	-	rs141546266,COSV63821786	133613	-1	-	HGNC	18506	-	-		-	-	-	-	-	-	-	-	-	0.0192
rs141546266	1:157804260-157804260	A	upstream_gene_variant	MODIFIER	FCRL3	ENSG00000160856	Transcript	ENST00000496769.1	protein_coding	-	-	-	-	-	-	-	-	-	rs141546266,COSV63821786	133725	-1	cds_end_NF	HGNC	18506	-	-		-	-	-	-	-	-	-	-	-	0.0192
rs141546266	1:157804260-157804260	A	upstream_gene_variant	MODIFIER	FCRL3	ENSG00000160856	Transcript	ENST00000485028.1	nonsense_mediated_decay	-	-	-	-	-	-	-	-	-	rs141546266,COSV63821786	133727	-1	-	HGNC	18506	-	-		-	-	-	-	-	-	-	-	-	0.0192
rs141546266	1:157804260-157804260	A	upstream_gene_variant	MODIFIER	FCRL3	ENSG00000160856	Transcript	ENST00000368186.5	protein_coding	-	-	-	-	-	-	-	-	-	rs141546266,COSV63821786	133732	-1	-	HGNC	18506	-	-		-	-	-	-	-	-	-	-	-	0.0192
rs141546266	1:157804260-157804260	A	upstream_gene_variant	MODIFIER	FCRL3	ENSG00000160856	Transcript	ENST00000477837.1	nonsense_mediated_decay	-	-	-	-	-	-	-	-	-	rs141546266,COSV63821786	133740	-1	-	HGNC	18506	-	-		-	-	-	-	-	-	-	-	-	0.0192
rs141546266	1:157804260-157804260	A	upstream_gene_variant	MODIFIER	FCRL3	ENSG00000160856	Transcript	ENST00000480682.1	processed_transcript	-	-	-	-	-	-	-	-	-	rs141546266,COSV63821786	133740	-1	-	HGNC	18506	-	-		-	-	-	-	-	-	-	-	-	0.0192
rs141546266	1:157804260-157804260	A	upstream_gene_variant	MODIFIER	FCRL3	ENSG00000160856	Transcript	ENST00000492769.1	nonsense_mediated_decay	-	-	-	-	-	-	-	-	-	rs141546266,COSV63821786	133740	-1	-	HGNC	18506	-	-		-	-	-	-	-	-	-	-	-	0.0192
rs141546266	1:157804260-157804260	A	upstream_gene_variant	MODIFIER	FCRL3	ENSG00000160856	Transcript	ENST00000494724.1	processed_transcript	-	-	-	-	-	-	-	-	-	rs141546266,COSV63821786	133740	-1	-	HGNC	18506	-	-		-	-	-	-	-	-	-	-	-	0.0192
rs141546266	1:157804260-157804260	A	upstream_gene_variant	MODIFIER	FCRL3	ENSG00000160856	Transcript	ENST00000473231.1	processed_transcript	-	-	-	-	-	-	-	-	-	rs141546266,COSV63821786	136457	-1	-	HGNC	18506	-	-		-	-	-	-	-	-	-	-	-	0.0192
rs141546266	1:157804260-157804260	A	upstream_gene_variant	MODIFIER	FCRL3	ENSG00000160856	Transcript	ENST00000478179.1	processed_transcript	-	-	-	-	-	-	-	-	-	rs141546266,COSV63821786	136551	-1	-	HGNC	18506	-	-		-	-	-	-	-	-	-	-	-	0.0192
rs141546266	1:157804260-157804260	A	downstream_gene_variant	MODIFIER	RP11-367J7.3	ENSG00000227217	Transcript	ENST00000453692.1	antisense	-	-	-	-	-	-	-	-	-	rs141546266,COSV63821786	138011	1	-	Clone_based_vega_gene	-	-	-		-	-	-	-	-	-	-	-	-	0.0192
rs141546266	1:157804260-157804260	A	upstream_gene_variant	MODIFIER	FCRL3	ENSG00000160856	Transcript	ENST00000468507.1	processed_transcript	-	-	-	-	-	-	-	-	-	rs141546266,COSV63821786	144580	-1	-	HGNC	18506	-	-		-	-	-	-	-	-	-	-	-	0.0192
rs141546266	1:157804260-157804260	A	upstream_gene_variant	MODIFIER	FCRL3	ENSG00000160856	Transcript	ENST00000457799.1	processed_transcript	-	-	-	-	-	-	-	-	-	rs141546266,COSV63821786	157738	-1	-	HGNC	18506	-	-		-	-	-	-	-	-	-	-	-	0.0192
rs141546266	1:157804260-157804260	A	upstream_gene_variant	MODIFIER	KIRREL	ENSG00000183853	Transcript	ENST00000360089.4	protein_coding	-	-	-	-	-	-	-	-	-	rs141546266,COSV63821786	158803	1	-	HGNC	15734	-	-		-	-	-	-	-	-	-	-	-	0.0192
rs141546266	1:157804260-157804260	A	upstream_gene_variant	MODIFIER	KIRREL	ENSG00000183853	Transcript	ENST00000368173.3	protein_coding	-	-	-	-	-	-	-	-	-	rs141546266,COSV63821786	158803	1	-	HGNC	15734	-	-		-	-	-	-	-	-	-	-	-	0.0192
rs141546266	1:157804260-157804260	A	upstream_gene_variant	MODIFIER	KIRREL	ENSG00000183853	Transcript	ENST00000392272.2	protein_coding	-	-	-	-	-	-	-	-	-	rs141546266,COSV63821786	158803	1	-	HGNC	15734	-	-		-	-	-	-	-	-	-	-	-	0.0192
rs141546266	1:157804260-157804260	A	upstream_gene_variant	MODIFIER	KIRREL	ENSG00000183853	Transcript	ENST00000359209.6	protein_coding	-	-	-	-	-	-	-	-	-	rs141546266,COSV63821786	159140	1	-	HGNC	15734	-	-		-	-	-	-	-	-	-	-	-	0.0192
rs141546266	1:157804260-157804260	A	upstream_gene_variant	MODIFIER	KIRREL	ENSG00000183853	Transcript	ENST00000416935.2	protein_coding	-	-	-	-	-	-	-	-	-	rs141546266,COSV63821786	159175	1	-	HGNC	15734	-	-		-	-	-	-	-	-	-	-	-	0.0192
rs141546266	1:157804260-157804260	A	upstream_gene_variant	MODIFIER	KIRREL-IT1	ENSG00000226520	Transcript	ENST00000419415.1	sense_intronic	-	-	-	-	-	-	-	-	-	rs141546266,COSV63821786	191080	1	-	HGNC	41412	-	-		-	-	-	-	-	-	-	-	-	0.0192
rs141546266	1:157804260-157804260	A	upstream_gene_variant	MODIFIER	RP4-801G22.3	ENSG00000233712	Transcript	ENST00000449287.1	unprocessed_pseudogene	-	-	-	-	-	-	-	-	-	rs141546266,COSV63821786	194169	-1	-	Clone_based_vega_gene	-	-	-		-	-	-	-	-	-	-	-	-	0.0192
rs141546266	1:157804260-157804260	A	upstream_gene_variant	MODIFIER	RP4-801G22.2	ENSG00000236731	Transcript	ENST00000445687.1	unprocessed_pseudogene	-	-	-	-	-	-	-	-	-	rs141546266,COSV63821786	203742	-1	-	Clone_based_vega_gene	-	-	-		-	-	-	-	-	-	-	-	-	0.0192
rs141546266	1:157804260-157804260	A	upstream_gene_variant	MODIFIER	FCRL4	ENSG00000163518	Transcript	ENST00000271532.1	protein_coding	-	-	-	-	-	-	-	-	-	rs141546266,COSV63821786	236390	-1	-	HGNC	18507	-	-		-	-	-	-	-	-	-	-	-	0.0192
rs141546266	1:157804260-157804260	A	upstream_gene_variant	MODIFIER	FCRL4	ENSG00000163518	Transcript	ENST00000448509.2	processed_transcript	-	-	-	-	-	-	-	-	-	rs141546266,COSV63821786	245219	-1	-	HGNC	18507	-	-		-	-	-	-	-	-	-	-	-	0.0192
rs141546266	1:157804260-157804260	A	missense_variant	MODERATE	CD5L	ENSG00000073754	Transcript	ENST00000368174.4	protein_coding	4/6	-	-	-	752	655	219	P/S	Cct/Tct	rs141546266,COSV63821786	-	-1	-	HGNC	1690	tolerated(0.79)	benign(0.068)		-	-	-	-	-	-	-	-	-	0.0192
rs114812877	1:158166112-158166112	A	upstream_gene_variant	MODIFIER	RP11-404O13.4	ENSG00000229914	Transcript	ENST00000439139.1	processed_pseudogene	-	-	-	-	-	-	-	-	-	rs114812877	191	-1	-	Clone_based_vega_gene	-	-	-		-	-	-	-	-	-	-	-	-	0.0192
rs114812877	1:158166112-158166112	A	downstream_gene_variant	MODIFIER	RP11-404O13.5	ENSG00000176320	Transcript	ENST00000415019.1	lincRNA	-	-	-	-	-	-	-	-	-	rs114812877	1600	-1	-	Clone_based_vega_gene	-	-	-		-	-	-	-	-	-	-	-	-	0.0192
rs114812877	1:158166112-158166112	A	downstream_gene_variant	MODIFIER	CD1D	ENSG00000158473	Transcript	ENST00000368171.3	protein_coding	-	-	-	-	-	-	-	-	-	rs114812877	11426	1	-	HGNC	1637	-	-		-	-	-	-	-	-	-	-	-	0.0192
rs114812877	1:158166112-158166112	A	upstream_gene_variant	MODIFIER	ELL2P1	ENSG00000227295	Transcript	ENST00000413990.1	processed_pseudogene	-	-	-	-	-	-	-	-	-	rs114812877	18567	-1	-	HGNC	39343	-	-		-	-	-	-	-	-	-	-	-	0.0192
rs114812877	1:158166112-158166112	A	upstream_gene_variant	MODIFIER	RP11-404O13.1	ENSG00000231666	Transcript	ENST00000414848.1	lincRNA	-	-	-	-	-	-	-	-	-	rs114812877	55683	-1	-	Clone_based_vega_gene	-	-	-		-	-	-	-	-	-	-	-	-	0.0192
rs114812877	1:158166112-158166112	A	upstream_gene_variant	MODIFIER	RP11-404O13.1	ENSG00000231666	Transcript	ENST00000442358.1	lincRNA	-	-	-	-	-	-	-	-	-	rs114812877	55692	-1	-	Clone_based_vega_gene	-	-	-		-	-	-	-	-	-	-	-	-	0.0192
rs114812877	1:158166112-158166112	A	upstream_gene_variant	MODIFIER	CD1A	ENSG00000158477	Transcript	ENST00000289429.5	protein_coding	-	-	-	-	-	-	-	-	-	rs114812877	57815	1	-	HGNC	1634	-	-		-	-	-	-	-	-	-	-	-	0.0192
rs114812877	1:158166112-158166112	A	downstream_gene_variant	MODIFIER	HMGN1P5	ENSG00000230942	Transcript	ENST00000448591.1	processed_pseudogene	-	-	-	-	-	-	-	-	-	rs114812877	70431	-1	-	HGNC	39348	-	-		-	-	-	-	-	-	-	-	-	0.0192
rs114812877	1:158166112-158166112	A	upstream_gene_variant	MODIFIER	CD1C	ENSG00000158481	Transcript	ENST00000368170.3	protein_coding	-	-	-	-	-	-	-	-	-	rs114812877	93464	1	-	HGNC	1636	-	-		-	-	-	-	-	-	-	-	-	0.0192
rs114812877	1:158166112-158166112	A	upstream_gene_variant	MODIFIER	CD1C	ENSG00000158481	Transcript	ENST00000443761.1	protein_coding	-	-	-	-	-	-	-	-	-	rs114812877	94948	1	cds_start_NF	HGNC	1636	-	-		-	-	-	-	-	-	-	-	-	0.0192
rs114812877	1:158166112-158166112	A	downstream_gene_variant	MODIFIER	KIRREL	ENSG00000183853	Transcript	ENST00000368172.1	protein_coding	-	-	-	-	-	-	-	-	-	rs114812877	96060	1	-	HGNC	15734	-	-		-	-	-	-	-	-	-	-	-	0.0192
rs114812877	1:158166112-158166112	A	downstream_gene_variant	MODIFIER	KIRREL	ENSG00000183853	Transcript	ENST00000360089.4	protein_coding	-	-	-	-	-	-	-	-	-	rs114812877	100271	1	-	HGNC	15734	-	-		-	-	-	-	-	-	-	-	-	0.0192
rs114812877	1:158166112-158166112	A	downstream_gene_variant	MODIFIER	KIRREL	ENSG00000183853	Transcript	ENST00000368173.3	protein_coding	-	-	-	-	-	-	-	-	-	rs114812877	100274	1	-	HGNC	15734	-	-		-	-	-	-	-	-	-	-	-	0.0192
rs114812877	1:158166112-158166112	A	downstream_gene_variant	MODIFIER	KIRREL	ENSG00000183853	Transcript	ENST00000392272.2	protein_coding	-	-	-	-	-	-	-	-	-	rs114812877	100274	1	-	HGNC	15734	-	-		-	-	-	-	-	-	-	-	-	0.0192
rs114812877	1:158166112-158166112	A	downstream_gene_variant	MODIFIER	KIRREL	ENSG00000183853	Transcript	ENST00000359209.6	protein_coding	-	-	-	-	-	-	-	-	-	rs114812877	100669	1	-	HGNC	15734	-	-		-	-	-	-	-	-	-	-	-	0.0192
rs114812877	1:158166112-158166112	A	downstream_gene_variant	MODIFIER	KIRREL	ENSG00000183853	Transcript	ENST00000416935.2	protein_coding	-	-	-	-	-	-	-	-	-	rs114812877	101102	1	-	HGNC	15734	-	-		-	-	-	-	-	-	-	-	-	0.0192
rs114812877	1:158166112-158166112	A	downstream_gene_variant	MODIFIER	CD1B	ENSG00000158485	Transcript	ENST00000368168.3	protein_coding	-	-	-	-	-	-	-	-	-	rs114812877	131629	-1	-	HGNC	1635	-	-		-	-	-	-	-	-	-	-	-	0.0192
rs114812877	1:158166112-158166112	A	downstream_gene_variant	MODIFIER	CD1B	ENSG00000158485	Transcript	ENST00000451207.1	protein_coding	-	-	-	-	-	-	-	-	-	rs114812877	131629	-1	cds_start_NF	HGNC	1635	-	-		-	-	-	-	-	-	-	-	-	0.0192
rs114812877	1:158166112-158166112	A	upstream_gene_variant	MODIFIER	CD1E	ENSG00000158488	Transcript	ENST00000434258.1	protein_coding	-	-	-	-	-	-	-	-	-	rs114812877	157142	1	-	HGNC	1638	-	-		-	-	-	-	-	-	-	-	-	0.0192
rs114812877	1:158166112-158166112	A	upstream_gene_variant	MODIFIER	CD1E	ENSG00000158488	Transcript	ENST00000444681.2	protein_coding	-	-	-	-	-	-	-	-	-	rs114812877	157374	1	-	HGNC	1638	-	-		-	-	-	-	-	-	-	-	-	0.0192
rs114812877	1:158166112-158166112	A	upstream_gene_variant	MODIFIER	CD1E	ENSG00000158488	Transcript	ENST00000368167.3	protein_coding	-	-	-	-	-	-	-	-	-	rs114812877	157428	1	-	HGNC	1638	-	-		-	-	-	-	-	-	-	-	-	0.0192
rs114812877	1:158166112-158166112	A	upstream_gene_variant	MODIFIER	CD1E	ENSG00000158488	Transcript	ENST00000452291.2	protein_coding	-	-	-	-	-	-	-	-	-	rs114812877	157522	1	-	HGNC	1638	-	-		-	-	-	-	-	-	-	-	-	0.0192
rs114812877	1:158166112-158166112	A	upstream_gene_variant	MODIFIER	CD1E	ENSG00000158488	Transcript	ENST00000368165.3	protein_coding	-	-	-	-	-	-	-	-	-	rs114812877	157561	1	-	HGNC	1638	-	-		-	-	-	-	-	-	-	-	-	0.0192
rs114812877	1:158166112-158166112	A	upstream_gene_variant	MODIFIER	CD1E	ENSG00000158488	Transcript	ENST00000368166.3	protein_coding	-	-	-	-	-	-	-	-	-	rs114812877	157563	1	-	HGNC	1638	-	-		-	-	-	-	-	-	-	-	-	0.0192
rs114812877	1:158166112-158166112	A	upstream_gene_variant	MODIFIER	CD1E	ENSG00000158488	Transcript	ENST00000368163.3	protein_coding	-	-	-	-	-	-	-	-	-	rs114812877	157588	1	-	HGNC	1638	-	-		-	-	-	-	-	-	-	-	-	0.0192
rs114812877	1:158166112-158166112	A	upstream_gene_variant	MODIFIER	CD1E	ENSG00000158488	Transcript	ENST00000368164.3	protein_coding	-	-	-	-	-	-	-	-	-	rs114812877	157594	1	-	HGNC	1638	-	-		-	-	-	-	-	-	-	-	-	0.0192
rs114812877	1:158166112-158166112	A	upstream_gene_variant	MODIFIER	CD1E	ENSG00000158488	Transcript	ENST00000368154.1	protein_coding	-	-	-	-	-	-	-	-	-	rs114812877	157667	1	-	HGNC	1638	-	-		-	-	-	-	-	-	-	-	-	0.0192
rs114812877	1:158166112-158166112	A	upstream_gene_variant	MODIFIER	CD1E	ENSG00000158488	Transcript	ENST00000368155.3	protein_coding	-	-	-	-	-	-	-	-	-	rs114812877	157667	1	-	HGNC	1638	-	-		-	-	-	-	-	-	-	-	-	0.0192
rs114812877	1:158166112-158166112	A	upstream_gene_variant	MODIFIER	CD1E	ENSG00000158488	Transcript	ENST00000368156.1	protein_coding	-	-	-	-	-	-	-	-	-	rs114812877	157667	1	-	HGNC	1638	-	-		-	-	-	-	-	-	-	-	-	0.0192
rs114812877	1:158166112-158166112	A	upstream_gene_variant	MODIFIER	CD1E	ENSG00000158488	Transcript	ENST00000368157.1	protein_coding	-	-	-	-	-	-	-	-	-	rs114812877	157667	1	-	HGNC	1638	-	-		-	-	-	-	-	-	-	-	-	0.0192
rs114812877	1:158166112-158166112	A	upstream_gene_variant	MODIFIER	CD1E	ENSG00000158488	Transcript	ENST00000368160.3	protein_coding	-	-	-	-	-	-	-	-	-	rs114812877	157667	1	-	HGNC	1638	-	-		-	-	-	-	-	-	-	-	-	0.0192
rs114812877	1:158166112-158166112	A	upstream_gene_variant	MODIFIER	CD1E	ENSG00000158488	Transcript	ENST00000368161.3	protein_coding	-	-	-	-	-	-	-	-	-	rs114812877	157667	1	-	HGNC	1638	-	-		-	-	-	-	-	-	-	-	-	0.0192
rs114812877	1:158166112-158166112	A	upstream_gene_variant	MODIFIER	CD1E	ENSG00000158488	Transcript	ENST00000464822.1	processed_transcript	-	-	-	-	-	-	-	-	-	rs114812877	157858	1	-	HGNC	1638	-	-		-	-	-	-	-	-	-	-	-	0.0192
rs114812877	1:158166112-158166112	A	upstream_gene_variant	MODIFIER	CD1E	ENSG00000158488	Transcript	ENST00000368162.2	protein_coding	-	-	-	-	-	-	-	-	-	rs114812877	159572	1	cds_start_NF	HGNC	1638	-	-		-	-	-	-	-	-	-	-	-	0.0192
rs114812877	1:158166112-158166112	A	downstream_gene_variant	MODIFIER	KIRREL-IT1	ENSG00000226520	Transcript	ENST00000419415.1	sense_intronic	-	-	-	-	-	-	-	-	-	rs114812877	165156	1	-	HGNC	41412	-	-		-	-	-	-	-	-	-	-	-	0.0192
rs114812877	1:158166112-158166112	A	downstream_gene_variant	MODIFIER	OR10T2	ENSG00000186306	Transcript	ENST00000334438.1	protein_coding	-	-	-	-	-	-	-	-	-	rs114812877	202200	-1	-	HGNC	14816	-	-		-	-	-	-	-	-	-	-	-	0.0192
rs114812877	1:158166112-158166112	A	downstream_gene_variant	MODIFIER	OR10K2	ENSG00000180708	Transcript	ENST00000314902.2	protein_coding	-	-	-	-	-	-	-	-	-	rs114812877	223606	-1	-	HGNC	14826	-	-		-	-	-	-	-	-	-	-	-	0.0192
rs114812877	1:158166112-158166112	A	downstream_gene_variant	MODIFIER	RP11-451O13.1	ENSG00000236957	Transcript	ENST00000452528.1	processed_transcript	-	-	-	-	-	-	-	-	-	rs114812877	247251	1	-	Clone_based_vega_gene	-	-	-		-	-	-	-	-	-	-	-	-	0.0192
rs114812877	1:158166112-158166112	A	downstream_gene_variant	MODIFIER	OR10T1P	ENSG00000203758	Transcript	ENST00000424327.1	unprocessed_pseudogene	-	-	-	-	-	-	-	-	-	rs114812877	248746	-1	-	HGNC	14812	-	-		-	-	-	-	-	-	-	-	-	0.0192
rs80130874	1:161054708-161054708	A	upstream_gene_variant	MODIFIER	PVRL4	ENSG00000143217	Transcript	ENST00000453926.2	protein_coding	-	-	-	-	-	-	-	-	-	rs80130874	8436	-1	-	HGNC	19688	-	-		-	-	-	-	-	-	-	-	-	0.0192
rs80130874	1:161054708-161054708	C	upstream_gene_variant	MODIFIER	PVRL4	ENSG00000143217	Transcript	ENST00000453926.2	protein_coding	-	-	-	-	-	-	-	-	-	rs80130874	8436	-1	-	HGNC	19688	-	-		-	-	-	-	-	-	-	-	-	0.0192
rs80130874	1:161054708-161054708	A	upstream_gene_variant	MODIFIER	PVRL4	ENSG00000143217	Transcript	ENST00000486694.1	processed_transcript	-	-	-	-	-	-	-	-	-	rs80130874	10660	-1	-	HGNC	19688	-	-		-	-	-	-	-	-	-	-	-	0.0192
rs80130874	1:161054708-161054708	C	upstream_gene_variant	MODIFIER	PVRL4	ENSG00000143217	Transcript	ENST00000486694.1	processed_transcript	-	-	-	-	-	-	-	-	-	rs80130874	10660	-1	-	HGNC	19688	-	-		-	-	-	-	-	-	-	-	-	0.0192
rs80130874	1:161054708-161054708	A	upstream_gene_variant	MODIFIER	KLHDC9	ENSG00000162755	Transcript	ENST00000490724.2	processed_transcript	-	-	-	-	-	-	-	-	-	rs80130874	13443	1	-	HGNC	28489	-	-		-	-	-	-	-	-	-	-	-	0.0192
rs80130874	1:161054708-161054708	C	upstream_gene_variant	MODIFIER	KLHDC9	ENSG00000162755	Transcript	ENST00000490724.2	processed_transcript	-	-	-	-	-	-	-	-	-	rs80130874	13443	1	-	HGNC	28489	-	-		-	-	-	-	-	-	-	-	-	0.0192
rs80130874	1:161054708-161054708	A	upstream_gene_variant	MODIFIER	KLHDC9	ENSG00000162755	Transcript	ENST00000469647.1	processed_transcript	-	-	-	-	-	-	-	-	-	rs80130874	13445	1	-	HGNC	28489	-	-		-	-	-	-	-	-	-	-	-	0.0192
rs80130874	1:161054708-161054708	C	upstream_gene_variant	MODIFIER	KLHDC9	ENSG00000162755	Transcript	ENST00000469647.1	processed_transcript	-	-	-	-	-	-	-	-	-	rs80130874	13445	1	-	HGNC	28489	-	-		-	-	-	-	-	-	-	-	-	0.0192
rs80130874	1:161054708-161054708	A	upstream_gene_variant	MODIFIER	KLHDC9	ENSG00000162755	Transcript	ENST00000471613.1	retained_intron	-	-	-	-	-	-	-	-	-	rs80130874	13464	1	-	HGNC	28489	-	-		-	-	-	-	-	-	-	-	-	0.0192
rs80130874	1:161054708-161054708	C	upstream_gene_variant	MODIFIER	KLHDC9	ENSG00000162755	Transcript	ENST00000471613.1	retained_intron	-	-	-	-	-	-	-	-	-	rs80130874	13464	1	-	HGNC	28489	-	-		-	-	-	-	-	-	-	-	-	0.0136
rs80130874	1:161054708-161054708	A	upstream_gene_variant	MODIFIER	KLHDC9	ENSG00000162755	Transcript	ENST00000368011.4	protein_coding	-	-	-	-	-	-	-	-	-	rs80130874	13476	1	-	HGNC	28489	-	-		-	-	-	-	-	-	-	-	-	0.0136
rs80130874	1:161054708-161054708	C	upstream_gene_variant	MODIFIER	KLHDC9	ENSG00000162755	Transcript	ENST00000368011.4	protein_coding	-	-	-	-	-	-	-	-	-	rs80130874	13476	1	-	HGNC	28489	-	-		-	-	-	-	-	-	-	-	-	0.0136
rs80130874	1:161054708-161054708	A	upstream_gene_variant	MODIFIER	KLHDC9	ENSG00000162755	Transcript	ENST00000392192.2	protein_coding	-	-	-	-	-	-	-	-	-	rs80130874	13476	1	-	HGNC	28489	-	-		-	-	-	-	-	-	-	-	-	0.0136
rs80130874	1:161054708-161054708	C	upstream_gene_variant	MODIFIER	KLHDC9	ENSG00000162755	Transcript	ENST00000392192.2	protein_coding	-	-	-	-	-	-	-	-	-	rs80130874	13476	1	-	HGNC	28489	-	-		-	-	-	-	-	-	-	-	-	0.0136
rs80130874	1:161054708-161054708	A	upstream_gene_variant	MODIFIER	KLHDC9	ENSG00000162755	Transcript	ENST00000392191.2	processed_transcript	-	-	-	-	-	-	-	-	-	rs80130874	13522	1	-	HGNC	28489	-	-		-	-	-	-	-	-	-	-	-	0.0136
rs80130874	1:161054708-161054708	C	upstream_gene_variant	MODIFIER	KLHDC9	ENSG00000162755	Transcript	ENST00000392191.2	processed_transcript	-	-	-	-	-	-	-	-	-	rs80130874	13522	1	-	HGNC	28489	-	-		-	-	-	-	-	-	-	-	-	0.0136
rs80130874	1:161054708-161054708	A	upstream_gene_variant	MODIFIER	KLHDC9	ENSG00000162755	Transcript	ENST00000494418.1	processed_transcript	-	-	-	-	-	-	-	-	-	rs80130874	13527	1	-	HGNC	28489	-	-		-	-	-	-	-	-	-	-	-	0.0136
rs80130874	1:161054708-161054708	C	upstream_gene_variant	MODIFIER	KLHDC9	ENSG00000162755	Transcript	ENST00000494418.1	processed_transcript	-	-	-	-	-	-	-	-	-	rs80130874	13527	1	-	HGNC	28489	-	-		-	-	-	-	-	-	-	-	-	0.0136
rs80130874	1:161054708-161054708	A	upstream_gene_variant	MODIFIER	KLHDC9	ENSG00000162755	Transcript	ENST00000475934.1	retained_intron	-	-	-	-	-	-	-	-	-	rs80130874	14590	1	-	HGNC	28489	-	-		-	-	-	-	-	-	-	-	-	0.0136
rs80130874	1:161054708-161054708	C	upstream_gene_variant	MODIFIER	KLHDC9	ENSG00000162755	Transcript	ENST00000475934.1	retained_intron	-	-	-	-	-	-	-	-	-	rs80130874	14590	1	-	HGNC	28489	-	-		-	-	-	-	-	-	-	-	-	0.0136
rs80130874	1:161054708-161054708	A	upstream_gene_variant	MODIFIER	ARHGAP30	ENSG00000186517	Transcript	ENST00000368015.1	protein_coding	-	-	-	-	-	-	-	-	-	rs80130874	14948	-1	-	HGNC	27414	-	-		-	-	-	-	-	-	-	-	-	0.0136
rs80130874	1:161054708-161054708	C	upstream_gene_variant	MODIFIER	ARHGAP30	ENSG00000186517	Transcript	ENST00000368015.1	protein_coding	-	-	-	-	-	-	-	-	-	rs80130874	14948	-1	-	HGNC	27414	-	-		-	-	-	-	-	-	-	-	-	0.0136
rs80130874	1:161054708-161054708	A	upstream_gene_variant	MODIFIER	ARHGAP30	ENSG00000186517	Transcript	ENST00000368013.3	protein_coding	-	-	-	-	-	-	-	-	-	rs80130874	14973	-1	-	HGNC	27414	-	-		-	-	-	-	-	-	-	-	-	0.0136
rs80130874	1:161054708-161054708	C	upstream_gene_variant	MODIFIER	ARHGAP30	ENSG00000186517	Transcript	ENST00000368013.3	protein_coding	-	-	-	-	-	-	-	-	-	rs80130874	14973	-1	-	HGNC	27414	-	-		-	-	-	-	-	-	-	-	-	0.0136
rs80130874	1:161054708-161054708	A	upstream_gene_variant	MODIFIER	ARHGAP30	ENSG00000186517	Transcript	ENST00000471492.2	nonsense_mediated_decay	-	-	-	-	-	-	-	-	-	rs80130874	15003	-1	-	HGNC	27414	-	-		-	-	-	-	-	-	-	-	-	0.0136
rs80130874	1:161054708-161054708	C	upstream_gene_variant	MODIFIER	ARHGAP30	ENSG00000186517	Transcript	ENST00000471492.2	nonsense_mediated_decay	-	-	-	-	-	-	-	-	-	rs80130874	15003	-1	-	HGNC	27414	-	-		-	-	-	-	-	-	-	-	-	0.0136
rs80130874	1:161054708-161054708	A	upstream_gene_variant	MODIFIER	ARHGAP30	ENSG00000186517	Transcript	ENST00000461003.1	retained_intron	-	-	-	-	-	-	-	-	-	rs80130874	15048	-1	-	HGNC	27414	-	-		-	-	-	-	-	-	-	-	-	0.0136
rs80130874	1:161054708-161054708	C	upstream_gene_variant	MODIFIER	ARHGAP30	ENSG00000186517	Transcript	ENST00000461003.1	retained_intron	-	-	-	-	-	-	-	-	-	rs80130874	15048	-1	-	HGNC	27414	-	-		-	-	-	-	-	-	-	-	-	0.0136
rs80130874	1:161054708-161054708	A	upstream_gene_variant	MODIFIER	ARHGAP30	ENSG00000186517	Transcript	ENST00000490279.1	nonsense_mediated_decay	-	-	-	-	-	-	-	-	-	rs80130874	15115	-1	-	HGNC	27414	-	-		-	-	-	-	-	-	-	-	-	0.0136
rs80130874	1:161054708-161054708	C	upstream_gene_variant	MODIFIER	ARHGAP30	ENSG00000186517	Transcript	ENST00000490279.1	nonsense_mediated_decay	-	-	-	-	-	-	-	-	-	rs80130874	15115	-1	-	HGNC	27414	-	-		-	0.1	0.1	-	-	-	-	-	-	0.0052
rs80130874	1:161054708-161054708	A	upstream_gene_variant	MODIFIER	ARHGAP30	ENSG00000186517	Transcript	ENST00000368018.2	nonsense_mediated_decay	-	-	-	-	-	-	-	-	-	rs80130874	15243	-1	-	HGNC	27414	-	-		-	0.1	0.1	-	-	-	-	-	-	0.0052
rs80130874	1:161054708-161054708	C	upstream_gene_variant	MODIFIER	ARHGAP30	ENSG00000186517	Transcript	ENST00000368018.2	nonsense_mediated_decay	-	-	-	-	-	-	-	-	-	rs80130874	15243	-1	-	HGNC	27414	-	-		-	0.1	0.1	-	-	-	-	-	-	0.0052
rs80130874	1:161054708-161054708	A	upstream_gene_variant	MODIFIER	ARHGAP30	ENSG00000186517	Transcript	ENST00000368016.3	protein_coding	-	-	-	-	-	-	-	-	-	rs80130874	15252	-1	-	HGNC	27414	-	-		-	0.1	0.1	-	-	-	-	-	-	0.0052
rs80130874	1:161054708-161054708	C	upstream_gene_variant	MODIFIER	ARHGAP30	ENSG00000186517	Transcript	ENST00000368016.3	protein_coding	-	-	-	-	-	-	-	-	-	rs80130874	15252	-1	-	HGNC	27414	-	-		-	0.1	0.1	-	-	-	-	-	-	0.0052
rs80130874	1:161054708-161054708	A	downstream_gene_variant	MODIFIER	PFDN2	ENSG00000143256	Transcript	ENST00000368010.3	protein_coding	-	-	-	-	-	-	-	-	-	rs80130874	15638	-1	-	HGNC	8867	-	-		-	0.1	0.1	-	-	-	-	-	-	0.0052
rs80130874	1:161054708-161054708	C	downstream_gene_variant	MODIFIER	PFDN2	ENSG00000143256	Transcript	ENST00000368010.3	protein_coding	-	-	-	-	-	-	-	-	-	rs80130874	15638	-1	-	HGNC	8867	-	-		-	0.1	0.1	-	-	-	-	-	-	0.0052
rs80130874	1:161054708-161054708	A	downstream_gene_variant	MODIFIER	PFDN2	ENSG00000143256	Transcript	ENST00000468311.1	processed_transcript	-	-	-	-	-	-	-	-	-	rs80130874	15638	-1	-	HGNC	8867	-	-		-	0.1	0.1	-	-	-	-	-	-	0.0052
rs80130874	1:161054708-161054708	C	downstream_gene_variant	MODIFIER	PFDN2	ENSG00000143256	Transcript	ENST00000468311.1	processed_transcript	-	-	-	-	-	-	-	-	-	rs80130874	15638	-1	-	HGNC	8867	-	-		-	0.1	0.1	-	-	-	-	-	-	0.0052
rs80130874	1:161054708-161054708	A	downstream_gene_variant	MODIFIER	AL591806.1	ENSG00000268154	Transcript	ENST00000600454.1	protein_coding	-	-	-	-	-	-	-	-	-	rs80130874	18765	1	-	Clone_based_ensembl_gene	-	-	-		-	0.1	0.1	-	-	-	-	-	-	0.0052
rs80130874	1:161054708-161054708	C	downstream_gene_variant	MODIFIER	AL591806.1	ENSG00000268154	Transcript	ENST00000600454.1	protein_coding	-	-	-	-	-	-	-	-	-	rs80130874	18765	1	-	Clone_based_ensembl_gene	-	-	-		-	0.1	0.1	-	-	-	-	-	-	0.0052
rs80130874	1:161054708-161054708	A	upstream_gene_variant	MODIFIER	NIT1	ENSG00000158793	Transcript	ENST00000496768.1	processed_transcript	-	-	-	-	-	-	-	-	-	rs80130874	33168	1	-	HGNC	7828	-	-		-	0.1	0.1	-	-	-	-	-	-	0.0052
rs80130874	1:161054708-161054708	C	upstream_gene_variant	MODIFIER	NIT1	ENSG00000158793	Transcript	ENST00000496768.1	processed_transcript	-	-	-	-	-	-	-	-	-	rs80130874	33168	1	-	HGNC	7828	-	-		-	0.1	0.1	-	-	-	-	-	-	0.0052
rs80130874	1:161054708-161054708	A	upstream_gene_variant	MODIFIER	NIT1	ENSG00000158793	Transcript	ENST00000368009.2	protein_coding	-	-	-	-	-	-	-	-	-	rs80130874	33183	1	-	HGNC	7828	-	-		-	0.1	0.1	-	-	-	-	-	-	0.0052
rs80130874	1:161054708-161054708	C	upstream_gene_variant	MODIFIER	NIT1	ENSG00000158793	Transcript	ENST00000368009.2	protein_coding	-	-	-	-	-	-	-	-	-	rs80130874	33183	1	-	HGNC	7828	-	-		-	0.1	0.1	-	-	-	-	-	-	0.0052
rs80130874	1:161054708-161054708	A	upstream_gene_variant	MODIFIER	NIT1	ENSG00000158793	Transcript	ENST00000479266.1	processed_transcript	-	-	-	-	-	-	-	-	-	rs80130874	33187	1	-	HGNC	7828	-	-		-	0.1	0.1	-	-	-	-	-	-	0.0052
rs80130874	1:161054708-161054708	C	upstream_gene_variant	MODIFIER	NIT1	ENSG00000158793	Transcript	ENST00000479266.1	processed_transcript	-	-	-	-	-	-	-	-	-	rs80130874	33187	1	-	HGNC	7828	-	-		-	0.1	0.1	-	-	-	-	-	-	0.0052
rs80130874	1:161054708-161054708	A	upstream_gene_variant	MODIFIER	NIT1	ENSG00000158793	Transcript	ENST00000477684.1	processed_transcript	-	-	-	-	-	-	-	-	-	rs80130874	33194	1	-	HGNC	7828	-	-		-	0.1	0.1	-	-	-	-	-	-	0.0052
rs80130874	1:161054708-161054708	C	upstream_gene_variant	MODIFIER	NIT1	ENSG00000158793	Transcript	ENST00000477684.1	processed_transcript	-	-	-	-	-	-	-	-	-	rs80130874	33194	1	-	HGNC	7828	-	-		-	0.1	0.1	-	-	-	-	-	-	0.0052
rs80130874	1:161054708-161054708	A	upstream_gene_variant	MODIFIER	NIT1	ENSG00000158793	Transcript	ENST00000486962.1	processed_transcript	-	-	-	-	-	-	-	-	-	rs80130874	33196	1	-	HGNC	7828	-	-		-	0.1	0.1	-	-	-	-	-	-	0.0052
rs80130874	1:161054708-161054708	C	upstream_gene_variant	MODIFIER	NIT1	ENSG00000158793	Transcript	ENST00000486962.1	processed_transcript	-	-	-	-	-	-	-	-	-	rs80130874	33196	1	-	HGNC	7828	-	-		-	0.1	0.1	-	-	-	-	-	-	0.0052
rs80130874	1:161054708-161054708	A	upstream_gene_variant	MODIFIER	NIT1	ENSG00000158793	Transcript	ENST00000368007.4	protein_coding	-	-	-	-	-	-	-	-	-	rs80130874	33199	1	-	HGNC	7828	-	-		-	0.1	0.1	-	-	-	-	-	-	0.0052
rs80130874	1:161054708-161054708	C	upstream_gene_variant	MODIFIER	NIT1	ENSG00000158793	Transcript	ENST00000368007.4	protein_coding	-	-	-	-	-	-	-	-	-	rs80130874	33199	1	-	HGNC	7828	-	-		-	0.1	0.1	-	-	-	-	-	-	0.0052
rs80130874	1:161054708-161054708	A	upstream_gene_variant	MODIFIER	NIT1	ENSG00000158793	Transcript	ENST00000368008.1	protein_coding	-	-	-	-	-	-	-	-	-	rs80130874	33200	1	-	HGNC	7828	-	-		-	0.1	0.1	-	-	-	-	-	-	0.0052
rs80130874	1:161054708-161054708	C	upstream_gene_variant	MODIFIER	NIT1	ENSG00000158793	Transcript	ENST00000368008.1	protein_coding	-	-	-	-	-	-	-	-	-	rs80130874	33200	1	-	HGNC	7828	-	-		-	0.1	0.1	-	-	-	-	-	-	0.0052
rs80130874	1:161054708-161054708	A	upstream_gene_variant	MODIFIER	NIT1	ENSG00000158793	Transcript	ENST00000392190.5	protein_coding	-	-	-	-	-	-	-	-	-	rs80130874	33200	1	-	HGNC	7828	-	-		-	0.1	0.1	-	-	-	-	-	-	0.0052
rs80130874	1:161054708-161054708	C	upstream_gene_variant	MODIFIER	NIT1	ENSG00000158793	Transcript	ENST00000392190.5	protein_coding	-	-	-	-	-	-	-	-	-	rs80130874	33200	1	-	HGNC	7828	-	-		-	0.1	0.1	-	-	-	-	-	-	0.0052
rs80130874	1:161054708-161054708	A	upstream_gene_variant	MODIFIER	NIT1	ENSG00000158793	Transcript	ENST00000492411.1	processed_transcript	-	-	-	-	-	-	-	-	-	rs80130874	33200	1	-	HGNC	7828	-	-		-	0.1	0.1	-	-	-	-	-	-	0.0052
rs80130874	1:161054708-161054708	C	upstream_gene_variant	MODIFIER	NIT1	ENSG00000158793	Transcript	ENST00000492411.1	processed_transcript	-	-	-	-	-	-	-	-	-	rs80130874	33200	1	-	HGNC	7828	-	-		-	0.1	0.1	-	-	-	-	-	-	0.0052
rs80130874	1:161054708-161054708	A	upstream_gene_variant	MODIFIER	NIT1	ENSG00000158793	Transcript	ENST00000473918.1	processed_transcript	-	-	-	-	-	-	-	-	-	rs80130874	33207	1	-	HGNC	7828	-	-		-	0.1	0.1	-	-	-	-	-	-	0.0052
rs80130874	1:161054708-161054708	C	upstream_gene_variant	MODIFIER	NIT1	ENSG00000158793	Transcript	ENST00000473918.1	processed_transcript	-	-	-	-	-	-	-	-	-	rs80130874	33207	1	-	HGNC	7828	-	-		-	0.1	0.1	-	-	-	-	-	-	0.0052
rs80130874	1:161054708-161054708	A	upstream_gene_variant	MODIFIER	NIT1	ENSG00000158793	Transcript	ENST00000478277.1	processed_transcript	-	-	-	-	-	-	-	-	-	rs80130874	33222	1	-	HGNC	7828	-	-		-	0.1	0.1	-	-	-	-	-	-	0.0052
rs80130874	1:161054708-161054708	C	upstream_gene_variant	MODIFIER	NIT1	ENSG00000158793	Transcript	ENST00000478277.1	processed_transcript	-	-	-	-	-	-	-	-	-	rs80130874	33222	1	-	HGNC	7828	-	-		-	0.1	0.1	-	-	-	-	-	-	0.0052
rs80130874	1:161054708-161054708	A	upstream_gene_variant	MODIFIER	NIT1	ENSG00000158793	Transcript	ENST00000496861.1	processed_transcript	-	-	-	-	-	-	-	-	-	rs80130874	33302	1	-	HGNC	7828	-	-		-	0.1	0.1	-	-	-	-	-	-	0.0052
rs80130874	1:161054708-161054708	C	upstream_gene_variant	MODIFIER	NIT1	ENSG00000158793	Transcript	ENST00000496861.1	processed_transcript	-	-	-	-	-	-	-	-	-	rs80130874	33302	1	-	HGNC	7828	-	-		-	0.1	0.1	-	-	-	-	-	-	0.0052
rs80130874	1:161054708-161054708	A	upstream_gene_variant	MODIFIER	NIT1	ENSG00000158793	Transcript	ENST00000491497.1	processed_transcript	-	-	-	-	-	-	-	-	-	rs80130874	33463	1	-	HGNC	7828	-	-		-	0.1	0.1	-	-	-	-	-	-	0.0052
rs80130874	1:161054708-161054708	C	upstream_gene_variant	MODIFIER	NIT1	ENSG00000158793	Transcript	ENST00000491497.1	processed_transcript	-	-	-	-	-	-	-	-	-	rs80130874	33463	1	-	HGNC	7828	-	-		-	0.1	0.1	-	-	-	-	-	-	0.0052
rs80130874	1:161054708-161054708	A	upstream_gene_variant	MODIFIER	NIT1	ENSG00000158793	Transcript	ENST00000485594.1	processed_transcript	-	-	-	-	-	-	-	-	-	rs80130874	33868	1	-	HGNC	7828	-	-		-	0.1	0.1	-	-	-	-	-	-	0.0052
rs80130874	1:161054708-161054708	C	upstream_gene_variant	MODIFIER	NIT1	ENSG00000158793	Transcript	ENST00000485594.1	processed_transcript	-	-	-	-	-	-	-	-	-	rs80130874	33868	1	-	HGNC	7828	-	-		-	0.1	0.1	-	-	-	-	-	-	0.0052
rs80130874	1:161054708-161054708	A	upstream_gene_variant	MODIFIER	NIT1	ENSG00000158793	Transcript	ENST00000461376.1	processed_transcript	-	-	-	-	-	-	-	-	-	rs80130874	33990	1	-	HGNC	7828	-	-		-	0.1	0.1	-	-	-	-	-	-	0.0052
rs80130874	1:161054708-161054708	C	upstream_gene_variant	MODIFIER	NIT1	ENSG00000158793	Transcript	ENST00000461376.1	processed_transcript	-	-	-	-	-	-	-	-	-	rs80130874	33990	1	-	HGNC	7828	-	-		-	0.1	0.1	-	-	-	-	-	-	0.0052
rs80130874	1:161054708-161054708	A	downstream_gene_variant	MODIFIER	DEDD	ENSG00000158796	Transcript	ENST00000368006.3	protein_coding	-	-	-	-	-	-	-	-	-	rs80130874	36056	-1	-	HGNC	2755	-	-		-	0.1	0.1	-	-	-	-	-	-	0.0052
rs80130874	1:161054708-161054708	C	downstream_gene_variant	MODIFIER	DEDD	ENSG00000158796	Transcript	ENST00000368006.3	protein_coding	-	-	-	-	-	-	-	-	-	rs80130874	36056	-1	-	HGNC	2755	-	-		-	0.1	0.1	-	-	-	-	-	-	0.0052
rs80130874	1:161054708-161054708	A	downstream_gene_variant	MODIFIER	DEDD	ENSG00000158796	Transcript	ENST00000472996.1	processed_transcript	-	-	-	-	-	-	-	-	-	rs80130874	36056	-1	-	HGNC	2755	-	-		-	0.1	0.1	-	-	-	-	-	-	0.0052
rs80130874	1:161054708-161054708	C	downstream_gene_variant	MODIFIER	DEDD	ENSG00000158796	Transcript	ENST00000472996.1	processed_transcript	-	-	-	-	-	-	-	-	-	rs80130874	36056	-1	-	HGNC	2755	-	-		-	0.1	0.1	-	-	-	-	-	-	0.0052
rs80130874	1:161054708-161054708	A	downstream_gene_variant	MODIFIER	DEDD	ENSG00000158796	Transcript	ENST00000392188.1	protein_coding	-	-	-	-	-	-	-	-	-	rs80130874	36059	-1	-	HGNC	2755	-	-		-	0.1	0.1	-	-	-	-	-	-	0.0052
rs80130874	1:161054708-161054708	C	downstream_gene_variant	MODIFIER	DEDD	ENSG00000158796	Transcript	ENST00000392188.1	protein_coding	-	-	-	-	-	-	-	-	-	rs80130874	36059	-1	-	HGNC	2755	-	-		-	0.1	0.1	-	-	-	-	-	-	0.0052
rs80130874	1:161054708-161054708	A	downstream_gene_variant	MODIFIER	DEDD	ENSG00000158796	Transcript	ENST00000458050.2	protein_coding	-	-	-	-	-	-	-	-	-	rs80130874	36059	-1	-	HGNC	2755	-	-		-	0.1	0.1	-	-	-	-	-	-	0.0052
rs80130874	1:161054708-161054708	C	downstream_gene_variant	MODIFIER	DEDD	ENSG00000158796	Transcript	ENST00000458050.2	protein_coding	-	-	-	-	-	-	-	-	-	rs80130874	36059	-1	-	HGNC	2755	-	-		-	0.1	0.1	-	-	-	-	-	-	0.0052
rs80130874	1:161054708-161054708	A	downstream_gene_variant	MODIFIER	DEDD	ENSG00000158796	Transcript	ENST00000545495.1	protein_coding	-	-	-	-	-	-	-	-	-	rs80130874	36059	-1	-	HGNC	2755	-	-		-	0.1	0.1	-	-	-	-	-	-	0.0052
rs80130874	1:161054708-161054708	C	downstream_gene_variant	MODIFIER	DEDD	ENSG00000158796	Transcript	ENST00000545495.1	protein_coding	-	-	-	-	-	-	-	-	-	rs80130874	36059	-1	-	HGNC	2755	-	-		-	0.1	0.1	-	-	-	-	-	-	0.0052
rs80130874	1:161054708-161054708	A	downstream_gene_variant	MODIFIER	DEDD	ENSG00000158796	Transcript	ENST00000489249.1	processed_transcript	-	-	-	-	-	-	-	-	-	rs80130874	36826	-1	-	HGNC	2755	-	-		-	0.1	0.1	-	-	-	-	-	-	0.0052
rs80130874	1:161054708-161054708	C	downstream_gene_variant	MODIFIER	DEDD	ENSG00000158796	Transcript	ENST00000489249.1	processed_transcript	-	-	-	-	-	-	-	-	-	rs80130874	36826	-1	-	HGNC	2755	-	-		-	0.1	0.1	-	-	-	-	-	-	0.0052
rs80130874	1:161054708-161054708	A	downstream_gene_variant	MODIFIER	DEDD	ENSG00000158796	Transcript	ENST00000490843.2	protein_coding	-	-	-	-	-	-	-	-	-	rs80130874	36869	-1	-	HGNC	2755	-	-		-	0.1	0.1	-	-	-	-	-	-	0.0052
rs80130874	1:161054708-161054708	C	downstream_gene_variant	MODIFIER	DEDD	ENSG00000158796	Transcript	ENST00000490843.2	protein_coding	-	-	-	-	-	-	-	-	-	rs80130874	36869	-1	-	HGNC	2755	-	-		-	0.1	0.1	-	-	-	-	-	-	0.0052
rs80130874	1:161054708-161054708	A	downstream_gene_variant	MODIFIER	DEDD	ENSG00000158796	Transcript	ENST00000486041.1	processed_transcript	-	-	-	-	-	-	-	-	-	rs80130874	37012	-1	-	HGNC	2755	-	-		-	0.1	0.1	-	-	-	-	-	-	0.0052
rs80130874	1:161054708-161054708	C	downstream_gene_variant	MODIFIER	DEDD	ENSG00000158796	Transcript	ENST00000486041.1	processed_transcript	-	-	-	-	-	-	-	-	-	rs80130874	37012	-1	-	HGNC	2755	-	-		-	0.1	0.1	-	-	-	-	-	-	0.0052
rs80130874	1:161054708-161054708	A	downstream_gene_variant	MODIFIER	DEDD	ENSG00000158796	Transcript	ENST00000368005.1	protein_coding	-	-	-	-	-	-	-	-	-	rs80130874	37107	-1	-	HGNC	2755	-	-		-	0.1	0.1	-	-	-	-	-	-	0.0052
rs80130874	1:161054708-161054708	C	downstream_gene_variant	MODIFIER	DEDD	ENSG00000158796	Transcript	ENST00000368005.1	protein_coding	-	-	-	-	-	-	-	-	-	rs80130874	37107	-1	-	HGNC	2755	-	-		-	0.1	0.1	-	-	-	-	-	-	0.0052
rs80130874	1:161054708-161054708	A	downstream_gene_variant	MODIFIER	DEDD	ENSG00000158796	Transcript	ENST00000464113.1	protein_coding	-	-	-	-	-	-	-	-	-	rs80130874	37324	-1	cds_end_NF	HGNC	2755	-	-		-	0.1	0.1	-	-	-	-	-	-	0.0052
rs80130874	1:161054708-161054708	C	downstream_gene_variant	MODIFIER	DEDD	ENSG00000158796	Transcript	ENST00000464113.1	protein_coding	-	-	-	-	-	-	-	-	-	rs80130874	37324	-1	cds_end_NF	HGNC	2755	-	-		-	0.1	0.1	-	-	-	-	-	-	0.0052
rs80130874	1:161054708-161054708	A	downstream_gene_variant	MODIFIER	DEDD	ENSG00000158796	Transcript	ENST00000473679.2	processed_transcript	-	-	-	-	-	-	-	-	-	rs80130874	37345	-1	-	HGNC	2755	-	-		-	0.1	0.1	-	-	-	-	-	-	0.0052
rs80130874	1:161054708-161054708	C	downstream_gene_variant	MODIFIER	DEDD	ENSG00000158796	Transcript	ENST00000473679.2	processed_transcript	-	-	-	-	-	-	-	-	-	rs80130874	37345	-1	-	HGNC	2755	-	-		-	0.1	0.1	-	-	-	-	-	-	0.0052
rs80130874	1:161054708-161054708	A	upstream_gene_variant	MODIFIER	NIT1	ENSG00000158793	Transcript	ENST00000479728.1	processed_transcript	-	-	-	-	-	-	-	-	-	rs80130874	37389	1	-	HGNC	7828	-	-		-	0.1	0.1	-	-	-	-	-	-	0.0052
rs80130874	1:161054708-161054708	C	upstream_gene_variant	MODIFIER	NIT1	ENSG00000158793	Transcript	ENST00000479728.1	processed_transcript	-	-	-	-	-	-	-	-	-	rs80130874	37389	1	-	HGNC	7828	-	-		-	0.1	0.1	-	-	-	-	-	-	0.0052
rs80130874	1:161054708-161054708	A	downstream_gene_variant	MODIFIER	DEDD	ENSG00000158796	Transcript	ENST00000463227.1	processed_transcript	-	-	-	-	-	-	-	-	-	rs80130874	37415	-1	-	HGNC	2755	-	-		-	0.1	0.1	-	ENSPFM0572	3	N	-0.027	TEAD4::PITX1	0.0052
rs80130874	1:161054708-161054708	C	downstream_gene_variant	MODIFIER	DEDD	ENSG00000158796	Transcript	ENST00000463227.1	processed_transcript	-	-	-	-	-	-	-	-	-	rs80130874	37415	-1	-	HGNC	2755	-	-		-	0.1	0.1	-	ENSPFM0559	19	N	-0.017	TEAD4::HOXA13	0.0052
rs80130874	1:161054708-161054708	A	downstream_gene_variant	MODIFIER	DEDD	ENSG00000158796	Transcript	ENST00000496632.1	processed_transcript	-	-	-	-	-	-	-	-	-	rs80130874	37433	-1	-	HGNC	2755	-	-		-	-	-	-	-	-	-	-	-	0.0076
rs80130874	1:161054708-161054708	C	downstream_gene_variant	MODIFIER	DEDD	ENSG00000158796	Transcript	ENST00000496632.1	processed_transcript	-	-	-	-	-	-	-	-	-	rs80130874	37433	-1	-	HGNC	2755	-	-		-	-	-	-	-	-	-	-	-	0.0076
rs80130874	1:161054708-161054708	A	upstream_gene_variant	MODIFIER	USF1	ENSG00000158773	Transcript	ENST00000368021.3	protein_coding	-	-	-	-	-	-	-	-	-	rs80130874	38941	-1	-	HGNC	12593	-	-		-	-	-	-	-	-	-	-	-	0.0076
rs80130874	1:161054708-161054708	C	upstream_gene_variant	MODIFIER	USF1	ENSG00000158773	Transcript	ENST00000368021.3	protein_coding	-	-	-	-	-	-	-	-	-	rs80130874	38941	-1	-	HGNC	12593	-	-		-	-	-	-	-	-	-	-	-	0.0076
rs80130874	1:161054708-161054708	A	upstream_gene_variant	MODIFIER	USF1	ENSG00000158773	Transcript	ENST00000435396.1	protein_coding	-	-	-	-	-	-	-	-	-	rs80130874	38951	-1	-	HGNC	12593	-	-		-	-	-	-	-	-	-	-	-	0.0076
rs80130874	1:161054708-161054708	C	upstream_gene_variant	MODIFIER	USF1	ENSG00000158773	Transcript	ENST00000435396.1	protein_coding	-	-	-	-	-	-	-	-	-	rs80130874	38951	-1	-	HGNC	12593	-	-		-	-	-	-	-	-	-	-	-	0.0076
rs80130874	1:161054708-161054708	A	upstream_gene_variant	MODIFIER	USF1	ENSG00000158773	Transcript	ENST00000473969.2	nonsense_mediated_decay	-	-	-	-	-	-	-	-	-	rs80130874	38956	-1	-	HGNC	12593	-	-		-	-	-	-	-	-	-	-	-	0.0076
rs80130874	1:161054708-161054708	C	upstream_gene_variant	MODIFIER	USF1	ENSG00000158773	Transcript	ENST00000473969.2	nonsense_mediated_decay	-	-	-	-	-	-	-	-	-	rs80130874	38956	-1	-	HGNC	12593	-	-		-	-	-	-	-	-	-	-	-	0.0076
rs80130874	1:161054708-161054708	A	upstream_gene_variant	MODIFIER	USF1	ENSG00000158773	Transcript	ENST00000529476.1	retained_intron	-	-	-	-	-	-	-	-	-	rs80130874	38979	-1	-	HGNC	12593	-	-		-	-	-	-	-	-	-	-	-	0.0076
rs80130874	1:161054708-161054708	C	upstream_gene_variant	MODIFIER	USF1	ENSG00000158773	Transcript	ENST00000529476.1	retained_intron	-	-	-	-	-	-	-	-	-	rs80130874	38979	-1	-	HGNC	12593	-	-		-	-	-	-	-	-	-	-	-	0.0076
rs80130874	1:161054708-161054708	A	upstream_gene_variant	MODIFIER	USF1	ENSG00000158773	Transcript	ENST00000496363.1	retained_intron	-	-	-	-	-	-	-	-	-	rs80130874	39006	-1	-	HGNC	12593	-	-		-	-	-	-	-	-	-	-	-	0.0076
rs80130874	1:161054708-161054708	C	upstream_gene_variant	MODIFIER	USF1	ENSG00000158773	Transcript	ENST00000496363.1	retained_intron	-	-	-	-	-	-	-	-	-	rs80130874	39006	-1	-	HGNC	12593	-	-		-	-	-	-	-	-	-	-	-	0.0076
rs80130874	1:161054708-161054708	A	upstream_gene_variant	MODIFIER	USF1	ENSG00000158773	Transcript	ENST00000491629.1	retained_intron	-	-	-	-	-	-	-	-	-	rs80130874	39010	-1	-	HGNC	12593	-	-		-	-	-	-	-	-	-	-	-	0.0076
rs80130874	1:161054708-161054708	C	upstream_gene_variant	MODIFIER	USF1	ENSG00000158773	Transcript	ENST00000491629.1	retained_intron	-	-	-	-	-	-	-	-	-	rs80130874	39010	-1	-	HGNC	12593	-	-		-	-	-	-	-	-	-	-	-	0.0076
rs80130874	1:161054708-161054708	A	upstream_gene_variant	MODIFIER	USF1	ENSG00000158773	Transcript	ENST00000534633.1	protein_coding	-	-	-	-	-	-	-	-	-	rs80130874	39045	-1	cds_end_NF	HGNC	12593	-	-		-	-	-	-	-	-	-	-	-	0.0076
rs80130874	1:161054708-161054708	C	upstream_gene_variant	MODIFIER	USF1	ENSG00000158773	Transcript	ENST00000534633.1	protein_coding	-	-	-	-	-	-	-	-	-	rs80130874	39045	-1	cds_end_NF	HGNC	12593	-	-		-	-	-	-	-	-	-	-	-	0.0076
rs80130874	1:161054708-161054708	A	upstream_gene_variant	MODIFIER	USF1	ENSG00000158773	Transcript	ENST00000368020.1	protein_coding	-	-	-	-	-	-	-	-	-	rs80130874	39977	-1	-	HGNC	12593	-	-		-	-	-	-	-	-	-	-	-	0.0076
rs80130874	1:161054708-161054708	C	upstream_gene_variant	MODIFIER	USF1	ENSG00000158773	Transcript	ENST00000368020.1	protein_coding	-	-	-	-	-	-	-	-	-	rs80130874	39977	-1	-	HGNC	12593	-	-		-	-	-	-	-	-	-	-	-	0.0076
rs80130874	1:161054708-161054708	A	upstream_gene_variant	MODIFIER	USF1	ENSG00000158773	Transcript	ENST00000368019.1	protein_coding	-	-	-	-	-	-	-	-	-	rs80130874	41559	-1	-	HGNC	12593	-	-		-	-	-	-	-	-	-	-	-	0.0076
rs80130874	1:161054708-161054708	C	upstream_gene_variant	MODIFIER	USF1	ENSG00000158773	Transcript	ENST00000368019.1	protein_coding	-	-	-	-	-	-	-	-	-	rs80130874	41559	-1	-	HGNC	12593	-	-		-	-	-	-	-	-	-	-	-	0.0076
rs80130874	1:161054708-161054708	A	upstream_gene_variant	MODIFIER	USF1	ENSG00000158773	Transcript	ENST00000531842.1	protein_coding	-	-	-	-	-	-	-	-	-	rs80130874	41576	-1	cds_end_NF	HGNC	12593	-	-		-	-	-	-	-	-	-	-	-	0.0076
rs80130874	1:161054708-161054708	C	upstream_gene_variant	MODIFIER	USF1	ENSG00000158773	Transcript	ENST00000531842.1	protein_coding	-	-	-	-	-	-	-	-	-	rs80130874	41576	-1	cds_end_NF	HGNC	12593	-	-		-	-	-	-	-	-	-	-	-	0.0076
rs80130874	1:161054708-161054708	A	upstream_gene_variant	MODIFIER	USF1	ENSG00000158773	Transcript	ENST00000528768.1	protein_coding	-	-	-	-	-	-	-	-	-	rs80130874	43197	-1	cds_start_NF	HGNC	12593	-	-		-	-	-	-	-	-	-	-	-	0.0076
rs80130874	1:161054708-161054708	C	upstream_gene_variant	MODIFIER	USF1	ENSG00000158773	Transcript	ENST00000528768.1	protein_coding	-	-	-	-	-	-	-	-	-	rs80130874	43197	-1	cds_start_NF	HGNC	12593	-	-		-	-	-	-	-	-	-	-	-	0.0076
rs80130874	1:161054708-161054708	A	upstream_gene_variant	MODIFIER	USF1	ENSG00000158773	Transcript	ENST00000472217.1	retained_intron	-	-	-	-	-	-	-	-	-	rs80130874	44335	-1	-	HGNC	12593	-	-		-	-	-	-	-	-	-	-	-	0.0076
rs80130874	1:161054708-161054708	C	upstream_gene_variant	MODIFIER	USF1	ENSG00000158773	Transcript	ENST00000472217.1	retained_intron	-	-	-	-	-	-	-	-	-	rs80130874	44335	-1	-	HGNC	12593	-	-		-	-	-	-	-	-	-	-	-	0.0076
rs80130874	1:161054708-161054708	A	upstream_gene_variant	MODIFIER	TSTD1	ENSG00000215845	Transcript	ENST00000423014.2	protein_coding	-	-	-	-	-	-	-	-	-	rs80130874	45928	-1	-	HGNC	35410	-	-		-	-	-	-	-	-	-	-	-	0.0076
rs80130874	1:161054708-161054708	C	upstream_gene_variant	MODIFIER	TSTD1	ENSG00000215845	Transcript	ENST00000423014.2	protein_coding	-	-	-	-	-	-	-	-	-	rs80130874	45928	-1	-	HGNC	35410	-	-		-	-	-	-	-	-	-	-	-	0.0076
rs80130874	1:161054708-161054708	A	upstream_gene_variant	MODIFIER	TSTD1	ENSG00000215845	Transcript	ENST00000368024.1	protein_coding	-	-	-	-	-	-	-	-	-	rs80130874	45941	-1	-	HGNC	35410	-	-		-	-	-	-	-	-	-	-	-	0.0076
rs80130874	1:161054708-161054708	C	upstream_gene_variant	MODIFIER	TSTD1	ENSG00000215845	Transcript	ENST00000368024.1	protein_coding	-	-	-	-	-	-	-	-	-	rs80130874	45941	-1	-	HGNC	35410	-	-		-	-	-	-	-	-	-	-	-	0.0076
rs80130874	1:161054708-161054708	A	upstream_gene_variant	MODIFIER	RP11-544M22.13	ENSG00000270149	Transcript	ENST00000470694.1	nonsense_mediated_decay	-	-	-	-	-	-	-	-	-	rs80130874	45956	-1	-	Clone_based_vega_gene	-	-	-		-	-	-	-	-	-	-	-	-	0.0076
rs80130874	1:161054708-161054708	C	upstream_gene_variant	MODIFIER	RP11-544M22.13	ENSG00000270149	Transcript	ENST00000470694.1	nonsense_mediated_decay	-	-	-	-	-	-	-	-	-	rs80130874	45956	-1	-	Clone_based_vega_gene	-	-	-		-	-	-	-	-	-	-	-	-	0.0076
rs80130874	1:161054708-161054708	A	upstream_gene_variant	MODIFIER	TSTD1	ENSG00000215845	Transcript	ENST00000368023.3	protein_coding	-	-	-	-	-	-	-	-	-	rs80130874	45968	-1	-	HGNC	35410	-	-		-	-	-	-	-	-	-	-	-	0.0076
rs80130874	1:161054708-161054708	C	upstream_gene_variant	MODIFIER	TSTD1	ENSG00000215845	Transcript	ENST00000368023.3	protein_coding	-	-	-	-	-	-	-	-	-	rs80130874	45968	-1	-	HGNC	35410	-	-		-	-	-	-	-	-	-	-	-	0.0076
rs80130874	1:161054708-161054708	A	upstream_gene_variant	MODIFIER	RP11-544M22.13	ENSG00000270149	Transcript	ENST00000289779.3	nonsense_mediated_decay	-	-	-	-	-	-	-	-	-	rs80130874	45974	-1	-	Clone_based_vega_gene	-	-	-		-	-	-	-	-	-	-	-	-	0.0076
rs80130874	1:161054708-161054708	C	upstream_gene_variant	MODIFIER	RP11-544M22.13	ENSG00000270149	Transcript	ENST00000289779.3	nonsense_mediated_decay	-	-	-	-	-	-	-	-	-	rs80130874	45974	-1	-	Clone_based_vega_gene	-	-	-		-	-	-	-	-	-	-	-	-	0.0076
rs80130874	1:161054708-161054708	A	upstream_gene_variant	MODIFIER	TSTD1	ENSG00000215845	Transcript	ENST00000318289.10	protein_coding	-	-	-	-	-	-	-	-	-	rs80130874	45981	-1	-	HGNC	35410	-	-		-	-	-	-	-	-	-	-	-	0.0076
rs80130874	1:161054708-161054708	C	upstream_gene_variant	MODIFIER	TSTD1	ENSG00000215845	Transcript	ENST00000318289.10	protein_coding	-	-	-	-	-	-	-	-	-	rs80130874	45981	-1	-	HGNC	35410	-	-		-	-	-	-	-	-	-	-	-	0.0076
rs80130874	1:161054708-161054708	A	upstream_gene_variant	MODIFIER	TSTD1	ENSG00000215845	Transcript	ENST00000486084.1	retained_intron	-	-	-	-	-	-	-	-	-	rs80130874	46002	-1	-	HGNC	35410	-	-		-	-	-	-	-	-	-	-	-	0.0076
rs80130874	1:161054708-161054708	C	upstream_gene_variant	MODIFIER	TSTD1	ENSG00000215845	Transcript	ENST00000486084.1	retained_intron	-	-	-	-	-	-	-	-	-	rs80130874	46002	-1	-	HGNC	35410	-	-		-	-	-	-	-	-	-	-	-	0.0076
rs80130874	1:161054708-161054708	A	upstream_gene_variant	MODIFIER	TSTD1	ENSG00000215845	Transcript	ENST00000466967.1	protein_coding	-	-	-	-	-	-	-	-	-	rs80130874	46189	-1	-	HGNC	35410	-	-		-	-	-	-	-	-	-	-	-	0.0076
rs80130874	1:161054708-161054708	C	upstream_gene_variant	MODIFIER	TSTD1	ENSG00000215845	Transcript	ENST00000466967.1	protein_coding	-	-	-	-	-	-	-	-	-	rs80130874	46189	-1	-	HGNC	35410	-	-		-	-	-	-	-	-	-	-	-	0.0076
rs80130874	1:161054708-161054708	A	upstream_gene_variant	MODIFIER	TSTD1	ENSG00000215845	Transcript	ENST00000462952.1	retained_intron	-	-	-	-	-	-	-	-	-	rs80130874	46611	-1	-	HGNC	35410	-	-		-	-	-	-	-	-	-	-	-	0.0076
rs80130874	1:161054708-161054708	C	upstream_gene_variant	MODIFIER	TSTD1	ENSG00000215845	Transcript	ENST00000462952.1	retained_intron	-	-	-	-	-	-	-	-	-	rs80130874	46611	-1	-	HGNC	35410	-	-		-	-	-	-	-	-	-	-	-	0.0076
rs80130874	1:161054708-161054708	A	downstream_gene_variant	MODIFIER	RP11-544M22.3	ENSG00000232879	Transcript	ENST00000433122.2	processed_pseudogene	-	-	-	-	-	-	-	-	-	rs80130874	49912	1	-	Clone_based_vega_gene	-	-	-		-	-	-	-	-	-	-	-	-	0.0076
rs80130874	1:161054708-161054708	C	downstream_gene_variant	MODIFIER	RP11-544M22.3	ENSG00000232879	Transcript	ENST00000433122.2	processed_pseudogene	-	-	-	-	-	-	-	-	-	rs80130874	49912	1	-	Clone_based_vega_gene	-	-	-		-	-	-	-	-	-	-	-	-	0.0076
rs80130874	1:161054708-161054708	A	downstream_gene_variant	MODIFIER	ACA64	ENSG00000238934	Transcript	ENST00000459014.1	snoRNA	-	-	-	-	-	-	-	-	-	rs80130874	56290	-1	-	RFAM	-	-	-		-	-	-	-	-	-	-	-	-	0.0076
rs80130874	1:161054708-161054708	C	downstream_gene_variant	MODIFIER	ACA64	ENSG00000238934	Transcript	ENST00000459014.1	snoRNA	-	-	-	-	-	-	-	-	-	rs80130874	56290	-1	-	RFAM	-	-	-		-	-	-	-	-	-	-	-	-	0.0076
rs80130874	1:161054708-161054708	A	upstream_gene_variant	MODIFIER	F11R	ENSG00000158769	Transcript	ENST00000368026.6	protein_coding	-	-	-	-	-	-	-	-	-	rs80130874	63570	-1	-	HGNC	14685	-	-		-	-	-	-	-	-	-	-	-	0.0076
rs80130874	1:161054708-161054708	C	upstream_gene_variant	MODIFIER	F11R	ENSG00000158769	Transcript	ENST00000368026.6	protein_coding	-	-	-	-	-	-	-	-	-	rs80130874	63570	-1	-	HGNC	14685	-	-		-	-	-	-	-	-	-	-	-	0.0076
rs80130874	1:161054708-161054708	A	upstream_gene_variant	MODIFIER	F11R	ENSG00000158769	Transcript	ENST00000602966.1	retained_intron	-	-	-	-	-	-	-	-	-	rs80130874	63743	-1	-	HGNC	14685	-	-		-	-	-	-	-	-	-	-	-	0.0076
rs80130874	1:161054708-161054708	C	upstream_gene_variant	MODIFIER	F11R	ENSG00000158769	Transcript	ENST00000602966.1	retained_intron	-	-	-	-	-	-	-	-	-	rs80130874	63743	-1	-	HGNC	14685	-	-		-	-	-	-	-	-	-	-	-	0.0076
rs80130874	1:161054708-161054708	A	upstream_gene_variant	MODIFIER	F11R	ENSG00000158769	Transcript	ENST00000335772.3	processed_transcript	-	-	-	-	-	-	-	-	-	rs80130874	63775	-1	-	HGNC	14685	-	-		-	-	-	-	-	-	-	-	-	0.0076
rs80130874	1:161054708-161054708	C	upstream_gene_variant	MODIFIER	F11R	ENSG00000158769	Transcript	ENST00000335772.3	processed_transcript	-	-	-	-	-	-	-	-	-	rs80130874	63775	-1	-	HGNC	14685	-	-		-	-	-	-	-	-	-	-	-	0.0076
rs80130874	1:161054708-161054708	A	upstream_gene_variant	MODIFIER	F11R	ENSG00000158769	Transcript	ENST00000537746.1	protein_coding	-	-	-	-	-	-	-	-	-	rs80130874	63822	-1	-	HGNC	14685	-	-		-	-	-	-	-	-	-	-	-	0.0076
rs80130874	1:161054708-161054708	C	upstream_gene_variant	MODIFIER	F11R	ENSG00000158769	Transcript	ENST00000537746.1	protein_coding	-	-	-	-	-	-	-	-	-	rs80130874	63822	-1	-	HGNC	14685	-	-		-	-	-	-	-	-	-	-	-	0.0076
rs80130874	1:161054708-161054708	A	upstream_gene_variant	MODIFIER	UFC1	ENSG00000143222	Transcript	ENST00000467540.1	processed_transcript	-	-	-	-	-	-	-	-	-	rs80130874	67858	1	-	HGNC	26941	-	-		-	-	-	-	-	-	-	-	-	0.0076
rs80130874	1:161054708-161054708	C	upstream_gene_variant	MODIFIER	UFC1	ENSG00000143222	Transcript	ENST00000467540.1	processed_transcript	-	-	-	-	-	-	-	-	-	rs80130874	67858	1	-	HGNC	26941	-	-		-	-	-	-	-	-	-	-	-	0.0076
rs80130874	1:161054708-161054708	A	upstream_gene_variant	MODIFIER	UFC1	ENSG00000143222	Transcript	ENST00000368003.5	protein_coding	-	-	-	-	-	-	-	-	-	rs80130874	68834	1	-	HGNC	26941	-	-		-	-	-	-	-	-	-	-	-	0.0076
rs80130874	1:161054708-161054708	C	upstream_gene_variant	MODIFIER	UFC1	ENSG00000143222	Transcript	ENST00000368003.5	protein_coding	-	-	-	-	-	-	-	-	-	rs80130874	68834	1	-	HGNC	26941	-	-		-	-	-	-	-	-	-	-	-	0.0076
rs80130874	1:161054708-161054708	A	downstream_gene_variant	MODIFIER	RP11-297K8.2	ENSG00000224985	Transcript	ENST00000420498.1	antisense	-	-	-	-	-	-	-	-	-	rs80130874	68842	-1	-	Clone_based_vega_gene	-	-	-		-	-	-	-	-	-	-	-	-	0.0076
rs80130874	1:161054708-161054708	C	downstream_gene_variant	MODIFIER	RP11-297K8.2	ENSG00000224985	Transcript	ENST00000420498.1	antisense	-	-	-	-	-	-	-	-	-	rs80130874	68842	-1	-	Clone_based_vega_gene	-	-	-		-	-	-	-	-	-	-	-	-	0.0076
rs80130874	1:161054708-161054708	A	upstream_gene_variant	MODIFIER	UFC1	ENSG00000143222	Transcript	ENST00000483191.1	processed_transcript	-	-	-	-	-	-	-	-	-	rs80130874	69066	1	-	HGNC	26941	-	-		-	-	-	-	-	-	-	-	-	0.0076
rs80130874	1:161054708-161054708	C	upstream_gene_variant	MODIFIER	UFC1	ENSG00000143222	Transcript	ENST00000483191.1	processed_transcript	-	-	-	-	-	-	-	-	-	rs80130874	69066	1	-	HGNC	26941	-	-		-	-	-	-	-	-	-	-	-	0.0076
rs80130874	1:161054708-161054708	A	upstream_gene_variant	MODIFIER	UFC1	ENSG00000143222	Transcript	ENST00000482672.1	processed_transcript	-	-	-	-	-	-	-	-	-	rs80130874	69067	1	-	HGNC	26941	-	-		-	-	-	-	-	-	-	-	-	0.0076
rs80130874	1:161054708-161054708	C	upstream_gene_variant	MODIFIER	UFC1	ENSG00000143222	Transcript	ENST00000482672.1	processed_transcript	-	-	-	-	-	-	-	-	-	rs80130874	69067	1	-	HGNC	26941	-	-		-	-	-	-	-	-	-	-	-	0.0076
rs80130874	1:161054708-161054708	A	upstream_gene_variant	MODIFIER	UFC1	ENSG00000143222	Transcript	ENST00000473766.1	processed_transcript	-	-	-	-	-	-	-	-	-	rs80130874	69076	1	-	HGNC	26941	-	-		-	-	-	-	-	-	-	-	-	0.0076
rs80130874	1:161054708-161054708	C	upstream_gene_variant	MODIFIER	UFC1	ENSG00000143222	Transcript	ENST00000473766.1	processed_transcript	-	-	-	-	-	-	-	-	-	rs80130874	69076	1	-	HGNC	26941	-	-		-	-	-	-	-	-	-	-	-	0.0146
rs80130874	1:161054708-161054708	A	upstream_gene_variant	MODIFIER	UFC1	ENSG00000143222	Transcript	ENST00000463735.1	processed_transcript	-	-	-	-	-	-	-	-	-	rs80130874	69139	1	-	HGNC	26941	-	-		-	-	-	-	-	-	-	-	-	0.0146
rs80130874	1:161054708-161054708	C	upstream_gene_variant	MODIFIER	UFC1	ENSG00000143222	Transcript	ENST00000463735.1	processed_transcript	-	-	-	-	-	-	-	-	-	rs80130874	69139	1	-	HGNC	26941	-	-		-	-	-	-	-	-	-	-	-	0.0146
rs80130874	1:161054708-161054708	A	upstream_gene_variant	MODIFIER	USP21	ENSG00000143258	Transcript	ENST00000492950.1	protein_coding	-	-	-	-	-	-	-	-	-	rs80130874	74532	1	cds_end_NF	HGNC	12620	-	-		-	-	-	-	-	-	-	-	-	0.0146
rs80130874	1:161054708-161054708	C	upstream_gene_variant	MODIFIER	USP21	ENSG00000143258	Transcript	ENST00000492950.1	protein_coding	-	-	-	-	-	-	-	-	-	rs80130874	74532	1	cds_end_NF	HGNC	12620	-	-		-	-	-	-	-	-	-	-	-	0.0146
rs80130874	1:161054708-161054708	A	upstream_gene_variant	MODIFIER	USP21	ENSG00000143258	Transcript	ENST00000368002.3	protein_coding	-	-	-	-	-	-	-	-	-	rs80130874	74546	1	-	HGNC	12620	-	-		-	-	-	-	-	-	-	-	-	0.0114
rs80130874	1:161054708-161054708	C	upstream_gene_variant	MODIFIER	USP21	ENSG00000143258	Transcript	ENST00000368002.3	protein_coding	-	-	-	-	-	-	-	-	-	rs80130874	74546	1	-	HGNC	12620	-	-		-	-	-	-	-	-	-	-	-	0.0114
rs80130874	1:161054708-161054708	A	upstream_gene_variant	MODIFIER	USP21	ENSG00000143258	Transcript	ENST00000289865.8	protein_coding	-	-	-	-	-	-	-	-	-	rs80130874	74561	1	-	HGNC	12620	-	-		-	-	-	-	-	-	-	-	-	0.0114
rs80130874	1:161054708-161054708	C	upstream_gene_variant	MODIFIER	USP21	ENSG00000143258	Transcript	ENST00000289865.8	protein_coding	-	-	-	-	-	-	-	-	-	rs80130874	74561	1	-	HGNC	12620	-	-		-	-	-	-	-	-	-	-	-	0.0114
rs80130874	1:161054708-161054708	A	upstream_gene_variant	MODIFIER	USP21	ENSG00000143258	Transcript	ENST00000479344.1	protein_coding	-	-	-	-	-	-	-	-	-	rs80130874	74603	1	cds_end_NF	HGNC	12620	-	-		-	-	-	-	-	-	-	-	-	0.0114
rs80130874	1:161054708-161054708	C	upstream_gene_variant	MODIFIER	USP21	ENSG00000143258	Transcript	ENST00000479344.1	protein_coding	-	-	-	-	-	-	-	-	-	rs80130874	74603	1	cds_end_NF	HGNC	12620	-	-		-	-	-	-	-	-	-	-	-	0.0114
rs80130874	1:161054708-161054708	A	upstream_gene_variant	MODIFIER	USP21	ENSG00000143258	Transcript	ENST00000368001.1	protein_coding	-	-	-	-	-	-	-	-	-	rs80130874	74619	1	-	HGNC	12620	-	-		-	-	-	-	-	-	-	-	-	0.0114
rs80130874	1:161054708-161054708	C	upstream_gene_variant	MODIFIER	USP21	ENSG00000143258	Transcript	ENST00000368001.1	protein_coding	-	-	-	-	-	-	-	-	-	rs80130874	74619	1	-	HGNC	12620	-	-		-	-	-	-	-	-	-	-	-	0.0114
rs80130874	1:161054708-161054708	A	upstream_gene_variant	MODIFIER	USP21	ENSG00000143258	Transcript	ENST00000486299.1	processed_transcript	-	-	-	-	-	-	-	-	-	rs80130874	75826	1	-	HGNC	12620	-	-		-	-	-	-	-	-	-	-	-	0.0114
rs80130874	1:161054708-161054708	C	upstream_gene_variant	MODIFIER	USP21	ENSG00000143258	Transcript	ENST00000486299.1	processed_transcript	-	-	-	-	-	-	-	-	-	rs80130874	75826	1	-	HGNC	12620	-	-		-	-	-	-	-	-	-	-	-	0.0114
rs80130874	1:161054708-161054708	A	upstream_gene_variant	MODIFIER	USP21	ENSG00000143258	Transcript	ENST00000487163.1	retained_intron	-	-	-	-	-	-	-	-	-	rs80130874	76445	1	-	HGNC	12620	-	-		-	-	-	-	-	-	-	-	-	0.0114
rs80130874	1:161054708-161054708	C	upstream_gene_variant	MODIFIER	USP21	ENSG00000143258	Transcript	ENST00000487163.1	retained_intron	-	-	-	-	-	-	-	-	-	rs80130874	76445	1	-	HGNC	12620	-	-		-	-	-	-	-	-	-	-	-	0.0114
rs80130874	1:161054708-161054708	A	upstream_gene_variant	MODIFIER	USP21	ENSG00000143258	Transcript	ENST00000482385.1	retained_intron	-	-	-	-	-	-	-	-	-	rs80130874	77706	1	-	HGNC	12620	-	-		-	-	-	-	-	-	-	-	-	0.0114
rs80130874	1:161054708-161054708	C	upstream_gene_variant	MODIFIER	USP21	ENSG00000143258	Transcript	ENST00000482385.1	retained_intron	-	-	-	-	-	-	-	-	-	rs80130874	77706	1	-	HGNC	12620	-	-		-	-	-	-	-	-	-	-	-	0.0114
rs80130874	1:161054708-161054708	A	upstream_gene_variant	MODIFIER	USP21	ENSG00000143258	Transcript	ENST00000493054.1	processed_transcript	-	-	-	-	-	-	-	-	-	rs80130874	78637	1	-	HGNC	12620	-	-		-	-	-	-	-	-	-	-	-	0.0114
rs80130874	1:161054708-161054708	C	upstream_gene_variant	MODIFIER	USP21	ENSG00000143258	Transcript	ENST00000493054.1	processed_transcript	-	-	-	-	-	-	-	-	-	rs80130874	78637	1	-	HGNC	12620	-	-		-	-	-	-	-	-	-	-	-	0.0114
rs80130874	1:161054708-161054708	A	upstream_gene_variant	MODIFIER	USP21	ENSG00000143258	Transcript	ENST00000485277.1	retained_intron	-	-	-	-	-	-	-	-	-	rs80130874	78961	1	-	HGNC	12620	-	-		-	-	-	-	-	-	-	-	-	0.0114
rs80130874	1:161054708-161054708	C	upstream_gene_variant	MODIFIER	USP21	ENSG00000143258	Transcript	ENST00000485277.1	retained_intron	-	-	-	-	-	-	-	-	-	rs80130874	78961	1	-	HGNC	12620	-	-		-	-	-	-	-	-	-	-	-	0.0114
rs80130874	1:161054708-161054708	A	upstream_gene_variant	MODIFIER	PPOX	ENSG00000143224	Transcript	ENST00000352210.5	protein_coding	-	-	-	-	-	-	-	-	-	rs80130874	81492	1	-	HGNC	9280	-	-		-	-	-	-	-	-	-	-	-	0.0114
rs80130874	1:161054708-161054708	C	upstream_gene_variant	MODIFIER	PPOX	ENSG00000143224	Transcript	ENST00000352210.5	protein_coding	-	-	-	-	-	-	-	-	-	rs80130874	81492	1	-	HGNC	9280	-	-		-	-	-	-	-	-	-	-	-	0.0114
rs80130874	1:161054708-161054708	A	upstream_gene_variant	MODIFIER	PPOX	ENSG00000143224	Transcript	ENST00000367999.4	protein_coding	-	-	-	-	-	-	-	-	-	rs80130874	81497	1	-	HGNC	9280	-	-		-	-	-	-	-	-	-	-	-	0.0114
rs80130874	1:161054708-161054708	C	upstream_gene_variant	MODIFIER	PPOX	ENSG00000143224	Transcript	ENST00000367999.4	protein_coding	-	-	-	-	-	-	-	-	-	rs80130874	81497	1	-	HGNC	9280	-	-		-	-	-	-	-	-	-	-	-	0.0114
rs80130874	1:161054708-161054708	A	upstream_gene_variant	MODIFIER	PPOX	ENSG00000143224	Transcript	ENST00000497522.1	processed_transcript	-	-	-	-	-	-	-	-	-	rs80130874	81512	1	-	HGNC	9280	-	-		-	-	-	-	-	-	-	-	-	0.0114
rs80130874	1:161054708-161054708	C	upstream_gene_variant	MODIFIER	PPOX	ENSG00000143224	Transcript	ENST00000497522.1	processed_transcript	-	-	-	-	-	-	-	-	-	rs80130874	81512	1	-	HGNC	9280	-	-		-	-	-	-	-	-	-	-	-	0.0114
rs80130874	1:161054708-161054708	A	upstream_gene_variant	MODIFIER	PPOX	ENSG00000143224	Transcript	ENST00000470607.1	processed_transcript	-	-	-	-	-	-	-	-	-	rs80130874	81521	1	-	HGNC	9280	-	-		-	-	-	-	-	-	-	-	-	0.0114
rs80130874	1:161054708-161054708	C	upstream_gene_variant	MODIFIER	PPOX	ENSG00000143224	Transcript	ENST00000470607.1	processed_transcript	-	-	-	-	-	-	-	-	-	rs80130874	81521	1	-	HGNC	9280	-	-		-	-	-	-	-	-	-	-	-	0.0114
rs80130874	1:161054708-161054708	A	upstream_gene_variant	MODIFIER	PPOX	ENSG00000143224	Transcript	ENST00000479246.1	retained_intron	-	-	-	-	-	-	-	-	-	rs80130874	81521	1	-	HGNC	9280	-	-		-	-	-	-	-	-	-	-	-	0.0114
rs80130874	1:161054708-161054708	C	upstream_gene_variant	MODIFIER	PPOX	ENSG00000143224	Transcript	ENST00000479246.1	retained_intron	-	-	-	-	-	-	-	-	-	rs80130874	81521	1	-	HGNC	9280	-	-		-	-	-	-	-	-	-	-	-	0.0114
rs80130874	1:161054708-161054708	A	upstream_gene_variant	MODIFIER	PPOX	ENSG00000143224	Transcript	ENST00000539753.1	nonsense_mediated_decay	-	-	-	-	-	-	-	-	-	rs80130874	81534	1	-	HGNC	9280	-	-		-	-	-	-	-	-	-	-	-	0.0114
rs80130874	1:161054708-161054708	C	upstream_gene_variant	MODIFIER	PPOX	ENSG00000143224	Transcript	ENST00000539753.1	nonsense_mediated_decay	-	-	-	-	-	-	-	-	-	rs80130874	81534	1	-	HGNC	9280	-	-		-	-	-	-	-	-	-	-	-	0.0114
rs80130874	1:161054708-161054708	A	upstream_gene_variant	MODIFIER	PPOX	ENSG00000143224	Transcript	ENST00000544598.1	protein_coding	-	-	-	-	-	-	-	-	-	rs80130874	81552	1	-	HGNC	9280	-	-		-	-	-	-	-	-	-	-	-	0.0114
rs80130874	1:161054708-161054708	C	upstream_gene_variant	MODIFIER	PPOX	ENSG00000143224	Transcript	ENST00000544598.1	protein_coding	-	-	-	-	-	-	-	-	-	rs80130874	81552	1	-	HGNC	9280	-	-		-	-	-	-	-	-	-	-	-	0.0114
rs80130874	1:161054708-161054708	A	upstream_gene_variant	MODIFIER	PPOX	ENSG00000143224	Transcript	ENST00000495483.1	processed_transcript	-	-	-	-	-	-	-	-	-	rs80130874	81562	1	-	HGNC	9280	-	-		-	-	-	-	-	-	-	-	-	0.0114
rs80130874	1:161054708-161054708	C	upstream_gene_variant	MODIFIER	PPOX	ENSG00000143224	Transcript	ENST00000495483.1	processed_transcript	-	-	-	-	-	-	-	-	-	rs80130874	81562	1	-	HGNC	9280	-	-		-	-	-	-	-	-	-	-	-	0.0114
rs80130874	1:161054708-161054708	A	upstream_gene_variant	MODIFIER	PPOX	ENSG00000143224	Transcript	ENST00000468968.2	retained_intron	-	-	-	-	-	-	-	-	-	rs80130874	81564	1	-	HGNC	9280	-	-		-	-	-	-	-	-	-	-	-	0.0114
rs80130874	1:161054708-161054708	C	upstream_gene_variant	MODIFIER	PPOX	ENSG00000143224	Transcript	ENST00000468968.2	retained_intron	-	-	-	-	-	-	-	-	-	rs80130874	81564	1	-	HGNC	9280	-	-		-	-	-	-	-	-	-	-	-	0.0114
rs80130874	1:161054708-161054708	A	upstream_gene_variant	MODIFIER	PPOX	ENSG00000143224	Transcript	ENST00000535223.1	protein_coding	-	-	-	-	-	-	-	-	-	rs80130874	81580	1	-	HGNC	9280	-	-		-	-	-	-	-	-	-	-	-	0.0114
rs80130874	1:161054708-161054708	C	upstream_gene_variant	MODIFIER	PPOX	ENSG00000143224	Transcript	ENST00000535223.1	protein_coding	-	-	-	-	-	-	-	-	-	rs80130874	81580	1	-	HGNC	9280	-	-		-	-	-	-	-	-	-	-	-	0.0114
rs80130874	1:161054708-161054708	A	upstream_gene_variant	MODIFIER	PPOX	ENSG00000143224	Transcript	ENST00000432542.2	protein_coding	-	-	-	-	-	-	-	-	-	rs80130874	81593	1	-	HGNC	9280	-	-		-	-	-	-	-	-	-	-	-	0.0114
rs80130874	1:161054708-161054708	C	upstream_gene_variant	MODIFIER	PPOX	ENSG00000143224	Transcript	ENST00000432542.2	protein_coding	-	-	-	-	-	-	-	-	-	rs80130874	81593	1	-	HGNC	9280	-	-		-	-	-	-	-	-	-	-	-	0.0114
rs80130874	1:161054708-161054708	A	upstream_gene_variant	MODIFIER	PPOX	ENSG00000143224	Transcript	ENST00000490768.1	processed_transcript	-	-	-	-	-	-	-	-	-	rs80130874	81760	1	-	HGNC	9280	-	-		-	-	-	-	-	-	-	-	-	0.0114
rs80130874	1:161054708-161054708	C	upstream_gene_variant	MODIFIER	PPOX	ENSG00000143224	Transcript	ENST00000490768.1	processed_transcript	-	-	-	-	-	-	-	-	-	rs80130874	81760	1	-	HGNC	9280	-	-		-	-	-	-	-	-	-	-	-	0.0114
rs80130874	1:161054708-161054708	A	upstream_gene_variant	MODIFIER	PPOX	ENSG00000143224	Transcript	ENST00000462866.1	processed_transcript	-	-	-	-	-	-	-	-	-	rs80130874	81922	1	-	HGNC	9280	-	-		-	-	-	-	-	-	-	-	-	0.0114
rs80130874	1:161054708-161054708	C	upstream_gene_variant	MODIFIER	PPOX	ENSG00000143224	Transcript	ENST00000462866.1	processed_transcript	-	-	-	-	-	-	-	-	-	rs80130874	81922	1	-	HGNC	9280	-	-		-	-	-	-	-	-	-	-	-	0.0114
rs80130874	1:161054708-161054708	A	upstream_gene_variant	MODIFIER	PPOX	ENSG00000143224	Transcript	ENST00000494216.1	processed_transcript	-	-	-	-	-	-	-	-	-	rs80130874	83177	1	-	HGNC	9280	-	-		-	-	-	-	-	-	-	-	-	0.0114
rs80130874	1:161054708-161054708	C	upstream_gene_variant	MODIFIER	PPOX	ENSG00000143224	Transcript	ENST00000494216.1	processed_transcript	-	-	-	-	-	-	-	-	-	rs80130874	83177	1	-	HGNC	9280	-	-		-	-	-	-	-	-	-	-	-	0.0114
rs80130874	1:161054708-161054708	A	upstream_gene_variant	MODIFIER	PPOX	ENSG00000143224	Transcript	ENST00000462977.1	processed_transcript	-	-	-	-	-	-	-	-	-	rs80130874	83342	1	-	HGNC	9280	-	-		-	-	-	-	-	-	-	-	-	0.0114
rs80130874	1:161054708-161054708	C	upstream_gene_variant	MODIFIER	PPOX	ENSG00000143224	Transcript	ENST00000462977.1	processed_transcript	-	-	-	-	-	-	-	-	-	rs80130874	83342	1	-	HGNC	9280	-	-		-	-	-	-	-	-	-	-	-	0.0114
rs80130874	1:161054708-161054708	A	upstream_gene_variant	MODIFIER	PPOX	ENSG00000143224	Transcript	ENST00000460611.1	processed_transcript	-	-	-	-	-	-	-	-	-	rs80130874	83477	1	-	HGNC	9280	-	-		-	-	-	-	-	-	-	-	-	0.0114
rs80130874	1:161054708-161054708	C	upstream_gene_variant	MODIFIER	PPOX	ENSG00000143224	Transcript	ENST00000460611.1	processed_transcript	-	-	-	-	-	-	-	-	-	rs80130874	83477	1	-	HGNC	9280	-	-		-	-	-	-	-	-	-	-	-	0.0114
rs80130874	1:161054708-161054708	A	upstream_gene_variant	MODIFIER	PPOX	ENSG00000143224	Transcript	ENST00000537523.1	protein_coding	-	-	-	-	-	-	-	-	-	rs80130874	83605	1	cds_start_NF	HGNC	9280	-	-		-	-	-	-	-	-	-	-	-	0.0114
rs80130874	1:161054708-161054708	C	upstream_gene_variant	MODIFIER	PPOX	ENSG00000143224	Transcript	ENST00000537523.1	protein_coding	-	-	-	-	-	-	-	-	-	rs80130874	83605	1	cds_start_NF	HGNC	9280	-	-		-	-	-	-	-	-	-	-	-	0.0114
rs80130874	1:161054708-161054708	A	upstream_gene_variant	MODIFIER	F11R	ENSG00000158769	Transcript	ENST00000472573.1	processed_transcript	-	-	-	-	-	-	-	-	-	rs80130874	83741	-1	-	HGNC	14685	-	-		-	-	-	-	-	-	-	-	-	0.0114
rs80130874	1:161054708-161054708	C	upstream_gene_variant	MODIFIER	F11R	ENSG00000158769	Transcript	ENST00000472573.1	processed_transcript	-	-	-	-	-	-	-	-	-	rs80130874	83741	-1	-	HGNC	14685	-	-		-	-	-	-	-	-	-	-	-	0.0114
rs80130874	1:161054708-161054708	A	upstream_gene_variant	MODIFIER	PPOX	ENSG00000143224	Transcript	ENST00000541818.1	retained_intron	-	-	-	-	-	-	-	-	-	rs80130874	84366	1	-	HGNC	9280	-	-		-	-	-	-	-	-	-	-	-	0.0114
rs80130874	1:161054708-161054708	C	upstream_gene_variant	MODIFIER	PPOX	ENSG00000143224	Transcript	ENST00000541818.1	retained_intron	-	-	-	-	-	-	-	-	-	rs80130874	84366	1	-	HGNC	9280	-	-		-	-	-	-	-	-	-	-	-	0.0114
rs80130874	1:161054708-161054708	A	upstream_gene_variant	MODIFIER	PPOX	ENSG00000143224	Transcript	ENST00000537829.1	protein_coding	-	-	-	-	-	-	-	-	-	rs80130874	84767	1	cds_start_NF	HGNC	9280	-	-		-	-	-	-	-	-	-	-	-	0.0086
rs80130874	1:161054708-161054708	C	upstream_gene_variant	MODIFIER	PPOX	ENSG00000143224	Transcript	ENST00000537829.1	protein_coding	-	-	-	-	-	-	-	-	-	rs80130874	84767	1	cds_start_NF	HGNC	9280	-	-		-	-	-	-	-	-	-	-	-	0.0086
rs80130874	1:161054708-161054708	A	upstream_gene_variant	MODIFIER	PPOX	ENSG00000143224	Transcript	ENST00000466452.1	processed_transcript	-	-	-	-	-	-	-	-	-	rs80130874	85343	1	-	HGNC	9280	-	-		-	-	-	-	-	-	-	-	-	0.0086
rs80130874	1:161054708-161054708	C	upstream_gene_variant	MODIFIER	PPOX	ENSG00000143224	Transcript	ENST00000466452.1	processed_transcript	-	-	-	-	-	-	-	-	-	rs80130874	85343	1	-	HGNC	9280	-	-		-	-	-	-	-	-	-	-	-	0.0086
rs80130874	1:161054708-161054708	A	downstream_gene_variant	MODIFIER	B4GALT3	ENSG00000158850	Transcript	ENST00000319769.5	protein_coding	-	-	-	-	-	-	-	-	-	rs80130874	86392	-1	-	HGNC	926	-	-		-	-	-	-	-	-	-	-	-	0.0086
rs80130874	1:161054708-161054708	C	downstream_gene_variant	MODIFIER	B4GALT3	ENSG00000158850	Transcript	ENST00000319769.5	protein_coding	-	-	-	-	-	-	-	-	-	rs80130874	86392	-1	-	HGNC	926	-	-		-	-	-	-	-	-	-	-	-	0.0086
rs80130874	1:161054708-161054708	A	downstream_gene_variant	MODIFIER	B4GALT3	ENSG00000158850	Transcript	ENST00000470882.1	processed_transcript	-	-	-	-	-	-	-	-	-	rs80130874	86393	-1	-	HGNC	926	-	-		-	-	-	-	-	-	-	-	-	0.0086
rs80130874	1:161054708-161054708	C	downstream_gene_variant	MODIFIER	B4GALT3	ENSG00000158850	Transcript	ENST00000470882.1	processed_transcript	-	-	-	-	-	-	-	-	-	rs80130874	86393	-1	-	HGNC	926	-	-		-	-	-	-	-	-	-	-	-	0.0086
rs80130874	1:161054708-161054708	A	downstream_gene_variant	MODIFIER	B4GALT3	ENSG00000158850	Transcript	ENST00000367998.1	protein_coding	-	-	-	-	-	-	-	-	-	rs80130874	86394	-1	-	HGNC	926	-	-		-	-	-	-	-	-	-	-	-	0.0086
rs80130874	1:161054708-161054708	C	downstream_gene_variant	MODIFIER	B4GALT3	ENSG00000158850	Transcript	ENST00000367998.1	protein_coding	-	-	-	-	-	-	-	-	-	rs80130874	86394	-1	-	HGNC	926	-	-		-	-	-	-	-	-	-	-	-	0.0086
rs80130874	1:161054708-161054708	A	downstream_gene_variant	MODIFIER	B4GALT3	ENSG00000158850	Transcript	ENST00000486938.1	processed_transcript	-	-	-	-	-	-	-	-	-	rs80130874	87048	-1	-	HGNC	926	-	-		-	-	-	-	-	-	-	-	-	0.0086
rs80130874	1:161054708-161054708	C	downstream_gene_variant	MODIFIER	B4GALT3	ENSG00000158850	Transcript	ENST00000486938.1	processed_transcript	-	-	-	-	-	-	-	-	-	rs80130874	87048	-1	-	HGNC	926	-	-		-	-	-	-	-	-	-	-	-	0.0086
rs80130874	1:161054708-161054708	A	downstream_gene_variant	MODIFIER	B4GALT3	ENSG00000158850	Transcript	ENST00000466504.1	processed_transcript	-	-	-	-	-	-	-	-	-	rs80130874	88687	-1	-	HGNC	926	-	-		-	-	-	-	-	-	-	-	-	0.0086
rs80130874	1:161054708-161054708	C	downstream_gene_variant	MODIFIER	B4GALT3	ENSG00000158850	Transcript	ENST00000466504.1	processed_transcript	-	-	-	-	-	-	-	-	-	rs80130874	88687	-1	-	HGNC	926	-	-		-	-	-	-	-	-	-	-	-	0.0086
rs80130874	1:161054708-161054708	A	downstream_gene_variant	MODIFIER	B4GALT3	ENSG00000158850	Transcript	ENST00000465740.1	processed_transcript	-	-	-	-	-	-	-	-	-	rs80130874	88941	-1	-	HGNC	926	-	-		-	-	-	-	-	-	-	-	-	0.0086
rs80130874	1:161054708-161054708	C	downstream_gene_variant	MODIFIER	B4GALT3	ENSG00000158850	Transcript	ENST00000465740.1	processed_transcript	-	-	-	-	-	-	-	-	-	rs80130874	88941	-1	-	HGNC	926	-	-		-	-	-	-	-	-	-	-	-	0.0086
rs80130874	1:161054708-161054708	A	downstream_gene_variant	MODIFIER	B4GALT3	ENSG00000158850	Transcript	ENST00000493164.1	processed_transcript	-	-	-	-	-	-	-	-	-	rs80130874	89989	-1	-	HGNC	926	-	-		-	-	-	-	-	-	-	-	-	0.0086
rs80130874	1:161054708-161054708	C	downstream_gene_variant	MODIFIER	B4GALT3	ENSG00000158850	Transcript	ENST00000493164.1	processed_transcript	-	-	-	-	-	-	-	-	-	rs80130874	89989	-1	-	HGNC	926	-	-		-	-	-	-	-	-	-	-	-	0.0086
rs80130874	1:161054708-161054708	A	downstream_gene_variant	MODIFIER	B4GALT3	ENSG00000158850	Transcript	ENST00000496313.1	processed_transcript	-	-	-	-	-	-	-	-	-	rs80130874	90077	-1	-	HGNC	926	-	-		-	-	-	-	-	-	-	-	-	0.0086
rs80130874	1:161054708-161054708	C	downstream_gene_variant	MODIFIER	B4GALT3	ENSG00000158850	Transcript	ENST00000496313.1	processed_transcript	-	-	-	-	-	-	-	-	-	rs80130874	90077	-1	-	HGNC	926	-	-		-	-	-	-	-	-	-	-	-	0.0086
rs80130874	1:161054708-161054708	A	downstream_gene_variant	MODIFIER	B4GALT3	ENSG00000158850	Transcript	ENST00000487004.1	processed_transcript	-	-	-	-	-	-	-	-	-	rs80130874	90134	-1	-	HGNC	926	-	-		-	-	-	-	-	-	-	-	-	0.0086
rs80130874	1:161054708-161054708	C	downstream_gene_variant	MODIFIER	B4GALT3	ENSG00000158850	Transcript	ENST00000487004.1	processed_transcript	-	-	-	-	-	-	-	-	-	rs80130874	90134	-1	-	HGNC	926	-	-		-	-	-	-	-	-	-	-	-	0.0086
rs80130874	1:161054708-161054708	A	downstream_gene_variant	MODIFIER	B4GALT3	ENSG00000158850	Transcript	ENST00000460415.1	processed_transcript	-	-	-	-	-	-	-	-	-	rs80130874	90890	-1	-	HGNC	926	-	-		-	-	-	-	-	-	-	-	-	0.0086
rs80130874	1:161054708-161054708	C	downstream_gene_variant	MODIFIER	B4GALT3	ENSG00000158850	Transcript	ENST00000460415.1	processed_transcript	-	-	-	-	-	-	-	-	-	rs80130874	90890	-1	-	HGNC	926	-	-		-	-	-	-	-	-	-	-	-	0.0086
rs80130874	1:161054708-161054708	A	downstream_gene_variant	MODIFIER	B4GALT3	ENSG00000158850	Transcript	ENST00000482288.1	processed_transcript	-	-	-	-	-	-	-	-	-	rs80130874	90890	-1	-	HGNC	926	-	-		-	-	-	-	-	-	-	-	-	0.0086
rs80130874	1:161054708-161054708	C	downstream_gene_variant	MODIFIER	B4GALT3	ENSG00000158850	Transcript	ENST00000482288.1	processed_transcript	-	-	-	-	-	-	-	-	-	rs80130874	90890	-1	-	HGNC	926	-	-		-	-	-	-	-	-	-	-	-	0.0086
rs80130874	1:161054708-161054708	A	downstream_gene_variant	MODIFIER	B4GALT3	ENSG00000158850	Transcript	ENST00000467863.1	processed_transcript	-	-	-	-	-	-	-	-	-	rs80130874	91044	-1	-	HGNC	926	-	-		-	-	-	-	-	-	-	-	-	0.0086
rs80130874	1:161054708-161054708	C	downstream_gene_variant	MODIFIER	B4GALT3	ENSG00000158850	Transcript	ENST00000467863.1	processed_transcript	-	-	-	-	-	-	-	-	-	rs80130874	91044	-1	-	HGNC	926	-	-		-	-	-	-	-	-	-	-	-	0.0086
rs80130874	1:161054708-161054708	A	downstream_gene_variant	MODIFIER	ADAMTS4	ENSG00000158859	Transcript	ENST00000367996.5	protein_coding	-	-	-	-	-	-	-	-	-	rs80130874	99390	-1	-	HGNC	220	-	-		-	-	-	-	-	-	-	-	-	0.0086
rs80130874	1:161054708-161054708	C	downstream_gene_variant	MODIFIER	ADAMTS4	ENSG00000158859	Transcript	ENST00000367996.5	protein_coding	-	-	-	-	-	-	-	-	-	rs80130874	99390	-1	-	HGNC	220	-	-		-	-	-	-	-	-	-	-	-	0.0086
rs80130874	1:161054708-161054708	A	downstream_gene_variant	MODIFIER	ADAMTS4	ENSG00000158859	Transcript	ENST00000478394.1	processed_transcript	-	-	-	-	-	-	-	-	-	rs80130874	109244	-1	-	HGNC	220	-	-		-	-	-	-	-	-	-	-	-	0.0086
rs80130874	1:161054708-161054708	C	downstream_gene_variant	MODIFIER	ADAMTS4	ENSG00000158859	Transcript	ENST00000478394.1	processed_transcript	-	-	-	-	-	-	-	-	-	rs80130874	109244	-1	-	HGNC	220	-	-		-	-	-	-	-	-	-	-	-	0.0086
rs80130874	1:161054708-161054708	A	downstream_gene_variant	MODIFIER	ADAMTS4	ENSG00000158859	Transcript	ENST00000367995.3	protein_coding	-	-	-	-	-	-	-	-	-	rs80130874	111061	-1	-	HGNC	220	-	-		-	-	-	-	-	-	-	-	-	0.0086
rs80130874	1:161054708-161054708	C	downstream_gene_variant	MODIFIER	ADAMTS4	ENSG00000158859	Transcript	ENST00000367995.3	protein_coding	-	-	-	-	-	-	-	-	-	rs80130874	111061	-1	-	HGNC	220	-	-		-	-	-	-	-	-	-	-	-	0.0086
rs80130874	1:161054708-161054708	A	upstream_gene_variant	MODIFIER	NDUFS2	ENSG00000158864	Transcript	ENST00000479948.1	processed_transcript	-	-	-	-	-	-	-	-	-	rs80130874	112186	1	-	HGNC	7708	-	-		-	-	-	-	-	-	-	-	-	0.0086
rs80130874	1:161054708-161054708	C	upstream_gene_variant	MODIFIER	NDUFS2	ENSG00000158864	Transcript	ENST00000479948.1	processed_transcript	-	-	-	-	-	-	-	-	-	rs80130874	112186	1	-	HGNC	7708	-	-		-	-	-	-	-	-	-	-	-	0.0086
rs80130874	1:161054708-161054708	A	upstream_gene_variant	MODIFIER	NDUFS2	ENSG00000158864	Transcript	ENST00000496133.1	processed_transcript	-	-	-	-	-	-	-	-	-	rs80130874	112501	1	-	HGNC	7708	-	-		-	-	-	-	-	-	-	-	-	0.0086
rs80130874	1:161054708-161054708	C	upstream_gene_variant	MODIFIER	NDUFS2	ENSG00000158864	Transcript	ENST00000496133.1	processed_transcript	-	-	-	-	-	-	-	-	-	rs80130874	112501	1	-	HGNC	7708	-	-		-	-	-	-	-	-	-	-	-	0.0086
rs80130874	1:161054708-161054708	A	upstream_gene_variant	MODIFIER	NDUFS2	ENSG00000158864	Transcript	ENST00000367993.3	protein_coding	-	-	-	-	-	-	-	-	-	rs80130874	114397	1	-	HGNC	7708	-	-		-	-	-	-	-	-	-	-	-	0.0086
rs80130874	1:161054708-161054708	C	upstream_gene_variant	MODIFIER	NDUFS2	ENSG00000158864	Transcript	ENST00000367993.3	protein_coding	-	-	-	-	-	-	-	-	-	rs80130874	114397	1	-	HGNC	7708	-	-		-	-	-	-	-	-	-	-	-	0.0086
rs80130874	1:161054708-161054708	A	upstream_gene_variant	MODIFIER	NDUFS2	ENSG00000158864	Transcript	ENST00000496553.1	processed_transcript	-	-	-	-	-	-	-	-	-	rs80130874	117128	1	-	HGNC	7708	-	-		-	-	-	-	-	-	-	-	-	0.0086
rs80130874	1:161054708-161054708	C	upstream_gene_variant	MODIFIER	NDUFS2	ENSG00000158864	Transcript	ENST00000496553.1	processed_transcript	-	-	-	-	-	-	-	-	-	rs80130874	117128	1	-	HGNC	7708	-	-		-	-	-	-	-	-	-	-	-	0.0086
rs80130874	1:161054708-161054708	A	upstream_gene_variant	MODIFIER	NDUFS2	ENSG00000158864	Transcript	ENST00000392179.4	protein_coding	-	-	-	-	-	-	-	-	-	rs80130874	117229	1	-	HGNC	7708	-	-		-	-	-	-	-	-	-	-	-	0.0086
rs80130874	1:161054708-161054708	C	upstream_gene_variant	MODIFIER	NDUFS2	ENSG00000158864	Transcript	ENST00000392179.4	protein_coding	-	-	-	-	-	-	-	-	-	rs80130874	117229	1	-	HGNC	7708	-	-		-	-	-	-	-	-	-	-	-	0.0086
rs80130874	1:161054708-161054708	A	upstream_gene_variant	MODIFIER	NDUFS2	ENSG00000158864	Transcript	ENST00000467295.1	processed_transcript	-	-	-	-	-	-	-	-	-	rs80130874	117431	1	-	HGNC	7708	-	-		-	-	-	-	-	-	-	-	-	0.0086
rs80130874	1:161054708-161054708	C	upstream_gene_variant	MODIFIER	NDUFS2	ENSG00000158864	Transcript	ENST00000467295.1	processed_transcript	-	-	-	-	-	-	-	-	-	rs80130874	117431	1	-	HGNC	7708	-	-		-	-	-	-	-	-	-	-	-	0.0086
rs80130874	1:161054708-161054708	A	upstream_gene_variant	MODIFIER	NDUFS2	ENSG00000158864	Transcript	ENST00000475570.1	processed_transcript	-	-	-	-	-	-	-	-	-	rs80130874	117454	1	-	HGNC	7708	-	-		-	-	-	-	-	-	-	-	-	0.0086
rs80130874	1:161054708-161054708	C	upstream_gene_variant	MODIFIER	NDUFS2	ENSG00000158864	Transcript	ENST00000475570.1	processed_transcript	-	-	-	-	-	-	-	-	-	rs80130874	117454	1	-	HGNC	7708	-	-		-	-	-	-	-	-	-	-	-	0.0086
rs80130874	1:161054708-161054708	A	upstream_gene_variant	MODIFIER	NDUFS2	ENSG00000158864	Transcript	ENST00000476409.2	protein_coding	-	-	-	-	-	-	-	-	-	rs80130874	117454	1	-	HGNC	7708	-	-		-	-	-	-	-	-	-	-	-	0.0086
rs80130874	1:161054708-161054708	C	upstream_gene_variant	MODIFIER	NDUFS2	ENSG00000158864	Transcript	ENST00000476409.2	protein_coding	-	-	-	-	-	-	-	-	-	rs80130874	117454	1	-	HGNC	7708	-	-		-	-	-	-	-	-	-	-	-	0.0086
rs80130874	1:161054708-161054708	A	upstream_gene_variant	MODIFIER	NDUFS2	ENSG00000158864	Transcript	ENST00000478866.1	processed_transcript	-	-	-	-	-	-	-	-	-	rs80130874	117458	1	-	HGNC	7708	-	-		-	-	-	-	-	-	-	-	-	0.0064
rs80130874	1:161054708-161054708	C	upstream_gene_variant	MODIFIER	NDUFS2	ENSG00000158864	Transcript	ENST00000478866.1	processed_transcript	-	-	-	-	-	-	-	-	-	rs80130874	117458	1	-	HGNC	7708	-	-		-	-	-	-	-	-	-	-	-	0.0064
rs80130874	1:161054708-161054708	A	upstream_gene_variant	MODIFIER	NDUFS2	ENSG00000158864	Transcript	ENST00000473321.1	processed_transcript	-	-	-	-	-	-	-	-	-	rs80130874	121491	1	-	HGNC	7708	-	-		-	-	-	-	-	-	-	-	-	0.0064
rs80130874	1:161054708-161054708	C	upstream_gene_variant	MODIFIER	NDUFS2	ENSG00000158864	Transcript	ENST00000473321.1	processed_transcript	-	-	-	-	-	-	-	-	-	rs80130874	121491	1	-	HGNC	7708	-	-		-	-	-	-	-	-	-	-	-	0.0064
rs80130874	1:161054708-161054708	A	upstream_gene_variant	MODIFIER	NDUFS2	ENSG00000158864	Transcript	ENST00000483804.1	processed_transcript	-	-	-	-	-	-	-	-	-	rs80130874	124321	1	-	HGNC	7708	-	-		-	-	-	-	-	-	-	-	-	0.0064
rs80130874	1:161054708-161054708	C	upstream_gene_variant	MODIFIER	NDUFS2	ENSG00000158864	Transcript	ENST00000483804.1	processed_transcript	-	-	-	-	-	-	-	-	-	rs80130874	124321	1	-	HGNC	7708	-	-		-	-	-	-	-	-	-	-	-	0.0064
rs80130874	1:161054708-161054708	A	upstream_gene_variant	MODIFIER	NDUFS2	ENSG00000158864	Transcript	ENST00000480762.1	processed_transcript	-	-	-	-	-	-	-	-	-	rs80130874	124565	1	-	HGNC	7708	-	-		-	-	-	-	-	-	-	-	-	0.0064
rs80130874	1:161054708-161054708	C	upstream_gene_variant	MODIFIER	NDUFS2	ENSG00000158864	Transcript	ENST00000480762.1	processed_transcript	-	-	-	-	-	-	-	-	-	rs80130874	124565	1	-	HGNC	7708	-	-		-	-	-	-	-	-	-	-	-	0.0064
rs80130874	1:161054708-161054708	A	upstream_gene_variant	MODIFIER	NDUFS2	ENSG00000158864	Transcript	ENST00000465923.1	processed_transcript	-	-	-	-	-	-	-	-	-	rs80130874	124947	1	-	HGNC	7708	-	-		-	-	-	-	-	-	-	-	-	0.0064
rs80130874	1:161054708-161054708	C	upstream_gene_variant	MODIFIER	NDUFS2	ENSG00000158864	Transcript	ENST00000465923.1	processed_transcript	-	-	-	-	-	-	-	-	-	rs80130874	124947	1	-	HGNC	7708	-	-		-	-	-	-	-	-	-	-	-	0.0064
rs80130874	1:161054708-161054708	A	upstream_gene_variant	MODIFIER	NDUFS2	ENSG00000158864	Transcript	ENST00000493849.1	processed_transcript	-	-	-	-	-	-	-	-	-	rs80130874	125757	1	-	HGNC	7708	-	-		-	-	-	-	-	-	-	-	-	0.0064
rs80130874	1:161054708-161054708	C	upstream_gene_variant	MODIFIER	NDUFS2	ENSG00000158864	Transcript	ENST00000493849.1	processed_transcript	-	-	-	-	-	-	-	-	-	rs80130874	125757	1	-	HGNC	7708	-	-		-	-	-	-	-	-	-	-	-	0.0064
rs80130874	1:161054708-161054708	A	upstream_gene_variant	MODIFIER	NDUFS2	ENSG00000158864	Transcript	ENST00000468828.1	processed_transcript	-	-	-	-	-	-	-	-	-	rs80130874	127433	1	-	HGNC	7708	-	-		-	-	-	-	-	-	-	-	-	0.0064
rs80130874	1:161054708-161054708	C	upstream_gene_variant	MODIFIER	NDUFS2	ENSG00000158864	Transcript	ENST00000468828.1	processed_transcript	-	-	-	-	-	-	-	-	-	rs80130874	127433	1	-	HGNC	7708	-	-		-	-	-	-	-	-	-	-	-	0.0064
rs80130874	1:161054708-161054708	A	upstream_gene_variant	MODIFIER	NDUFS2	ENSG00000158864	Transcript	ENST00000492153.1	processed_transcript	-	-	-	-	-	-	-	-	-	rs80130874	128332	1	-	HGNC	7708	-	-		-	-	-	-	-	-	-	-	-	0.0064
rs80130874	1:161054708-161054708	C	upstream_gene_variant	MODIFIER	NDUFS2	ENSG00000158864	Transcript	ENST00000492153.1	processed_transcript	-	-	-	-	-	-	-	-	-	rs80130874	128332	1	-	HGNC	7708	-	-		-	-	-	-	-	-	-	-	-	0.0064
rs80130874	1:161054708-161054708	A	upstream_gene_variant	MODIFIER	ITLN2	ENSG00000158764	Transcript	ENST00000368029.3	protein_coding	-	-	-	-	-	-	-	-	-	rs80130874	130119	-1	-	HGNC	20599	-	-		-	-	-	-	-	-	-	-	-	0.0064
rs80130874	1:161054708-161054708	C	upstream_gene_variant	MODIFIER	ITLN2	ENSG00000158764	Transcript	ENST00000368029.3	protein_coding	-	-	-	-	-	-	-	-	-	rs80130874	130119	-1	-	HGNC	20599	-	-		-	-	-	-	-	-	-	-	-	0.0064
rs80130874	1:161054708-161054708	A	upstream_gene_variant	MODIFIER	FCER1G	ENSG00000158869	Transcript	ENST00000490414.1	processed_transcript	-	-	-	-	-	-	-	-	-	rs80130874	130316	1	-	HGNC	3611	-	-		-	-	-	-	-	-	-	-	-	0.0064
rs80130874	1:161054708-161054708	C	upstream_gene_variant	MODIFIER	FCER1G	ENSG00000158869	Transcript	ENST00000490414.1	processed_transcript	-	-	-	-	-	-	-	-	-	rs80130874	130316	1	-	HGNC	3611	-	-		-	-	-	-	-	-	-	-	-	0.0064
rs80130874	1:161054708-161054708	A	upstream_gene_variant	MODIFIER	FCER1G	ENSG00000158869	Transcript	ENST00000367992.3	protein_coding	-	-	-	-	-	-	-	-	-	rs80130874	130361	1	-	HGNC	3611	-	-		-	-	-	-	-	-	-	-	-	0.0064
rs80130874	1:161054708-161054708	C	upstream_gene_variant	MODIFIER	FCER1G	ENSG00000158869	Transcript	ENST00000367992.3	protein_coding	-	-	-	-	-	-	-	-	-	rs80130874	130361	1	-	HGNC	3611	-	-		-	-	-	-	-	-	-	-	-	0.0064
rs80130874	1:161054708-161054708	A	upstream_gene_variant	MODIFIER	FCER1G	ENSG00000158869	Transcript	ENST00000289902.1	protein_coding	-	-	-	-	-	-	-	-	-	rs80130874	130379	1	-	HGNC	3611	-	-		-	-	-	-	-	-	-	-	-	0.0064
rs80130874	1:161054708-161054708	C	upstream_gene_variant	MODIFIER	FCER1G	ENSG00000158869	Transcript	ENST00000289902.1	protein_coding	-	-	-	-	-	-	-	-	-	rs80130874	130379	1	-	HGNC	3611	-	-		-	-	-	-	-	-	-	-	-	0.0064
rs80130874	1:161054708-161054708	A	upstream_gene_variant	MODIFIER	ITLN2	ENSG00000158764	Transcript	ENST00000490489.1	processed_transcript	-	-	-	-	-	-	-	-	-	rs80130874	133444	-1	-	HGNC	20599	-	-		-	-	-	-	-	-	-	-	-	0.0064
rs80130874	1:161054708-161054708	C	upstream_gene_variant	MODIFIER	ITLN2	ENSG00000158764	Transcript	ENST00000490489.1	processed_transcript	-	-	-	-	-	-	-	-	-	rs80130874	133444	-1	-	HGNC	20599	-	-		-	-	-	-	-	-	-	-	-	0.0064
rs80130874	1:161054708-161054708	A	upstream_gene_variant	MODIFIER	ITLN2	ENSG00000158764	Transcript	ENST00000494442.1	processed_transcript	-	-	-	-	-	-	-	-	-	rs80130874	133906	-1	-	HGNC	20599	-	-		-	-	-	-	-	-	-	-	-	0.0064
rs80130874	1:161054708-161054708	C	upstream_gene_variant	MODIFIER	ITLN2	ENSG00000158764	Transcript	ENST00000494442.1	processed_transcript	-	-	-	-	-	-	-	-	-	rs80130874	133906	-1	-	HGNC	20599	-	-		-	-	-	-	-	-	-	-	-	0.0064
rs80130874	1:161054708-161054708	A	downstream_gene_variant	MODIFIER	RP11-544M22.1	ENSG00000198358	Transcript	ENST00000356006.3	antisense	-	-	-	-	-	-	-	-	-	rs80130874	134996	1	-	Clone_based_vega_gene	-	-	-		-	-	-	-	-	-	-	-	-	0.0064
rs80130874	1:161054708-161054708	C	downstream_gene_variant	MODIFIER	RP11-544M22.1	ENSG00000198358	Transcript	ENST00000356006.3	antisense	-	-	-	-	-	-	-	-	-	rs80130874	134996	1	-	Clone_based_vega_gene	-	-	-		-	-	-	-	-	-	-	-	-	0.0064
rs80130874	1:161054708-161054708	A	upstream_gene_variant	MODIFIER	AL590714.1	ENSG00000268387	Transcript	ENST00000594609.1	protein_coding	-	-	-	-	-	-	-	-	-	rs80130874	135452	1	-	Clone_based_ensembl_gene	-	-	-		-	-	-	-	-	-	-	-	-	0.0064
rs80130874	1:161054708-161054708	C	upstream_gene_variant	MODIFIER	AL590714.1	ENSG00000268387	Transcript	ENST00000594609.1	protein_coding	-	-	-	-	-	-	-	-	-	rs80130874	135452	1	-	Clone_based_ensembl_gene	-	-	-		-	-	-	-	-	-	-	-	-	0.0064
rs80130874	1:161054708-161054708	A	downstream_gene_variant	MODIFIER	APOA2	ENSG00000158874	Transcript	ENST00000367990.3	protein_coding	-	-	-	-	-	-	-	-	-	rs80130874	137374	-1	-	HGNC	601	-	-		-	-	-	-	-	-	-	-	-	0.0064
rs80130874	1:161054708-161054708	C	downstream_gene_variant	MODIFIER	APOA2	ENSG00000158874	Transcript	ENST00000367990.3	protein_coding	-	-	-	-	-	-	-	-	-	rs80130874	137374	-1	-	HGNC	601	-	-		-	-	-	-	-	-	-	-	-	0.0064
rs80130874	1:161054708-161054708	A	downstream_gene_variant	MODIFIER	APOA2	ENSG00000158874	Transcript	ENST00000463812.1	protein_coding	-	-	-	-	-	-	-	-	-	rs80130874	137374	-1	-	HGNC	601	-	-		-	-	-	-	-	-	-	-	-	0.0064
rs80130874	1:161054708-161054708	C	downstream_gene_variant	MODIFIER	APOA2	ENSG00000158874	Transcript	ENST00000463812.1	protein_coding	-	-	-	-	-	-	-	-	-	rs80130874	137374	-1	-	HGNC	601	-	-		-	-	-	-	-	-	-	-	-	0.0064
rs80130874	1:161054708-161054708	A	downstream_gene_variant	MODIFIER	APOA2	ENSG00000158874	Transcript	ENST00000468465.1	protein_coding	-	-	-	-	-	-	-	-	-	rs80130874	137374	-1	-	HGNC	601	-	-		-	-	-	-	-	-	-	-	-	0.0064
rs80130874	1:161054708-161054708	C	downstream_gene_variant	MODIFIER	APOA2	ENSG00000158874	Transcript	ENST00000468465.1	protein_coding	-	-	-	-	-	-	-	-	-	rs80130874	137374	-1	-	HGNC	601	-	-		-	-	-	-	-	-	-	-	-	0.0064
rs80130874	1:161054708-161054708	A	downstream_gene_variant	MODIFIER	APOA2	ENSG00000158874	Transcript	ENST00000481413.1	retained_intron	-	-	-	-	-	-	-	-	-	rs80130874	137374	-1	-	HGNC	601	-	-		-	-	-	-	-	-	-	-	-	0.0064
rs80130874	1:161054708-161054708	C	downstream_gene_variant	MODIFIER	APOA2	ENSG00000158874	Transcript	ENST00000481413.1	retained_intron	-	-	-	-	-	-	-	-	-	rs80130874	137374	-1	-	HGNC	601	-	-		-	-	-	-	-	-	-	-	-	0.0064
rs80130874	1:161054708-161054708	A	downstream_gene_variant	MODIFIER	APOA2	ENSG00000158874	Transcript	ENST00000481511.1	nonsense_mediated_decay	-	-	-	-	-	-	-	-	-	rs80130874	137375	-1	-	HGNC	601	-	-		-	-	-	-	-	-	-	-	-	0.0064
rs80130874	1:161054708-161054708	C	downstream_gene_variant	MODIFIER	APOA2	ENSG00000158874	Transcript	ENST00000481511.1	nonsense_mediated_decay	-	-	-	-	-	-	-	-	-	rs80130874	137375	-1	-	HGNC	601	-	-		-	-	-	-	-	-	-	-	-	0.0064
rs80130874	1:161054708-161054708	A	downstream_gene_variant	MODIFIER	APOA2	ENSG00000158874	Transcript	ENST00000470459.2	protein_coding	-	-	-	-	-	-	-	-	-	rs80130874	137378	-1	-	HGNC	601	-	-		-	-	-	-	-	-	-	-	-	0.0064
rs80130874	1:161054708-161054708	C	downstream_gene_variant	MODIFIER	APOA2	ENSG00000158874	Transcript	ENST00000470459.2	protein_coding	-	-	-	-	-	-	-	-	-	rs80130874	137378	-1	-	HGNC	601	-	-		-	-	-	-	-	-	-	-	-	0.0064
rs80130874	1:161054708-161054708	A	downstream_gene_variant	MODIFIER	APOA2	ENSG00000158874	Transcript	ENST00000464492.1	protein_coding	-	-	-	-	-	-	-	-	-	rs80130874	137398	-1	-	HGNC	601	-	-		-	-	-	-	-	-	-	-	-	0.0064
rs80130874	1:161054708-161054708	C	downstream_gene_variant	MODIFIER	APOA2	ENSG00000158874	Transcript	ENST00000464492.1	protein_coding	-	-	-	-	-	-	-	-	-	rs80130874	137398	-1	-	HGNC	601	-	-		-	-	-	-	-	-	-	-	-	0.0064
rs80130874	1:161054708-161054708	A	downstream_gene_variant	MODIFIER	APOA2	ENSG00000158874	Transcript	ENST00000491350.1	protein_coding	-	-	-	-	-	-	-	-	-	rs80130874	137401	-1	-	HGNC	601	-	-		-	-	-	-	-	-	-	-	-	0.0064
rs80130874	1:161054708-161054708	C	downstream_gene_variant	MODIFIER	APOA2	ENSG00000158874	Transcript	ENST00000491350.1	protein_coding	-	-	-	-	-	-	-	-	-	rs80130874	137401	-1	-	HGNC	601	-	-		-	-	-	-	-	-	-	-	-	0.0064
rs80130874	1:161054708-161054708	A	downstream_gene_variant	MODIFIER	APOA2	ENSG00000158874	Transcript	ENST00000463273.1	protein_coding	-	-	-	-	-	-	-	-	-	rs80130874	137505	-1	cds_end_NF	HGNC	601	-	-		-	-	-	-	-	-	-	-	-	0.0064
rs80130874	1:161054708-161054708	C	downstream_gene_variant	MODIFIER	APOA2	ENSG00000158874	Transcript	ENST00000463273.1	protein_coding	-	-	-	-	-	-	-	-	-	rs80130874	137505	-1	cds_end_NF	HGNC	601	-	-		-	-	-	-	-	-	-	-	-	0.0064
rs80130874	1:161054708-161054708	A	downstream_gene_variant	MODIFIER	APOA2	ENSG00000158874	Transcript	ENST00000469730.2	protein_coding	-	-	-	-	-	-	-	-	-	rs80130874	137590	-1	cds_end_NF	HGNC	601	-	-		-	-	-	-	-	-	-	-	-	0.0064
rs80130874	1:161054708-161054708	C	downstream_gene_variant	MODIFIER	APOA2	ENSG00000158874	Transcript	ENST00000469730.2	protein_coding	-	-	-	-	-	-	-	-	-	rs80130874	137590	-1	cds_end_NF	HGNC	601	-	-		-	-	-	-	-	-	-	-	-	0.0064
rs80130874	1:161054708-161054708	A	upstream_gene_variant	MODIFIER	TOMM40L	ENSG00000158882	Transcript	ENST00000367988.3	protein_coding	-	-	-	-	-	-	-	-	-	rs80130874	141085	1	-	HGNC	25756	-	-		-	-	-	-	-	-	-	-	-	0.0064
rs80130874	1:161054708-161054708	C	upstream_gene_variant	MODIFIER	TOMM40L	ENSG00000158882	Transcript	ENST00000367988.3	protein_coding	-	-	-	-	-	-	-	-	-	rs80130874	141085	1	-	HGNC	25756	-	-		-	-	-	-	-	-	-	-	-	0.0064
rs80130874	1:161054708-161054708	A	upstream_gene_variant	MODIFIER	TOMM40L	ENSG00000158882	Transcript	ENST00000474486.1	processed_transcript	-	-	-	-	-	-	-	-	-	rs80130874	141142	1	-	HGNC	25756	-	-		-	-	-	-	-	-	-	-	-	0.0064
rs80130874	1:161054708-161054708	C	upstream_gene_variant	MODIFIER	TOMM40L	ENSG00000158882	Transcript	ENST00000474486.1	processed_transcript	-	-	-	-	-	-	-	-	-	rs80130874	141142	1	-	HGNC	25756	-	-		-	-	-	-	-	-	-	-	-	0.0064
rs80130874	1:161054708-161054708	A	upstream_gene_variant	MODIFIER	TOMM40L	ENSG00000158882	Transcript	ENST00000545897.1	protein_coding	-	-	-	-	-	-	-	-	-	rs80130874	141142	1	-	HGNC	25756	-	-		-	-	-	-	-	-	-	-	-	0.0064
rs80130874	1:161054708-161054708	C	upstream_gene_variant	MODIFIER	TOMM40L	ENSG00000158882	Transcript	ENST00000545897.1	protein_coding	-	-	-	-	-	-	-	-	-	rs80130874	141142	1	-	HGNC	25756	-	-		-	-	-	-	-	-	-	-	-	0.0064
rs80130874	1:161054708-161054708	A	upstream_gene_variant	MODIFIER	TOMM40L	ENSG00000158882	Transcript	ENST00000470426.1	processed_transcript	-	-	-	-	-	-	-	-	-	rs80130874	141145	1	-	HGNC	25756	-	-		-	-	-	-	-	-	-	-	-	0.0064
rs80130874	1:161054708-161054708	C	upstream_gene_variant	MODIFIER	TOMM40L	ENSG00000158882	Transcript	ENST00000470426.1	processed_transcript	-	-	-	-	-	-	-	-	-	rs80130874	141145	1	-	HGNC	25756	-	-		-	-	-	-	-	-	-	-	-	0.0064
rs80130874	1:161054708-161054708	A	upstream_gene_variant	MODIFIER	TOMM40L	ENSG00000158882	Transcript	ENST00000465512.1	processed_transcript	-	-	-	-	-	-	-	-	-	rs80130874	141155	1	-	HGNC	25756	-	-		-	-	-	-	-	-	-	-	-	0.0064
rs80130874	1:161054708-161054708	C	upstream_gene_variant	MODIFIER	TOMM40L	ENSG00000158882	Transcript	ENST00000465512.1	processed_transcript	-	-	-	-	-	-	-	-	-	rs80130874	141155	1	-	HGNC	25756	-	-		-	-	-	-	-	-	-	-	-	0.0064
rs80130874	1:161054708-161054708	A	upstream_gene_variant	MODIFIER	TOMM40L	ENSG00000158882	Transcript	ENST00000492482.1	processed_transcript	-	-	-	-	-	-	-	-	-	rs80130874	141164	1	-	HGNC	25756	-	-		-	-	-	-	-	-	-	-	-	0.0064
rs80130874	1:161054708-161054708	C	upstream_gene_variant	MODIFIER	TOMM40L	ENSG00000158882	Transcript	ENST00000492482.1	processed_transcript	-	-	-	-	-	-	-	-	-	rs80130874	141164	1	-	HGNC	25756	-	-		-	-	-	-	-	-	-	-	-	0.0064
rs80130874	1:161054708-161054708	A	upstream_gene_variant	MODIFIER	TOMM40L	ENSG00000158882	Transcript	ENST00000367987.1	protein_coding	-	-	-	-	-	-	-	-	-	rs80130874	141386	1	-	HGNC	25756	-	-		-	-	-	-	-	-	-	-	-	0.0064
rs80130874	1:161054708-161054708	C	upstream_gene_variant	MODIFIER	TOMM40L	ENSG00000158882	Transcript	ENST00000367987.1	protein_coding	-	-	-	-	-	-	-	-	-	rs80130874	141386	1	-	HGNC	25756	-	-		-	-	-	-	-	-	-	-	-	0.0064
rs80130874	1:161054708-161054708	A	upstream_gene_variant	MODIFIER	MIR5187	ENSG00000263548	Transcript	ENST00000583479.1	miRNA	-	-	-	-	-	-	-	-	-	rs80130874	142268	1	-	HGNC	43523	-	-		-	-	-	-	-	-	-	-	-	0.0064
rs80130874	1:161054708-161054708	C	upstream_gene_variant	MODIFIER	MIR5187	ENSG00000263548	Transcript	ENST00000583479.1	miRNA	-	-	-	-	-	-	-	-	-	rs80130874	142268	1	-	HGNC	43523	-	-		-	-	-	-	-	-	-	-	-	0.0064
rs80130874	1:161054708-161054708	A	upstream_gene_variant	MODIFIER	TOMM40L	ENSG00000158882	Transcript	ENST00000468803.1	processed_transcript	-	-	-	-	-	-	-	-	-	rs80130874	142966	1	-	HGNC	25756	-	-		-	-	-	-	-	-	-	-	-	0.0064
rs80130874	1:161054708-161054708	C	upstream_gene_variant	MODIFIER	TOMM40L	ENSG00000158882	Transcript	ENST00000468803.1	processed_transcript	-	-	-	-	-	-	-	-	-	rs80130874	142966	1	-	HGNC	25756	-	-		-	-	-	-	-	-	-	-	-	0.0064
rs80130874	1:161054708-161054708	A	upstream_gene_variant	MODIFIER	TOMM40L	ENSG00000158882	Transcript	ENST00000475793.1	processed_transcript	-	-	-	-	-	-	-	-	-	rs80130874	143512	1	-	HGNC	25756	-	-		-	-	-	-	-	-	-	-	-	0.0064
rs80130874	1:161054708-161054708	C	upstream_gene_variant	MODIFIER	TOMM40L	ENSG00000158882	Transcript	ENST00000475793.1	processed_transcript	-	-	-	-	-	-	-	-	-	rs80130874	143512	1	-	HGNC	25756	-	-		-	-	-	-	-	-	-	-	-	0.0064
rs80130874	1:161054708-161054708	A	downstream_gene_variant	MODIFIER	NR1I3	ENSG00000143257	Transcript	ENST00000367980.2	protein_coding	-	-	-	-	-	-	-	-	-	rs80130874	144748	-1	-	HGNC	7969	-	-		-	-	-	-	-	-	-	-	-	0.0202
rs80130874	1:161054708-161054708	C	downstream_gene_variant	MODIFIER	NR1I3	ENSG00000143257	Transcript	ENST00000367980.2	protein_coding	-	-	-	-	-	-	-	-	-	rs80130874	144748	-1	-	HGNC	7969	-	-		-	-	-	-	-	-	-	-	-	0.0202
rs80130874	1:161054708-161054708	A	downstream_gene_variant	MODIFIER	NR1I3	ENSG00000143257	Transcript	ENST00000367983.4	protein_coding	-	-	-	-	-	-	-	-	-	rs80130874	144748	-1	-	HGNC	7969	-	-		-	-	-	-	-	-	-	-	-	0.0202
rs80130874	1:161054708-161054708	C	downstream_gene_variant	MODIFIER	NR1I3	ENSG00000143257	Transcript	ENST00000367983.4	protein_coding	-	-	-	-	-	-	-	-	-	rs80130874	144748	-1	-	HGNC	7969	-	-		-	-	-	-	-	-	-	-	-	0.0202
rs80130874	1:161054708-161054708	A	downstream_gene_variant	MODIFIER	NR1I3	ENSG00000143257	Transcript	ENST00000512372.1	protein_coding	-	-	-	-	-	-	-	-	-	rs80130874	144748	-1	-	HGNC	7969	-	-		-	-	-	-	-	-	-	-	-	0.0202
rs80130874	1:161054708-161054708	C	downstream_gene_variant	MODIFIER	NR1I3	ENSG00000143257	Transcript	ENST00000512372.1	protein_coding	-	-	-	-	-	-	-	-	-	rs80130874	144748	-1	-	HGNC	7969	-	-		-	-	-	-	-	-	-	-	-	0.0202
rs80130874	1:161054708-161054708	A	downstream_gene_variant	MODIFIER	NR1I3	ENSG00000143257	Transcript	ENST00000488651.1	processed_transcript	-	-	-	-	-	-	-	-	-	rs80130874	144752	-1	-	HGNC	7969	-	-		-	-	-	-	-	-	-	-	-	0.0202
rs80130874	1:161054708-161054708	C	downstream_gene_variant	MODIFIER	NR1I3	ENSG00000143257	Transcript	ENST00000488651.1	processed_transcript	-	-	-	-	-	-	-	-	-	rs80130874	144752	-1	-	HGNC	7969	-	-		-	-	-	-	-	-	-	-	-	0.0202
rs80130874	1:161054708-161054708	A	downstream_gene_variant	MODIFIER	NR1I3	ENSG00000143257	Transcript	ENST00000437437.2	protein_coding	-	-	-	-	-	-	-	-	-	rs80130874	144753	-1	-	HGNC	7969	-	-		-	-	-	-	-	-	-	-	-	0.0202
rs80130874	1:161054708-161054708	C	downstream_gene_variant	MODIFIER	NR1I3	ENSG00000143257	Transcript	ENST00000437437.2	protein_coding	-	-	-	-	-	-	-	-	-	rs80130874	144753	-1	-	HGNC	7969	-	-		-	-	-	-	-	-	-	-	-	0.0202
rs80130874	1:161054708-161054708	A	downstream_gene_variant	MODIFIER	NR1I3	ENSG00000143257	Transcript	ENST00000464422.1	processed_transcript	-	-	-	-	-	-	-	-	-	rs80130874	144753	-1	-	HGNC	7969	-	-		-	-	-	-	-	-	-	-	-	0.0202
rs80130874	1:161054708-161054708	C	downstream_gene_variant	MODIFIER	NR1I3	ENSG00000143257	Transcript	ENST00000464422.1	processed_transcript	-	-	-	-	-	-	-	-	-	rs80130874	144753	-1	-	HGNC	7969	-	-		-	-	-	-	-	-	-	-	-	0.0202
rs80130874	1:161054708-161054708	A	downstream_gene_variant	MODIFIER	NR1I3	ENSG00000143257	Transcript	ENST00000479324.1	processed_transcript	-	-	-	-	-	-	-	-	-	rs80130874	144762	-1	-	HGNC	7969	-	-		-	-	-	-	-	-	-	-	-	0.0202
rs80130874	1:161054708-161054708	C	downstream_gene_variant	MODIFIER	NR1I3	ENSG00000143257	Transcript	ENST00000479324.1	processed_transcript	-	-	-	-	-	-	-	-	-	rs80130874	144762	-1	-	HGNC	7969	-	-		-	-	-	-	-	-	-	-	-	0.0202
rs80130874	1:161054708-161054708	A	downstream_gene_variant	MODIFIER	NR1I3	ENSG00000143257	Transcript	ENST00000412844.2	protein_coding	-	-	-	-	-	-	-	-	-	rs80130874	144764	-1	-	HGNC	7969	-	-		-	-	-	-	-	-	-	-	-	0.0202
rs80130874	1:161054708-161054708	C	downstream_gene_variant	MODIFIER	NR1I3	ENSG00000143257	Transcript	ENST00000412844.2	protein_coding	-	-	-	-	-	-	-	-	-	rs80130874	144764	-1	-	HGNC	7969	-	-		-	-	-	-	-	-	-	-	-	0.0202
rs80130874	1:161054708-161054708	A	downstream_gene_variant	MODIFIER	NR1I3	ENSG00000143257	Transcript	ENST00000428574.2	protein_coding	-	-	-	-	-	-	-	-	-	rs80130874	144764	-1	-	HGNC	7969	-	-		-	-	-	-	-	-	-	-	-	0.0202
rs80130874	1:161054708-161054708	C	downstream_gene_variant	MODIFIER	NR1I3	ENSG00000143257	Transcript	ENST00000428574.2	protein_coding	-	-	-	-	-	-	-	-	-	rs80130874	144764	-1	-	HGNC	7969	-	-		-	-	-	-	-	-	-	-	-	0.0202
rs80130874	1:161054708-161054708	A	downstream_gene_variant	MODIFIER	NR1I3	ENSG00000143257	Transcript	ENST00000442691.2	protein_coding	-	-	-	-	-	-	-	-	-	rs80130874	144764	-1	-	HGNC	7969	-	-		-	-	-	-	-	-	-	-	-	0.0202
rs80130874	1:161054708-161054708	C	downstream_gene_variant	MODIFIER	NR1I3	ENSG00000143257	Transcript	ENST00000442691.2	protein_coding	-	-	-	-	-	-	-	-	-	rs80130874	144764	-1	-	HGNC	7969	-	-		-	-	-	-	-	-	-	-	-	0.0202
rs80130874	1:161054708-161054708	A	downstream_gene_variant	MODIFIER	NR1I3	ENSG00000143257	Transcript	ENST00000505005.1	protein_coding	-	-	-	-	-	-	-	-	-	rs80130874	144764	-1	-	HGNC	7969	-	-		-	-	-	-	-	-	-	-	-	0.0042
rs80130874	1:161054708-161054708	C	downstream_gene_variant	MODIFIER	NR1I3	ENSG00000143257	Transcript	ENST00000505005.1	protein_coding	-	-	-	-	-	-	-	-	-	rs80130874	144764	-1	-	HGNC	7969	-	-		-	-	-	-	-	-	-	-	-	0.0042
rs80130874	1:161054708-161054708	A	downstream_gene_variant	MODIFIER	NR1I3	ENSG00000143257	Transcript	ENST00000508740.1	protein_coding	-	-	-	-	-	-	-	-	-	rs80130874	144764	-1	-	HGNC	7969	-	-		-	-	-	-	-	-	-	-	-	0.0042
rs80130874	1:161054708-161054708	C	downstream_gene_variant	MODIFIER	NR1I3	ENSG00000143257	Transcript	ENST00000508740.1	protein_coding	-	-	-	-	-	-	-	-	-	rs80130874	144764	-1	-	HGNC	7969	-	-		-	-	-	-	-	-	-	-	-	0.0042
rs80130874	1:161054708-161054708	A	downstream_gene_variant	MODIFIER	NR1I3	ENSG00000143257	Transcript	ENST00000367982.4	protein_coding	-	-	-	-	-	-	-	-	-	rs80130874	144772	-1	-	HGNC	7969	-	-		-	-	-	-	-	-	-	-	-	0.0042
rs80130874	1:161054708-161054708	C	downstream_gene_variant	MODIFIER	NR1I3	ENSG00000143257	Transcript	ENST00000367982.4	protein_coding	-	-	-	-	-	-	-	-	-	rs80130874	144772	-1	-	HGNC	7969	-	-		-	-	-	-	-	-	-	-	-	0.0042
rs80130874	1:161054708-161054708	A	downstream_gene_variant	MODIFIER	NR1I3	ENSG00000143257	Transcript	ENST00000506018.1	nonsense_mediated_decay	-	-	-	-	-	-	-	-	-	rs80130874	144772	-1	-	HGNC	7969	-	-		-	-	-	-	-	-	-	-	-	0.0042
rs80130874	1:161054708-161054708	C	downstream_gene_variant	MODIFIER	NR1I3	ENSG00000143257	Transcript	ENST00000506018.1	nonsense_mediated_decay	-	-	-	-	-	-	-	-	-	rs80130874	144772	-1	-	HGNC	7969	-	-		-	-	-	-	-	-	-	-	-	0.0042
rs80130874	1:161054708-161054708	A	downstream_gene_variant	MODIFIER	NR1I3	ENSG00000143257	Transcript	ENST00000367981.3	protein_coding	-	-	-	-	-	-	-	-	-	rs80130874	144819	-1	-	HGNC	7969	-	-		-	-	-	-	-	-	-	-	-	0.0042
rs80130874	1:161054708-161054708	C	downstream_gene_variant	MODIFIER	NR1I3	ENSG00000143257	Transcript	ENST00000367981.3	protein_coding	-	-	-	-	-	-	-	-	-	rs80130874	144819	-1	-	HGNC	7969	-	-		-	-	-	-	-	-	-	-	-	0.0042
rs80130874	1:161054708-161054708	A	downstream_gene_variant	MODIFIER	NR1I3	ENSG00000143257	Transcript	ENST00000502848.1	nonsense_mediated_decay	-	-	-	-	-	-	-	-	-	rs80130874	144819	-1	-	HGNC	7969	-	-		-	-	-	-	-	-	-	-	-	0.0042
rs80130874	1:161054708-161054708	C	downstream_gene_variant	MODIFIER	NR1I3	ENSG00000143257	Transcript	ENST00000502848.1	nonsense_mediated_decay	-	-	-	-	-	-	-	-	-	rs80130874	144819	-1	-	HGNC	7969	-	-		-	-	-	-	-	-	-	-	-	0.0042
rs80130874	1:161054708-161054708	A	downstream_gene_variant	MODIFIER	NR1I3	ENSG00000143257	Transcript	ENST00000502985.1	protein_coding	-	-	-	-	-	-	-	-	-	rs80130874	144819	-1	-	HGNC	7969	-	-		-	-	-	-	-	-	-	-	-	0.0042
rs80130874	1:161054708-161054708	C	downstream_gene_variant	MODIFIER	NR1I3	ENSG00000143257	Transcript	ENST00000502985.1	protein_coding	-	-	-	-	-	-	-	-	-	rs80130874	144819	-1	-	HGNC	7969	-	-		-	-	-	-	-	-	-	-	-	0.0042
rs80130874	1:161054708-161054708	A	downstream_gene_variant	MODIFIER	NR1I3	ENSG00000143257	Transcript	ENST00000504010.1	protein_coding	-	-	-	-	-	-	-	-	-	rs80130874	144819	-1	-	HGNC	7969	-	-		-	-	-	-	-	-	-	-	-	0.0042
rs80130874	1:161054708-161054708	C	downstream_gene_variant	MODIFIER	NR1I3	ENSG00000143257	Transcript	ENST00000504010.1	protein_coding	-	-	-	-	-	-	-	-	-	rs80130874	144819	-1	-	HGNC	7969	-	-		-	-	-	-	-	-	-	-	-	0.0042
rs80130874	1:161054708-161054708	A	downstream_gene_variant	MODIFIER	NR1I3	ENSG00000143257	Transcript	ENST00000507215.1	nonsense_mediated_decay	-	-	-	-	-	-	-	-	-	rs80130874	144819	-1	-	HGNC	7969	-	-		-	-	-	-	-	-	-	-	-	0.0042
rs80130874	1:161054708-161054708	C	downstream_gene_variant	MODIFIER	NR1I3	ENSG00000143257	Transcript	ENST00000507215.1	nonsense_mediated_decay	-	-	-	-	-	-	-	-	-	rs80130874	144819	-1	-	HGNC	7969	-	-		-	-	-	-	-	-	-	-	-	0.0042
rs80130874	1:161054708-161054708	A	downstream_gene_variant	MODIFIER	NR1I3	ENSG00000143257	Transcript	ENST00000508387.1	protein_coding	-	-	-	-	-	-	-	-	-	rs80130874	144819	-1	-	HGNC	7969	-	-		-	-	-	-	-	-	-	-	-	0.0042
rs80130874	1:161054708-161054708	C	downstream_gene_variant	MODIFIER	NR1I3	ENSG00000143257	Transcript	ENST00000508387.1	protein_coding	-	-	-	-	-	-	-	-	-	rs80130874	144819	-1	-	HGNC	7969	-	-		-	-	-	-	-	-	-	-	-	0.0042
rs80130874	1:161054708-161054708	A	downstream_gene_variant	MODIFIER	NR1I3	ENSG00000143257	Transcript	ENST00000510951.1	nonsense_mediated_decay	-	-	-	-	-	-	-	-	-	rs80130874	144819	-1	-	HGNC	7969	-	-		-	-	-	-	-	-	-	-	-	0.0042
rs80130874	1:161054708-161054708	C	downstream_gene_variant	MODIFIER	NR1I3	ENSG00000143257	Transcript	ENST00000510951.1	nonsense_mediated_decay	-	-	-	-	-	-	-	-	-	rs80130874	144819	-1	-	HGNC	7969	-	-		-	-	-	-	-	-	-	-	-	0.0042
rs80130874	1:161054708-161054708	A	downstream_gene_variant	MODIFIER	NR1I3	ENSG00000143257	Transcript	ENST00000511676.1	protein_coding	-	-	-	-	-	-	-	-	-	rs80130874	144819	-1	-	HGNC	7969	-	-		-	-	-	-	-	-	-	-	-	0.0042
rs80130874	1:161054708-161054708	C	downstream_gene_variant	MODIFIER	NR1I3	ENSG00000143257	Transcript	ENST00000511676.1	protein_coding	-	-	-	-	-	-	-	-	-	rs80130874	144819	-1	-	HGNC	7969	-	-		-	-	-	-	-	-	-	-	-	0.0042
rs80130874	1:161054708-161054708	A	downstream_gene_variant	MODIFIER	NR1I3	ENSG00000143257	Transcript	ENST00000511748.1	protein_coding	-	-	-	-	-	-	-	-	-	rs80130874	144819	-1	-	HGNC	7969	-	-		-	-	-	-	-	-	-	-	-	0.0042
rs80130874	1:161054708-161054708	C	downstream_gene_variant	MODIFIER	NR1I3	ENSG00000143257	Transcript	ENST00000511748.1	protein_coding	-	-	-	-	-	-	-	-	-	rs80130874	144819	-1	-	HGNC	7969	-	-		-	-	-	-	-	-	-	-	-	0.0042
rs80130874	1:161054708-161054708	A	downstream_gene_variant	MODIFIER	NR1I3	ENSG00000143257	Transcript	ENST00000511944.1	protein_coding	-	-	-	-	-	-	-	-	-	rs80130874	144819	-1	-	HGNC	7969	-	-		-	-	-	-	-	-	-	-	-	0.0042
rs80130874	1:161054708-161054708	C	downstream_gene_variant	MODIFIER	NR1I3	ENSG00000143257	Transcript	ENST00000511944.1	protein_coding	-	-	-	-	-	-	-	-	-	rs80130874	144819	-1	-	HGNC	7969	-	-		-	-	-	-	-	-	-	-	-	0.0042
rs80130874	1:161054708-161054708	A	downstream_gene_variant	MODIFIER	NR1I3	ENSG00000143257	Transcript	ENST00000512340.1	nonsense_mediated_decay	-	-	-	-	-	-	-	-	-	rs80130874	144819	-1	-	HGNC	7969	-	-		-	-	-	-	-	-	-	-	-	0.0042
rs80130874	1:161054708-161054708	C	downstream_gene_variant	MODIFIER	NR1I3	ENSG00000143257	Transcript	ENST00000512340.1	nonsense_mediated_decay	-	-	-	-	-	-	-	-	-	rs80130874	144819	-1	-	HGNC	7969	-	-		-	-	-	-	-	-	-	-	-	0.0042
rs80130874	1:161054708-161054708	A	downstream_gene_variant	MODIFIER	NR1I3	ENSG00000143257	Transcript	ENST00000515621.1	protein_coding	-	-	-	-	-	-	-	-	-	rs80130874	144819	-1	-	HGNC	7969	-	-		-	-	-	-	-	-	-	-	-	0.0042
rs80130874	1:161054708-161054708	C	downstream_gene_variant	MODIFIER	NR1I3	ENSG00000143257	Transcript	ENST00000515621.1	protein_coding	-	-	-	-	-	-	-	-	-	rs80130874	144819	-1	-	HGNC	7969	-	-		-	-	-	-	-	-	-	-	-	0.0042
rs80130874	1:161054708-161054708	A	downstream_gene_variant	MODIFIER	NR1I3	ENSG00000143257	Transcript	ENST00000367984.4	protein_coding	-	-	-	-	-	-	-	-	-	rs80130874	144854	-1	-	HGNC	7969	-	-		-	-	-	-	-	-	-	-	-	0.0042
rs80130874	1:161054708-161054708	C	downstream_gene_variant	MODIFIER	NR1I3	ENSG00000143257	Transcript	ENST00000367984.4	protein_coding	-	-	-	-	-	-	-	-	-	rs80130874	144854	-1	-	HGNC	7969	-	-		-	-	-	-	-	-	-	-	-	0.0042
rs80130874	1:161054708-161054708	A	downstream_gene_variant	MODIFIER	NR1I3	ENSG00000143257	Transcript	ENST00000367985.3	protein_coding	-	-	-	-	-	-	-	-	-	rs80130874	144854	-1	-	HGNC	7969	-	-		-	-	-	-	-	-	-	-	-	0.0042
rs80130874	1:161054708-161054708	C	downstream_gene_variant	MODIFIER	NR1I3	ENSG00000143257	Transcript	ENST00000367985.3	protein_coding	-	-	-	-	-	-	-	-	-	rs80130874	144854	-1	-	HGNC	7969	-	-		-	-	-	-	-	-	-	-	-	0.0042
rs80130874	1:161054708-161054708	A	downstream_gene_variant	MODIFIER	NR1I3	ENSG00000143257	Transcript	ENST00000367979.2	protein_coding	-	-	-	-	-	-	-	-	-	rs80130874	144879	-1	-	HGNC	7969	-	-		-	-	-	-	-	-	-	-	-	0.0042
rs80130874	1:161054708-161054708	C	downstream_gene_variant	MODIFIER	NR1I3	ENSG00000143257	Transcript	ENST00000367979.2	protein_coding	-	-	-	-	-	-	-	-	-	rs80130874	144879	-1	-	HGNC	7969	-	-		-	-	-	-	-	-	-	-	-	0.0042
rs80130874	1:161054708-161054708	A	downstream_gene_variant	MODIFIER	NR1I3	ENSG00000143257	Transcript	ENST00000506209.1	protein_coding	-	-	-	-	-	-	-	-	-	rs80130874	145427	-1	-	HGNC	7969	-	-		-	-	-	-	-	-	-	-	-	0.0042
rs80130874	1:161054708-161054708	C	downstream_gene_variant	MODIFIER	NR1I3	ENSG00000143257	Transcript	ENST00000506209.1	protein_coding	-	-	-	-	-	-	-	-	-	rs80130874	145427	-1	-	HGNC	7969	-	-		-	-	-	-	-	-	-	-	-	0.0042
rs80130874	1:161054708-161054708	A	downstream_gene_variant	MODIFIER	NR1I3	ENSG00000143257	Transcript	ENST00000505944.1	retained_intron	-	-	-	-	-	-	-	-	-	rs80130874	146013	-1	-	HGNC	7969	-	-		-	-	-	-	-	-	-	-	-	0.0042
rs80130874	1:161054708-161054708	C	downstream_gene_variant	MODIFIER	NR1I3	ENSG00000143257	Transcript	ENST00000505944.1	retained_intron	-	-	-	-	-	-	-	-	-	rs80130874	146013	-1	-	HGNC	7969	-	-		-	-	-	-	-	-	-	-	-	0.0042
rs80130874	1:161054708-161054708	A	downstream_gene_variant	MODIFIER	NR1I3	ENSG00000143257	Transcript	ENST00000515452.1	protein_coding	-	-	-	-	-	-	-	-	-	rs80130874	146249	-1	-	HGNC	7969	-	-		-	-	-	-	-	-	-	-	-	0.0042
rs80130874	1:161054708-161054708	C	downstream_gene_variant	MODIFIER	NR1I3	ENSG00000143257	Transcript	ENST00000515452.1	protein_coding	-	-	-	-	-	-	-	-	-	rs80130874	146249	-1	-	HGNC	7969	-	-		-	-	-	-	-	-	-	-	-	0.0042
rs80130874	1:161054708-161054708	A	downstream_gene_variant	MODIFIER	NR1I3	ENSG00000143257	Transcript	ENST00000503547.1	processed_transcript	-	-	-	-	-	-	-	-	-	rs80130874	146343	-1	-	HGNC	7969	-	-		-	-	-	-	-	-	-	-	-	0.0042
rs80130874	1:161054708-161054708	C	downstream_gene_variant	MODIFIER	NR1I3	ENSG00000143257	Transcript	ENST00000503547.1	processed_transcript	-	-	-	-	-	-	-	-	-	rs80130874	146343	-1	-	HGNC	7969	-	-		-	-	-	-	-	-	-	-	-	0.0042
rs80130874	1:161054708-161054708	A	downstream_gene_variant	MODIFIER	RP11-312J18.7	ENSG00000233691	Transcript	ENST00000450131.2	processed_pseudogene	-	-	-	-	-	-	-	-	-	rs80130874	148792	1	-	Clone_based_vega_gene	-	-	-		-	-	-	-	-	-	-	-	-	0.0042
rs80130874	1:161054708-161054708	C	downstream_gene_variant	MODIFIER	RP11-312J18.7	ENSG00000233691	Transcript	ENST00000450131.2	processed_pseudogene	-	-	-	-	-	-	-	-	-	rs80130874	148792	1	-	Clone_based_vega_gene	-	-	-		-	-	-	-	-	-	-	-	-	0.0042
rs80130874	1:161054708-161054708	A	downstream_gene_variant	MODIFIER	NR1I3	ENSG00000143257	Transcript	ENST00000491193.1	retained_intron	-	-	-	-	-	-	-	-	-	rs80130874	150339	-1	-	HGNC	7969	-	-		-	-	-	-	-	-	-	-	-	0.0042
rs80130874	1:161054708-161054708	C	downstream_gene_variant	MODIFIER	NR1I3	ENSG00000143257	Transcript	ENST00000491193.1	retained_intron	-	-	-	-	-	-	-	-	-	rs80130874	150339	-1	-	HGNC	7969	-	-		-	-	-	-	-	-	-	-	-	0.0042
rs80130874	1:161054708-161054708	A	upstream_gene_variant	MODIFIER	RP11-312J18.6	ENSG00000232188	Transcript	ENST00000427339.1	lincRNA	-	-	-	-	-	-	-	-	-	rs80130874	150538	-1	-	Clone_based_vega_gene	-	-	-		-	-	-	-	-	-	-	-	-	0.0042
rs80130874	1:161054708-161054708	C	upstream_gene_variant	MODIFIER	RP11-312J18.6	ENSG00000232188	Transcript	ENST00000427339.1	lincRNA	-	-	-	-	-	-	-	-	-	rs80130874	150538	-1	-	Clone_based_vega_gene	-	-	-		-	-	-	-	-	-	-	-	-	0.0042
rs80130874	1:161054708-161054708	A	upstream_gene_variant	MODIFIER	PCP4L1	ENSG00000248485	Transcript	ENST00000504449.1	protein_coding	-	-	-	-	-	-	-	-	-	rs80130874	173809	1	-	HGNC	20448	-	-		-	-	-	-	-	-	-	-	-	0.0042
rs80130874	1:161054708-161054708	C	upstream_gene_variant	MODIFIER	PCP4L1	ENSG00000248485	Transcript	ENST00000504449.1	protein_coding	-	-	-	-	-	-	-	-	-	rs80130874	173809	1	-	HGNC	20448	-	-		-	-	-	-	-	-	-	-	-	0.007
rs80130874	1:161054708-161054708	A	downstream_gene_variant	MODIFIER	RP11-312J18.5	ENSG00000213080	Transcript	ENST00000425270.1	processed_pseudogene	-	-	-	-	-	-	-	-	-	rs80130874	188842	1	-	Clone_based_vega_gene	-	-	-		-	-	-	-	-	-	-	-	-	0.007
rs80130874	1:161054708-161054708	C	downstream_gene_variant	MODIFIER	RP11-312J18.5	ENSG00000213080	Transcript	ENST00000425270.1	processed_pseudogene	-	-	-	-	-	-	-	-	-	rs80130874	188842	1	-	Clone_based_vega_gene	-	-	-		-	-	-	-	-	-	-	-	-	0.007
rs80130874	1:161054708-161054708	A	upstream_gene_variant	MODIFIER	ITLN1	ENSG00000179914	Transcript	ENST00000326245.3	protein_coding	-	-	-	-	-	-	-	-	-	rs80130874	199748	-1	-	HGNC	18259	-	-		-	-	-	-	-	-	-	-	-	0.007
rs80130874	1:161054708-161054708	C	upstream_gene_variant	MODIFIER	ITLN1	ENSG00000179914	Transcript	ENST00000326245.3	protein_coding	-	-	-	-	-	-	-	-	-	rs80130874	199748	-1	-	HGNC	18259	-	-		-	-	-	-	-	-	-	-	-	0.007
rs80130874	1:161054708-161054708	A	upstream_gene_variant	MODIFIER	ITLN1	ENSG00000179914	Transcript	ENST00000464077.1	processed_transcript	-	-	-	-	-	-	-	-	-	rs80130874	202623	-1	-	HGNC	18259	-	-		-	-	-	-	-	-	-	-	-	0.007
rs80130874	1:161054708-161054708	C	upstream_gene_variant	MODIFIER	ITLN1	ENSG00000179914	Transcript	ENST00000464077.1	processed_transcript	-	-	-	-	-	-	-	-	-	rs80130874	202623	-1	-	HGNC	18259	-	-		-	-	-	-	-	-	-	-	-	0.007
rs80130874	1:161054708-161054708	A	upstream_gene_variant	MODIFIER	ITLN1	ENSG00000179914	Transcript	ENST00000487531.1	processed_transcript	-	-	-	-	-	-	-	-	-	rs80130874	203397	-1	-	HGNC	18259	-	-		-	-	-	-	-	-	-	-	-	0.007
rs80130874	1:161054708-161054708	C	upstream_gene_variant	MODIFIER	ITLN1	ENSG00000179914	Transcript	ENST00000487531.1	processed_transcript	-	-	-	-	-	-	-	-	-	rs80130874	203397	-1	-	HGNC	18259	-	-		-	-	-	-	-	-	-	-	-	0.007
rs80130874	1:161054708-161054708	A	downstream_gene_variant	MODIFIER	MPZ	ENSG00000158887	Transcript	ENST00000463290.1	nonsense_mediated_decay	-	-	-	-	-	-	-	-	-	rs80130874	219817	-1	-	HGNC	7225	-	-		-	-	-	-	-	-	-	-	-	0.007
rs80130874	1:161054708-161054708	C	downstream_gene_variant	MODIFIER	MPZ	ENSG00000158887	Transcript	ENST00000463290.1	nonsense_mediated_decay	-	-	-	-	-	-	-	-	-	rs80130874	219817	-1	-	HGNC	7225	-	-		-	-	-	-	-	-	-	-	-	0.007
rs80130874	1:161054708-161054708	A	downstream_gene_variant	MODIFIER	MPZ	ENSG00000158887	Transcript	ENST00000533357.1	protein_coding	-	-	-	-	-	-	-	-	-	rs80130874	219817	-1	-	HGNC	7225	-	-		-	-	-	-	-	-	-	-	-	0.007
rs80130874	1:161054708-161054708	C	downstream_gene_variant	MODIFIER	MPZ	ENSG00000158887	Transcript	ENST00000533357.1	protein_coding	-	-	-	-	-	-	-	-	-	rs80130874	219817	-1	-	HGNC	7225	-	-		-	-	-	-	-	-	-	-	-	0.007
rs80130874	1:161054708-161054708	A	downstream_gene_variant	MODIFIER	MPZ	ENSG00000158887	Transcript	ENST00000360451.6	protein_coding	-	-	-	-	-	-	-	-	-	rs80130874	219821	-1	-	HGNC	7225	-	-		-	-	-	-	-	-	-	-	-	0.007
rs80130874	1:161054708-161054708	C	downstream_gene_variant	MODIFIER	MPZ	ENSG00000158887	Transcript	ENST00000360451.6	protein_coding	-	-	-	-	-	-	-	-	-	rs80130874	219821	-1	-	HGNC	7225	-	-		-	-	-	-	-	-	-	-	-	0.007
rs80130874	1:161054708-161054708	A	downstream_gene_variant	MODIFIER	MPZ	ENSG00000158887	Transcript	ENST00000491222.2	protein_coding	-	-	-	-	-	-	-	-	-	rs80130874	219861	-1	-	HGNC	7225	-	-		-	-	-	-	-	-	-	-	-	0.007
rs80130874	1:161054708-161054708	C	downstream_gene_variant	MODIFIER	MPZ	ENSG00000158887	Transcript	ENST00000491222.2	protein_coding	-	-	-	-	-	-	-	-	-	rs80130874	219861	-1	-	HGNC	7225	-	-		-	-	-	-	-	-	-	-	-	0.007
rs80130874	1:161054708-161054708	A	downstream_gene_variant	MODIFIER	MPZ	ENSG00000158887	Transcript	ENST00000526189.1	processed_transcript	-	-	-	-	-	-	-	-	-	rs80130874	220411	-1	-	HGNC	7225	-	-		-	-	-	-	-	-	-	-	-	0.007
rs80130874	1:161054708-161054708	C	downstream_gene_variant	MODIFIER	MPZ	ENSG00000158887	Transcript	ENST00000526189.1	processed_transcript	-	-	-	-	-	-	-	-	-	rs80130874	220411	-1	-	HGNC	7225	-	-		-	-	-	-	-	-	-	-	-	0.007
rs80130874	1:161054708-161054708	A	downstream_gene_variant	MODIFIER	MPZ	ENSG00000158887	Transcript	ENST00000476410.1	retained_intron	-	-	-	-	-	-	-	-	-	rs80130874	220417	-1	-	HGNC	7225	-	-		-	-	-	-	-	-	-	-	-	0.007
rs80130874	1:161054708-161054708	C	downstream_gene_variant	MODIFIER	MPZ	ENSG00000158887	Transcript	ENST00000476410.1	retained_intron	-	-	-	-	-	-	-	-	-	rs80130874	220417	-1	-	HGNC	7225	-	-		-	-	-	-	-	-	-	-	-	0.007
rs80130874	1:161054708-161054708	A	downstream_gene_variant	MODIFIER	MPZ	ENSG00000158887	Transcript	ENST00000488271.1	retained_intron	-	-	-	-	-	-	-	-	-	rs80130874	220777	-1	-	HGNC	7225	-	-		-	-	-	-	-	-	-	-	-	0.007
rs80130874	1:161054708-161054708	C	downstream_gene_variant	MODIFIER	MPZ	ENSG00000158887	Transcript	ENST00000488271.1	retained_intron	-	-	-	-	-	-	-	-	-	rs80130874	220777	-1	-	HGNC	7225	-	-		-	-	-	-	-	-	-	-	-	0.007
rs80130874	1:161054708-161054708	A	downstream_gene_variant	MODIFIER	MPZ	ENSG00000158887	Transcript	ENST00000336559.4	protein_coding	-	-	-	-	-	-	-	-	-	rs80130874	220951	-1	-	HGNC	7225	-	-		-	-	-	-	-	-	-	-	-	0.007
rs80130874	1:161054708-161054708	C	downstream_gene_variant	MODIFIER	MPZ	ENSG00000158887	Transcript	ENST00000336559.4	protein_coding	-	-	-	-	-	-	-	-	-	rs80130874	220951	-1	-	HGNC	7225	-	-		-	-	-	-	-	-	-	-	-	0.007
rs80130874	1:161054708-161054708	A	upstream_gene_variant	MODIFIER	CD244	ENSG00000122223	Transcript	ENST00000368032.2	protein_coding	-	-	-	-	-	-	-	-	-	rs80130874	222016	-1	-	HGNC	18171	-	-		-	-	-	-	-	-	-	-	-	0.007
rs80130874	1:161054708-161054708	C	upstream_gene_variant	MODIFIER	CD244	ENSG00000122223	Transcript	ENST00000368032.2	protein_coding	-	-	-	-	-	-	-	-	-	rs80130874	222016	-1	-	HGNC	18171	-	-		-	-	-	-	-	-	-	-	-	0.007
rs80130874	1:161054708-161054708	A	upstream_gene_variant	MODIFIER	CD244	ENSG00000122223	Transcript	ENST00000368034.4	protein_coding	-	-	-	-	-	-	-	-	-	rs80130874	222063	-1	-	HGNC	18171	-	-		-	-	-	-	-	-	-	-	-	0.007
rs80130874	1:161054708-161054708	C	upstream_gene_variant	MODIFIER	CD244	ENSG00000122223	Transcript	ENST00000368034.4	protein_coding	-	-	-	-	-	-	-	-	-	rs80130874	222063	-1	-	HGNC	18171	-	-		-	-	-	-	-	-	-	-	-	0.007
rs80130874	1:161054708-161054708	A	upstream_gene_variant	MODIFIER	CD244	ENSG00000122223	Transcript	ENST00000368033.3	protein_coding	-	-	-	-	-	-	-	-	-	rs80130874	222158	-1	-	HGNC	18171	-	-		-	-	-	-	-	-	-	-	-	0.007
rs80130874	1:161054708-161054708	C	upstream_gene_variant	MODIFIER	CD244	ENSG00000122223	Transcript	ENST00000368033.3	protein_coding	-	-	-	-	-	-	-	-	-	rs80130874	222158	-1	-	HGNC	18171	-	-		-	-	-	-	-	-	-	-	-	0.007
rs80130874	1:161054708-161054708	A	upstream_gene_variant	MODIFIER	CD244	ENSG00000122223	Transcript	ENST00000322302.7	protein_coding	-	-	-	-	-	-	-	-	-	rs80130874	222218	-1	-	HGNC	18171	-	-		-	-	-	-	-	-	-	-	-	0.007
rs80130874	1:161054708-161054708	C	upstream_gene_variant	MODIFIER	CD244	ENSG00000122223	Transcript	ENST00000322302.7	protein_coding	-	-	-	-	-	-	-	-	-	rs80130874	222218	-1	-	HGNC	18171	-	-		-	-	-	-	-	-	-	-	-	0.007
rs80130874	1:161054708-161054708	A	upstream_gene_variant	MODIFIER	CD244	ENSG00000122223	Transcript	ENST00000492063.1	nonsense_mediated_decay	-	-	-	-	-	-	-	-	-	rs80130874	222218	-1	-	HGNC	18171	-	-		-	-	-	-	-	-	-	-	-	0.007
rs80130874	1:161054708-161054708	C	upstream_gene_variant	MODIFIER	CD244	ENSG00000122223	Transcript	ENST00000492063.1	nonsense_mediated_decay	-	-	-	-	-	-	-	-	-	rs80130874	222218	-1	-	HGNC	18171	-	-		-	-	-	-	-	-	-	-	-	0.007
rs80130874	1:161054708-161054708	A	upstream_gene_variant	MODIFIER	SDHC	ENSG00000143252	Transcript	ENST00000367975.2	protein_coding	-	-	-	-	-	-	-	-	-	rs80130874	229339	1	-	HGNC	10682	-	-		-	-	-	-	-	-	-	-	-	0.007
rs80130874	1:161054708-161054708	C	upstream_gene_variant	MODIFIER	SDHC	ENSG00000143252	Transcript	ENST00000367975.2	protein_coding	-	-	-	-	-	-	-	-	-	rs80130874	229339	1	-	HGNC	10682	-	-		-	-	-	-	-	-	-	-	-	0.007
rs80130874	1:161054708-161054708	A	upstream_gene_variant	MODIFIER	SDHC	ENSG00000143252	Transcript	ENST00000342751.4	protein_coding	-	-	-	-	-	-	-	-	-	rs80130874	229463	1	-	HGNC	10682	-	-		-	-	-	-	-	-	-	-	-	0.007
rs80130874	1:161054708-161054708	C	upstream_gene_variant	MODIFIER	SDHC	ENSG00000143252	Transcript	ENST00000342751.4	protein_coding	-	-	-	-	-	-	-	-	-	rs80130874	229463	1	-	HGNC	10682	-	-		-	-	-	-	-	-	-	-	-	0.007
rs80130874	1:161054708-161054708	A	upstream_gene_variant	MODIFIER	SDHC	ENSG00000143252	Transcript	ENST00000515731.1	processed_transcript	-	-	-	-	-	-	-	-	-	rs80130874	229463	1	-	HGNC	10682	-	-		-	-	-	-	-	-	-	-	-	0.007
rs80130874	1:161054708-161054708	C	upstream_gene_variant	MODIFIER	SDHC	ENSG00000143252	Transcript	ENST00000515731.1	processed_transcript	-	-	-	-	-	-	-	-	-	rs80130874	229463	1	-	HGNC	10682	-	-		-	-	-	-	-	-	-	-	-	0.007
rs80130874	1:161054708-161054708	A	upstream_gene_variant	MODIFIER	SDHC	ENSG00000143252	Transcript	ENST00000432287.2	protein_coding	-	-	-	-	-	-	-	-	-	rs80130874	229464	1	-	HGNC	10682	-	-		-	-	-	-	-	-	-	-	-	0.007
rs80130874	1:161054708-161054708	C	upstream_gene_variant	MODIFIER	SDHC	ENSG00000143252	Transcript	ENST00000432287.2	protein_coding	-	-	-	-	-	-	-	-	-	rs80130874	229464	1	-	HGNC	10682	-	-		-	-	-	-	-	-	-	-	-	0.007
rs80130874	1:161054708-161054708	A	upstream_gene_variant	MODIFIER	SDHC	ENSG00000143252	Transcript	ENST00000392169.2	protein_coding	-	-	-	-	-	-	-	-	-	rs80130874	229470	1	-	HGNC	10682	-	-		-	-	-	-	-	-	-	-	-	0.007
rs80130874	1:161054708-161054708	C	upstream_gene_variant	MODIFIER	SDHC	ENSG00000143252	Transcript	ENST00000392169.2	protein_coding	-	-	-	-	-	-	-	-	-	rs80130874	229470	1	-	HGNC	10682	-	-		-	-	-	-	-	-	-	-	-	0.007
rs80130874	1:161054708-161054708	A	upstream_gene_variant	MODIFIER	SDHC	ENSG00000143252	Transcript	ENST00000513009.1	protein_coding	-	-	-	-	-	-	-	-	-	rs80130874	229470	1	-	HGNC	10682	-	-		-	-	-	-	-	-	-	-	-	0.007
rs80130874	1:161054708-161054708	C	upstream_gene_variant	MODIFIER	SDHC	ENSG00000143252	Transcript	ENST00000513009.1	protein_coding	-	-	-	-	-	-	-	-	-	rs80130874	229470	1	-	HGNC	10682	-	-		-	-	-	-	-	-	-	-	-	0.007
rs80130874	1:161054708-161054708	A	upstream_gene_variant	MODIFIER	SDHC	ENSG00000143252	Transcript	ENST00000504963.1	nonsense_mediated_decay	-	-	-	-	-	-	-	-	-	rs80130874	229473	1	-	HGNC	10682	-	-		-	-	-	-	-	-	-	-	-	0.007
rs80130874	1:161054708-161054708	C	upstream_gene_variant	MODIFIER	SDHC	ENSG00000143252	Transcript	ENST00000504963.1	nonsense_mediated_decay	-	-	-	-	-	-	-	-	-	rs80130874	229473	1	-	HGNC	10682	-	-		-	-	-	-	-	-	-	-	-	0.007
rs80130874	1:161054708-161054708	A	downstream_gene_variant	MODIFIER	RP11-312J18.3	ENSG00000226003	Transcript	ENST00000447284.2	processed_pseudogene	-	-	-	-	-	-	-	-	-	rs80130874	236416	1	-	Clone_based_vega_gene	-	-	-		-	-	-	-	-	-	-	-	-	0.007
rs80130874	1:161054708-161054708	C	downstream_gene_variant	MODIFIER	RP11-312J18.3	ENSG00000226003	Transcript	ENST00000447284.2	processed_pseudogene	-	-	-	-	-	-	-	-	-	rs80130874	236416	1	-	Clone_based_vega_gene	-	-	-		-	-	-	-	-	-	-	-	-	0.007
rs80130874	1:161054708-161054708	A	upstream_gene_variant	MODIFIER	SDHC	ENSG00000143252	Transcript	ENST00000470743.3	processed_transcript	-	-	-	-	-	-	-	-	-	rs80130874	238696	1	-	HGNC	10682	-	-		-	-	-	-	-	-	-	-	-	0.007
rs80130874	1:161054708-161054708	C	upstream_gene_variant	MODIFIER	SDHC	ENSG00000143252	Transcript	ENST00000470743.3	processed_transcript	-	-	-	-	-	-	-	-	-	rs80130874	238696	1	-	HGNC	10682	-	-		-	-	-	-	-	-	-	-	-	0.007
rs80130874	1:161054708-161054708	A	upstream_gene_variant	MODIFIER	SDHC	ENSG00000143252	Transcript	ENST00000513700.2	processed_transcript	-	-	-	-	-	-	-	-	-	rs80130874	243484	1	-	HGNC	10682	-	-		-	-	-	-	-	-	-	-	-	0.007
rs80130874	1:161054708-161054708	C	upstream_gene_variant	MODIFIER	SDHC	ENSG00000143252	Transcript	ENST00000513700.2	processed_transcript	-	-	-	-	-	-	-	-	-	rs80130874	243484	1	-	HGNC	10682	-	-		-	-	-	-	-	-	-	-	-	0.007
rs80130874	1:161054708-161054708	A	upstream_gene_variant	MODIFIER	CD244	ENSG00000122223	Transcript	ENST00000481677.1	processed_transcript	-	-	-	-	-	-	-	-	-	rs80130874	245753	-1	-	HGNC	18171	-	-		-	-	-	-	-	-	-	-	-	0.007
rs80130874	1:161054708-161054708	C	upstream_gene_variant	MODIFIER	CD244	ENSG00000122223	Transcript	ENST00000481677.1	processed_transcript	-	-	-	-	-	-	-	-	-	rs80130874	245753	-1	-	HGNC	18171	-	-		-	-	-	-	-	-	-	-	-	0.007
rs80130874	1:161054708-161054708	A	intron_variant	MODIFIER	PVRL4	ENSG00000143217	Transcript	ENST00000368012.3	protein_coding	-	1/8	-	-	-	-	-	-	-	rs80130874	-	-1	-	HGNC	19688	-	-		-	-	-	-	-	-	-	-	-	0.007
rs80130874	1:161054708-161054708	C	intron_variant	MODIFIER	PVRL4	ENSG00000143217	Transcript	ENST00000368012.3	protein_coding	-	1/8	-	-	-	-	-	-	-	rs80130874	-	-1	-	HGNC	19688	-	-		-	-	-	-	-	-	-	-	-	0.007
rs80130874	1:161054708-161054708	A	intron_variant,non_coding_transcript_variant	MODIFIER	RP11-544M22.8	ENSG00000228917	Transcript	ENST00000447167.1	antisense	-	1/2	-	-	-	-	-	-	-	rs80130874	-	1	-	Clone_based_vega_gene	-	-	-		-	-	-	-	-	-	-	-	-	0.007
rs80130874	1:161054708-161054708	C	intron_variant,non_coding_transcript_variant	MODIFIER	RP11-544M22.8	ENSG00000228917	Transcript	ENST00000447167.1	antisense	-	1/2	-	-	-	-	-	-	-	rs80130874	-	1	-	Clone_based_vega_gene	-	-	-		-	-	-	-	-	-	-	-	-	0.007
rs12031290	1:167533560-167533560	T	upstream_gene_variant	MODIFIER	CREG1	ENSG00000143162	Transcript	ENST00000370509.4	protein_coding	-	-	-	-	-	-	-	-	-	rs12031290	10556	-1	-	HGNC	2351	-	-		-	-	-	-	-	-	-	-	-	0.007
rs12031290	1:167533560-167533560	T	upstream_gene_variant	MODIFIER	CREG1	ENSG00000143162	Transcript	ENST00000466652.1	processed_transcript	-	-	-	-	-	-	-	-	-	rs12031290	18143	-1	-	HGNC	2351	-	-		-	-	-	-	-	-	-	-	-	0.007
rs12031290	1:167533560-167533560	T	upstream_gene_variant	MODIFIER	RP3-455J7.3	ENSG00000231029	Transcript	ENST00000422817.2	processed_pseudogene	-	-	-	-	-	-	-	-	-	rs12031290	27069	1	-	Clone_based_vega_gene	-	-	-		-	-	-	-	-	-	-	-	-	0.007
rs12031290	1:167533560-167533560	T	downstream_gene_variant	MODIFIER	AKR1D1P1	ENSG00000227776	Transcript	ENST00000457236.1	processed_pseudogene	-	-	-	-	-	-	-	-	-	rs12031290	43737	1	-	HGNC	11288	-	-		-	-	-	-	-	-	-	-	-	0.007
rs12031290	1:167533560-167533560	T	upstream_gene_variant	MODIFIER	CD247	ENSG00000198821	Transcript	ENST00000392122.3	protein_coding	-	-	-	-	-	-	-	-	-	rs12031290	45713	-1	-	HGNC	1677	-	-		-	-	-	-	-	-	-	-	-	0.007
rs12031290	1:167533560-167533560	T	upstream_gene_variant	MODIFIER	CD247	ENSG00000198821	Transcript	ENST00000479979.1	processed_transcript	-	-	-	-	-	-	-	-	-	rs12031290	45713	-1	-	HGNC	1677	-	-		-	-	-	-	-	-	-	-	-	0.0128
rs12031290	1:167533560-167533560	T	upstream_gene_variant	MODIFIER	CD247	ENSG00000198821	Transcript	ENST00000362089.5	protein_coding	-	-	-	-	-	-	-	-	-	rs12031290	45785	-1	-	HGNC	1677	-	-		-	-	-	-	-	-	-	-	-	0.0128
rs12031290	1:167533560-167533560	T	upstream_gene_variant	MODIFIER	CD247	ENSG00000198821	Transcript	ENST00000483825.1	processed_transcript	-	-	-	-	-	-	-	-	-	rs12031290	45794	-1	-	HGNC	1677	-	-		-	-	-	-	-	-	-	-	-	0.0128
rs12031290	1:167533560-167533560	T	downstream_gene_variant	MODIFIER	RP3-455J7.4	ENSG00000241666	Transcript	ENST00000451992.2	antisense	-	-	-	-	-	-	-	-	-	rs12031290	63062	-1	-	Clone_based_vega_gene	-	-	-		-	-	-	-	-	-	-	-	-	0.0128
rs12031290	1:167533560-167533560	T	upstream_gene_variant	MODIFIER	RCSD1	ENSG00000198771	Transcript	ENST00000367854.3	protein_coding	-	-	-	-	-	-	-	-	-	rs12031290	65770	1	-	HGNC	28310	-	-		-	-	-	-	-	-	-	-	-	0.0128
rs12031290	1:167533560-167533560	T	upstream_gene_variant	MODIFIER	RCSD1	ENSG00000198771	Transcript	ENST00000361496.3	protein_coding	-	-	-	-	-	-	-	-	-	rs12031290	65870	1	cds_end_NF	HGNC	28310	-	-		-	-	-	-	-	-	-	-	-	0.0128
rs12031290	1:167533560-167533560	T	upstream_gene_variant	MODIFIER	RCSD1	ENSG00000198771	Transcript	ENST00000475127.1	processed_transcript	-	-	-	-	-	-	-	-	-	rs12031290	65926	1	-	HGNC	28310	-	-		-	-	-	-	-	-	-	-	-	0.0128
rs12031290	1:167533560-167533560	T	upstream_gene_variant	MODIFIER	RCSD1	ENSG00000198771	Transcript	ENST00000472038.1	processed_transcript	-	-	-	-	-	-	-	-	-	rs12031290	65938	1	-	HGNC	28310	-	-		-	-	-	-	-	-	-	-	-	0.0128
rs12031290	1:167533560-167533560	T	upstream_gene_variant	MODIFIER	RCSD1	ENSG00000198771	Transcript	ENST00000461790.1	processed_transcript	-	-	-	-	-	-	-	-	-	rs12031290	65943	1	-	HGNC	28310	-	-		-	-	-	-	-	-	-	-	-	0.0128
rs12031290	1:167533560-167533560	T	upstream_gene_variant	MODIFIER	RCSD1	ENSG00000198771	Transcript	ENST00000537350.1	protein_coding	-	-	-	-	-	-	-	-	-	rs12031290	66077	1	-	HGNC	28310	-	-		-	-	-	-	-	-	-	-	-	0.0128
rs12031290	1:167533560-167533560	T	upstream_gene_variant	MODIFIER	RP11-104L21.3	ENSG00000273160	Transcript	ENST00000610044.1	lincRNA	-	-	-	-	-	-	-	-	-	rs12031290	104432	-1	-	Clone_based_vega_gene	-	-	-		-	-	-	-	-	-	-	-	-	0.0128
rs12031290	1:167533560-167533560	T	upstream_gene_variant	MODIFIER	RP11-104L21.2	ENSG00000233411	Transcript	ENST00000417969.1	sense_intronic	-	-	-	-	-	-	-	-	-	rs12031290	105662	-1	-	Clone_based_vega_gene	-	-	-		-	-	-	-	-	-	-	-	-	0.0128
rs12031290	1:167533560-167533560	T	upstream_gene_variant	MODIFIER	CD247	ENSG00000198821	Transcript	ENST00000470379.1	processed_transcript	-	-	-	-	-	-	-	-	-	rs12031290	124683	-1	-	HGNC	1677	-	-		-	-	-	-	-	-	-	-	-	0.0128
rs12031290	1:167533560-167533560	T	upstream_gene_variant	MODIFIER	CD247	ENSG00000198821	Transcript	ENST00000476733.1	processed_transcript	-	-	-	-	-	-	-	-	-	rs12031290	124702	-1	-	HGNC	1677	-	-		-	-	-	-	-	-	-	-	-	0.0128
rs12031290	1:167533560-167533560	T	upstream_gene_variant	MODIFIER	CD247	ENSG00000198821	Transcript	ENST00000485089.1	processed_transcript	-	-	-	-	-	-	-	-	-	rs12031290	130257	-1	-	HGNC	1677	-	-		-	-	-	-	-	-	-	-	-	0.0128
rs12031290	1:167533560-167533560	T	downstream_gene_variant	MODIFIER	POU2F1	ENSG00000143190	Transcript	ENST00000271411.4	nonsense_mediated_decay	-	-	-	-	-	-	-	-	-	rs12031290	136978	1	-	HGNC	9212	-	-		-	-	-	-	-	-	-	-	-	0.0128
rs12031290	1:167533560-167533560	T	downstream_gene_variant	MODIFIER	POU2F1	ENSG00000143190	Transcript	ENST00000367862.5	protein_coding	-	-	-	-	-	-	-	-	-	rs12031290	136978	1	-	HGNC	9212	-	-		-	-	-	-	-	-	-	-	-	0.0128
rs12031290	1:167533560-167533560	T	downstream_gene_variant	MODIFIER	POU2F1	ENSG00000143190	Transcript	ENST00000367865.1	processed_transcript	-	-	-	-	-	-	-	-	-	rs12031290	136978	1	-	HGNC	9212	-	-		-	-	-	-	-	-	-	-	-	0.0128
rs12031290	1:167533560-167533560	T	downstream_gene_variant	MODIFIER	POU2F1	ENSG00000143190	Transcript	ENST00000367866.2	protein_coding	-	-	-	-	-	-	-	-	-	rs12031290	136978	1	-	HGNC	9212	-	-		-	-	-	-	-	-	-	-	-	0.0128
rs12031290	1:167533560-167533560	T	downstream_gene_variant	MODIFIER	POU2F1	ENSG00000143190	Transcript	ENST00000443275.1	protein_coding	-	-	-	-	-	-	-	-	-	rs12031290	148185	1	cds_start_NF	HGNC	9212	-	-		-	-	-	-	-	-	-	-	-	0.0128
rs12031290	1:167533560-167533560	T	downstream_gene_variant	MODIFIER	POU2F1	ENSG00000143190	Transcript	ENST00000420254.3	protein_coding	-	-	-	-	-	-	-	-	-	rs12031290	148234	1	-	HGNC	9212	-	-		-	-	-	-	-	-	-	-	-	0.0128
rs12031290	1:167533560-167533560	T	downstream_gene_variant	MODIFIER	POU2F1	ENSG00000143190	Transcript	ENST00000541643.3	protein_coding	-	-	-	-	-	-	-	-	-	rs12031290	148243	1	-	HGNC	9212	-	-		-	-	-	-	-	-	-	-	-	0.0128
rs12031290	1:167533560-167533560	T	downstream_gene_variant	MODIFIER	POU2F1	ENSG00000143190	Transcript	ENST00000429375.2	protein_coding	-	-	-	-	-	-	-	-	-	rs12031290	148384	1	-	HGNC	9212	-	-		-	-	-	-	-	-	-	-	-	0.0128
rs12031290	1:167533560-167533560	T	downstream_gene_variant	MODIFIER	POU2F1	ENSG00000143190	Transcript	ENST00000557874.1	retained_intron	-	-	-	-	-	-	-	-	-	rs12031290	151990	1	-	HGNC	9212	-	-		-	-	-	-	-	-	-	-	-	0.0128
rs12031290	1:167533560-167533560	T	upstream_gene_variant	MODIFIER	MPZL1	ENSG00000197965	Transcript	ENST00000487858.1	processed_transcript	-	-	-	-	-	-	-	-	-	rs12031290	156869	1	-	HGNC	7226	-	-		-	-	-	-	-	-	-	-	-	0.0128
rs12031290	1:167533560-167533560	T	upstream_gene_variant	MODIFIER	MPZL1	ENSG00000197965	Transcript	ENST00000359523.2	protein_coding	-	-	-	-	-	-	-	-	-	rs12031290	157627	1	-	HGNC	7226	-	-		-	-	-	-	-	-	-	-	-	0.0128
rs12031290	1:167533560-167533560	T	upstream_gene_variant	MODIFIER	MPZL1	ENSG00000197965	Transcript	ENST00000464954.1	retained_intron	-	-	-	-	-	-	-	-	-	rs12031290	157627	1	-	HGNC	7226	-	-		-	-	-	-	-	-	-	-	-	0.0128
rs12031290	1:167533560-167533560	T	upstream_gene_variant	MODIFIER	MPZL1	ENSG00000197965	Transcript	ENST00000448405.1	nonsense_mediated_decay	-	-	-	-	-	-	-	-	-	rs12031290	157661	1	-	HGNC	7226	-	-		-	-	-	-	-	-	-	-	-	0.0128
rs12031290	1:167533560-167533560	T	upstream_gene_variant	MODIFIER	MPZL1	ENSG00000197965	Transcript	ENST00000392121.3	protein_coding	-	-	-	-	-	-	-	-	-	rs12031290	157666	1	-	HGNC	7226	-	-		-	-	-	-	-	-	-	-	-	0.0128
rs12031290	1:167533560-167533560	T	upstream_gene_variant	MODIFIER	MPZL1	ENSG00000197965	Transcript	ENST00000465787.1	retained_intron	-	-	-	-	-	-	-	-	-	rs12031290	157670	1	-	HGNC	7226	-	-		-	-	-	-	-	-	-	-	-	0.0128
rs12031290	1:167533560-167533560	T	upstream_gene_variant	MODIFIER	MPZL1	ENSG00000197965	Transcript	ENST00000474859.1	protein_coding	-	-	-	-	-	-	-	-	-	rs12031290	157829	1	-	HGNC	7226	-	-		-	-	-	-	-	-	-	-	-	0.0128
rs12031290	1:167533560-167533560	T	downstream_gene_variant	MODIFIER	POU2F1	ENSG00000143190	Transcript	ENST00000559648.1	processed_transcript	-	-	-	-	-	-	-	-	-	rs12031290	167498	1	-	HGNC	9212	-	-		-	-	-	-	-	-	-	-	-	0.0128
rs12031290	1:167533560-167533560	T	downstream_gene_variant	MODIFIER	POU2F1	ENSG00000143190	Transcript	ENST00000452019.1	protein_coding	-	-	-	-	-	-	-	-	-	rs12031290	168005	1	-	HGNC	9212	-	-		-	-	-	-	-	-	-	-	-	0.0128
rs12031290	1:167533560-167533560	T	downstream_gene_variant	MODIFIER	POU2F1	ENSG00000143190	Transcript	ENST00000560232.2	nonsense_mediated_decay	-	-	-	-	-	-	-	-	-	rs12031290	168005	1	-	HGNC	9212	-	-		-	-	-	-	-	-	-	-	-	0.0128
rs12031290	1:167533560-167533560	T	downstream_gene_variant	MODIFIER	POU2F1	ENSG00000143190	Transcript	ENST00000490100.1	retained_intron	-	-	-	-	-	-	-	-	-	rs12031290	174706	1	-	HGNC	9212	-	-		-	-	-	-	-	-	-	-	-	0.0128
rs12031290	1:167533560-167533560	T	downstream_gene_variant	MODIFIER	POU2F1	ENSG00000143190	Transcript	ENST00000470928.3	processed_transcript	-	-	-	-	-	-	-	-	-	rs12031290	177068	1	-	HGNC	9212	-	-		-	-	-	-	-	-	-	-	-	0.0128
rs12031290	1:167533560-167533560	T	downstream_gene_variant	MODIFIER	POU2F1	ENSG00000143190	Transcript	ENST00000492850.1	processed_transcript	-	-	-	-	-	-	-	-	-	rs12031290	180454	1	-	HGNC	9212	-	-		-	-	-	-	-	-	-	-	-	0.0128
rs12031290	1:167533560-167533560	T	downstream_gene_variant	MODIFIER	RP11-52A20.2	ENSG00000272033	Transcript	ENST00000607611.1	sense_intronic	-	-	-	-	-	-	-	-	-	rs12031290	183323	1	-	Clone_based_vega_gene	-	-	-		-	-	-	-	-	-	-	-	-	0.0128
rs12031290	1:167533560-167533560	T	downstream_gene_variant	MODIFIER	POU2F1	ENSG00000143190	Transcript	ENST00000557909.1	processed_transcript	-	-	-	-	-	-	-	-	-	rs12031290	190140	1	-	HGNC	9212	-	-		-	-	-	-	-	-	-	-	-	0.0128
rs12031290	1:167533560-167533560	T	downstream_gene_variant	MODIFIER	POU2F1	ENSG00000143190	Transcript	ENST00000442313.1	nonsense_mediated_decay	-	-	-	-	-	-	-	-	-	rs12031290	192344	1	-	HGNC	9212	-	-		-	-	-	-	-	-	-	-	-	0.0128
rs12031290	1:167533560-167533560	T	downstream_gene_variant	MODIFIER	POU2F1	ENSG00000143190	Transcript	ENST00000559038.1	processed_transcript	-	-	-	-	-	-	-	-	-	rs12031290	198754	1	-	HGNC	9212	-	-		-	-	-	-	-	-	-	-	-	0.0128
rs12031290	1:167533560-167533560	T	upstream_gene_variant	MODIFIER	MPZL1	ENSG00000197965	Transcript	ENST00000474729.1	retained_intron	-	-	-	-	-	-	-	-	-	rs12031290	200735	1	-	HGNC	7226	-	-		-	-	-	-	-	-	-	-	-	0.0128
rs12031290	1:167533560-167533560	T	upstream_gene_variant	MODIFIER	MPZL1	ENSG00000197965	Transcript	ENST00000367853.3	protein_coding	-	-	-	-	-	-	-	-	-	rs12031290	201247	1	cds_start_NF	HGNC	7226	-	-		-	-	-	-	-	-	-	-	-	0.0128
rs12031290	1:167533560-167533560	T	upstream_gene_variant	MODIFIER	MPZL1	ENSG00000197965	Transcript	ENST00000403379.3	processed_transcript	-	-	-	-	-	-	-	-	-	rs12031290	210233	1	-	HGNC	7226	-	-		-	-	-	-	-	-	-	-	-	0.0128
rs12031290	1:167533560-167533560	T	upstream_gene_variant	MODIFIER	MPZL1	ENSG00000197965	Transcript	ENST00000498279.1	processed_transcript	-	-	-	-	-	-	-	-	-	rs12031290	222744	1	-	HGNC	7226	-	-		-	-	-	-	-	-	-	-	-	0.0128
rs12031290	1:167533560-167533560	T	downstream_gene_variant	MODIFIER	ADCY10	ENSG00000143199	Transcript	ENST00000545172.1	protein_coding	-	-	-	-	-	-	-	-	-	rs12031290	245065	-1	-	HGNC	21285	-	-		-	-	-	-	-	-	-	-	-	0.0128
rs12031290	1:167533560-167533560	T	downstream_gene_variant	MODIFIER	ADCY10	ENSG00000143199	Transcript	ENST00000367851.4	protein_coding	-	-	-	-	-	-	-	-	-	rs12031290	245322	-1	-	HGNC	21285	-	-		-	-	-	-	-	-	-	-	-	0.0128
rs12031290	1:167533560-167533560	T	downstream_gene_variant	MODIFIER	ADCY10	ENSG00000143199	Transcript	ENST00000485964.1	nonsense_mediated_decay	-	-	-	-	-	-	-	-	-	rs12031290	245323	-1	cds_start_NF	HGNC	21285	-	-		-	-	-	-	-	-	-	-	-	0.0128
rs12031290	1:167533560-167533560	T	downstream_gene_variant	MODIFIER	ADCY10	ENSG00000143199	Transcript	ENST00000367848.1	protein_coding	-	-	-	-	-	-	-	-	-	rs12031290	245355	-1	-	HGNC	21285	-	-		-	-	-	-	-	-	-	-	-	0.0128
rs12031290	1:167533560-167533560	T	regulatory_region_variant	MODIFIER	-	-	RegulatoryFeature	ENSR00001507557	promoter_flanking_region	-	-	-	-	-	-	-	-	-	rs12031290	-	-	-	-	-	-	-		-	-	-	-	-	-	-	-	-	0.0128
rs2142822	1:173220915-173220915	C	upstream_gene_variant	MODIFIER	snoU13	ENSG00000251817	Transcript	ENST00000516008.1	snoRNA	-	-	-	-	-	-	-	-	-	rs2142822	29301	1	-	RFAM	-	-	-		-	-	-	-	-	-	-	-	-	0.0128
rs2142822	1:173220915-173220915	C	upstream_gene_variant	MODIFIER	TNFSF4	ENSG00000117586	Transcript	ENST00000281834.3	protein_coding	-	-	-	-	-	-	-	-	-	rs2142822	44463	-1	-	HGNC	11934	-	-		-	-	-	-	-	-	-	-	-	0.0128
rs2142822	1:173220915-173220915	C	upstream_gene_variant	MODIFIER	TNFSF4	ENSG00000117586	Transcript	ENST00000488053.1	processed_transcript	-	-	-	-	-	-	-	-	-	rs2142822	46052	-1	-	HGNC	11934	-	-		-	-	-	-	-	-	-	-	-	0.0128
rs2142822	1:173220915-173220915	C	upstream_gene_variant	MODIFIER	TNFSF4	ENSG00000117586	Transcript	ENST00000367718.1	protein_coding	-	-	-	-	-	-	-	-	-	rs2142822	46218	-1	-	HGNC	11934	-	-		-	-	-	-	-	-	-	-	-	0.0128
rs2142822	1:173220915-173220915	C	upstream_gene_variant	MODIFIER	RP3-395P12.2	ENSG00000226375	Transcript	ENST00000436974.1	lincRNA	-	-	-	-	-	-	-	-	-	rs2142822	76273	-1	-	Clone_based_vega_gene	-	-	-		-	-	-	-	-	-	-	-	-	0.0128
rs2142822	1:173220915-173220915	C	upstream_gene_variant	MODIFIER	RP11-296O14.1	ENSG00000232751	Transcript	ENST00000433683.1	processed_pseudogene	-	-	-	-	-	-	-	-	-	rs2142822	99913	1	-	Clone_based_vega_gene	-	-	-		-	-	-	-	-	-	-	-	-	0.0128
rs2142822	1:173220915-173220915	C	upstream_gene_variant	MODIFIER	GOT2P2	ENSG00000230849	Transcript	ENST00000450663.1	processed_pseudogene	-	-	-	-	-	-	-	-	-	rs2142822	109426	-1	-	HGNC	4435	-	-		-	-	-	-	-	-	-	-	-	0.0128
rs2142822	1:173220915-173220915	C	downstream_gene_variant	MODIFIER	RP11-296O14.2	ENSG00000231615	Transcript	ENST00000432815.2	processed_pseudogene	-	-	-	-	-	-	-	-	-	rs2142822	110621	-1	-	Clone_based_vega_gene	-	-	-		-	-	-	-	-	-	-	-	-	0.0128
rs2142822	1:173220915-173220915	C	downstream_gene_variant	MODIFIER	RP11-296O14.3	ENSG00000203739	Transcript	ENST00000367716.3	antisense	-	-	-	-	-	-	-	-	-	rs2142822	166017	-1	-	Clone_based_vega_gene	-	-	-		-	-	-	-	-	-	-	-	-	0.0112
rs2142822	1:173220915-173220915	C	downstream_gene_variant	MODIFIER	RP11-296O14.3	ENSG00000203739	Transcript	ENST00000437190.1	antisense	-	-	-	-	-	-	-	-	-	rs2142822	166298	-1	-	Clone_based_vega_gene	-	-	-		-	-	-	-	-	-	-	-	-	0.0112
rs2142822	1:173220915-173220915	C	downstream_gene_variant	MODIFIER	RP1-15D23.2	ENSG00000224228	Transcript	ENST00000432694.2	lincRNA	-	-	-	-	-	-	-	-	-	rs2142822	187760	1	-	Clone_based_vega_gene	-	-	-		-	-	-	-	-	-	-	-	-	0.0112
rs2142822	1:173220915-173220915	C	upstream_gene_variant	MODIFIER	TNFSF18	ENSG00000120337	Transcript	ENST00000404377.3	protein_coding	-	-	-	-	-	-	-	-	-	rs2142822	200812	-1	-	HGNC	11932	-	-		-	-	-	-	-	-	-	-	-	0.0112
rs2142822	1:173220915-173220915	C	upstream_gene_variant	MODIFIER	TNFSF18	ENSG00000120337	Transcript	ENST00000239468.2	protein_coding	-	-	-	-	-	-	-	-	-	rs2142822	200859	-1	-	HGNC	11932	-	-		-	-	-	-	-	-	-	-	-	0.0112
rs2142822	1:173220915-173220915	C	upstream_gene_variant	MODIFIER	PRDX6	ENSG00000117592	Transcript	ENST00000340385.5	protein_coding	-	-	-	-	-	-	-	-	-	rs2142822	225490	1	-	HGNC	16753	-	-		-	-	-	-	-	-	-	-	-	0.0112
rs2142822	1:173220915-173220915	C	upstream_gene_variant	MODIFIER	PRDX6	ENSG00000117592	Transcript	ENST00000460950.1	processed_transcript	-	-	-	-	-	-	-	-	-	rs2142822	225554	1	-	HGNC	16753	-	-		-	-	-	-	-	-	-	-	-	0.0112
rs2142822	1:173220915-173220915	C	upstream_gene_variant	MODIFIER	PRDX6	ENSG00000117592	Transcript	ENST00000470017.1	processed_transcript	-	-	-	-	-	-	-	-	-	rs2142822	229423	1	-	HGNC	16753	-	-		-	-	-	-	-	-	-	-	-	0.0112
rs2142822	1:173220915-173220915	C	downstream_gene_variant	MODIFIER	SLC9C2	ENSG00000162753	Transcript	ENST00000367714.3	protein_coding	-	-	-	-	-	-	-	-	-	rs2142822	248688	-1	-	HGNC	28664	-	-		-	-	-	-	-	-	-	-	-	0.0112
rs2142822	1:173220915-173220915	C	downstream_gene_variant	MODIFIER	SLC9C2	ENSG00000162753	Transcript	ENST00000466087.1	processed_transcript	-	-	-	-	-	-	-	-	-	rs2142822	248694	-1	-	HGNC	28664	-	-		-	-	-	-	-	-	-	-	-	0.0112
rs41313918	1:182795092-182795092	A	downstream_gene_variant	MODIFIER	NPL	ENSG00000135838	Transcript	ENST00000479721.1	processed_transcript	-	-	-	-	-	-	-	-	-	rs41313918	9210	1	-	HGNC	16781	-	-		-	-	-	-	-	-	-	-	-	0.0112
rs41313918	1:182795092-182795092	A	upstream_gene_variant	MODIFIER	DHX9	ENSG00000135829	Transcript	ENST00000367549.3	protein_coding	-	-	-	-	-	-	-	-	-	rs41313918	13412	1	-	HGNC	2750	-	-		-	-	-	-	-	-	-	-	-	0.0112
rs41313918	1:182795092-182795092	A	downstream_gene_variant	MODIFIER	NPL	ENSG00000135838	Transcript	ENST00000460690.1	processed_transcript	-	-	-	-	-	-	-	-	-	rs41313918	13767	1	-	HGNC	16781	-	-		-	-	-	-	-	-	-	-	-	0.0112
rs41313918	1:182795092-182795092	A	upstream_gene_variant	MODIFIER	DHX9	ENSG00000135829	Transcript	ENST00000483416.1	processed_transcript	-	-	-	-	-	-	-	-	-	rs41313918	13777	1	-	HGNC	2750	-	-		-	-	-	-	-	-	-	-	-	0.0112
rs41313918	1:182795092-182795092	A	downstream_gene_variant	MODIFIER	NPL	ENSG00000135838	Transcript	ENST00000367550.2	protein_coding	-	-	-	-	-	-	-	-	-	rs41313918	16673	1	-	HGNC	16781	-	-		-	-	-	-	-	-	-	-	-	0.0112
rs41313918	1:182795092-182795092	A	downstream_gene_variant	MODIFIER	NPL	ENSG00000135838	Transcript	ENST00000471010.1	processed_transcript	-	-	-	-	-	-	-	-	-	rs41313918	19425	1	-	HGNC	16781	-	-		-	-	-	-	-	-	-	-	-	0.0112
rs41313918	1:182795092-182795092	A	upstream_gene_variant	MODIFIER	DHX9	ENSG00000135829	Transcript	ENST00000479271.1	processed_transcript	-	-	-	-	-	-	-	-	-	rs41313918	28084	1	-	HGNC	2750	-	-		-	-	-	-	-	-	-	-	-	0.0112
rs41313918	1:182795092-182795092	A	upstream_gene_variant	MODIFIER	DHX9	ENSG00000135829	Transcript	ENST00000477802.1	processed_transcript	-	-	-	-	-	-	-	-	-	rs41313918	32873	1	-	HGNC	2750	-	-		-	-	-	-	-	-	-	-	-	0.0112
rs41313918	1:182795092-182795092	A	upstream_gene_variant	MODIFIER	DHX9	ENSG00000135829	Transcript	ENST00000490519.1	processed_transcript	-	-	-	-	-	-	-	-	-	rs41313918	50172	1	-	HGNC	2750	-	-		-	-	-	-	-	-	-	-	-	0.0112
rs41313918	1:182795092-182795092	A	upstream_gene_variant	MODIFIER	DHX9	ENSG00000135829	Transcript	ENST00000474446.1	processed_transcript	-	-	-	-	-	-	-	-	-	rs41313918	50957	1	-	HGNC	2750	-	-		-	-	-	-	-	-	-	-	-	0.0112
rs41313918	1:182795092-182795092	A	upstream_gene_variant	MODIFIER	DHX9	ENSG00000135829	Transcript	ENST00000485081.1	processed_transcript	-	-	-	-	-	-	-	-	-	rs41313918	51461	1	-	HGNC	2750	-	-		-	-	-	-	-	-	-	-	-	0.0112
rs41313918	1:182795092-182795092	A	upstream_gene_variant	MODIFIER	DHX9	ENSG00000135829	Transcript	ENST00000473076.1	processed_transcript	-	-	-	-	-	-	-	-	-	rs41313918	55328	1	-	HGNC	2750	-	-		-	-	-	-	-	-	-	-	-	0.0112
rs41313918	1:182795092-182795092	A	downstream_gene_variant	MODIFIER	AL513344.1	ENSG00000264809	Transcript	ENST00000580448.1	miRNA	-	-	-	-	-	-	-	-	-	rs41313918	68939	1	-	Clone_based_ensembl_gene	-	-	-		-	-	-	-	-	-	-	-	-	0.0112
rs41313918	1:182795092-182795092	A	downstream_gene_variant	MODIFIER	SHCBP1L	ENSG00000157060	Transcript	ENST00000367547.3	protein_coding	-	-	-	-	-	-	-	-	-	rs41313918	73908	-1	-	HGNC	16788	-	-		-	-	-	-	-	-	-	-	-	0.0112
rs41313918	1:182795092-182795092	A	downstream_gene_variant	MODIFIER	SHCBP1L	ENSG00000157060	Transcript	ENST00000483655.1	processed_transcript	-	-	-	-	-	-	-	-	-	rs41313918	73908	-1	-	HGNC	16788	-	-		-	-	-	-	-	-	-	-	-	0.0112
rs41313918	1:182795092-182795092	A	downstream_gene_variant	MODIFIER	SHCBP1L	ENSG00000157060	Transcript	ENST00000488956.1	processed_transcript	-	-	-	-	-	-	-	-	-	rs41313918	73908	-1	-	HGNC	16788	-	-		-	-	-	-	-	-	-	-	-	0.0112
rs41313918	1:182795092-182795092	A	downstream_gene_variant	MODIFIER	SHCBP1L	ENSG00000157060	Transcript	ENST00000423786.1	protein_coding	-	-	-	-	-	-	-	-	-	rs41313918	73909	-1	-	HGNC	16788	-	-		-	-	-	-	-	-	-	-	-	0.0112
rs41313918	1:182795092-182795092	A	downstream_gene_variant	MODIFIER	RP11-317P15.6	ENSG00000271269	Transcript	ENST00000603149.1	processed_pseudogene	-	-	-	-	-	-	-	-	-	rs41313918	91178	1	-	Clone_based_vega_gene	-	-	-		-	-	-	-	-	-	-	-	-	0.0112
rs41313918	1:182795092-182795092	A	downstream_gene_variant	MODIFIER	RP11-317P15.3	ENSG00000227181	Transcript	ENST00000435492.1	lincRNA	-	-	-	-	-	-	-	-	-	rs41313918	111413	1	-	Clone_based_vega_gene	-	-	-		-	-	-	-	-	-	-	-	-	0.0112
rs41313918	1:182795092-182795092	A	downstream_gene_variant	MODIFIER	SHCBP1L	ENSG00000157060	Transcript	ENST00000467208.1	processed_transcript	-	-	-	-	-	-	-	-	-	rs41313918	113517	-1	-	HGNC	16788	-	-		-	-	-	-	-	-	-	-	-	0.0112
rs41313918	1:182795092-182795092	A	downstream_gene_variant	MODIFIER	HMGN1P4	ENSG00000224040	Transcript	ENST00000419500.1	processed_pseudogene	-	-	-	-	-	-	-	-	-	rs41313918	116158	-1	-	HGNC	39336	-	-		-	-	-	-	-	-	-	-	-	0.0112
rs41313918	1:182795092-182795092	A	downstream_gene_variant	MODIFIER	RNA5SP71	ENSG00000199837	Transcript	ENST00000362967.1	rRNA	-	-	-	-	-	-	-	-	-	rs41313918	118408	-1	-	HGNC	42848	-	-		-	-	-	-	-	-	-	-	-	0.0112
rs41313918	1:182795092-182795092	A	downstream_gene_variant	MODIFIER	SHCBP1L	ENSG00000157060	Transcript	ENST00000497549.2	processed_transcript	-	-	-	-	-	-	-	-	-	rs41313918	124566	-1	-	HGNC	16788	-	-		-	-	-	-	-	-	-	-	-	0.0112
rs41313918	1:182795092-182795092	A	downstream_gene_variant	MODIFIER	RP11-505O17.1	ENSG00000226570	Transcript	ENST00000418657.2	processed_pseudogene	-	-	-	-	-	-	-	-	-	rs41313918	129433	-1	-	Clone_based_vega_gene	-	-	-		-	-	-	-	-	-	-	-	-	0.0112
rs41313918	1:182795092-182795092	A	downstream_gene_variant	MODIFIER	KRT18P28	ENSG00000176855	Transcript	ENST00000453838.2	processed_pseudogene	-	-	-	-	-	-	-	-	-	rs41313918	133117	-1	-	HGNC	33397	-	-		-	-	-	-	-	-	-	-	-	0.0112
rs41313918	1:182795092-182795092	A	downstream_gene_variant	MODIFIER	AL450304.1	ENSG00000264768	Transcript	ENST00000580734.1	miRNA	-	-	-	-	-	-	-	-	-	rs41313918	133528	-1	-	Clone_based_ensembl_gene	-	-	-		-	-	-	-	-	-	-	-	-	0.0112
rs41313918	1:182795092-182795092	A	upstream_gene_variant	MODIFIER	RGS8	ENSG00000135824	Transcript	ENST00000515211.1	processed_transcript	-	-	-	-	-	-	-	-	-	rs41313918	141381	-1	-	HGNC	16810	-	-		-	-	-	-	-	-	-	-	-	0.0112
rs41313918	1:182795092-182795092	A	upstream_gene_variant	MODIFIER	RGS8	ENSG00000135824	Transcript	ENST00000491420.2	processed_transcript	-	-	-	-	-	-	-	-	-	rs41313918	153025	-1	-	HGNC	16810	-	-		-	-	-	-	-	-	-	-	-	0.0112
rs41313918	1:182795092-182795092	A	upstream_gene_variant	MODIFIER	RGS8	ENSG00000135824	Transcript	ENST00000258302.4	protein_coding	-	-	-	-	-	-	-	-	-	rs41313918	153043	-1	-	HGNC	16810	-	-		-	-	-	-	-	-	-	-	-	0.0112
rs41313918	1:182795092-182795092	A	upstream_gene_variant	MODIFIER	RGS8	ENSG00000135824	Transcript	ENST00000367557.4	protein_coding	-	-	-	-	-	-	-	-	-	rs41313918	153049	-1	-	HGNC	16810	-	-		-	-	-	-	-	-	-	-	-	0.0112
rs41313918	1:182795092-182795092	A	upstream_gene_variant	MODIFIER	RGS8	ENSG00000135824	Transcript	ENST00000508450.1	protein_coding	-	-	-	-	-	-	-	-	-	rs41313918	153706	-1	cds_end_NF	HGNC	16810	-	-		-	-	-	-	-	-	-	-	-	0.0112
rs41313918	1:182795092-182795092	A	upstream_gene_variant	MODIFIER	RGS8	ENSG00000135824	Transcript	ENST00000483095.2	protein_coding	-	-	-	-	-	-	-	-	-	rs41313918	154028	-1	-	HGNC	16810	-	-		-	-	-	-	-	-	-	-	-	0.0112
rs41313918	1:182795092-182795092	A	upstream_gene_variant	MODIFIER	RGS8	ENSG00000135824	Transcript	ENST00000367556.1	protein_coding	-	-	-	-	-	-	-	-	-	rs41313918	154104	-1	-	HGNC	16810	-	-		-	-	-	-	-	-	-	-	-	0.0112
rs41313918	1:182795092-182795092	A	downstream_gene_variant	MODIFIER	RNU6-41P	ENSG00000207472	Transcript	ENST00000384741.1	snRNA	-	-	-	-	-	-	-	-	-	rs41313918	156255	-1	-	HGNC	34247	-	-		-	-	-	-	-	-	-	-	-	0.0112
rs41313918	1:182795092-182795092	A	upstream_gene_variant	MODIFIER	RP11-317P15.5	ENSG00000261185	Transcript	ENST00000570153.1	lincRNA	-	-	-	-	-	-	-	-	-	rs41313918	182650	-1	-	Clone_based_vega_gene	-	-	-		-	-	-	-	-	-	-	-	-	0.0112
rs41313918	1:182795092-182795092	A	upstream_gene_variant	MODIFIER	LAMC1	ENSG00000135862	Transcript	ENST00000258341.4	protein_coding	-	-	-	-	-	-	-	-	-	rs41313918	197503	1	-	HGNC	6492	-	-		-	-	-	-	-	-	-	-	-	0.0112
rs41313918	1:182795092-182795092	A	downstream_gene_variant	MODIFIER	RP11-317P15.4	ENSG00000261504	Transcript	ENST00000566297.1	lincRNA	-	-	-	-	-	-	-	-	-	rs41313918	209328	1	-	Clone_based_vega_gene	-	-	-		-	-	-	-	-	-	-	-	-	0.0112
rs41313918	1:182795092-182795092	A	upstream_gene_variant	MODIFIER	RGS16	ENSG00000143333	Transcript	ENST00000367558.5	protein_coding	-	-	-	-	-	-	-	-	-	rs41313918	221549	-1	-	HGNC	9997	-	-		-	-	-	-	-	-	-	-	-	0.0112
rs41313918	1:182795092-182795092	A	upstream_gene_variant	MODIFIER	RNASEL	ENSG00000135828	Transcript	ENST00000367559.3	protein_coding	-	-	-	-	-	-	-	-	-	rs41313918	236701	-1	-	HGNC	10050	-	-		-	-	-	-	-	-	-	-	-	0.0112
rs41313918	1:182795092-182795092	A	upstream_gene_variant	MODIFIER	RNASEL	ENSG00000135828	Transcript	ENST00000539397.1	protein_coding	-	-	-	-	-	-	-	-	-	rs41313918	236701	-1	-	HGNC	10050	-	-		-	-	-	-	-	-	-	-	-	0.0112
rs41313918	1:182795092-182795092	A	upstream_gene_variant	MODIFIER	RNASEL	ENSG00000135828	Transcript	ENST00000444138.1	protein_coding	-	-	-	-	-	-	-	-	-	rs41313918	238984	-1	-	HGNC	10050	-	-		-	-	-	-	-	-	-	-	-	0.0112
rs41313918	1:182795092-182795092	A	intron_variant	MODIFIER	NPL	ENSG00000135838	Transcript	ENST00000258317.2	protein_coding	-	10/10	-	-	-	-	-	-	-	rs41313918	-	1	-	HGNC	16781	-	-		-	-	-	-	-	-	-	-	-	0.0112
rs41313918	1:182795092-182795092	A	intron_variant	MODIFIER	NPL	ENSG00000135838	Transcript	ENST00000367552.2	protein_coding	-	8/8	-	-	-	-	-	-	-	rs41313918	-	1	-	HGNC	16781	-	-		-	-	-	-	-	-	-	-	-	0.0112
rs41313918	1:182795092-182795092	A	intron_variant	MODIFIER	NPL	ENSG00000135838	Transcript	ENST00000367553.1	protein_coding	-	11/11	-	-	-	-	-	-	-	rs41313918	-	1	-	HGNC	16781	-	-		-	-	-	-	-	-	-	-	-	0.0112
rs41313918	1:182795092-182795092	A	intron_variant	MODIFIER	NPL	ENSG00000135838	Transcript	ENST00000367554.3	protein_coding	-	10/10	-	-	-	-	-	-	-	rs41313918	-	1	-	HGNC	16781	-	-		-	-	-	-	-	-	-	-	-	0.0112
rs41313918	1:182795092-182795092	A	intron_variant	MODIFIER	NPL	ENSG00000135838	Transcript	ENST00000367555.1	protein_coding	-	10/10	-	-	-	-	-	-	-	rs41313918	-	1	-	HGNC	16781	-	-		-	-	-	-	-	-	-	-	-	0.0112
rs41313918	1:182795092-182795092	A	intron_variant,non_coding_transcript_variant	MODIFIER	NPL	ENSG00000135838	Transcript	ENST00000460179.1	processed_transcript	-	1/1	-	-	-	-	-	-	-	rs41313918	-	1	-	HGNC	16781	-	-		-	-	-	-	-	-	-	-	-	0.0112
rs41313918	1:182795092-182795092	A	non_coding_transcript_exon_variant	MODIFIER	NPL	ENSG00000135838	Transcript	ENST00000463899.1	processed_transcript	14/14	-	-	-	1306	-	-	-	-	rs41313918	-	1	-	HGNC	16781	-	-		-	-	-	-	-	-	-	-	-	0.0112
rs41313918	1:182795092-182795092	A	intron_variant,non_coding_transcript_variant	MODIFIER	NPL	ENSG00000135838	Transcript	ENST00000488424.1	processed_transcript	-	12/12	-	-	-	-	-	-	-	rs41313918	-	1	-	HGNC	16781	-	-		-	-	-	-	-	-	-	-	-	0.0112
rs111923356	1:183225444-183225444	C	upstream_gene_variant	MODIFIER	RP11-548N1.1	ENSG00000233562	Transcript	ENST00000454879.1	processed_pseudogene	-	-	-	-	-	-	-	-	-	rs111923356	10293	1	-	Clone_based_vega_gene	-	-	-		-	-	-	-	-	-	-	-	-	0.0112
rs111923356	1:183225444-183225444	C	downstream_gene_variant	MODIFIER	LAMC2	ENSG00000058085	Transcript	ENST00000264144.4	protein_coding	-	-	-	-	-	-	-	-	-	rs111923356	11409	1	-	HGNC	6493	-	-		-	-	-	-	-	-	-	-	-	0.0112
rs111923356	1:183225444-183225444	C	downstream_gene_variant	MODIFIER	LAMC2	ENSG00000058085	Transcript	ENST00000476255.1	processed_transcript	-	-	-	-	-	-	-	-	-	rs111923356	12403	1	-	HGNC	6493	-	-		-	-	-	-	-	-	-	-	-	0.0112
rs111923356	1:183225444-183225444	C	downstream_gene_variant	MODIFIER	LAMC2	ENSG00000058085	Transcript	ENST00000493293.1	protein_coding	-	-	-	-	-	-	-	-	-	rs111923356	15048	1	-	HGNC	6493	-	-		-	-	-	-	-	-	-	-	-	0.0112
rs111923356	1:183225444-183225444	C	downstream_gene_variant	MODIFIER	LAMC2	ENSG00000058085	Transcript	ENST00000461729.1	processed_transcript	-	-	-	-	-	-	-	-	-	rs111923356	15930	1	-	HGNC	6493	-	-		-	-	-	-	-	-	-	-	-	0.0112
rs111923356	1:183225444-183225444	C	downstream_gene_variant	MODIFIER	NMNAT2	ENSG00000157064	Transcript	ENST00000473046.1	processed_transcript	-	-	-	-	-	-	-	-	-	rs111923356	26557	-1	-	HGNC	16789	-	-		-	-	-	-	-	-	-	-	-	0.0112
rs111923356	1:183225444-183225444	C	downstream_gene_variant	MODIFIER	LAMC1	ENSG00000135862	Transcript	ENST00000258341.4	protein_coding	-	-	-	-	-	-	-	-	-	rs111923356	110717	1	-	HGNC	6492	-	-		-	-	-	-	-	-	-	-	-	0.0112
rs111923356	1:183225444-183225444	C	upstream_gene_variant	MODIFIER	RP11-181K3.4	ENSG00000224468	Transcript	ENST00000457852.3	antisense	-	-	-	-	-	-	-	-	-	rs111923356	115027	-1	-	Clone_based_vega_gene	-	-	-		-	-	-	-	-	-	-	-	-	0.0112
rs111923356	1:183225444-183225444	C	downstream_gene_variant	MODIFIER	LAMC1	ENSG00000135862	Transcript	ENST00000495918.1	processed_transcript	-	-	-	-	-	-	-	-	-	rs111923356	118404	1	-	HGNC	6492	-	-		-	-	-	-	-	-	-	-	-	0.0112
rs111923356	1:183225444-183225444	C	downstream_gene_variant	MODIFIER	LAMC1	ENSG00000135862	Transcript	ENST00000478064.1	processed_transcript	-	-	-	-	-	-	-	-	-	rs111923356	122771	1	-	HGNC	6492	-	-		-	-	-	-	-	-	-	-	-	0.0112
rs111923356	1:183225444-183225444	C	downstream_gene_variant	MODIFIER	LAMC1	ENSG00000135862	Transcript	ENST00000466964.1	processed_transcript	-	-	-	-	-	-	-	-	-	rs111923356	127581	1	-	HGNC	6492	-	-		-	-	-	-	-	-	-	-	-	0.0112
rs111923356	1:183225444-183225444	C	downstream_gene_variant	MODIFIER	LAMC1	ENSG00000135862	Transcript	ENST00000479499.1	processed_transcript	-	-	-	-	-	-	-	-	-	rs111923356	139323	1	-	HGNC	6492	-	-		-	-	-	-	-	-	-	-	-	0.0112
rs111923356	1:183225444-183225444	C	downstream_gene_variant	MODIFIER	LAMC1	ENSG00000135862	Transcript	ENST00000484114.2	protein_coding	-	-	-	-	-	-	-	-	-	rs111923356	145678	1	cds_end_NF	HGNC	6492	-	-		-	-	-	-	-	-	-	-	-	0.0112
rs111923356	1:183225444-183225444	C	downstream_gene_variant	MODIFIER	SMG7-AS1	ENSG00000232860	Transcript	ENST00000421703.1	lincRNA	-	-	-	-	-	-	-	-	-	rs111923356	204565	-1	-	HGNC	24518	-	-		-	-	-	-	-	-	-	-	-	0.0112
rs111923356	1:183225444-183225444	C	downstream_gene_variant	MODIFIER	SMG7-AS1	ENSG00000232860	Transcript	ENST00000432837.1	lincRNA	-	-	-	-	-	-	-	-	-	rs111923356	205437	-1	-	HGNC	24518	-	-		-	-	-	-	-	-	-	-	-	0.0112
rs111923356	1:183225444-183225444	C	upstream_gene_variant	MODIFIER	SMG7	ENSG00000116698	Transcript	ENST00000440812.3	nonsense_mediated_decay	-	-	-	-	-	-	-	-	-	rs111923356	215907	1	-	HGNC	16792	-	-		-	-	-	-	-	-	-	-	-	0.0112
rs111923356	1:183225444-183225444	C	upstream_gene_variant	MODIFIER	SMG7	ENSG00000116698	Transcript	ENST00000456731.2	protein_coding	-	-	-	-	-	-	-	-	-	rs111923356	216062	1	-	HGNC	16792	-	-		-	-	-	-	-	-	-	-	-	0.0112
rs111923356	1:183225444-183225444	C	upstream_gene_variant	MODIFIER	SMG7	ENSG00000116698	Transcript	ENST00000367537.3	protein_coding	-	-	-	-	-	-	-	-	-	rs111923356	216169	1	-	HGNC	16792	-	-		-	-	-	-	-	-	-	-	-	0.0112
rs111923356	1:183225444-183225444	C	upstream_gene_variant	MODIFIER	SMG7	ENSG00000116698	Transcript	ENST00000507691.2	protein_coding	-	-	-	-	-	-	-	-	-	rs111923356	216191	1	-	HGNC	16792	-	-		-	-	-	-	-	-	-	-	-	0.0112
rs111923356	1:183225444-183225444	C	upstream_gene_variant	MODIFIER	SMG7	ENSG00000116698	Transcript	ENST00000508461.1	protein_coding	-	-	-	-	-	-	-	-	-	rs111923356	216191	1	-	HGNC	16792	-	-		-	-	-	-	-	-	-	-	-	0.0112
rs111923356	1:183225444-183225444	C	upstream_gene_variant	MODIFIER	SMG7	ENSG00000116698	Transcript	ENST00000347615.2	protein_coding	-	-	-	-	-	-	-	-	-	rs111923356	216193	1	-	HGNC	16792	-	-		-	-	-	-	-	-	-	-	-	0.0112
rs111923356	1:183225444-183225444	C	upstream_gene_variant	MODIFIER	SMG7	ENSG00000116698	Transcript	ENST00000419169.1	protein_coding	-	-	-	-	-	-	-	-	-	rs111923356	216193	1	cds_end_NF	HGNC	16792	-	-		-	-	-	-	-	-	-	-	-	0.0112
rs111923356	1:183225444-183225444	C	upstream_gene_variant	MODIFIER	SMG7	ENSG00000116698	Transcript	ENST00000444547.2	nonsense_mediated_decay	-	-	-	-	-	-	-	-	-	rs111923356	216193	1	-	HGNC	16792	-	-		-	-	-	-	-	-	-	-	-	0.0112
rs111923356	1:183225444-183225444	C	upstream_gene_variant	MODIFIER	SMG7	ENSG00000116698	Transcript	ENST00000507469.1	protein_coding	-	-	-	-	-	-	-	-	-	rs111923356	216194	1	-	HGNC	16792	-	-		-	-	-	-	-	-	-	-	-	0.0112
rs111923356	1:183225444-183225444	C	upstream_gene_variant	MODIFIER	SMG7	ENSG00000116698	Transcript	ENST00000515829.2	protein_coding	-	-	-	-	-	-	-	-	-	rs111923356	216218	1	-	HGNC	16792	-	-		-	-	-	-	-	-	-	-	-	0.0112
rs111923356	1:183225444-183225444	C	upstream_gene_variant	MODIFIER	SMG7	ENSG00000116698	Transcript	ENST00000367538.1	retained_intron	-	-	-	-	-	-	-	-	-	rs111923356	216258	1	-	HGNC	16792	-	-		-	-	-	-	-	-	-	-	-	0.0112
rs111923356	1:183225444-183225444	C	upstream_gene_variant	MODIFIER	SMG7	ENSG00000116698	Transcript	ENST00000502375.1	protein_coding	-	-	-	-	-	-	-	-	-	rs111923356	216623	1	cds_end_NF	HGNC	16792	-	-		-	-	-	-	-	-	-	-	-	0.0112
rs111923356	1:183225444-183225444	C	upstream_gene_variant	MODIFIER	SMG7	ENSG00000116698	Transcript	ENST00000493609.1	retained_intron	-	-	-	-	-	-	-	-	-	rs111923356	245979	1	-	HGNC	16792	-	-		-	-	-	-	-	-	-	-	-	0.0112
rs111923356	1:183225444-183225444	C	intron_variant	MODIFIER	NMNAT2	ENSG00000157064	Transcript	ENST00000287713.6	protein_coding	-	10/10	-	-	-	-	-	-	-	rs111923356	-	-1	-	HGNC	16789	-	-		-	-	-	-	-	-	-	-	-	0.0112
rs111923356	1:183225444-183225444	C	intron_variant	MODIFIER	NMNAT2	ENSG00000157064	Transcript	ENST00000294868.4	protein_coding	-	10/10	-	-	-	-	-	-	-	rs111923356	-	-1	-	HGNC	16789	-	-		-	-	-	-	-	-	-	-	-	0.0112
rs111923356	1:183225444-183225444	C	intron_variant,non_coding_transcript_variant	MODIFIER	NMNAT2	ENSG00000157064	Transcript	ENST00000464047.1	processed_transcript	-	3/3	-	-	-	-	-	-	-	rs111923356	-	-1	-	HGNC	16789	-	-		-	-	-	-	-	-	-	-	-	0.0112
rs61829591	1:185544445-185544445	A	upstream_gene_variant	MODIFIER	GS1-204I12.1	ENSG00000228309	Transcript	ENST00000439633.2	lincRNA	-	-	-	-	-	-	-	-	-	rs61829591	9682	-1	-	Clone_based_vega_gene	-	-	-		-	-	-	-	-	-	-	-	-	0.0112
rs61829591	1:185544445-185544445	C	upstream_gene_variant	MODIFIER	GS1-204I12.1	ENSG00000228309	Transcript	ENST00000439633.2	lincRNA	-	-	-	-	-	-	-	-	-	rs61829591	9682	-1	-	Clone_based_vega_gene	-	-	-		-	-	-	-	-	-	-	-	-	-
rs61829591	1:185544445-185544445	A	upstream_gene_variant	MODIFIER	GS1-204I12.1	ENSG00000228309	Transcript	ENST00000609066.1	lincRNA	-	-	-	-	-	-	-	-	-	rs61829591	9746	-1	-	Clone_based_vega_gene	-	-	-		-	-	-	-	-	-	-	-	-	0.0112
rs61829591	1:185544445-185544445	C	upstream_gene_variant	MODIFIER	GS1-204I12.1	ENSG00000228309	Transcript	ENST00000609066.1	lincRNA	-	-	-	-	-	-	-	-	-	rs61829591	9746	-1	-	Clone_based_vega_gene	-	-	-		-	-	-	-	-	-	-	-	-	-
rs61829591	1:185544445-185544445	A	downstream_gene_variant	MODIFIER	GS1-204I12.1	ENSG00000228309	Transcript	ENST00000436955.1	lincRNA	-	-	-	-	-	-	-	-	-	rs61829591	31871	-1	-	Clone_based_vega_gene	-	-	-		-	-	-	-	-	-	-	-	-	0.0112
rs61829591	1:185544445-185544445	C	downstream_gene_variant	MODIFIER	GS1-204I12.1	ENSG00000228309	Transcript	ENST00000436955.1	lincRNA	-	-	-	-	-	-	-	-	-	rs61829591	31871	-1	-	Clone_based_vega_gene	-	-	-		-	-	-	-	-	-	-	-	-	-
rs61829591	1:185544445-185544445	A	downstream_gene_variant	MODIFIER	Y_RNA	ENSG00000207108	Transcript	ENST00000384380.1	misc_RNA	-	-	-	-	-	-	-	-	-	rs61829591	55115	-1	-	RFAM	-	-	-		-	-	-	-	-	-	-	-	-	0.0112
rs61829591	1:185544445-185544445	C	downstream_gene_variant	MODIFIER	Y_RNA	ENSG00000207108	Transcript	ENST00000384380.1	misc_RNA	-	-	-	-	-	-	-	-	-	rs61829591	55115	-1	-	RFAM	-	-	-		-	-	-	-	-	-	-	-	-	-
rs61829591	1:185544445-185544445	A	downstream_gene_variant	MODIFIER	Y_RNA	ENSG00000201596	Transcript	ENST00000364726.1	misc_RNA	-	-	-	-	-	-	-	-	-	rs61829591	58760	-1	-	RFAM	-	-	-		-	-	-	-	-	-	-	-	-	0.0112
rs61829591	1:185544445-185544445	C	downstream_gene_variant	MODIFIER	Y_RNA	ENSG00000201596	Transcript	ENST00000364726.1	misc_RNA	-	-	-	-	-	-	-	-	-	rs61829591	58760	-1	-	RFAM	-	-	-		-	-	-	-	-	-	-	-	-	-
rs61829591	1:185544445-185544445	A	upstream_gene_variant	MODIFIER	GS1-204I12.4	ENSG00000261729	Transcript	ENST00000569292.1	lincRNA	-	-	-	-	-	-	-	-	-	rs61829591	79689	1	-	Clone_based_vega_gene	-	-	-		-	-	-	-	-	-	-	-	-	0.0112
rs61829591	1:185544445-185544445	C	upstream_gene_variant	MODIFIER	GS1-204I12.4	ENSG00000261729	Transcript	ENST00000569292.1	lincRNA	-	-	-	-	-	-	-	-	-	rs61829591	79689	1	-	Clone_based_vega_gene	-	-	-		-	-	-	-	-	-	-	-	-	-
rs61829591	1:185544445-185544445	A	downstream_gene_variant	MODIFIER	CTA-277P6.1	ENSG00000270920	Transcript	ENST00000605276.1	processed_pseudogene	-	-	-	-	-	-	-	-	-	rs61829591	139266	1	-	Clone_based_vega_gene	-	-	-		-	-	-	-	-	-	-	-	-	0.0112
rs61829591	1:185544445-185544445	C	downstream_gene_variant	MODIFIER	CTA-277P6.1	ENSG00000270920	Transcript	ENST00000605276.1	processed_pseudogene	-	-	-	-	-	-	-	-	-	rs61829591	139266	1	-	Clone_based_vega_gene	-	-	-		-	-	-	-	-	-	-	-	-	-
rs61829591	1:185544445-185544445	A	downstream_gene_variant	MODIFIER	RNU7-183P	ENSG00000252407	Transcript	ENST00000516598.1	snRNA	-	-	-	-	-	-	-	-	-	rs61829591	141008	1	-	HGNC	45717	-	-		-	-	-	-	-	-	-	-	-	0.0112
rs61829591	1:185544445-185544445	C	downstream_gene_variant	MODIFIER	RNU7-183P	ENSG00000252407	Transcript	ENST00000516598.1	snRNA	-	-	-	-	-	-	-	-	-	rs61829591	141008	1	-	HGNC	45717	-	-		-	-	-	-	-	-	-	-	-	-
rs61829591	1:185544445-185544445	A	upstream_gene_variant	MODIFIER	HMCN1	ENSG00000143341	Transcript	ENST00000271588.4	protein_coding	-	-	-	-	-	-	-	-	-	rs61829591	159238	1	-	HGNC	19194	-	-		-	-	-	-	-	-	-	-	-	0.0112
rs61829591	1:185544445-185544445	C	upstream_gene_variant	MODIFIER	HMCN1	ENSG00000143341	Transcript	ENST00000271588.4	protein_coding	-	-	-	-	-	-	-	-	-	rs61829591	159238	1	-	HGNC	19194	-	-		-	-	-	-	-	-	-	-	-	-
rs61829591	1:185544445-185544445	A	upstream_gene_variant	MODIFIER	HMCN1	ENSG00000143341	Transcript	ENST00000367492.2	protein_coding	-	-	-	-	-	-	-	-	-	rs61829591	159238	1	-	HGNC	19194	-	-		-	-	-	-	-	-	-	-	-	0.0112
rs61829591	1:185544445-185544445	C	upstream_gene_variant	MODIFIER	HMCN1	ENSG00000143341	Transcript	ENST00000367492.2	protein_coding	-	-	-	-	-	-	-	-	-	rs61829591	159238	1	-	HGNC	19194	-	-		-	-	-	-	-	-	-	-	-	-
rs61829591	1:185544445-185544445	A	upstream_gene_variant	MODIFIER	GS1-279B7.1	ENSG00000261024	Transcript	ENST00000565520.1	lincRNA	-	-	-	-	-	-	-	-	-	rs61829591	240274	-1	-	Clone_based_vega_gene	-	-	-		-	-	-	-	-	-	-	-	-	0.0112
rs61829591	1:185544445-185544445	C	upstream_gene_variant	MODIFIER	GS1-279B7.1	ENSG00000261024	Transcript	ENST00000565520.1	lincRNA	-	-	-	-	-	-	-	-	-	rs61829591	240274	-1	-	Clone_based_vega_gene	-	-	-		-	-	-	-	-	-	-	-	-	-
rs61829591	1:185544445-185544445	A	upstream_gene_variant	MODIFIER	GS1-279B7.1	ENSG00000261024	Transcript	ENST00000563533.1	lincRNA	-	-	-	-	-	-	-	-	-	rs61829591	240306	-1	-	Clone_based_vega_gene	-	-	-		-	-	-	-	-	-	-	-	-	0.0112
rs61829591	1:185544445-185544445	C	upstream_gene_variant	MODIFIER	GS1-279B7.1	ENSG00000261024	Transcript	ENST00000563533.1	lincRNA	-	-	-	-	-	-	-	-	-	rs61829591	240306	-1	-	Clone_based_vega_gene	-	-	-		-	-	-	-	-	-	-	-	-	-
rs61829591	1:185544445-185544445	A	upstream_gene_variant	MODIFIER	GS1-279B7.1	ENSG00000261024	Transcript	ENST00000562817.2	lincRNA	-	-	-	-	-	-	-	-	-	rs61829591	242245	-1	-	Clone_based_vega_gene	-	-	-		-	-	-	-	-	-	-	-	-	0.0112
rs61829591	1:185544445-185544445	C	upstream_gene_variant	MODIFIER	GS1-279B7.1	ENSG00000261024	Transcript	ENST00000562817.2	lincRNA	-	-	-	-	-	-	-	-	-	rs61829591	242245	-1	-	Clone_based_vega_gene	-	-	-		-	-	-	-	-	-	-	-	-	-
rs61829591	1:185544445-185544445	A	intron_variant,non_coding_transcript_variant	MODIFIER	GS1-204I12.1	ENSG00000228309	Transcript	ENST00000608417.1	lincRNA	-	2/3	-	-	-	-	-	-	-	rs61829591	-	-1	-	Clone_based_vega_gene	-	-	-		-	-	-	-	-	-	-	-	-	0.0112
rs61829591	1:185544445-185544445	C	intron_variant,non_coding_transcript_variant	MODIFIER	GS1-204I12.1	ENSG00000228309	Transcript	ENST00000608417.1	lincRNA	-	2/3	-	-	-	-	-	-	-	rs61829591	-	-1	-	Clone_based_vega_gene	-	-	-		-	-	-	-	-	-	-	-	-	-
rs115336116	1:188771536-188771536	T	downstream_gene_variant	MODIFIER	RP11-316I3.2	ENSG00000238054	Transcript	ENST00000414765.1	lincRNA	-	-	-	-	-	-	-	-	-	rs115336116	67072	-1	cds_start_NF,cds_end_NF	Clone_based_vega_gene	-	-	-		-	-	-	-	-	-	-	-	-	0.0112
rs115336116	1:188771536-188771536	T	upstream_gene_variant	MODIFIER	RP11-316I3.1	ENSG00000237283	Transcript	ENST00000432976.1	lincRNA	-	-	-	-	-	-	-	-	-	rs115336116	91525	-1	cds_start_NF,cds_end_NF	Clone_based_vega_gene	-	-	-		-	-	-	-	-	-	-	-	-	-
rs115336116	1:188771536-188771536	T	upstream_gene_variant	MODIFIER	LINC01035	ENSG00000226486	Transcript	ENST00000445072.1	lincRNA	-	-	-	-	-	-	-	-	-	rs115336116	103283	1	cds_start_NF,cds_end_NF	HGNC	49022	-	-		-	-	-	-	-	-	-	-	-	0.0112
rs115336116	1:188771536-188771536	T	downstream_gene_variant	MODIFIER	RPS3AP9	ENSG00000231022	Transcript	ENST00000417027.1	processed_pseudogene	-	-	-	-	-	-	-	-	-	rs115336116	107294	1	cds_start_NF,cds_end_NF	HGNC	36150	-	-		-	-	-	-	-	-	-	-	-	-
rs115336116	1:188771536-188771536	T	downstream_gene_variant	MODIFIER	RP11-669M2.2	ENSG00000235083	Transcript	ENST00000446368.1	processed_pseudogene	-	-	-	-	-	-	-	-	-	rs115336116	130646	1	-	Clone_based_vega_gene	-	-	-		-	-	-	-	-	-	-	-	-	0.0112
rs115336116	1:188771536-188771536	T	downstream_gene_variant	MODIFIER	CLPTM1LP1	ENSG00000271036	Transcript	ENST00000604519.1	processed_pseudogene	-	-	-	-	-	-	-	-	-	rs115336116	233556	-1	-	HGNC	49023	-	-		-	-	-	-	-	-	-	-	-	-
rs76099823	1:188845550-188845550	G	upstream_gene_variant	MODIFIER	LINC01035	ENSG00000226486	Transcript	ENST00000445072.1	lincRNA	-	-	-	-	-	-	-	-	-	rs76099823	29269	1	cds_start_NF,cds_end_NF	HGNC	49022	-	-		-	-	-	-	-	-	-	-	-	0.0112
rs76099823	1:188845550-188845550	G	downstream_gene_variant	MODIFIER	CLPTM1LP1	ENSG00000271036	Transcript	ENST00000604519.1	processed_pseudogene	-	-	-	-	-	-	-	-	-	rs76099823	159542	-1	-	HGNC	49023	-	-		-	-	-	-	-	-	-	-	-	-
rs76099823	1:188845550-188845550	G	upstream_gene_variant	MODIFIER	RP11-316I3.1	ENSG00000237283	Transcript	ENST00000432976.1	lincRNA	-	-	-	-	-	-	-	-	-	rs76099823	165539	-1	cds_start_NF,cds_end_NF	Clone_based_vega_gene	-	-	-		-	-	-	-	-	-	-	-	-	0.0112
rs76099823	1:188845550-188845550	G	downstream_gene_variant	MODIFIER	RPS3AP9	ENSG00000231022	Transcript	ENST00000417027.1	processed_pseudogene	-	-	-	-	-	-	-	-	-	rs76099823	181308	1	cds_start_NF,cds_end_NF	HGNC	36150	-	-		-	-	-	-	-	-	-	-	-	-
rs76099823	1:188845550-188845550	G	downstream_gene_variant	MODIFIER	RP11-669M2.2	ENSG00000235083	Transcript	ENST00000446368.1	processed_pseudogene	-	-	-	-	-	-	-	-	-	rs76099823	204660	1	-	Clone_based_vega_gene	-	-	-		-	-	-	-	-	-	-	-	-	0.0112
rs76099823	1:188845550-188845550	G	intron_variant,non_coding_transcript_variant	MODIFIER	RP11-316I3.2	ENSG00000238054	Transcript	ENST00000414765.1	lincRNA	-	1/1	-	-	-	-	-	-	-	rs76099823	-	-1	cds_start_NF,cds_end_NF	Clone_based_vega_gene	-	-	-		-	-	-	-	-	-	-	-	-	-
rs61760723	1:19023037-19023037	T	downstream_gene_variant	MODIFIER	RP1-8B22.2	ENSG00000225478	Transcript	ENST00000450125.2	processed_pseudogene	-	-	-	-	-	-	-	-	-	rs61760723	100907	1	-	Clone_based_vega_gene	-	-	-		-	-	-	-	-	-	-	-	-	0.0112
rs61760723	1:19023037-19023037	T	downstream_gene_variant	MODIFIER	TAS1R2	ENSG00000179002	Transcript	ENST00000375371.3	protein_coding	-	-	-	-	-	-	-	-	-	rs61760723	143056	-1	-	HGNC	14905	-	-		-	-	-	-	-	-	-	-	-	-
rs61760723	1:19023037-19023037	T	downstream_gene_variant	MODIFIER	RP13-279N23.2	ENSG00000255275	Transcript	ENST00000494072.3	nonsense_mediated_decay	-	-	-	-	-	-	-	-	-	rs61760723	152730	-1	cds_start_NF	Clone_based_vega_gene	-	-	-		-	-	-	-	-	-	-	-	-	0.0112
rs61760723	1:19023037-19023037	T	downstream_gene_variant	MODIFIER	ALDH4A1	ENSG00000159423	Transcript	ENST00000290597.5	protein_coding	-	-	-	-	-	-	-	-	-	rs61760723	174889	-1	-	HGNC	406	-	-		-	-	-	-	-	-	-	-	-	-
rs61760723	1:19023037-19023037	T	downstream_gene_variant	MODIFIER	ALDH4A1	ENSG00000159423	Transcript	ENST00000375341.3	protein_coding	-	-	-	-	-	-	-	-	-	rs61760723	174889	-1	-	HGNC	406	-	-		-	-	-	-	-	-	-	-	-	0.0112
rs61760723	1:19023037-19023037	T	downstream_gene_variant	MODIFIER	ALDH4A1	ENSG00000159423	Transcript	ENST00000538309.1	protein_coding	-	-	-	-	-	-	-	-	-	rs61760723	174889	-1	-	HGNC	406	-	-		-	-	-	-	-	-	-	-	-	-
rs61760723	1:19023037-19023037	T	downstream_gene_variant	MODIFIER	ALDH4A1	ENSG00000159423	Transcript	ENST00000538839.1	protein_coding	-	-	-	-	-	-	-	-	-	rs61760723	174889	-1	-	HGNC	406	-	-		-	-	-	-	-	-	-	-	-	0.0112
rs61760723	1:19023037-19023037	T	downstream_gene_variant	MODIFIER	RP1-8B22.1	ENSG00000235282	Transcript	ENST00000441355.1	processed_pseudogene	-	-	-	-	-	-	-	-	-	rs61760723	183156	1	-	Clone_based_vega_gene	-	-	-		-	-	-	-	-	-	-	-	-	-
rs61760723	1:19023037-19023037	T	downstream_gene_variant	MODIFIER	RP1-8B22.1	ENSG00000235282	Transcript	ENST00000596113.1	processed_pseudogene	-	-	-	-	-	-	-	-	-	rs61760723	183160	1	-	Clone_based_vega_gene	-	-	-		-	-	-	-	-	-	-	-	-	0.0112
rs61760723	1:19023037-19023037	T	downstream_gene_variant	MODIFIER	ALDH4A1	ENSG00000159423	Transcript	ENST00000454547.1	processed_transcript	-	-	-	-	-	-	-	-	-	rs61760723	186017	-1	-	HGNC	406	-	-		-	-	-	-	-	-	-	-	-	-
rs61760723	1:19023037-19023037	T	downstream_gene_variant	MODIFIER	ALDH4A1	ENSG00000159423	Transcript	ENST00000432718.1	protein_coding	-	-	-	-	-	-	-	-	-	rs61760723	186568	-1	cds_end_NF	HGNC	406	-	-		-	-	-	-	-	-	-	-	-	0.0112
rs61760723	1:19023037-19023037	T	downstream_gene_variant	MODIFIER	MIR4695	ENSG00000265606	Transcript	ENST00000577305.1	miRNA	-	-	-	-	-	-	-	-	-	rs61760723	186659	-1	-	HGNC	41573	-	-		-	-	-	-	-	-	-	-	-	-
rs61760723	1:19023037-19023037	T	downstream_gene_variant	MODIFIER	MIR1290	ENSG00000221662	Transcript	ENST00000408735.1	miRNA	-	-	-	-	-	-	-	-	-	rs61760723	200528	-1	-	HGNC	35283	-	-		-	-	-	-	-	-	-	-	-	0.0112
rs61760723	1:19023037-19023037	T	downstream_gene_variant	MODIFIER	IFFO2	ENSG00000169991	Transcript	ENST00000455833.2	protein_coding	-	-	-	-	-	-	-	-	-	rs61760723	207738	-1	-	HGNC	27006	-	-		-	-	-	-	-	-	-	-	-	-
rs61760723	1:19023037-19023037	T	downstream_gene_variant	MODIFIER	KLHDC7A	ENSG00000179023	Transcript	ENST00000400664.1	protein_coding	-	-	-	-	-	-	-	-	-	rs61760723	210559	1	-	HGNC	26791	-	-		-	-	-	-	-	-	-	-	-	0.0112
rs61760723	1:19023037-19023037	T	downstream_gene_variant	MODIFIER	IFFO2	ENSG00000169991	Transcript	ENST00000355609.4	protein_coding	-	-	-	-	-	-	-	-	-	rs61760723	211748	-1	cds_start_NF	HGNC	27006	-	-		-	-	-	-	-	-	-	-	-	-
rs61760723	1:19023037-19023037	T	downstream_gene_variant	MODIFIER	IFFO2	ENSG00000169991	Transcript	ENST00000416166.1	protein_coding	-	-	-	-	-	-	-	-	-	rs61760723	211797	-1	cds_start_NF	HGNC	27006	-	-		-	-	-	-	-	-	-	-	-	0.0112
rs61760723	1:19023037-19023037	T	intron_variant	MODIFIER	PAX7	ENSG00000009709	Transcript	ENST00000375375.3	protein_coding	-	5/7	-	-	-	-	-	-	-	rs61760723	-	1	-	HGNC	8621	-	-		-	-	-	-	-	-	-	-	-	-
rs61760723	1:19023037-19023037	T	intron_variant	MODIFIER	PAX7	ENSG00000009709	Transcript	ENST00000400661.3	protein_coding	-	5/7	-	-	-	-	-	-	-	rs61760723	-	1	-	HGNC	8621	-	-		-	-	-	-	-	-	-	-	-	0.0112
rs61760723	1:19023037-19023037	T	intron_variant	MODIFIER	PAX7	ENSG00000009709	Transcript	ENST00000420770.2	protein_coding	-	5/8	-	-	-	-	-	-	-	rs61760723	-	1	-	HGNC	8621	-	-		-	-	-	-	-	-	-	-	-	-
rs116659586	1:193792975-193792975	G	upstream_gene_variant	MODIFIER	RPL23AP22	ENSG00000237213	Transcript	ENST00000437556.2	processed_pseudogene	-	-	-	-	-	-	-	-	-	rs116659586	66578	-1	-	HGNC	35505	-	-		-	-	-	-	-	-	-	-	-	0.0112
rs116659586	1:193792975-193792975	G	upstream_gene_variant	MODIFIER	U3	ENSG00000252241	Transcript	ENST00000516432.1	snoRNA	-	-	-	-	-	-	-	-	-	rs116659586	91901	-1	-	RFAM	-	-	-		-	-	-	-	-	-	-	-	-	-
rs116659586	1:193792975-193792975	G	downstream_gene_variant	MODIFIER	RP11-21J7.1	ENSG00000226640	Transcript	ENST00000448412.2	lincRNA	-	-	-	-	-	-	-	-	-	rs116659586	96810	1	-	Clone_based_vega_gene	-	-	-		-	-	-	-	-	-	-	-	-	0.0112
rs116659586	1:193792975-193792975	G	upstream_gene_variant	MODIFIER	RP11-98G13.1	ENSG00000237011	Transcript	ENST00000447056.1	lincRNA	-	-	-	-	-	-	-	-	-	rs116659586	135416	-1	-	Clone_based_vega_gene	-	-	-		-	-	-	-	-	-	-	-	-	-
rs76734929	1:196505519-196505519	C	downstream_gene_variant	MODIFIER	MIR4735	ENSG00000265986	Transcript	ENST00000580028.1	miRNA	-	-	-	-	-	-	-	-	-	rs76734929	46024	-1	-	HGNC	41888	-	-		-	-	-	-	-	-	-	-	-	0.0112
rs76734929	1:196505519-196505519	C	upstream_gene_variant	MODIFIER	KCNT2	ENSG00000162687	Transcript	ENST00000498426.1	processed_transcript	-	-	-	-	-	-	-	-	-	rs76734929	71002	-1	-	HGNC	18866	-	-		-	-	-	-	-	-	-	-	-	-
rs76734929	1:196505519-196505519	C	upstream_gene_variant	MODIFIER	KCNT2	ENSG00000162687	Transcript	ENST00000466914.2	nonsense_mediated_decay	-	-	-	-	-	-	-	-	-	rs76734929	108182	-1	cds_start_NF	HGNC	18866	-	-		-	-	-	-	-	-	-	-	-	0.0112
rs76734929	1:196505519-196505519	C	upstream_gene_variant	MODIFIER	CFH	ENSG00000000971	Transcript	ENST00000367429.4	protein_coding	-	-	-	-	-	-	-	-	-	rs76734929	115489	1	-	HGNC	4883	-	-		-	-	-	-	-	-	-	-	-	-
rs76734929	1:196505519-196505519	C	upstream_gene_variant	MODIFIER	CFH	ENSG00000000971	Transcript	ENST00000439155.2	protein_coding	-	-	-	-	-	-	-	-	-	rs76734929	115489	1	-	HGNC	4883	-	-		-	-	-	-	-	-	-	-	-	0.0112
rs76734929	1:196505519-196505519	C	upstream_gene_variant	MODIFIER	CFH	ENSG00000000971	Transcript	ENST00000359637.2	protein_coding	-	-	-	-	-	-	-	-	-	rs76734929	115667	1	-	HGNC	4883	-	-		-	-	-	-	-	-	-	-	-	-
rs76734929	1:196505519-196505519	C	upstream_gene_variant	MODIFIER	CFH	ENSG00000000971	Transcript	ENST00000496761.1	processed_transcript	-	-	-	-	-	-	-	-	-	rs76734929	115667	1	-	HGNC	4883	-	-		-	-	-	-	-	-	-	-	-	0.0112
rs76734929	1:196505519-196505519	C	upstream_gene_variant	MODIFIER	CFH	ENSG00000000971	Transcript	ENST00000466229.1	retained_intron	-	-	-	-	-	-	-	-	-	rs76734929	140599	1	-	HGNC	4883	-	-		-	-	-	-	-	-	-	-	-	-
rs76734929	1:196505519-196505519	C	upstream_gene_variant	MODIFIER	CFH	ENSG00000000971	Transcript	ENST00000470918.1	retained_intron	-	-	-	-	-	-	-	-	-	rs76734929	200519	1	-	HGNC	4883	-	-		-	-	-	-	-	-	-	-	-	0.0112
rs76734929	1:196505519-196505519	C	upstream_gene_variant	MODIFIER	CFHR3	ENSG00000116785	Transcript	ENST00000367425.4	protein_coding	-	-	-	-	-	-	-	-	-	rs76734929	238406	1	-	HGNC	16980	-	-		-	-	-	-	-	-	-	-	-	-
rs76734929	1:196505519-196505519	C	upstream_gene_variant	MODIFIER	CFHR3	ENSG00000116785	Transcript	ENST00000367427.3	nonsense_mediated_decay	-	-	-	-	-	-	-	-	-	rs76734929	238424	1	-	HGNC	16980	-	-		-	-	-	-	-	-	-	-	-	0.0112
rs76734929	1:196505519-196505519	C	upstream_gene_variant	MODIFIER	CFHR3	ENSG00000116785	Transcript	ENST00000471440.2	protein_coding	-	-	-	-	-	-	-	-	-	rs76734929	238424	1	-	HGNC	16980	-	-		-	-	-	-	-	-	-	-	-	-
rs76734929	1:196505519-196505519	C	upstream_gene_variant	MODIFIER	CFHR3	ENSG00000116785	Transcript	ENST00000391985.3	protein_coding	-	-	-	-	-	-	-	-	-	rs76734929	238427	1	-	HGNC	16980	-	-		-	-	-	-	-	-	-	-	-	0.0112
rs76734929	1:196505519-196505519	C	intron_variant	MODIFIER	KCNT2	ENSG00000162687	Transcript	ENST00000294725.9	protein_coding	-	1/27	-	-	-	-	-	-	-	rs76734929	-	-1	-	HGNC	18866	-	-		-	-	-	-	-	-	-	-	-	-
rs76734929	1:196505519-196505519	C	intron_variant	MODIFIER	KCNT2	ENSG00000162687	Transcript	ENST00000367431.4	protein_coding	-	1/26	-	-	-	-	-	-	-	rs76734929	-	-1	-	HGNC	18866	-	-		-	-	-	-	-	-	-	-	-	0.0112
rs76734929	1:196505519-196505519	C	intron_variant	MODIFIER	KCNT2	ENSG00000162687	Transcript	ENST00000367433.5	protein_coding	-	1/26	-	-	-	-	-	-	-	rs76734929	-	-1	-	HGNC	18866	-	-		-	-	-	-	-	-	-	-	-	-
rs76734929	1:196505519-196505519	C	intron_variant	MODIFIER	KCNT2	ENSG00000162687	Transcript	ENST00000451324.2	protein_coding	-	1/23	-	-	-	-	-	-	-	rs76734929	-	-1	-	HGNC	18866	-	-		-	-	-	-	-	-	-	-	-	0.0112
rs76734929	1:196505519-196505519	C	intron_variant	MODIFIER	KCNT2	ENSG00000162687	Transcript	ENST00000609185.1	protein_coding	-	1/26	-	-	-	-	-	-	-	rs76734929	-	-1	-	HGNC	18866	-	-		-	-	-	-	-	-	-	-	-	-
rs76734929	1:196505519-196505519	C	intron_variant,non_coding_transcript_variant	MODIFIER	KCNT2	ENSG00000162687	Transcript	ENST00000610076.1	processed_transcript	-	1/24	-	-	-	-	-	-	-	rs76734929	-	-1	-	HGNC	18866	-	-		-	-	-	-	-	-	-	-	-	0.0112
rs2275251	1:197316644-197316644	T	upstream_gene_variant	MODIFIER	CRB1	ENSG00000134376	Transcript	ENST00000544212.1	protein_coding	-	-	-	-	-	-	-	-	-	rs2275251,COSV66341851	12800	1	-	HGNC	2343	-	-		-	-	-	-	-	-	-	-	-	-
rs2275251	1:197316644-197316644	T	upstream_gene_variant	MODIFIER	CRB1	ENSG00000134376	Transcript	ENST00000476483.1	processed_transcript	-	-	-	-	-	-	-	-	-	rs2275251,COSV66341851	12835	1	-	HGNC	2343	-	-		-	-	-	-	-	-	-	-	-	0.0112
rs2275251	1:197316644-197316644	T	upstream_gene_variant	MODIFIER	MRPS21P3	ENSG00000221879	Transcript	ENST00000436696.2	processed_pseudogene	-	-	-	-	-	-	-	-	-	rs2275251,COSV66341851	16303	1	-	HGNC	29750	-	-		-	-	-	-	-	-	-	-	-	-
rs2275251	1:197316644-197316644	T	upstream_gene_variant	MODIFIER	CRB1	ENSG00000134376	Transcript	ENST00000367397.1	protein_coding	-	-	-	-	-	-	-	-	-	rs2275251,COSV66341851	66315	1	-	HGNC	2343	-	-		-	-	-	-	-	-	-	-	-	0.0112
rs2275251	1:197316644-197316644	T	upstream_gene_variant	MODIFIER	CRB1	ENSG00000134376	Transcript	ENST00000480086.2	processed_transcript	-	-	-	-	-	-	-	-	-	rs2275251,COSV66341851	75297	1	-	HGNC	2343	-	-		-	-	-	-	-	-	-	-	-	-
rs2275251	1:197316644-197316644	T	downstream_gene_variant	MODIFIER	RP11-75C23.1	ENSG00000230260	Transcript	ENST00000422250.1	antisense	-	-	-	-	-	-	-	-	-	rs2275251,COSV66341851	90462	-1	-	Clone_based_vega_gene	-	-	-		-	-	-	-	-	-	-	-	-	0.0112
rs2275251	1:197316644-197316644	T	upstream_gene_variant	MODIFIER	CRB1	ENSG00000134376	Transcript	ENST00000448952.1	protein_coding	-	-	-	-	-	-	-	-	-	rs2275251,COSV66341851	94656	1	cds_start_NF	HGNC	2343	-	-		-	-	-	-	-	-	-	-	-	-
rs2275251	1:197316644-197316644	T	downstream_gene_variant	MODIFIER	RP11-332L8.1	ENSG00000237861	Transcript	ENST00000417716.1	processed_pseudogene	-	-	-	-	-	-	-	-	-	rs2275251,COSV66341851	124259	1	-	Clone_based_vega_gene	-	-	-		-	-	-	-	-	-	-	-	-	0.0112
rs2275251	1:197316644-197316644	T	upstream_gene_variant	MODIFIER	ZBTB41	ENSG00000177888	Transcript	ENST00000367405.4	protein_coding	-	-	-	-	-	-	-	-	-	rs2275251,COSV66341851	146972	-1	-	HGNC	24819	-	-		-	-	-	-	-	-	-	-	-	-
rs2275251	1:197316644-197316644	T	upstream_gene_variant	MODIFIER	ZBTB41	ENSG00000177888	Transcript	ENST00000467322.1	processed_transcript	-	-	-	-	-	-	-	-	-	rs2275251,COSV66341851	146993	-1	-	HGNC	24819	-	-		-	-	-	-	-	-	-	-	-	0.0112
rs2275251	1:197316644-197316644	T	downstream_gene_variant	MODIFIER	DENND1B	ENSG00000213047	Transcript	ENST00000391979.2	protein_coding	-	-	-	-	-	-	-	-	-	rs2275251,COSV66341851	157234	-1	cds_start_NF	HGNC	28404	-	-		-	-	-	-	-	-	-	-	-	-
rs2275251	1:197316644-197316644	T	downstream_gene_variant	MODIFIER	DENND1B	ENSG00000213047	Transcript	ENST00000294737.7	nonsense_mediated_decay	-	-	-	-	-	-	-	-	-	rs2275251,COSV66341851	162130	-1	-	HGNC	28404	-	-		-	-	-	-	-	-	-	-	-	0.0112
rs2275251	1:197316644-197316644	T	downstream_gene_variant	MODIFIER	DENND1B	ENSG00000213047	Transcript	ENST00000463124.1	retained_intron	-	-	-	-	-	-	-	-	-	rs2275251,COSV66341851	198053	-1	-	HGNC	28404	-	-		-	-	-	-	-	-	-	-	-	-
rs2275251	1:197316644-197316644	T	upstream_gene_variant	MODIFIER	ASPM	ENSG00000066279	Transcript	ENST00000294732.7	protein_coding	-	-	-	-	-	-	-	-	-	rs2275251,COSV66341851	200820	-1	-	HGNC	19048	-	-		-	-	-	-	-	-	-	-	-	0.0112
rs2275251	1:197316644-197316644	T	upstream_gene_variant	MODIFIER	ASPM	ENSG00000066279	Transcript	ENST00000367409.4	protein_coding	-	-	-	-	-	-	-	-	-	rs2275251,COSV66341851	200820	-1	-	HGNC	19048	-	-		-	-	-	-	-	-	-	-	-	-
rs2275251	1:197316644-197316644	T	downstream_gene_variant	MODIFIER	DENND1B	ENSG00000213047	Transcript	ENST00000235453.4	protein_coding	-	-	-	-	-	-	-	-	-	rs2275251,COSV66341851	204741	-1	-	HGNC	28404	-	-		-	-	-	-	-	-	-	-	-	0.0112
rs2275251	1:197316644-197316644	T	downstream_gene_variant	MODIFIER	DENND1B	ENSG00000213047	Transcript	ENST00000367396.3	protein_coding	-	-	-	-	-	-	-	-	-	rs2275251,COSV66341851	204741	-1	-	HGNC	28404	-	-		-	-	-	-	-	-	-	-	-	-
rs2275251	1:197316644-197316644	T	downstream_gene_variant	MODIFIER	DENND1B	ENSG00000213047	Transcript	ENST00000400967.2	protein_coding	-	-	-	-	-	-	-	-	-	rs2275251,COSV66341851	204741	-1	-	HGNC	28404	-	-		-	-	-	-	-	-	-	-	-	0.0112
rs2275251	1:197316644-197316644	T	upstream_gene_variant	MODIFIER	RP11-32D17.4	ENSG00000235748	Transcript	ENST00000442280.1	processed_pseudogene	-	-	-	-	-	-	-	-	-	rs2275251,COSV66341851	208207	-1	-	Clone_based_vega_gene	-	-	-		-	-	-	-	-	-	-	-	-	-
rs2275251	1:197316644-197316644	T	upstream_gene_variant	MODIFIER	ASPM	ENSG00000066279	Transcript	ENST00000367408.1	protein_coding	-	-	-	-	-	-	-	-	-	rs2275251,COSV66341851	212370	-1	-	HGNC	19048	-	-		-	-	-	-	-	-	-	-	-	0.0112
rs2275251	1:197316644-197316644	T	intron_variant	MODIFIER	CRB1	ENSG00000134376	Transcript	ENST00000367399.2	protein_coding	-	2/9	-	-	-	-	-	-	-	rs2275251,COSV66341851	-	1	-	HGNC	2343	-	-		-	-	-	-	-	-	-	-	-	-
rs2275251	1:197316644-197316644	T	intron_variant	MODIFIER	CRB1	ENSG00000134376	Transcript	ENST00000367400.3	protein_coding	-	4/11	-	-	-	-	-	-	-	rs2275251,COSV66341851	-	1	-	HGNC	2343	-	-		-	-	-	-	-	-	-	-	-	0.0048
rs2275251	1:197316644-197316644	T	intron_variant,non_coding_transcript_variant	MODIFIER	CRB1	ENSG00000134376	Transcript	ENST00000475659.1	retained_intron	-	4/4	-	-	-	-	-	-	-	rs2275251,COSV66341851	-	1	-	HGNC	2343	-	-		-	-	-	-	-	-	-	-	-	-
rs2275251	1:197316644-197316644	T	intron_variant,NMD_transcript_variant	MODIFIER	CRB1	ENSG00000134376	Transcript	ENST00000484075.1	nonsense_mediated_decay	-	4/11	-	-	-	-	-	-	-	rs2275251,COSV66341851	-	1	-	HGNC	2343	-	-		-	-	-	-	-	-	-	-	-	0.0048
rs2275251	1:197316644-197316644	T	intron_variant	MODIFIER	CRB1	ENSG00000134376	Transcript	ENST00000535699.1	protein_coding	-	6/14	-	-	-	-	-	-	-	rs2275251,COSV66341851	-	1	-	HGNC	2343	-	-		-	-	-	-	-	-	-	-	-	-
rs2275251	1:197316644-197316644	T	intron_variant	MODIFIER	CRB1	ENSG00000134376	Transcript	ENST00000538660.1	protein_coding	-	4/9	-	-	-	-	-	-	-	rs2275251,COSV66341851	-	1	-	HGNC	2343	-	-		-	-	-	-	-	-	-	-	-	0.0048
rs2275251	1:197316644-197316644	T	intron_variant	MODIFIER	CRB1	ENSG00000134376	Transcript	ENST00000543483.1	protein_coding	-	3/6	-	-	-	-	-	-	-	rs2275251,COSV66341851	-	1	-	HGNC	2343	-	-		-	-	-	-	-	-	-	-	-	-
rs531606	1:201645660-201645660	C	upstream_gene_variant	MODIFIER	RP11-25B7.1	ENSG00000236390	Transcript	ENST00000449492.1	antisense	-	-	-	-	-	-	-	-	-	rs531606	2388	-1	-	Clone_based_vega_gene	-	-	-		-	-	-	-	-	-	-	-	-	0.0048
rs531606	1:201645660-201645660	T	upstream_gene_variant	MODIFIER	RP11-25B7.1	ENSG00000236390	Transcript	ENST00000449492.1	antisense	-	-	-	-	-	-	-	-	-	rs531606	2388	-1	-	Clone_based_vega_gene	-	-	-		-	-	-	-	-	-	-	-	-	-
rs531606	1:201645660-201645660	C	downstream_gene_variant	MODIFIER	IPO9-AS1	ENSG00000231871	Transcript	ENST00000413035.1	antisense	-	-	-	-	-	-	-	-	-	rs531606	11727	-1	-	HGNC	40892	-	-		-	-	-	-	-	-	-	-	-	0.0048
rs531606	1:201645660-201645660	T	downstream_gene_variant	MODIFIER	IPO9-AS1	ENSG00000231871	Transcript	ENST00000413035.1	antisense	-	-	-	-	-	-	-	-	-	rs531606	11727	-1	-	HGNC	40892	-	-		-	-	-	-	-	-	-	-	-	-
rs531606	1:201645660-201645660	C	upstream_gene_variant	MODIFIER	MIR5191	ENSG00000264802	Transcript	ENST00000577455.1	miRNA	-	-	-	-	-	-	-	-	-	rs531606	42976	1	-	HGNC	43497	-	-		-	-	-	-	-	-	-	-	-	0.0048
rs531606	1:201645660-201645660	T	upstream_gene_variant	MODIFIER	MIR5191	ENSG00000264802	Transcript	ENST00000577455.1	miRNA	-	-	-	-	-	-	-	-	-	rs531606	42976	1	-	HGNC	43497	-	-		-	-	-	-	-	-	-	-	-	-
rs531606	1:201645660-201645660	C	downstream_gene_variant	MODIFIER	RP11-90L20.2	ENSG00000235121	Transcript	ENST00000429443.1	antisense	-	-	-	-	-	-	-	-	-	rs531606	46762	-1	-	Clone_based_vega_gene	-	-	-		-	-	-	-	-	-	-	-	-	0.0048
rs531606	1:201645660-201645660	T	downstream_gene_variant	MODIFIER	RP11-90L20.2	ENSG00000235121	Transcript	ENST00000429443.1	antisense	-	-	-	-	-	-	-	-	-	rs531606	46762	-1	-	Clone_based_vega_gene	-	-	-		-	-	-	-	-	-	-	-	-	-
rs531606	1:201645660-201645660	C	downstream_gene_variant	MODIFIER	NAV1	ENSG00000134369	Transcript	ENST00000491403.1	retained_intron	-	-	-	-	-	-	-	-	-	rs531606	46992	1	-	HGNC	15989	-	-		-	-	-	-	-	-	-	-	-	0.0048
rs531606	1:201645660-201645660	T	downstream_gene_variant	MODIFIER	NAV1	ENSG00000134369	Transcript	ENST00000491403.1	retained_intron	-	-	-	-	-	-	-	-	-	rs531606	46992	1	-	HGNC	15989	-	-		-	-	-	-	-	-	-	-	-	-
rs531606	1:201645660-201645660	C	downstream_gene_variant	MODIFIER	AC096677.1	ENSG00000269690	Transcript	ENST00000593583.1	protein_coding	-	-	-	-	-	-	-	-	-	rs531606	52922	1	-	Clone_based_ensembl_gene	-	-	-		-	-	-	-	-	-	-	-	-	0.0048
rs531606	1:201645660-201645660	T	downstream_gene_variant	MODIFIER	AC096677.1	ENSG00000269690	Transcript	ENST00000593583.1	protein_coding	-	-	-	-	-	-	-	-	-	rs531606	52922	1	-	Clone_based_ensembl_gene	-	-	-		-	-	-	-	-	-	-	-	-	-
rs531606	1:201645660-201645660	C	upstream_gene_variant	MODIFIER	RNU6-501P	ENSG00000200942	Transcript	ENST00000364072.1	snRNA	-	-	-	-	-	-	-	-	-	rs531606	56874	1	-	HGNC	47464	-	-		-	-	-	-	-	-	-	-	-	0.0048
rs531606	1:201645660-201645660	T	upstream_gene_variant	MODIFIER	RNU6-501P	ENSG00000200942	Transcript	ENST00000364072.1	snRNA	-	-	-	-	-	-	-	-	-	rs531606	56874	1	-	HGNC	47464	-	-		-	-	-	-	-	-	-	-	-	-
rs531606	1:201645660-201645660	C	upstream_gene_variant	MODIFIER	NAV1	ENSG00000134369	Transcript	ENST00000490213.1	processed_transcript	-	-	-	-	-	-	-	-	-	rs531606	62785	1	-	HGNC	15989	-	-		-	-	-	-	-	-	-	-	-	0.0048
rs531606	1:201645660-201645660	T	upstream_gene_variant	MODIFIER	NAV1	ENSG00000134369	Transcript	ENST00000490213.1	processed_transcript	-	-	-	-	-	-	-	-	-	rs531606	62785	1	-	HGNC	15989	-	-		-	-	-	-	-	-	-	-	-	-
rs531606	1:201645660-201645660	C	upstream_gene_variant	MODIFIER	NAV1	ENSG00000134369	Transcript	ENST00000367295.1	protein_coding	-	-	-	-	-	-	-	-	-	rs531606	63336	1	-	HGNC	15989	-	-		-	-	-	-	-	-	-	-	-	0.0048
rs531606	1:201645660-201645660	T	upstream_gene_variant	MODIFIER	NAV1	ENSG00000134369	Transcript	ENST00000367295.1	protein_coding	-	-	-	-	-	-	-	-	-	rs531606	63336	1	-	HGNC	15989	-	-		-	-	-	-	-	-	-	-	-	-
rs531606	1:201645660-201645660	C	upstream_gene_variant	MODIFIER	NAV1	ENSG00000134369	Transcript	ENST00000430015.1	protein_coding	-	-	-	-	-	-	-	-	-	rs531606	103991	1	cds_start_NF,cds_end_NF	HGNC	15989	-	-		-	-	-	-	-	-	-	-	-	0.0048
rs531606	1:201645660-201645660	T	upstream_gene_variant	MODIFIER	NAV1	ENSG00000134369	Transcript	ENST00000430015.1	protein_coding	-	-	-	-	-	-	-	-	-	rs531606	103991	1	cds_start_NF,cds_end_NF	HGNC	15989	-	-		-	-	-	-	-	-	-	-	-	-
rs531606	1:201645660-201645660	C	upstream_gene_variant	MODIFIER	NAV1	ENSG00000134369	Transcript	ENST00000469130.1	processed_transcript	-	-	-	-	-	-	-	-	-	rs531606	106098	1	-	HGNC	15989	-	-		-	-	-	-	-	-	-	-	-	0.0048
rs531606	1:201645660-201645660	T	upstream_gene_variant	MODIFIER	NAV1	ENSG00000134369	Transcript	ENST00000469130.1	processed_transcript	-	-	-	-	-	-	-	-	-	rs531606	106098	1	-	HGNC	15989	-	-		-	-	-	-	-	-	-	-	-	-
rs531606	1:201645660-201645660	C	upstream_gene_variant	MODIFIER	NAV1	ENSG00000134369	Transcript	ENST00000438083.1	protein_coding	-	-	-	-	-	-	-	-	-	rs531606	109908	1	cds_start_NF,cds_end_NF	HGNC	15989	-	-		-	-	-	-	-	-	-	-	-	0.0048
rs531606	1:201645660-201645660	T	upstream_gene_variant	MODIFIER	NAV1	ENSG00000134369	Transcript	ENST00000438083.1	protein_coding	-	-	-	-	-	-	-	-	-	rs531606	109908	1	cds_start_NF,cds_end_NF	HGNC	15989	-	-		-	-	-	-	-	-	-	-	-	-
rs531606	1:201645660-201645660	C	upstream_gene_variant	MODIFIER	NAV1	ENSG00000134369	Transcript	ENST00000477118.2	nonsense_mediated_decay	-	-	-	-	-	-	-	-	-	rs531606	110018	1	cds_start_NF	HGNC	15989	-	-		-	-	-	-	-	-	-	-	-	0.0048
rs531606	1:201645660-201645660	T	upstream_gene_variant	MODIFIER	NAV1	ENSG00000134369	Transcript	ENST00000477118.2	nonsense_mediated_decay	-	-	-	-	-	-	-	-	-	rs531606	110018	1	cds_start_NF	HGNC	15989	-	-		-	-	-	-	-	-	-	-	-	-
rs531606	1:201645660-201645660	C	upstream_gene_variant	MODIFIER	MIR1231	ENSG00000221028	Transcript	ENST00000408101.1	miRNA	-	-	-	-	-	-	-	-	-	rs531606	132079	1	-	HGNC	33921	-	-		-	-	-	-	-	-	-	-	-	0.0048
rs531606	1:201645660-201645660	T	upstream_gene_variant	MODIFIER	MIR1231	ENSG00000221028	Transcript	ENST00000408101.1	miRNA	-	-	-	-	-	-	-	-	-	rs531606	132079	1	-	HGNC	33921	-	-		-	-	-	-	-	-	-	-	-	-
rs531606	1:201645660-201645660	C	downstream_gene_variant	MODIFIER	IPO9-AS1	ENSG00000231871	Transcript	ENST00000421449.1	antisense	-	-	-	-	-	-	-	-	-	rs531606	140322	-1	-	HGNC	40892	-	-		-	-	-	-	-	-	-	-	-	0.0048
rs531606	1:201645660-201645660	T	downstream_gene_variant	MODIFIER	IPO9-AS1	ENSG00000231871	Transcript	ENST00000421449.1	antisense	-	-	-	-	-	-	-	-	-	rs531606	140322	-1	-	HGNC	40892	-	-		-	-	-	-	-	-	-	-	-	-
rs531606	1:201645660-201645660	C	downstream_gene_variant	MODIFIER	RP11-134G8.7	ENSG00000224536	Transcript	ENST00000454651.1	antisense	-	-	-	-	-	-	-	-	-	rs531606	142924	1	-	Clone_based_vega_gene	-	-	-		-	-	-	-	-	-	-	-	-	0.0048
rs531606	1:201645660-201645660	T	downstream_gene_variant	MODIFIER	RP11-134G8.7	ENSG00000224536	Transcript	ENST00000454651.1	antisense	-	-	-	-	-	-	-	-	-	rs531606	142924	1	-	Clone_based_vega_gene	-	-	-		-	-	-	-	-	-	-	-	-	-
rs531606	1:201645660-201645660	C	downstream_gene_variant	MODIFIER	IPO9-AS1	ENSG00000231871	Transcript	ENST00000421159.1	antisense	-	-	-	-	-	-	-	-	-	rs531606	143923	-1	-	HGNC	40892	-	-		-	-	-	-	-	-	-	-	-	0.0048
rs531606	1:201645660-201645660	T	downstream_gene_variant	MODIFIER	IPO9-AS1	ENSG00000231871	Transcript	ENST00000421159.1	antisense	-	-	-	-	-	-	-	-	-	rs531606	143923	-1	-	HGNC	40892	-	-		-	-	-	-	-	-	-	-	-	-
rs531606	1:201645660-201645660	C	downstream_gene_variant	MODIFIER	RPS10P7	ENSG00000223396	Transcript	ENST00000441932.1	lincRNA	-	-	-	-	-	-	-	-	-	rs531606	146058	1	-	HGNC	36423	-	-		-	-	-	-	-	-	-	-	-	0.0048
rs531606	1:201645660-201645660	T	downstream_gene_variant	MODIFIER	RPS10P7	ENSG00000223396	Transcript	ENST00000441932.1	lincRNA	-	-	-	-	-	-	-	-	-	rs531606	146058	1	-	HGNC	36423	-	-		-	-	-	-	-	-	-	-	-	-
rs531606	1:201645660-201645660	C	upstream_gene_variant	MODIFIER	IPO9	ENSG00000198700	Transcript	ENST00000361565.4	protein_coding	-	-	-	-	-	-	-	-	-	rs531606	152609	1	-	HGNC	19425	-	-		-	-	-	-	-	-	-	-	-	0.0048
rs531606	1:201645660-201645660	T	upstream_gene_variant	MODIFIER	IPO9	ENSG00000198700	Transcript	ENST00000361565.4	protein_coding	-	-	-	-	-	-	-	-	-	rs531606	152609	1	-	HGNC	19425	-	-		-	-	-	-	-	-	-	-	-	-
rs531606	1:201645660-201645660	C	upstream_gene_variant	MODIFIER	IPO9	ENSG00000198700	Transcript	ENST00000464348.1	processed_transcript	-	-	-	-	-	-	-	-	-	rs531606	152617	1	-	HGNC	19425	-	-		-	-	-	-	-	-	-	-	-	0.0048
rs531606	1:201645660-201645660	T	upstream_gene_variant	MODIFIER	IPO9	ENSG00000198700	Transcript	ENST00000464348.1	processed_transcript	-	-	-	-	-	-	-	-	-	rs531606	152617	1	-	HGNC	19425	-	-		-	-	-	-	-	-	-	-	-	-
rs531606	1:201645660-201645660	C	downstream_gene_variant	MODIFIER	RP11-134G8.6	ENSG00000242150	Transcript	ENST00000482594.2	transcribed_processed_pseudogene	-	-	-	-	-	-	-	-	-	rs531606	155983	1	-	Clone_based_vega_gene	-	-	-		-	-	-	-	-	-	-	-	-	0.0048
rs531606	1:201645660-201645660	T	downstream_gene_variant	MODIFIER	RP11-134G8.6	ENSG00000242150	Transcript	ENST00000482594.2	transcribed_processed_pseudogene	-	-	-	-	-	-	-	-	-	rs531606	155983	1	-	Clone_based_vega_gene	-	-	-		-	-	-	-	-	-	-	-	-	-
rs531606	1:201645660-201645660	C	upstream_gene_variant	MODIFIER	CSRP1	ENSG00000159176	Transcript	ENST00000367306.1	protein_coding	-	-	-	-	-	-	-	-	-	rs531606	167076	-1	-	HGNC	2469	-	-		-	-	-	-	-	-	-	-	-	0.0048
rs531606	1:201645660-201645660	T	upstream_gene_variant	MODIFIER	CSRP1	ENSG00000159176	Transcript	ENST00000367306.1	protein_coding	-	-	-	-	-	-	-	-	-	rs531606	167076	-1	-	HGNC	2469	-	-		-	-	-	-	-	-	-	-	-	-
rs531606	1:201645660-201645660	C	upstream_gene_variant	MODIFIER	CSRP1	ENSG00000159176	Transcript	ENST00000531916.1	protein_coding	-	-	-	-	-	-	-	-	-	rs531606	167076	-1	-	HGNC	2469	-	-		-	-	-	-	-	-	-	-	-	0.0056
rs531606	1:201645660-201645660	T	upstream_gene_variant	MODIFIER	CSRP1	ENSG00000159176	Transcript	ENST00000531916.1	protein_coding	-	-	-	-	-	-	-	-	-	rs531606	167076	-1	-	HGNC	2469	-	-		-	-	-	-	-	-	-	-	-	0.0056
rs531606	1:201645660-201645660	C	upstream_gene_variant	MODIFIER	CSRP1	ENSG00000159176	Transcript	ENST00000340006.2	protein_coding	-	-	-	-	-	-	-	-	-	rs531606	169273	-1	-	HGNC	2469	-	-		-	-	-	-	-	-	-	-	-	0.0056
rs531606	1:201645660-201645660	T	upstream_gene_variant	MODIFIER	CSRP1	ENSG00000159176	Transcript	ENST00000340006.2	protein_coding	-	-	-	-	-	-	-	-	-	rs531606	169273	-1	-	HGNC	2469	-	-		-	-	-	-	-	-	-	-	-	0.0056
rs531606	1:201645660-201645660	C	upstream_gene_variant	MODIFIER	CSRP1	ENSG00000159176	Transcript	ENST00000458271.2	processed_transcript	-	-	-	-	-	-	-	-	-	rs531606	169409	-1	-	HGNC	2469	-	-		-	-	-	-	-	-	-	-	-	0.0056
rs531606	1:201645660-201645660	T	upstream_gene_variant	MODIFIER	CSRP1	ENSG00000159176	Transcript	ENST00000458271.2	processed_transcript	-	-	-	-	-	-	-	-	-	rs531606	169409	-1	-	HGNC	2469	-	-		-	-	-	-	-	-	-	-	-	0.0056
rs531606	1:201645660-201645660	C	upstream_gene_variant	MODIFIER	CSRP1	ENSG00000159176	Transcript	ENST00000524951.1	protein_coding	-	-	-	-	-	-	-	-	-	rs531606	169409	-1	cds_end_NF	HGNC	2469	-	-		-	-	-	-	-	-	-	-	-	0.0056
rs531606	1:201645660-201645660	T	upstream_gene_variant	MODIFIER	CSRP1	ENSG00000159176	Transcript	ENST00000524951.1	protein_coding	-	-	-	-	-	-	-	-	-	rs531606	169409	-1	cds_end_NF	HGNC	2469	-	-		-	-	-	-	-	-	-	-	-	0.0056
rs531606	1:201645660-201645660	C	upstream_gene_variant	MODIFIER	CSRP1	ENSG00000159176	Transcript	ENST00000526256.1	processed_transcript	-	-	-	-	-	-	-	-	-	rs531606	169409	-1	-	HGNC	2469	-	-		-	-	-	-	-	-	-	-	-	0.0056
rs531606	1:201645660-201645660	T	upstream_gene_variant	MODIFIER	CSRP1	ENSG00000159176	Transcript	ENST00000526256.1	processed_transcript	-	-	-	-	-	-	-	-	-	rs531606	169409	-1	-	HGNC	2469	-	-		-	-	-	-	-	-	-	-	-	0.0056
rs531606	1:201645660-201645660	C	upstream_gene_variant	MODIFIER	CSRP1	ENSG00000159176	Transcript	ENST00000526317.1	processed_transcript	-	-	-	-	-	-	-	-	-	rs531606	169409	-1	-	HGNC	2469	-	-		-	-	-	-	-	-	-	-	-	0.0056
rs531606	1:201645660-201645660	T	upstream_gene_variant	MODIFIER	CSRP1	ENSG00000159176	Transcript	ENST00000526317.1	processed_transcript	-	-	-	-	-	-	-	-	-	rs531606	169409	-1	-	HGNC	2469	-	-		-	-	-	-	-	-	-	-	-	0.0056
rs531606	1:201645660-201645660	C	upstream_gene_variant	MODIFIER	CSRP1	ENSG00000159176	Transcript	ENST00000526723.1	protein_coding	-	-	-	-	-	-	-	-	-	rs531606	169409	-1	-	HGNC	2469	-	-		-	-	-	-	-	-	-	-	-	0.0056
rs531606	1:201645660-201645660	T	upstream_gene_variant	MODIFIER	CSRP1	ENSG00000159176	Transcript	ENST00000526723.1	protein_coding	-	-	-	-	-	-	-	-	-	rs531606	169409	-1	-	HGNC	2469	-	-		-	-	-	-	-	-	-	-	-	0.0056
rs531606	1:201645660-201645660	C	upstream_gene_variant	MODIFIER	CSRP1	ENSG00000159176	Transcript	ENST00000527573.1	processed_transcript	-	-	-	-	-	-	-	-	-	rs531606	169409	-1	-	HGNC	2469	-	-		-	-	-	-	-	-	-	-	-	0.0056
rs531606	1:201645660-201645660	T	upstream_gene_variant	MODIFIER	CSRP1	ENSG00000159176	Transcript	ENST00000527573.1	processed_transcript	-	-	-	-	-	-	-	-	-	rs531606	169409	-1	-	HGNC	2469	-	-		-	-	-	-	-	-	-	-	-	0.0056
rs531606	1:201645660-201645660	C	upstream_gene_variant	MODIFIER	CSRP1	ENSG00000159176	Transcript	ENST00000530120.1	processed_transcript	-	-	-	-	-	-	-	-	-	rs531606	169409	-1	-	HGNC	2469	-	-		-	-	-	-	-	-	-	-	-	0.0056
rs531606	1:201645660-201645660	T	upstream_gene_variant	MODIFIER	CSRP1	ENSG00000159176	Transcript	ENST00000530120.1	processed_transcript	-	-	-	-	-	-	-	-	-	rs531606	169409	-1	-	HGNC	2469	-	-		-	-	-	-	-	-	-	-	-	0.0056
rs531606	1:201645660-201645660	C	upstream_gene_variant	MODIFIER	CSRP1	ENSG00000159176	Transcript	ENST00000533188.1	retained_intron	-	-	-	-	-	-	-	-	-	rs531606	169409	-1	-	HGNC	2469	-	-		-	-	-	-	-	-	-	-	-	0.0056
rs531606	1:201645660-201645660	T	upstream_gene_variant	MODIFIER	CSRP1	ENSG00000159176	Transcript	ENST00000533188.1	retained_intron	-	-	-	-	-	-	-	-	-	rs531606	169409	-1	-	HGNC	2469	-	-		-	-	-	-	-	-	-	-	-	0.0056
rs531606	1:201645660-201645660	C	upstream_gene_variant	MODIFIER	CSRP1	ENSG00000159176	Transcript	ENST00000481851.1	processed_transcript	-	-	-	-	-	-	-	-	-	rs531606	169428	-1	-	HGNC	2469	-	-		-	-	-	-	-	-	-	-	-	0.0056
rs531606	1:201645660-201645660	T	upstream_gene_variant	MODIFIER	CSRP1	ENSG00000159176	Transcript	ENST00000481851.1	processed_transcript	-	-	-	-	-	-	-	-	-	rs531606	169428	-1	-	HGNC	2469	-	-		-	-	-	-	-	-	-	-	-	0.0074
rs531606	1:201645660-201645660	C	upstream_gene_variant	MODIFIER	CSRP1	ENSG00000159176	Transcript	ENST00000471596.1	processed_transcript	-	-	-	-	-	-	-	-	-	rs531606	169429	-1	-	HGNC	2469	-	-		-	-	-	-	-	-	-	-	-	0.0074
rs531606	1:201645660-201645660	T	upstream_gene_variant	MODIFIER	CSRP1	ENSG00000159176	Transcript	ENST00000471596.1	processed_transcript	-	-	-	-	-	-	-	-	-	rs531606	169429	-1	-	HGNC	2469	-	-		-	-	-	-	-	-	-	-	-	0.0074
rs531606	1:201645660-201645660	C	upstream_gene_variant	MODIFIER	CSRP1	ENSG00000159176	Transcript	ENST00000533432.1	protein_coding	-	-	-	-	-	-	-	-	-	rs531606	169693	-1	-	HGNC	2469	-	-		-	-	-	-	-	-	-	-	-	0.0074
rs531606	1:201645660-201645660	T	upstream_gene_variant	MODIFIER	CSRP1	ENSG00000159176	Transcript	ENST00000533432.1	protein_coding	-	-	-	-	-	-	-	-	-	rs531606	169693	-1	-	HGNC	2469	-	-		-	-	-	-	-	-	-	-	-	0.0074
rs531606	1:201645660-201645660	C	upstream_gene_variant	MODIFIER	CSRP1	ENSG00000159176	Transcript	ENST00000529975.1	processed_transcript	-	-	-	-	-	-	-	-	-	rs531606	169829	-1	-	HGNC	2469	-	-		-	-	-	-	-	-	-	-	-	0.0074
rs531606	1:201645660-201645660	T	upstream_gene_variant	MODIFIER	CSRP1	ENSG00000159176	Transcript	ENST00000529975.1	processed_transcript	-	-	-	-	-	-	-	-	-	rs531606	169829	-1	-	HGNC	2469	-	-		-	-	-	-	-	-	-	-	-	0.0074
rs531606	1:201645660-201645660	C	upstream_gene_variant	MODIFIER	IPO9	ENSG00000198700	Transcript	ENST00000479374.1	processed_transcript	-	-	-	-	-	-	-	-	-	rs531606	170763	1	-	HGNC	19425	-	-		-	-	-	-	-	-	-	-	-	0.0074
rs531606	1:201645660-201645660	T	upstream_gene_variant	MODIFIER	IPO9	ENSG00000198700	Transcript	ENST00000479374.1	processed_transcript	-	-	-	-	-	-	-	-	-	rs531606	170763	1	-	HGNC	19425	-	-		-	-	-	-	-	-	-	-	-	0.0074
rs531606	1:201645660-201645660	C	upstream_gene_variant	MODIFIER	CSRP1	ENSG00000159176	Transcript	ENST00000532460.1	protein_coding	-	-	-	-	-	-	-	-	-	rs531606	179959	-1	-	HGNC	2469	-	-		-	-	-	-	-	-	-	-	-	0.0074
rs531606	1:201645660-201645660	T	upstream_gene_variant	MODIFIER	CSRP1	ENSG00000159176	Transcript	ENST00000532460.1	protein_coding	-	-	-	-	-	-	-	-	-	rs531606	179959	-1	-	HGNC	2469	-	-		-	-	-	-	-	-	-	-	-	0.0074
rs531606	1:201645660-201645660	C	upstream_gene_variant	MODIFIER	CSRP1	ENSG00000159176	Transcript	ENST00000532313.1	retained_intron	-	-	-	-	-	-	-	-	-	rs531606	180231	-1	-	HGNC	2469	-	-		-	-	-	-	-	-	-	-	-	0.0074
rs531606	1:201645660-201645660	T	upstream_gene_variant	MODIFIER	CSRP1	ENSG00000159176	Transcript	ENST00000532313.1	retained_intron	-	-	-	-	-	-	-	-	-	rs531606	180231	-1	-	HGNC	2469	-	-		-	-	-	-	-	-	-	-	-	0.0074
rs531606	1:201645660-201645660	C	upstream_gene_variant	MODIFIER	CSRP1	ENSG00000159176	Transcript	ENST00000527662.1	retained_intron	-	-	-	-	-	-	-	-	-	rs531606	183631	-1	-	HGNC	2469	-	-		-	-	-	-	-	-	-	-	-	0.0074
rs531606	1:201645660-201645660	T	upstream_gene_variant	MODIFIER	CSRP1	ENSG00000159176	Transcript	ENST00000527662.1	retained_intron	-	-	-	-	-	-	-	-	-	rs531606	183631	-1	-	HGNC	2469	-	-		-	-	-	-	-	-	-	-	-	0.0074
rs531606	1:201645660-201645660	C	upstream_gene_variant	MODIFIER	CSRP1	ENSG00000159176	Transcript	ENST00000533402.1	retained_intron	-	-	-	-	-	-	-	-	-	rs531606	184033	-1	-	HGNC	2469	-	-		-	-	-	-	-	-	-	-	-	0.0074
rs531606	1:201645660-201645660	T	upstream_gene_variant	MODIFIER	CSRP1	ENSG00000159176	Transcript	ENST00000533402.1	retained_intron	-	-	-	-	-	-	-	-	-	rs531606	184033	-1	-	HGNC	2469	-	-		-	-	-	-	-	-	-	-	-	0.0074
rs531606	1:201645660-201645660	C	upstream_gene_variant	MODIFIER	IPO9	ENSG00000198700	Transcript	ENST00000456707.1	protein_coding	-	-	-	-	-	-	-	-	-	rs531606	197783	1	cds_start_NF	HGNC	19425	-	-		-	-	-	-	-	-	-	-	-	0.0074
rs531606	1:201645660-201645660	T	upstream_gene_variant	MODIFIER	IPO9	ENSG00000198700	Transcript	ENST00000456707.1	protein_coding	-	-	-	-	-	-	-	-	-	rs531606	197783	1	cds_start_NF	HGNC	19425	-	-		-	-	-	-	-	-	-	-	-	0.0074
rs531606	1:201645660-201645660	C	upstream_gene_variant	MODIFIER	PHLDA3	ENSG00000174307	Transcript	ENST00000367309.1	protein_coding	-	-	-	-	-	-	-	-	-	rs531606	207295	-1	-	HGNC	8934	-	-		-	-	-	-	-	-	-	-	-	0.0074
rs531606	1:201645660-201645660	T	upstream_gene_variant	MODIFIER	PHLDA3	ENSG00000174307	Transcript	ENST00000367309.1	protein_coding	-	-	-	-	-	-	-	-	-	rs531606	207295	-1	-	HGNC	8934	-	-		-	-	-	-	-	-	-	-	-	0.0074
rs531606	1:201645660-201645660	C	upstream_gene_variant	MODIFIER	PHLDA3	ENSG00000174307	Transcript	ENST00000367311.3	protein_coding	-	-	-	-	-	-	-	-	-	rs531606	207348	-1	-	HGNC	8934	-	-		-	-	-	-	-	-	-	-	-	0.0074
rs531606	1:201645660-201645660	T	upstream_gene_variant	MODIFIER	PHLDA3	ENSG00000174307	Transcript	ENST00000367311.3	protein_coding	-	-	-	-	-	-	-	-	-	rs531606	207348	-1	-	HGNC	8934	-	-		-	-	-	-	-	-	-	-	-	0.0074
rs531606	1:201645660-201645660	C	upstream_gene_variant	MODIFIER	PHLDA3	ENSG00000174307	Transcript	ENST00000485436.1	processed_transcript	-	-	-	-	-	-	-	-	-	rs531606	207951	-1	-	HGNC	8934	-	-		-	-	-	-	-	-	-	-	-	0.0074
rs531606	1:201645660-201645660	T	upstream_gene_variant	MODIFIER	PHLDA3	ENSG00000174307	Transcript	ENST00000485436.1	processed_transcript	-	-	-	-	-	-	-	-	-	rs531606	207951	-1	-	HGNC	8934	-	-		-	-	-	-	-	-	-	-	-	0.0074
rs531606	1:201645660-201645660	C	upstream_gene_variant	MODIFIER	PHLDA3	ENSG00000174307	Transcript	ENST00000497057.1	processed_transcript	-	-	-	-	-	-	-	-	-	rs531606	209875	-1	-	HGNC	8934	-	-		-	-	-	-	-	-	-	-	-	0.0074
rs531606	1:201645660-201645660	T	upstream_gene_variant	MODIFIER	PHLDA3	ENSG00000174307	Transcript	ENST00000497057.1	processed_transcript	-	-	-	-	-	-	-	-	-	rs531606	209875	-1	-	HGNC	8934	-	-		-	-	-	-	-	-	-	-	-	0.0074
rs531606	1:201645660-201645660	C	upstream_gene_variant	MODIFIER	RP11-134G8.8	ENSG00000224818	Transcript	ENST00000430471.1	lincRNA	-	-	-	-	-	-	-	-	-	rs531606	211386	-1	-	Clone_based_vega_gene	-	-	-		-	-	-	-	-	-	-	-	-	0.0074
rs531606	1:201645660-201645660	T	upstream_gene_variant	MODIFIER	RP11-134G8.8	ENSG00000224818	Transcript	ENST00000430471.1	lincRNA	-	-	-	-	-	-	-	-	-	rs531606	211386	-1	-	Clone_based_vega_gene	-	-	-		-	-	-	-	-	-	-	-	-	0.0074
rs531606	1:201645660-201645660	C	upstream_gene_variant	MODIFIER	SHISA4	ENSG00000198892	Transcript	ENST00000464117.1	processed_transcript	-	-	-	-	-	-	-	-	-	rs531606	212148	1	-	HGNC	27139	-	-		-	-	-	-	-	-	-	-	-	0.0074
rs531606	1:201645660-201645660	T	upstream_gene_variant	MODIFIER	SHISA4	ENSG00000198892	Transcript	ENST00000464117.1	processed_transcript	-	-	-	-	-	-	-	-	-	rs531606	212148	1	-	HGNC	27139	-	-		-	-	-	-	-	-	-	-	-	0.0487
rs531606	1:201645660-201645660	C	upstream_gene_variant	MODIFIER	SHISA4	ENSG00000198892	Transcript	ENST00000362011.6	protein_coding	-	-	-	-	-	-	-	-	-	rs531606	212176	1	-	HGNC	27139	-	-		-	-	-	-	-	-	-	-	-	0.0487
rs531606	1:201645660-201645660	T	upstream_gene_variant	MODIFIER	SHISA4	ENSG00000198892	Transcript	ENST00000362011.6	protein_coding	-	-	-	-	-	-	-	-	-	rs531606	212176	1	-	HGNC	27139	-	-		-	-	-	-	-	-	-	-	-	0.0487
rs531606	1:201645660-201645660	C	upstream_gene_variant	MODIFIER	SHISA4	ENSG00000198892	Transcript	ENST00000481699.1	processed_transcript	-	-	-	-	-	-	-	-	-	rs531606	212402	1	-	HGNC	27139	-	-		-	-	-	-	-	-	-	-	-	0.0487
rs531606	1:201645660-201645660	T	upstream_gene_variant	MODIFIER	SHISA4	ENSG00000198892	Transcript	ENST00000481699.1	processed_transcript	-	-	-	-	-	-	-	-	-	rs531606	212402	1	-	HGNC	27139	-	-		-	-	-	-	-	-	-	-	-	0.0487
rs531606	1:201645660-201645660	C	upstream_gene_variant	MODIFIER	RP11-307B6.3	ENSG00000223774	Transcript	ENST00000414927.1	antisense	-	-	-	-	-	-	-	-	-	rs531606	217310	1	-	Clone_based_vega_gene	-	-	-		-	-	-	-	-	-	-	-	-	0.0224
rs531606	1:201645660-201645660	T	upstream_gene_variant	MODIFIER	RP11-307B6.3	ENSG00000223774	Transcript	ENST00000414927.1	antisense	-	-	-	-	-	-	-	-	-	rs531606	217310	1	-	Clone_based_vega_gene	-	-	-		-	-	-	-	-	-	-	-	-	0.0224
rs531606	1:201645660-201645660	C	downstream_gene_variant	MODIFIER	LMOD1	ENSG00000163431	Transcript	ENST00000367288.4	protein_coding	-	-	-	-	-	-	-	-	-	rs531606	219920	-1	-	HGNC	6647	-	-		-	-	-	-	-	-	-	-	-	0.0224
rs531606	1:201645660-201645660	T	downstream_gene_variant	MODIFIER	LMOD1	ENSG00000163431	Transcript	ENST00000367288.4	protein_coding	-	-	-	-	-	-	-	-	-	rs531606	219920	-1	-	HGNC	6647	-	-		-	-	-	-	-	-	-	-	-	0.0224
rs531606	1:201645660-201645660	C	upstream_gene_variant	MODIFIER	RP11-307B6.3	ENSG00000223774	Transcript	ENST00000458139.1	antisense	-	-	-	-	-	-	-	-	-	rs531606	221568	1	-	Clone_based_vega_gene	-	-	-		-	-	-	-	-	-	-	-	-	0.0224
rs531606	1:201645660-201645660	T	upstream_gene_variant	MODIFIER	RP11-307B6.3	ENSG00000223774	Transcript	ENST00000458139.1	antisense	-	-	-	-	-	-	-	-	-	rs531606	221568	1	-	Clone_based_vega_gene	-	-	-		-	-	-	-	-	-	-	-	-	0.0224
rs531606	1:201645660-201645660	C	upstream_gene_variant	MODIFIER	TNNI1	ENSG00000159173	Transcript	ENST00000336092.4	protein_coding	-	-	-	-	-	-	-	-	-	rs531606	246666	-1	-	HGNC	11945	-	-		-	-	-	-	-	-	-	-	-	0.0224
rs531606	1:201645660-201645660	T	upstream_gene_variant	MODIFIER	TNNI1	ENSG00000159173	Transcript	ENST00000336092.4	protein_coding	-	-	-	-	-	-	-	-	-	rs531606	246666	-1	-	HGNC	11945	-	-		-	-	-	-	-	-	-	-	-	0.0224
rs531606	1:201645660-201645660	C	downstream_gene_variant	MODIFIER	RP11-134G8.2	ENSG00000227048	Transcript	ENST00000413162.2	processed_pseudogene	-	-	-	-	-	-	-	-	-	rs531606	247171	1	-	Clone_based_vega_gene	-	-	-		-	-	-	-	-	-	-	-	-	0.0224
rs531606	1:201645660-201645660	T	downstream_gene_variant	MODIFIER	RP11-134G8.2	ENSG00000227048	Transcript	ENST00000413162.2	processed_pseudogene	-	-	-	-	-	-	-	-	-	rs531606	247171	1	-	Clone_based_vega_gene	-	-	-		-	-	-	-	-	-	-	-	-	0.0224
rs531606	1:201645660-201645660	C	intron_variant	MODIFIER	NAV1	ENSG00000134369	Transcript	ENST00000295624.6	protein_coding	-	1/28	-	-	-	-	-	-	-	rs531606	-	1	-	HGNC	15989	-	-		-	-	-	-	-	-	-	-	-	0.0224
rs531606	1:201645660-201645660	T	intron_variant	MODIFIER	NAV1	ENSG00000134369	Transcript	ENST00000295624.6	protein_coding	-	1/28	-	-	-	-	-	-	-	rs531606	-	1	-	HGNC	15989	-	-		-	-	-	-	-	-	-	-	-	0.0224
rs531606	1:201645660-201645660	C	intron_variant	MODIFIER	NAV1	ENSG00000134369	Transcript	ENST00000367296.4	protein_coding	-	1/29	-	-	-	-	-	-	-	rs531606	-	1	-	HGNC	15989	-	-		-	-	-	-	-	-	-	-	-	0.0224
rs531606	1:201645660-201645660	T	intron_variant	MODIFIER	NAV1	ENSG00000134369	Transcript	ENST00000367296.4	protein_coding	-	1/29	-	-	-	-	-	-	-	rs531606	-	1	-	HGNC	15989	-	-		-	-	-	-	-	-	-	-	-	0.0224
rs531606	1:201645660-201645660	C	intron_variant	MODIFIER	NAV1	ENSG00000134369	Transcript	ENST00000367297.4	protein_coding	-	1/28	-	-	-	-	-	-	-	rs531606	-	1	-	HGNC	15989	-	-		-	-	-	-	-	-	-	-	-	0.0224
rs531606	1:201645660-201645660	T	intron_variant	MODIFIER	NAV1	ENSG00000134369	Transcript	ENST00000367297.4	protein_coding	-	1/28	-	-	-	-	-	-	-	rs531606	-	1	-	HGNC	15989	-	-		-	-	-	-	-	-	-	-	-	0.0224
rs531606	1:201645660-201645660	C	intron_variant	MODIFIER	NAV1	ENSG00000134369	Transcript	ENST00000367300.3	protein_coding	-	1/27	-	-	-	-	-	-	-	rs531606	-	1	-	HGNC	15989	-	-		-	-	-	-	-	-	-	-	-	0.0224
rs531606	1:201645660-201645660	T	intron_variant	MODIFIER	NAV1	ENSG00000134369	Transcript	ENST00000367300.3	protein_coding	-	1/27	-	-	-	-	-	-	-	rs531606	-	1	-	HGNC	15989	-	-		-	-	-	-	-	-	-	-	-	0.0224
rs531606	1:201645660-201645660	C	intron_variant	MODIFIER	NAV1	ENSG00000134369	Transcript	ENST00000367302.1	protein_coding	-	3/29	-	-	-	-	-	-	-	rs531606	-	1	-	HGNC	15989	-	-		-	-	-	-	-	-	-	-	-	0.0224
rs531606	1:201645660-201645660	T	intron_variant	MODIFIER	NAV1	ENSG00000134369	Transcript	ENST00000367302.1	protein_coding	-	3/29	-	-	-	-	-	-	-	rs531606	-	1	-	HGNC	15989	-	-		-	-	-	-	-	-	-	-	-	0.0224
rs531606	1:201645660-201645660	C	regulatory_region_variant	MODIFIER	-	-	RegulatoryFeature	ENSR00000956404	promoter_flanking_region	-	-	-	-	-	-	-	-	-	rs531606	-	-	-	-	-	-	-		-	-	-	-	-	-	-	-	-	0.0224
rs531606	1:201645660-201645660	T	regulatory_region_variant	MODIFIER	-	-	RegulatoryFeature	ENSR00000956404	promoter_flanking_region	-	-	-	-	-	-	-	-	-	rs531606	-	-	-	-	-	-	-		-	-	-	-	-	-	-	-	-	0.0224
rs531606	1:201645660-201645660	C	TF_binding_site_variant	MODIFIER	-	-	MotifFeature	ENSM00910502373	-	-	-	-	-	-	-	-	-	-	rs531606	-	1	-	-	-	-	-		-	-	-	-	-	-	-	-	-	0.0224
rs531606	1:201645660-201645660	T	TF_binding_site_variant	MODIFIER	-	-	MotifFeature	ENSM00910502373	-	-	-	-	-	-	-	-	-	-	rs531606	-	1	-	-	-	-	-		-	-	-	-	-	-	-	-	-	0.0539
rs531606	1:201645660-201645660	C	TF_binding_site_variant	MODIFIER	-	-	MotifFeature	ENSM00908413175	-	-	-	-	-	-	-	-	-	-	rs531606	-	1	-	-	-	-	-		-	-	-	-	-	-	-	-	-	0.0539
rs531606	1:201645660-201645660	T	TF_binding_site_variant	MODIFIER	-	-	MotifFeature	ENSM00908413175	-	-	-	-	-	-	-	-	-	-	rs531606	-	1	-	-	-	-	-		-	-	-	-	-	-	-	-	-	0.0539
rs531606	1:201645660-201645660	C	TF_binding_site_variant	MODIFIER	-	-	MotifFeature	ENSM00907897540	-	-	-	-	-	-	-	-	-	-	rs531606	-	1	-	-	-	-	-		-	-	-	-	-	-	-	-	-	0.0527
rs531606	1:201645660-201645660	T	TF_binding_site_variant	MODIFIER	-	-	MotifFeature	ENSM00907897540	-	-	-	-	-	-	-	-	-	-	rs531606	-	1	-	-	-	-	-		-	-	-	-	-	-	-	-	-	0.0527
rs531606	1:201645660-201645660	C	TF_binding_site_variant	MODIFIER	-	-	MotifFeature	ENSM00910360611	-	-	-	-	-	-	-	-	-	-	rs531606	-	1	-	-	-	-	-		-	-	-	-	-	-	-	-	-	0.0527
rs531606	1:201645660-201645660	T	TF_binding_site_variant	MODIFIER	-	-	MotifFeature	ENSM00910360611	-	-	-	-	-	-	-	-	-	-	rs531606	-	1	-	-	-	-	-		-	-	-	-	-	-	-	-	-	0.0527
rs531606	1:201645660-201645660	C	TF_binding_site_variant	MODIFIER	-	-	MotifFeature	ENSM00910326052	-	-	-	-	-	-	-	-	-	-	rs531606	-	1	-	-	-	-	-		-	-	-	-	-	-	-	-	-	0.0028
rs531606	1:201645660-201645660	T	TF_binding_site_variant	MODIFIER	-	-	MotifFeature	ENSM00910326052	-	-	-	-	-	-	-	-	-	-	rs531606	-	1	-	-	-	-	-		-	-	-	-	-	-	-	-	-	-
rs72753878	1:204623404-204623404	G	upstream_gene_variant	MODIFIER	AL161793.1	ENSG00000252731	Transcript	ENST00000516922.1	miRNA	-	-	-	-	-	-	-	-	-	rs72753878	1090	-1	-	Clone_based_ensembl_gene	-	-	-		-	-	-	-	-	-	-	-	-	0.0028
rs72753878	1:204623404-204623404	T	upstream_gene_variant	MODIFIER	AL161793.1	ENSG00000252731	Transcript	ENST00000516922.1	miRNA	-	-	-	-	-	-	-	-	-	rs72753878	1090	-1	-	Clone_based_ensembl_gene	-	-	-		-	-	-	-	-	-	-	-	-	-
rs72753878	1:204623404-204623404	G	upstream_gene_variant	MODIFIER	RP11-23I7.1	ENSG00000228153	Transcript	ENST00000435021.1	lincRNA	-	-	-	-	-	-	-	-	-	rs72753878	9596	1	-	Clone_based_vega_gene	-	-	-		-	-	-	-	-	-	-	-	-	0.0028
rs72753878	1:204623404-204623404	T	upstream_gene_variant	MODIFIER	RP11-23I7.1	ENSG00000228153	Transcript	ENST00000435021.1	lincRNA	-	-	-	-	-	-	-	-	-	rs72753878	9596	1	-	Clone_based_vega_gene	-	-	-		-	-	-	-	-	-	-	-	-	-
rs72753878	1:204623404-204623404	G	downstream_gene_variant	MODIFIER	RP11-430C7.5	ENSG00000240219	Transcript	ENST00000444037.1	lincRNA	-	-	-	-	-	-	-	-	-	rs72753878	24564	1	-	Clone_based_vega_gene	-	-	-		-	-	-	-	-	-	-	-	-	0.0028
rs72753878	1:204623404-204623404	T	downstream_gene_variant	MODIFIER	RP11-430C7.5	ENSG00000240219	Transcript	ENST00000444037.1	lincRNA	-	-	-	-	-	-	-	-	-	rs72753878	24564	1	-	Clone_based_vega_gene	-	-	-		-	-	-	-	-	-	-	-	-	-
rs72753878	1:204623404-204623404	G	upstream_gene_variant	MODIFIER	LRRN2	ENSG00000170382	Transcript	ENST00000367175.1	protein_coding	-	-	-	-	-	-	-	-	-	rs72753878	32071	-1	-	HGNC	16914	-	-		-	-	-	-	-	-	-	-	-	0.0028
rs72753878	1:204623404-204623404	T	upstream_gene_variant	MODIFIER	LRRN2	ENSG00000170382	Transcript	ENST00000367175.1	protein_coding	-	-	-	-	-	-	-	-	-	rs72753878	32071	-1	-	HGNC	16914	-	-		-	-	-	-	-	-	-	-	-	-
rs72753878	1:204623404-204623404	G	downstream_gene_variant	MODIFIER	RP11-430C7.4	ENSG00000240710	Transcript	ENST00000453895.1	antisense	-	-	-	-	-	-	-	-	-	rs72753878	37711	1	-	Clone_based_vega_gene	-	-	-		-	-	-	-	-	-	-	-	-	0.0028
rs72753878	1:204623404-204623404	T	downstream_gene_variant	MODIFIER	RP11-430C7.4	ENSG00000240710	Transcript	ENST00000453895.1	antisense	-	-	-	-	-	-	-	-	-	rs72753878	37711	1	-	Clone_based_vega_gene	-	-	-		-	-	-	-	-	-	-	-	-	-
rs72753878	1:204623404-204623404	G	downstream_gene_variant	MODIFIER	RNA5SP75	ENSG00000252650	Transcript	ENST00000516841.1	rRNA	-	-	-	-	-	-	-	-	-	rs72753878	53044	-1	-	HGNC	42852	-	-		-	-	-	-	-	-	-	-	-	0.0028
rs72753878	1:204623404-204623404	T	downstream_gene_variant	MODIFIER	RNA5SP75	ENSG00000252650	Transcript	ENST00000516841.1	rRNA	-	-	-	-	-	-	-	-	-	rs72753878	53044	-1	-	HGNC	42852	-	-		-	-	-	-	-	-	-	-	-	-
rs72753878	1:204623404-204623404	G	upstream_gene_variant	MODIFIER	SCARNA20	ENSG00000251861	Transcript	ENST00000516052.1	snoRNA	-	-	-	-	-	-	-	-	-	rs72753878	73715	1	-	RFAM	-	-	-		-	-	-	-	-	-	-	-	-	0.0028
rs72753878	1:204623404-204623404	T	upstream_gene_variant	MODIFIER	SCARNA20	ENSG00000251861	Transcript	ENST00000516052.1	snoRNA	-	-	-	-	-	-	-	-	-	rs72753878	73715	1	-	RFAM	-	-	-		-	-	-	-	-	-	-	-	-	-
rs72753878	1:204623404-204623404	G	downstream_gene_variant	MODIFIER	MDM4	ENSG00000198625	Transcript	ENST00000507825.2	protein_coding	-	-	-	-	-	-	-	-	-	rs72753878	80533	1	-	HGNC	6974	-	-		-	-	-	-	-	-	-	-	-	0.0028
rs72753878	1:204623404-204623404	T	downstream_gene_variant	MODIFIER	MDM4	ENSG00000198625	Transcript	ENST00000507825.2	protein_coding	-	-	-	-	-	-	-	-	-	rs72753878	80533	1	-	HGNC	6974	-	-		-	-	-	-	-	-	-	-	-	-
rs72753878	1:204623404-204623404	G	upstream_gene_variant	MODIFIER	RNA5SP74	ENSG00000200408	Transcript	ENST00000363538.1	rRNA	-	-	-	-	-	-	-	-	-	rs72753878	91755	-1	-	HGNC	42851	-	-		-	-	-	-	-	-	-	-	-	0.0028
rs72753878	1:204623404-204623404	T	upstream_gene_variant	MODIFIER	RNA5SP74	ENSG00000200408	Transcript	ENST00000363538.1	rRNA	-	-	-	-	-	-	-	-	-	rs72753878	91755	-1	-	HGNC	42851	-	-		-	-	-	-	-	-	-	-	-	-
rs72753878	1:204623404-204623404	G	downstream_gene_variant	MODIFIER	MDM4	ENSG00000198625	Transcript	ENST00000367182.3	protein_coding	-	-	-	-	-	-	-	-	-	rs72753878	96156	1	-	HGNC	6974	-	-		-	-	-	-	-	-	-	-	-	0.0028
rs72753878	1:204623404-204623404	T	downstream_gene_variant	MODIFIER	MDM4	ENSG00000198625	Transcript	ENST00000367182.3	protein_coding	-	-	-	-	-	-	-	-	-	rs72753878	96156	1	-	HGNC	6974	-	-		-	-	-	-	-	-	-	-	-	-
rs72753878	1:204623404-204623404	G	downstream_gene_variant	MODIFIER	MDM4	ENSG00000198625	Transcript	ENST00000463049.1	processed_transcript	-	-	-	-	-	-	-	-	-	rs72753878	100075	1	-	HGNC	6974	-	-		-	-	-	-	-	-	-	-	-	0.0028
rs72753878	1:204623404-204623404	T	downstream_gene_variant	MODIFIER	MDM4	ENSG00000198625	Transcript	ENST00000463049.1	processed_transcript	-	-	-	-	-	-	-	-	-	rs72753878	100075	1	-	HGNC	6974	-	-		-	-	-	-	-	-	-	-	-	-
rs72753878	1:204623404-204623404	G	downstream_gene_variant	MODIFIER	MDM4	ENSG00000198625	Transcript	ENST00000367183.3	protein_coding	-	-	-	-	-	-	-	-	-	rs72753878	104497	1	-	HGNC	6974	-	-		-	-	-	-	-	-	-	-	-	0.0028
rs72753878	1:204623404-204623404	T	downstream_gene_variant	MODIFIER	MDM4	ENSG00000198625	Transcript	ENST00000367183.3	protein_coding	-	-	-	-	-	-	-	-	-	rs72753878	104497	1	-	HGNC	6974	-	-		-	-	-	-	-	-	-	-	-	-
rs72753878	1:204623404-204623404	G	downstream_gene_variant	MODIFIER	MDM4	ENSG00000198625	Transcript	ENST00000454264.2	protein_coding	-	-	-	-	-	-	-	-	-	rs72753878	104499	1	-	HGNC	6974	-	-		-	-	-	-	-	-	-	-	-	0.0028
rs72753878	1:204623404-204623404	T	downstream_gene_variant	MODIFIER	MDM4	ENSG00000198625	Transcript	ENST00000454264.2	protein_coding	-	-	-	-	-	-	-	-	-	rs72753878	104499	1	-	HGNC	6974	-	-		-	-	-	-	-	-	-	-	-	-
rs72753878	1:204623404-204623404	G	downstream_gene_variant	MODIFIER	MDM4	ENSG00000198625	Transcript	ENST00000391947.2	protein_coding	-	-	-	-	-	-	-	-	-	rs72753878	104594	1	-	HGNC	6974	-	-		-	-	-	-	-	-	-	-	-	0.0028
rs72753878	1:204623404-204623404	T	downstream_gene_variant	MODIFIER	MDM4	ENSG00000198625	Transcript	ENST00000391947.2	protein_coding	-	-	-	-	-	-	-	-	-	rs72753878	104594	1	-	HGNC	6974	-	-		-	-	-	-	-	-	-	-	-	-
rs72753878	1:204623404-204623404	G	downstream_gene_variant	MODIFIER	MDM4	ENSG00000198625	Transcript	ENST00000444261.1	protein_coding	-	-	-	-	-	-	-	-	-	rs72753878	104888	1	cds_start_NF,cds_end_NF	HGNC	6974	-	-		-	-	-	-	-	-	-	-	-	0.0028
rs72753878	1:204623404-204623404	T	downstream_gene_variant	MODIFIER	MDM4	ENSG00000198625	Transcript	ENST00000444261.1	protein_coding	-	-	-	-	-	-	-	-	-	rs72753878	104888	1	cds_start_NF,cds_end_NF	HGNC	6974	-	-		-	-	-	-	-	-	-	-	-	-
rs72753878	1:204623404-204623404	G	downstream_gene_variant	MODIFIER	MDM4	ENSG00000198625	Transcript	ENST00000367179.3	protein_coding	-	-	-	-	-	-	-	-	-	rs72753878	105082	1	cds_end_NF	HGNC	6974	-	-		-	-	-	-	-	-	-	-	-	-
rs72753878	1:204623404-204623404	T	downstream_gene_variant	MODIFIER	MDM4	ENSG00000198625	Transcript	ENST00000367179.3	protein_coding	-	-	-	-	-	-	-	-	-	rs72753878	105082	1	cds_end_NF	HGNC	6974	-	-		-	-	-	-	-	-	-	-	-	0.027
rs72753878	1:204623404-204623404	G	downstream_gene_variant	MODIFIER	MDM4	ENSG00000198625	Transcript	ENST00000470908.1	processed_transcript	-	-	-	-	-	-	-	-	-	rs72753878	107444	1	-	HGNC	6974	-	-		-	-	-	-	-	-	-	-	-	-
rs72753878	1:204623404-204623404	T	downstream_gene_variant	MODIFIER	MDM4	ENSG00000198625	Transcript	ENST00000470908.1	processed_transcript	-	-	-	-	-	-	-	-	-	rs72753878	107444	1	-	HGNC	6974	-	-		-	-	-	-	-	-	-	-	-	0.027
rs72753878	1:204623404-204623404	G	downstream_gene_variant	MODIFIER	MDM4	ENSG00000198625	Transcript	ENST00000471783.1	processed_transcript	-	-	-	-	-	-	-	-	-	rs72753878	109677	1	-	HGNC	6974	-	-		-	-	-	-	-	-	-	-	-	0.0042
rs72753878	1:204623404-204623404	T	downstream_gene_variant	MODIFIER	MDM4	ENSG00000198625	Transcript	ENST00000471783.1	processed_transcript	-	-	-	-	-	-	-	-	-	rs72753878	109677	1	-	HGNC	6974	-	-		-	-	-	-	-	-	-	-	-	0.0144
rs72753878	1:204623404-204623404	G	downstream_gene_variant	MODIFIER	MDM4	ENSG00000198625	Transcript	ENST00000462012.1	processed_transcript	-	-	-	-	-	-	-	-	-	rs72753878	111345	1	-	HGNC	6974	-	-		-	-	-	-	-	-	-	-	-	0.0144
rs72753878	1:204623404-204623404	T	downstream_gene_variant	MODIFIER	MDM4	ENSG00000198625	Transcript	ENST00000462012.1	processed_transcript	-	-	-	-	-	-	-	-	-	rs72753878	111345	1	-	HGNC	6974	-	-		-	-	-	-	-	-	-	-	-	0.0144
rs72753878	1:204623404-204623404	G	downstream_gene_variant	MODIFIER	MDM4	ENSG00000198625	Transcript	ENST00000367180.1	protein_coding	-	-	-	-	-	-	-	-	-	rs72753878	117235	1	-	HGNC	6974	-	-		-	-	-	-	-	-	-	-	-	0.0144
rs72753878	1:204623404-204623404	T	downstream_gene_variant	MODIFIER	MDM4	ENSG00000198625	Transcript	ENST00000367180.1	protein_coding	-	-	-	-	-	-	-	-	-	rs72753878	117235	1	-	HGNC	6974	-	-		-	-	-	-	-	-	-	-	-	0.0144
rs72753878	1:204623404-204623404	G	downstream_gene_variant	MODIFIER	MDM4	ENSG00000198625	Transcript	ENST00000470797.1	processed_transcript	-	-	-	-	-	-	-	-	-	rs72753878	121626	1	-	HGNC	6974	-	-		-	-	-	-	-	-	-	-	-	0.0144
rs72753878	1:204623404-204623404	T	downstream_gene_variant	MODIFIER	MDM4	ENSG00000198625	Transcript	ENST00000470797.1	processed_transcript	-	-	-	-	-	-	-	-	-	rs72753878	121626	1	-	HGNC	6974	-	-		-	-	-	-	-	-	-	-	-	0.0144
rs72753878	1:204623404-204623404	G	upstream_gene_variant	MODIFIER	RP11-430C7.2	ENSG00000236779	Transcript	ENST00000432698.1	processed_pseudogene	-	-	-	-	-	-	-	-	-	rs72753878	124584	-1	-	Clone_based_vega_gene	-	-	-		-	-	-	-	-	-	-	-	-	0.0144
rs72753878	1:204623404-204623404	T	upstream_gene_variant	MODIFIER	RP11-430C7.2	ENSG00000236779	Transcript	ENST00000432698.1	processed_pseudogene	-	-	-	-	-	-	-	-	-	rs72753878	124584	-1	-	Clone_based_vega_gene	-	-	-		-	-	-	-	-	-	-	-	-	0.0144
rs72753878	1:204623404-204623404	G	upstream_gene_variant	MODIFIER	PIK3C2B	ENSG00000133056	Transcript	ENST00000415899.1	protein_coding	-	-	-	-	-	-	-	-	-	rs72753878	159552	-1	cds_end_NF	HGNC	8972	-	-		-	-	-	-	-	-	-	-	-	0.0144
rs72753878	1:204623404-204623404	T	upstream_gene_variant	MODIFIER	PIK3C2B	ENSG00000133056	Transcript	ENST00000415899.1	protein_coding	-	-	-	-	-	-	-	-	-	rs72753878	159552	-1	cds_end_NF	HGNC	8972	-	-		-	-	-	-	-	-	-	-	-	0.0144
rs72753878	1:204623404-204623404	G	upstream_gene_variant	MODIFIER	PIK3C2B	ENSG00000133056	Transcript	ENST00000429009.1	protein_coding	-	-	-	-	-	-	-	-	-	rs72753878	159575	-1	cds_end_NF	HGNC	8972	-	-		-	-	-	-	-	-	-	-	-	0.0144
rs72753878	1:204623404-204623404	T	upstream_gene_variant	MODIFIER	PIK3C2B	ENSG00000133056	Transcript	ENST00000429009.1	protein_coding	-	-	-	-	-	-	-	-	-	rs72753878	159575	-1	cds_end_NF	HGNC	8972	-	-		-	-	-	-	-	-	-	-	-	0.0144
rs72753878	1:204623404-204623404	G	upstream_gene_variant	MODIFIER	PIK3C2B	ENSG00000133056	Transcript	ENST00000367187.3	protein_coding	-	-	-	-	-	-	-	-	-	rs72753878	163852	-1	-	HGNC	8972	-	-		-	-	-	-	-	-	-	-	-	0.0144
rs72753878	1:204623404-204623404	T	upstream_gene_variant	MODIFIER	PIK3C2B	ENSG00000133056	Transcript	ENST00000367187.3	protein_coding	-	-	-	-	-	-	-	-	-	rs72753878	163852	-1	-	HGNC	8972	-	-		-	-	-	-	-	-	-	-	-	0.0144
rs72753878	1:204623404-204623404	G	upstream_gene_variant	MODIFIER	PIK3C2B	ENSG00000133056	Transcript	ENST00000424712.2	protein_coding	-	-	-	-	-	-	-	-	-	rs72753878	163958	-1	-	HGNC	8972	-	-		-	-	-	-	-	-	-	-	-	0.0144
rs72753878	1:204623404-204623404	T	upstream_gene_variant	MODIFIER	PIK3C2B	ENSG00000133056	Transcript	ENST00000424712.2	protein_coding	-	-	-	-	-	-	-	-	-	rs72753878	163958	-1	-	HGNC	8972	-	-		-	-	-	-	-	-	-	-	-	0.0144
rs72753878	1:204623404-204623404	G	upstream_gene_variant	MODIFIER	NFASC	ENSG00000163531	Transcript	ENST00000404977.2	processed_transcript	-	-	-	-	-	-	-	-	-	rs72753878	174375	1	-	HGNC	29866	-	-		-	-	-	-	-	-	-	-	-	0.0144
rs72753878	1:204623404-204623404	T	upstream_gene_variant	MODIFIER	NFASC	ENSG00000163531	Transcript	ENST00000404977.2	processed_transcript	-	-	-	-	-	-	-	-	-	rs72753878	174375	1	-	HGNC	29866	-	-		-	-	-	-	-	-	-	-	-	0.0144
rs72753878	1:204623404-204623404	G	upstream_gene_variant	MODIFIER	NFASC	ENSG00000163531	Transcript	ENST00000338515.6	protein_coding	-	-	-	-	-	-	-	-	-	rs72753878	174378	1	-	HGNC	29866	-	-		-	-	-	-	-	-	-	-	-	0.0144
rs72753878	1:204623404-204623404	T	upstream_gene_variant	MODIFIER	NFASC	ENSG00000163531	Transcript	ENST00000338515.6	protein_coding	-	-	-	-	-	-	-	-	-	rs72753878	174378	1	-	HGNC	29866	-	-		-	-	-	-	-	-	-	-	-	0.0144
rs72753878	1:204623404-204623404	G	upstream_gene_variant	MODIFIER	NFASC	ENSG00000163531	Transcript	ENST00000338586.6	protein_coding	-	-	-	-	-	-	-	-	-	rs72753878	174378	1	-	HGNC	29866	-	-		-	-	-	-	-	-	-	-	-	0.0144
rs72753878	1:204623404-204623404	T	upstream_gene_variant	MODIFIER	NFASC	ENSG00000163531	Transcript	ENST00000338586.6	protein_coding	-	-	-	-	-	-	-	-	-	rs72753878	174378	1	-	HGNC	29866	-	-		-	-	-	-	-	-	-	-	-	0.0144
rs72753878	1:204623404-204623404	G	upstream_gene_variant	MODIFIER	NFASC	ENSG00000163531	Transcript	ENST00000339876.6	protein_coding	-	-	-	-	-	-	-	-	-	rs72753878	174378	1	-	HGNC	29866	-	-		-	-	-	-	-	-	-	-	-	0.0144
rs72753878	1:204623404-204623404	T	upstream_gene_variant	MODIFIER	NFASC	ENSG00000163531	Transcript	ENST00000339876.6	protein_coding	-	-	-	-	-	-	-	-	-	rs72753878	174378	1	-	HGNC	29866	-	-		-	-	-	-	-	-	-	-	-	0.0144
rs72753878	1:204623404-204623404	G	upstream_gene_variant	MODIFIER	NFASC	ENSG00000163531	Transcript	ENST00000360049.4	protein_coding	-	-	-	-	-	-	-	-	-	rs72753878	174378	1	-	HGNC	29866	-	-		-	-	-	-	-	-	-	-	-	0.0144
rs72753878	1:204623404-204623404	T	upstream_gene_variant	MODIFIER	NFASC	ENSG00000163531	Transcript	ENST00000360049.4	protein_coding	-	-	-	-	-	-	-	-	-	rs72753878	174378	1	-	HGNC	29866	-	-		-	-	-	-	-	-	-	-	-	0.0144
rs72753878	1:204623404-204623404	G	upstream_gene_variant	MODIFIER	NFASC	ENSG00000163531	Transcript	ENST00000367169.4	protein_coding	-	-	-	-	-	-	-	-	-	rs72753878	174378	1	-	HGNC	29866	-	-		-	-	-	-	-	-	-	-	-	0.0144
rs72753878	1:204623404-204623404	T	upstream_gene_variant	MODIFIER	NFASC	ENSG00000163531	Transcript	ENST00000367169.4	protein_coding	-	-	-	-	-	-	-	-	-	rs72753878	174378	1	-	HGNC	29866	-	-		-	-	-	-	-	-	-	-	-	0.0144
rs72753878	1:204623404-204623404	G	upstream_gene_variant	MODIFIER	NFASC	ENSG00000163531	Transcript	ENST00000367170.4	protein_coding	-	-	-	-	-	-	-	-	-	rs72753878	174378	1	-	HGNC	29866	-	-		-	-	-	-	-	-	-	-	-	0.0144
rs72753878	1:204623404-204623404	T	upstream_gene_variant	MODIFIER	NFASC	ENSG00000163531	Transcript	ENST00000367170.4	protein_coding	-	-	-	-	-	-	-	-	-	rs72753878	174378	1	-	HGNC	29866	-	-		-	-	-	-	-	-	-	-	-	0.0144
rs72753878	1:204623404-204623404	G	upstream_gene_variant	MODIFIER	NFASC	ENSG00000163531	Transcript	ENST00000367171.4	protein_coding	-	-	-	-	-	-	-	-	-	rs72753878	174378	1	-	HGNC	29866	-	-		-	-	-	-	-	-	-	-	-	0.0144
rs72753878	1:204623404-204623404	T	upstream_gene_variant	MODIFIER	NFASC	ENSG00000163531	Transcript	ENST00000367171.4	protein_coding	-	-	-	-	-	-	-	-	-	rs72753878	174378	1	-	HGNC	29866	-	-		-	-	-	-	-	-	-	-	-	0.0144
rs72753878	1:204623404-204623404	G	upstream_gene_variant	MODIFIER	NFASC	ENSG00000163531	Transcript	ENST00000367172.4	protein_coding	-	-	-	-	-	-	-	-	-	rs72753878	174378	1	-	HGNC	29866	-	-		-	-	-	-	-	-	-	-	-	0.0144
rs72753878	1:204623404-204623404	T	upstream_gene_variant	MODIFIER	NFASC	ENSG00000163531	Transcript	ENST00000367172.4	protein_coding	-	-	-	-	-	-	-	-	-	rs72753878	174378	1	-	HGNC	29866	-	-		-	-	-	-	-	-	-	-	-	0.0144
rs72753878	1:204623404-204623404	G	upstream_gene_variant	MODIFIER	NFASC	ENSG00000163531	Transcript	ENST00000539706.1	protein_coding	-	-	-	-	-	-	-	-	-	rs72753878	174378	1	-	HGNC	29866	-	-		-	-	-	-	-	-	-	-	-	0.0144
rs72753878	1:204623404-204623404	T	upstream_gene_variant	MODIFIER	NFASC	ENSG00000163531	Transcript	ENST00000539706.1	protein_coding	-	-	-	-	-	-	-	-	-	rs72753878	174378	1	-	HGNC	29866	-	-		-	-	-	-	-	-	-	-	-	0.0144
rs72753878	1:204623404-204623404	G	upstream_gene_variant	MODIFIER	NFASC	ENSG00000163531	Transcript	ENST00000446412.1	protein_coding	-	-	-	-	-	-	-	-	-	rs72753878	174400	1	cds_end_NF	HGNC	29866	-	-		-	-	-	-	-	-	-	-	-	0.0144
rs72753878	1:204623404-204623404	T	upstream_gene_variant	MODIFIER	NFASC	ENSG00000163531	Transcript	ENST00000446412.1	protein_coding	-	-	-	-	-	-	-	-	-	rs72753878	174400	1	cds_end_NF	HGNC	29866	-	-		-	-	-	-	-	-	-	-	-	0.0058
rs72753878	1:204623404-204623404	G	upstream_gene_variant	MODIFIER	NFASC	ENSG00000163531	Transcript	ENST00000403080.1	protein_coding	-	-	-	-	-	-	-	-	-	rs72753878	174419	1	-	HGNC	29866	-	-		-	-	-	-	-	-	-	-	-	0.0058
rs72753878	1:204623404-204623404	T	upstream_gene_variant	MODIFIER	NFASC	ENSG00000163531	Transcript	ENST00000403080.1	protein_coding	-	-	-	-	-	-	-	-	-	rs72753878	174419	1	-	HGNC	29866	-	-		-	-	-	-	-	-	-	-	-	0.0058
rs72753878	1:204623404-204623404	G	upstream_gene_variant	MODIFIER	PIK3C2B	ENSG00000133056	Transcript	ENST00000367184.2	protein_coding	-	-	-	-	-	-	-	-	-	rs72753878	186930	-1	cds_end_NF	HGNC	8972	-	-		-	-	-	-	-	-	-	-	-	0.0058
rs72753878	1:204623404-204623404	T	upstream_gene_variant	MODIFIER	PIK3C2B	ENSG00000133056	Transcript	ENST00000367184.2	protein_coding	-	-	-	-	-	-	-	-	-	rs72753878	186930	-1	cds_end_NF	HGNC	8972	-	-		-	-	-	-	-	-	-	-	-	0.0058
rs72753878	1:204623404-204623404	G	upstream_gene_variant	MODIFIER	PIK3C2B	ENSG00000133056	Transcript	ENST00000496872.1	processed_transcript	-	-	-	-	-	-	-	-	-	rs72753878	197985	-1	-	HGNC	8972	-	-		-	-	-	-	-	-	-	-	-	0.0058
rs72753878	1:204623404-204623404	T	upstream_gene_variant	MODIFIER	PIK3C2B	ENSG00000133056	Transcript	ENST00000496872.1	processed_transcript	-	-	-	-	-	-	-	-	-	rs72753878	197985	-1	-	HGNC	8972	-	-		-	-	-	-	-	-	-	-	-	0.0058
rs72753878	1:204623404-204623404	G	upstream_gene_variant	MODIFIER	PIK3C2B	ENSG00000133056	Transcript	ENST00000479079.1	processed_transcript	-	-	-	-	-	-	-	-	-	rs72753878	204146	-1	-	HGNC	8972	-	-		-	-	-	-	-	-	-	-	-	0.0058
rs72753878	1:204623404-204623404	T	upstream_gene_variant	MODIFIER	PIK3C2B	ENSG00000133056	Transcript	ENST00000479079.1	processed_transcript	-	-	-	-	-	-	-	-	-	rs72753878	204146	-1	-	HGNC	8972	-	-		-	-	-	-	-	-	-	-	-	0.0058
rs72753878	1:204623404-204623404	G	upstream_gene_variant	MODIFIER	NFASC	ENSG00000163531	Transcript	ENST00000493914.1	processed_transcript	-	-	-	-	-	-	-	-	-	rs72753878	216328	1	-	HGNC	29866	-	-		-	-	-	-	-	-	-	-	-	0.0058
rs72753878	1:204623404-204623404	T	upstream_gene_variant	MODIFIER	NFASC	ENSG00000163531	Transcript	ENST00000493914.1	processed_transcript	-	-	-	-	-	-	-	-	-	rs72753878	216328	1	-	HGNC	29866	-	-		-	-	-	-	-	-	-	-	-	0.0058
rs72753878	1:204623404-204623404	G	upstream_gene_variant	MODIFIER	NFASC	ENSG00000163531	Transcript	ENST00000404076.1	protein_coding	-	-	-	-	-	-	-	-	-	rs72753878	216555	1	-	HGNC	29866	-	-		-	-	-	-	-	-	-	-	-	0.0058
rs72753878	1:204623404-204623404	T	upstream_gene_variant	MODIFIER	NFASC	ENSG00000163531	Transcript	ENST00000404076.1	protein_coding	-	-	-	-	-	-	-	-	-	rs72753878	216555	1	-	HGNC	29866	-	-		-	-	-	-	-	-	-	-	-	0.0058
rs72753878	1:204623404-204623404	G	upstream_gene_variant	MODIFIER	NFASC	ENSG00000163531	Transcript	ENST00000514644.1	retained_intron	-	-	-	-	-	-	-	-	-	rs72753878	216586	1	-	HGNC	29866	-	-		-	-	-	-	-	-	-	-	-	0.0058
rs72753878	1:204623404-204623404	T	upstream_gene_variant	MODIFIER	NFASC	ENSG00000163531	Transcript	ENST00000514644.1	retained_intron	-	-	-	-	-	-	-	-	-	rs72753878	216586	1	-	HGNC	29866	-	-		-	-	-	-	-	-	-	-	-	0.0058
rs72753878	1:204623404-204623404	G	downstream_gene_variant	MODIFIER	RP11-739N20.2	ENSG00000226330	Transcript	ENST00000443515.1	antisense	-	-	-	-	-	-	-	-	-	rs72753878	218430	1	-	Clone_based_vega_gene	-	-	-		-	-	-	-	-	-	-	-	-	0.0058
rs72753878	1:204623404-204623404	T	downstream_gene_variant	MODIFIER	RP11-739N20.2	ENSG00000226330	Transcript	ENST00000443515.1	antisense	-	-	-	-	-	-	-	-	-	rs72753878	218430	1	-	Clone_based_vega_gene	-	-	-		-	-	-	-	-	-	-	-	-	0.0058
rs72753878	1:204623404-204623404	G	upstream_gene_variant	MODIFIER	PIK3C2B	ENSG00000133056	Transcript	ENST00000462752.1	processed_transcript	-	-	-	-	-	-	-	-	-	rs72753878	222005	-1	-	HGNC	8972	-	-		-	-	-	-	-	-	-	-	-	0.0058
rs72753878	1:204623404-204623404	T	upstream_gene_variant	MODIFIER	PIK3C2B	ENSG00000133056	Transcript	ENST00000462752.1	processed_transcript	-	-	-	-	-	-	-	-	-	rs72753878	222005	-1	-	HGNC	8972	-	-		-	-	-	-	-	-	-	-	-	0.0058
rs72753878	1:204623404-204623404	G	upstream_gene_variant	MODIFIER	PPP1R15B	ENSG00000158615	Transcript	ENST00000367188.4	protein_coding	-	-	-	-	-	-	-	-	-	rs72753878	242485	-1	-	HGNC	14951	-	-		-	-	-	-	-	-	-	-	-	0.0058
rs72753878	1:204623404-204623404	T	upstream_gene_variant	MODIFIER	PPP1R15B	ENSG00000158615	Transcript	ENST00000367188.4	protein_coding	-	-	-	-	-	-	-	-	-	rs72753878	242485	-1	-	HGNC	14951	-	-		-	-	-	-	-	-	-	-	-	0.0058
rs72753878	1:204623404-204623404	G	intron_variant	MODIFIER	LRRN2	ENSG00000170382	Transcript	ENST00000367176.3	protein_coding	-	2/2	-	-	-	-	-	-	-	rs72753878	-	-1	-	HGNC	16914	-	-		-	-	-	-	-	-	-	-	-	0.0058
rs72753878	1:204623404-204623404	T	intron_variant	MODIFIER	LRRN2	ENSG00000170382	Transcript	ENST00000367176.3	protein_coding	-	2/2	-	-	-	-	-	-	-	rs72753878	-	-1	-	HGNC	16914	-	-		-	-	-	-	-	-	-	-	-	0.0058
rs72753878	1:204623404-204623404	G	intron_variant	MODIFIER	LRRN2	ENSG00000170382	Transcript	ENST00000367177.3	protein_coding	-	1/1	-	-	-	-	-	-	-	rs72753878	-	-1	-	HGNC	16914	-	-		-	-	-	-	-	-	-	-	-	0.0058
rs72753878	1:204623404-204623404	T	intron_variant	MODIFIER	LRRN2	ENSG00000170382	Transcript	ENST00000367177.3	protein_coding	-	1/1	-	-	-	-	-	-	-	rs72753878	-	-1	-	HGNC	16914	-	-		-	-	-	-	-	-	-	-	-	0.0058
rs72753878	1:204623404-204623404	G	intron_variant,non_coding_transcript_variant	MODIFIER	LRRN2	ENSG00000170382	Transcript	ENST00000496057.1	processed_transcript	-	1/2	-	-	-	-	-	-	-	rs72753878	-	-1	-	HGNC	16914	-	-		-	-	-	-	-	-	-	-	-	0.0058
rs72753878	1:204623404-204623404	T	intron_variant,non_coding_transcript_variant	MODIFIER	LRRN2	ENSG00000170382	Transcript	ENST00000496057.1	processed_transcript	-	1/2	-	-	-	-	-	-	-	rs72753878	-	-1	-	HGNC	16914	-	-		-	-	-	-	-	-	-	-	-	0.0058
rs72553953	1:20940456-20940456	A	upstream_gene_variant	MODIFIER	PINK1	ENSG00000158828	Transcript	ENST00000321556.4	protein_coding	-	-	-	-	-	-	-	-	-	rs72553953,COSV100906418	19492	1	-	HGNC	14581	-	-		-	-	-	-	-	-	-	-	-	0.0058
rs72553953	1:20940456-20940456	A	upstream_gene_variant	MODIFIER	PINK1	ENSG00000158828	Transcript	ENST00000492302.1	processed_transcript	-	-	-	-	-	-	-	-	-	rs72553953,COSV100906418	24166	1	-	HGNC	14581	-	-		-	-	-	-	-	-	-	-	-	0.0058
rs72553953	1:20940456-20940456	A	downstream_gene_variant	MODIFIER	PINK1-AS	ENSG00000117242	Transcript	ENST00000451424.1	retained_intron	-	-	-	-	-	-	-	-	-	rs72553953,COSV100906418	28694	-1	-	HGNC	38872	-	-		-	-	-	-	-	-	-	-	-	0.0058
rs72553953	1:20940456-20940456	A	upstream_gene_variant	MODIFIER	PINK1	ENSG00000158828	Transcript	ENST00000400490.2	processed_transcript	-	-	-	-	-	-	-	-	-	rs72553953,COSV100906418	31545	1	-	HGNC	14581	-	-		-	-	-	-	-	-	-	-	-	0.0058
rs72553953	1:20940456-20940456	A	downstream_gene_variant	MODIFIER	AL391357.1	ENSG00000257033	Transcript	ENST00000535128.1	pseudogene	-	-	-	-	-	-	-	-	-	rs72553953,COSV100906418	36400	-1	-	Clone_based_ensembl_gene	-	-	-		-	-	-	-	-	-	-	-	-	0.0058
rs72553953	1:20940456-20940456	A	downstream_gene_variant	MODIFIER	DDOST	ENSG00000244038	Transcript	ENST00000375048.3	protein_coding	-	-	-	-	-	-	-	-	-	rs72553953,COSV100906418	37814	-1	-	HGNC	2728	-	-		-	-	-	-	-	-	-	-	-	0.0058
rs72553953	1:20940456-20940456	A	downstream_gene_variant	MODIFIER	DDOST	ENSG00000244038	Transcript	ENST00000602624.2	protein_coding	-	-	-	-	-	-	-	-	-	rs72553953,COSV100906418	37814	-1	-	HGNC	2728	-	-		-	-	-	-	-	-	-	-	-	0.0058
rs72553953	1:20940456-20940456	A	downstream_gene_variant	MODIFIER	DDOST	ENSG00000244038	Transcript	ENST00000415136.2	protein_coding	-	-	-	-	-	-	-	-	-	rs72553953,COSV100906418	38091	-1	-	HGNC	2728	-	-		-	-	-	-	-	-	-	-	-	0.0058
rs72553953	1:20940456-20940456	A	downstream_gene_variant	MODIFIER	DDOST	ENSG00000244038	Transcript	ENST00000475210.1	processed_transcript	-	-	-	-	-	-	-	-	-	rs72553953,COSV100906418	38671	-1	-	HGNC	2728	-	-		-	-	-	-	-	-	-	-	-	0.0058
rs72553953	1:20940456-20940456	A	downstream_gene_variant	MODIFIER	DDOST	ENSG00000244038	Transcript	ENST00000464364.1	protein_coding	-	-	-	-	-	-	-	-	-	rs72553953,COSV100906418	41477	-1	cds_end_NF	HGNC	2728	-	-		-	-	-	-	-	-	-	-	-	0.0058
rs72553953	1:20940456-20940456	A	downstream_gene_variant	MODIFIER	DDOST	ENSG00000244038	Transcript	ENST00000477229.1	processed_transcript	-	-	-	-	-	-	-	-	-	rs72553953,COSV100906418	46436	-1	-	HGNC	2728	-	-		-	-	-	-	-	-	-	-	-	0.0058
rs72553953	1:20940456-20940456	A	downstream_gene_variant	MODIFIER	KIF17	ENSG00000117245	Transcript	ENST00000375044.1	protein_coding	-	-	-	-	-	-	-	-	-	rs72553953,COSV100906418	50051	-1	-	HGNC	19167	-	-		-	-	-	-	-	-	-	-	-	0.0058
rs72553953	1:20940456-20940456	A	downstream_gene_variant	MODIFIER	KIF17	ENSG00000117245	Transcript	ENST00000400463.3	protein_coding	-	-	-	-	-	-	-	-	-	rs72553953,COSV100906418	50051	-1	-	HGNC	19167	-	-		-	-	-	-	-	-	-	-	-	0.0058
rs72553953	1:20940456-20940456	A	downstream_gene_variant	MODIFIER	KIF17	ENSG00000117245	Transcript	ENST00000477167.1	processed_transcript	-	-	-	-	-	-	-	-	-	rs72553953,COSV100906418	50051	-1	-	HGNC	19167	-	-		-	-	-	-	-	-	-	-	-	0.0058
rs72553953	1:20940456-20940456	A	downstream_gene_variant	MODIFIER	KIF17	ENSG00000117245	Transcript	ENST00000490034.1	processed_transcript	-	-	-	-	-	-	-	-	-	rs72553953,COSV100906418	50051	-1	-	HGNC	19167	-	-		-	-	-	-	-	-	-	-	-	0.0058
rs72553953	1:20940456-20940456	A	downstream_gene_variant	MODIFIER	KIF17	ENSG00000117245	Transcript	ENST00000493818.1	processed_transcript	-	-	-	-	-	-	-	-	-	rs72553953,COSV100906418	50051	-1	-	HGNC	19167	-	-		-	-	-	-	-	-	-	-	-	0.0058
rs72553953	1:20940456-20940456	A	downstream_gene_variant	MODIFIER	KIF17	ENSG00000117245	Transcript	ENST00000247986.2	protein_coding	-	-	-	-	-	-	-	-	-	rs72553953,COSV100906418	50053	-1	-	HGNC	19167	-	-		-	-	-	-	-	-	-	-	-	0.0058
rs72553953	1:20940456-20940456	A	downstream_gene_variant	MODIFIER	KIF17	ENSG00000117245	Transcript	ENST00000462858.1	processed_transcript	-	-	-	-	-	-	-	-	-	rs72553953,COSV100906418	52251	-1	-	HGNC	19167	-	-		-	-	-	-	-	-	-	-	-	0.0058
rs72553953	1:20940456-20940456	A	downstream_gene_variant	MODIFIER	KIF17	ENSG00000117245	Transcript	ENST00000498225.1	processed_transcript	-	-	-	-	-	-	-	-	-	rs72553953,COSV100906418	56466	-1	-	HGNC	19167	-	-		-	-	-	-	-	-	-	-	-	0.0058
rs72553953	1:20940456-20940456	A	downstream_gene_variant	MODIFIER	KIF17	ENSG00000117245	Transcript	ENST00000463389.1	processed_transcript	-	-	-	-	-	-	-	-	-	rs72553953,COSV100906418	58053	-1	-	HGNC	19167	-	-		-	-	-	-	-	-	-	-	-	0.0058
rs72553953	1:20940456-20940456	A	downstream_gene_variant	MODIFIER	FAM43B	ENSG00000183114	Transcript	ENST00000332947.4	protein_coding	-	-	-	-	-	-	-	-	-	rs72553953,COSV100906418	58944	1	-	HGNC	31791	-	-		-	-	-	-	-	-	-	-	-	0.0058
rs72553953	1:20940456-20940456	A	downstream_gene_variant	MODIFIER	RP5-930J4.5	ENSG00000235432	Transcript	ENST00000440621.1	unprocessed_pseudogene	-	-	-	-	-	-	-	-	-	rs72553953,COSV100906418	78771	-1	-	Clone_based_vega_gene	-	-	-		-	-	-	-	-	-	-	-	-	0.0058
rs72553953	1:20940456-20940456	A	downstream_gene_variant	MODIFIER	RPS4XP4	ENSG00000215520	Transcript	ENST00000443195.1	processed_pseudogene	-	-	-	-	-	-	-	-	-	rs72553953,COSV100906418	87212	1	-	HGNC	36545	-	-		-	-	-	-	-	-	-	-	-	0.0058
rs72553953	1:20940456-20940456	A	downstream_gene_variant	MODIFIER	SH2D5	ENSG00000189410	Transcript	ENST00000375031.1	protein_coding	-	-	-	-	-	-	-	-	-	rs72553953,COSV100906418	105769	-1	-	HGNC	28819	-	-		-	-	-	-	-	-	-	-	-	0.0058
rs72553953	1:20940456-20940456	A	downstream_gene_variant	MODIFIER	SH2D5	ENSG00000189410	Transcript	ENST00000460804.1	processed_transcript	-	-	-	-	-	-	-	-	-	rs72553953,COSV100906418	105769	-1	-	HGNC	28819	-	-		-	-	-	-	-	-	-	-	-	0.0058
rs72553953	1:20940456-20940456	A	upstream_gene_variant	MODIFIER	MUL1	ENSG00000090432	Transcript	ENST00000264198.3	protein_coding	-	-	-	-	-	-	-	-	-	rs72553953,COSV100906418	105802	-1	-	HGNC	25762	-	-		-	-	-	-	-	-	-	-	-	0.0058
rs72553953	1:20940456-20940456	A	downstream_gene_variant	MODIFIER	SH2D5	ENSG00000189410	Transcript	ENST00000444387.2	protein_coding	-	-	-	-	-	-	-	-	-	rs72553953,COSV100906418	107565	-1	-	HGNC	28819	-	-		-	-	-	-	-	-	-	-	-	0.0058
rs72553953	1:20940456-20940456	A	downstream_gene_variant	MODIFIER	SH2D5	ENSG00000189410	Transcript	ENST00000447746.2	protein_coding	-	-	-	-	-	-	-	-	-	rs72553953,COSV100906418	110638	-1	cds_end_NF	HGNC	28819	-	-		-	-	-	-	-	-	-	-	-	0.0058
rs72553953	1:20940456-20940456	A	downstream_gene_variant	MODIFIER	SH2D5	ENSG00000189410	Transcript	ENST00000518294.1	protein_coding	-	-	-	-	-	-	-	-	-	rs72553953,COSV100906418	110668	-1	cds_end_NF	HGNC	28819	-	-		-	-	-	-	-	-	-	-	-	0.0058
rs72553953	1:20940456-20940456	A	downstream_gene_variant	MODIFIER	SH2D5	ENSG00000189410	Transcript	ENST00000517430.1	protein_coding	-	-	-	-	-	-	-	-	-	rs72553953,COSV100906418	111969	-1	cds_end_NF	HGNC	28819	-	-		-	-	-	-	-	-	-	-	-	0.0058
rs72553953	1:20940456-20940456	A	downstream_gene_variant	MODIFIER	SH2D5	ENSG00000189410	Transcript	ENST00000519434.1	protein_coding	-	-	-	-	-	-	-	-	-	rs72553953,COSV100906418	113069	-1	cds_end_NF	HGNC	28819	-	-		-	-	-	-	-	-	-	-	-	0.0058
rs72553953	1:20940456-20940456	A	upstream_gene_variant	MODIFIER	RP5-930J4.2	ENSG00000233069	Transcript	ENST00000436642.1	antisense	-	-	-	-	-	-	-	-	-	rs72553953,COSV100906418	118917	1	-	Clone_based_vega_gene	-	-	-		-	-	-	-	-	-	-	-	-	0.0058
rs72553953	1:20940456-20940456	A	upstream_gene_variant	MODIFIER	CAMK2N1	ENSG00000162545	Transcript	ENST00000375078.3	protein_coding	-	-	-	-	-	-	-	-	-	rs72553953,COSV100906418	127743	-1	-	HGNC	24190	-	-		-	-	-	-	-	-	-	-	-	0.0058
rs72553953	1:20940456-20940456	A	downstream_gene_variant	MODIFIER	HP1BP3	ENSG00000127483	Transcript	ENST00000312239.5	protein_coding	-	-	-	-	-	-	-	-	-	rs72553953,COSV100906418	128698	-1	-	HGNC	24973	-	-		-	-	-	-	-	-	-	-	-	0.0058
rs72553953	1:20940456-20940456	A	downstream_gene_variant	MODIFIER	HP1BP3	ENSG00000127483	Transcript	ENST00000375003.2	protein_coding	-	-	-	-	-	-	-	-	-	rs72553953,COSV100906418	128719	-1	-	HGNC	24973	-	-		-	-	-	-	-	-	-	-	-	0.0058
rs72553953	1:20940456-20940456	A	upstream_gene_variant	MODIFIER	RP5-930J4.4	ENSG00000203394	Transcript	ENST00000413451.1	antisense	-	-	-	-	-	-	-	-	-	rs72553953,COSV100906418	129024	1	-	Clone_based_vega_gene	-	-	-		-	-	-	-	-	-	-	-	-	0.0086
rs72553953	1:20940456-20940456	A	downstream_gene_variant	MODIFIER	HP1BP3	ENSG00000127483	Transcript	ENST00000488722.1	processed_transcript	-	-	-	-	-	-	-	-	-	rs72553953,COSV100906418	129172	-1	-	HGNC	24973	-	-		-	-	-	-	-	-	-	-	-	-
rs72553953	1:20940456-20940456	A	upstream_gene_variant	MODIFIER	CAMK2N1	ENSG00000162545	Transcript	ENST00000489020.1	processed_transcript	-	-	-	-	-	-	-	-	-	rs72553953,COSV100906418	129318	-1	-	HGNC	24190	-	-		-	-	-	-	-	-	-	-	-	0.0086
rs72553953	1:20940456-20940456	A	downstream_gene_variant	MODIFIER	HP1BP3	ENSG00000127483	Transcript	ENST00000491748.1	processed_transcript	-	-	-	-	-	-	-	-	-	rs72553953,COSV100906418	131629	-1	-	HGNC	24973	-	-		-	-	-	-	-	-	-	-	-	-
rs72553953	1:20940456-20940456	A	downstream_gene_variant	MODIFIER	HP1BP3	ENSG00000127483	Transcript	ENST00000419948.1	protein_coding	-	-	-	-	-	-	-	-	-	rs72553953,COSV100906418	133652	-1	cds_start_NF,cds_end_NF	HGNC	24973	-	-		-	-	-	-	-	-	-	-	-	0.0086
rs72553953	1:20940456-20940456	A	downstream_gene_variant	MODIFIER	HP1BP3	ENSG00000127483	Transcript	ENST00000438032.1	protein_coding	-	-	-	-	-	-	-	-	-	rs72553953,COSV100906418	143203	-1	cds_end_NF	HGNC	24973	-	-		-	-	-	-	-	-	-	-	-	-
rs72553953	1:20940456-20940456	A	downstream_gene_variant	MODIFIER	HP1BP3	ENSG00000127483	Transcript	ENST00000424732.1	protein_coding	-	-	-	-	-	-	-	-	-	rs72553953,COSV100906418	143236	-1	cds_end_NF	HGNC	24973	-	-		-	-	-	-	-	-	-	-	-	0.0086
rs72553953	1:20940456-20940456	A	downstream_gene_variant	MODIFIER	HP1BP3	ENSG00000127483	Transcript	ENST00000417710.1	protein_coding	-	-	-	-	-	-	-	-	-	rs72553953,COSV100906418	159624	-1	cds_end_NF	HGNC	24973	-	-		-	-	-	-	-	-	-	-	-	-
rs72553953	1:20940456-20940456	A	downstream_gene_variant	MODIFIER	HP1BP3	ENSG00000127483	Transcript	ENST00000487117.1	processed_transcript	-	-	-	-	-	-	-	-	-	rs72553953,COSV100906418	161487	-1	-	HGNC	24973	-	-		-	-	-	-	-	-	-	-	-	0.0086
rs72553953	1:20940456-20940456	A	downstream_gene_variant	MODIFIER	HP1BP3	ENSG00000127483	Transcript	ENST00000375000.1	protein_coding	-	-	-	-	-	-	-	-	-	rs72553953,COSV100906418	161692	-1	-	HGNC	24973	-	-		-	-	-	-	-	-	-	-	-	-
rs72553953	1:20940456-20940456	A	downstream_gene_variant	MODIFIER	HP1BP3	ENSG00000127483	Transcript	ENST00000437575.1	protein_coding	-	-	-	-	-	-	-	-	-	rs72553953,COSV100906418	162735	-1	cds_end_NF	HGNC	24973	-	-		-	-	-	-	-	-	-	-	-	0.0086
rs72553953	1:20940456-20940456	A	downstream_gene_variant	MODIFIER	HP1BP3	ENSG00000127483	Transcript	ENST00000419490.1	protein_coding	-	-	-	-	-	-	-	-	-	rs72553953,COSV100906418	162750	-1	cds_end_NF	HGNC	24973	-	-		-	-	-	-	-	-	-	-	-	-
rs72553953	1:20940456-20940456	A	downstream_gene_variant	MODIFIER	HP1BP3	ENSG00000127483	Transcript	ENST00000414993.1	protein_coding	-	-	-	-	-	-	-	-	-	rs72553953,COSV100906418	162757	-1	cds_end_NF	HGNC	24973	-	-		-	-	-	-	-	-	-	-	-	0.0086
rs72553953	1:20940456-20940456	A	downstream_gene_variant	MODIFIER	HP1BP3	ENSG00000127483	Transcript	ENST00000443615.1	protein_coding	-	-	-	-	-	-	-	-	-	rs72553953,COSV100906418	165873	-1	cds_end_NF	HGNC	24973	-	-		-	-	-	-	-	-	-	-	-	-
rs72553953	1:20940456-20940456	A	upstream_gene_variant	MODIFIER	LINC01141	ENSG00000236963	Transcript	ENST00000423486.1	lincRNA	-	-	-	-	-	-	-	-	-	rs72553953,COSV100906418	182729	-1	-	HGNC	49455	-	-		-	-	-	-	-	-	-	-	-	0.0086
rs72553953	1:20940456-20940456	A	upstream_gene_variant	MODIFIER	LINC01141	ENSG00000236963	Transcript	ENST00000426428.1	lincRNA	-	-	-	-	-	-	-	-	-	rs72553953,COSV100906418	185181	-1	-	HGNC	49455	-	-		-	-	-	-	-	-	-	-	-	-
rs72553953	1:20940456-20940456	A	upstream_gene_variant	MODIFIER	LINC01141	ENSG00000236963	Transcript	ENST00000418743.1	lincRNA	-	-	-	-	-	-	-	-	-	rs72553953,COSV100906418	185224	-1	-	HGNC	49455	-	-		-	-	-	-	-	-	-	-	-	0.0086
rs72553953	1:20940456-20940456	A	downstream_gene_variant	MODIFIER	EIF4G3	ENSG00000075151	Transcript	ENST00000264211.8	protein_coding	-	-	-	-	-	-	-	-	-	rs72553953,COSV100906418	192507	-1	-	HGNC	3298	-	-		-	-	-	-	-	-	-	-	-	-
rs72553953	1:20940456-20940456	A	downstream_gene_variant	MODIFIER	EIF4G3	ENSG00000075151	Transcript	ENST00000400422.1	protein_coding	-	-	-	-	-	-	-	-	-	rs72553953,COSV100906418	192520	-1	-	HGNC	3298	-	-		-	-	-	-	-	-	-	-	-	0.0086
rs72553953	1:20940456-20940456	A	downstream_gene_variant	MODIFIER	EIF4G3	ENSG00000075151	Transcript	ENST00000602326.1	protein_coding	-	-	-	-	-	-	-	-	-	rs72553953,COSV100906418	192520	-1	-	HGNC	3298	-	-		-	-	-	-	-	-	-	-	-	-
rs72553953	1:20940456-20940456	A	downstream_gene_variant	MODIFIER	EIF4G3	ENSG00000075151	Transcript	ENST00000374935.3	protein_coding	-	-	-	-	-	-	-	-	-	rs72553953,COSV100906418	192702	-1	-	HGNC	3298	-	-		-	-	-	-	-	-	-	-	-	0.0086
rs72553953	1:20940456-20940456	A	downstream_gene_variant	MODIFIER	EIF4G3	ENSG00000075151	Transcript	ENST00000537738.1	protein_coding	-	-	-	-	-	-	-	-	-	rs72553953,COSV100906418	192741	-1	-	HGNC	3298	-	-		-	-	-	-	-	-	-	-	-	-
rs72553953	1:20940456-20940456	A	downstream_gene_variant	MODIFIER	EIF4G3	ENSG00000075151	Transcript	ENST00000374937.3	protein_coding	-	-	-	-	-	-	-	-	-	rs72553953,COSV100906418	193247	-1	-	HGNC	3298	-	-		-	-	-	-	-	-	-	-	-	0.0086
rs72553953	1:20940456-20940456	A	downstream_gene_variant	MODIFIER	EIF4G3	ENSG00000075151	Transcript	ENST00000536266.1	protein_coding	-	-	-	-	-	-	-	-	-	rs72553953,COSV100906418	193285	-1	-	HGNC	3298	-	-		-	-	-	-	-	-	-	-	-	-
rs72553953	1:20940456-20940456	A	upstream_gene_variant	MODIFIER	RP4-749H3.2	ENSG00000226487	Transcript	ENST00000421114.1	lincRNA	-	-	-	-	-	-	-	-	-	rs72553953,COSV100906418	200710	-1	-	Clone_based_vega_gene	-	-	-		-	-	-	-	-	-	-	-	-	0.0086
rs72553953	1:20940456-20940456	A	downstream_gene_variant	MODIFIER	EIF4G3	ENSG00000075151	Transcript	ENST00000435383.1	processed_transcript	-	-	-	-	-	-	-	-	-	rs72553953,COSV100906418	211141	-1	-	HGNC	3298	-	-		-	-	-	-	-	-	-	-	-	-
rs72553953	1:20940456-20940456	A	upstream_gene_variant	MODIFIER	RNU7-200P	ENSG00000251914	Transcript	ENST00000516105.1	snRNA	-	-	-	-	-	-	-	-	-	rs72553953,COSV100906418	227278	1	-	HGNC	45734	-	-		-	-	-	-	-	-	-	-	-	0.0086
rs72553953	1:20940456-20940456	A	intron_variant	MODIFIER	CDA	ENSG00000158825	Transcript	ENST00000375071.3	protein_coding	-	3/3	-	-	-	-	-	-	-	rs72553953,COSV100906418	-	1	-	HGNC	1712	-	-		-	-	-	-	-	-	-	-	-	-
rs72553953	1:20940456-20940456	A	intron_variant,non_coding_transcript_variant	MODIFIER	CDA	ENSG00000158825	Transcript	ENST00000461985.1	processed_transcript	-	2/2	-	-	-	-	-	-	-	rs72553953,COSV100906418	-	1	-	HGNC	1712	-	-		-	-	-	-	-	-	-	-	-	0.0086
rs72553953	1:20940456-20940456	A	regulatory_region_variant	MODIFIER	-	-	RegulatoryFeature	ENSR00000345578	promoter_flanking_region	-	-	-	-	-	-	-	-	-	rs72553953,COSV100906418	-	-	-	-	-	-	-		-	-	-	-	-	-	-	-	-	-
rs72553953	1:20940456-20940456	A	TF_binding_site_variant	MODIFIER	-	-	MotifFeature	ENSM00530323701	-	-	-	-	-	-	-	-	-	-	rs72553953,COSV100906418	-	-1	-	-	-	-	-		-	-	-	-	-	-	-	-	-	0.0086
rs72553953	1:20940456-20940456	A	TF_binding_site_variant	MODIFIER	-	-	MotifFeature	ENSM00530052742	-	-	-	-	-	-	-	-	-	-	rs72553953,COSV100906418	-	-1	-	-	-	-	-		-	-	-	-	-	-	-	-	-	-
rs143493072	1:20992036-20992036	A	downstream_gene_variant	MODIFIER	KIF17	ENSG00000117245	Transcript	ENST00000462858.1	processed_transcript	-	-	-	-	-	-	-	-	-	rs143493072	671	-1	-	HGNC	19167	-	-		-	-	-	-	-	-	-	-	-	0.0086
rs143493072	1:20992036-20992036	A	upstream_gene_variant	MODIFIER	KIF17	ENSG00000117245	Transcript	ENST00000493818.1	processed_transcript	-	-	-	-	-	-	-	-	-	rs143493072	953	-1	-	HGNC	19167	-	-		-	-	-	-	-	-	-	-	-	-
rs143493072	1:20992036-20992036	A	upstream_gene_variant	MODIFIER	DDOST	ENSG00000244038	Transcript	ENST00000375048.3	protein_coding	-	-	-	-	-	-	-	-	-	rs143493072	4036	-1	-	HGNC	2728	-	-		-	-	-	-	-	-	-	-	-	0.0086
rs143493072	1:20992036-20992036	A	upstream_gene_variant	MODIFIER	DDOST	ENSG00000244038	Transcript	ENST00000415136.2	protein_coding	-	-	-	-	-	-	-	-	-	rs143493072	4138	-1	-	HGNC	2728	-	-		-	-	-	-	-	-	-	-	-	-
rs143493072	1:20992036-20992036	A	upstream_gene_variant	MODIFIER	DDOST	ENSG00000244038	Transcript	ENST00000602624.2	protein_coding	-	-	-	-	-	-	-	-	-	rs143493072	4152	-1	-	HGNC	2728	-	-		-	-	-	-	-	-	-	-	-	0.0086
rs143493072	1:20992036-20992036	A	upstream_gene_variant	MODIFIER	DDOST	ENSG00000244038	Transcript	ENST00000464364.1	protein_coding	-	-	-	-	-	-	-	-	-	rs143493072	4155	-1	cds_end_NF	HGNC	2728	-	-		-	-	-	-	-	-	-	-	-	-
rs143493072	1:20992036-20992036	A	upstream_gene_variant	MODIFIER	DDOST	ENSG00000244038	Transcript	ENST00000477229.1	processed_transcript	-	-	-	-	-	-	-	-	-	rs143493072	4174	-1	-	HGNC	2728	-	-		-	-	-	-	-	-	-	-	-	0.0086
rs143493072	1:20992036-20992036	A	downstream_gene_variant	MODIFIER	KIF17	ENSG00000117245	Transcript	ENST00000498225.1	processed_transcript	-	-	-	-	-	-	-	-	-	rs143493072	4886	-1	-	HGNC	19167	-	-		-	-	-	-	-	-	-	-	-	-
rs143493072	1:20992036-20992036	A	downstream_gene_variant	MODIFIER	KIF17	ENSG00000117245	Transcript	ENST00000463389.1	processed_transcript	-	-	-	-	-	-	-	-	-	rs143493072	6473	-1	-	HGNC	19167	-	-		-	-	-	-	-	-	-	-	-	0.0086
rs143493072	1:20992036-20992036	A	upstream_gene_variant	MODIFIER	DDOST	ENSG00000244038	Transcript	ENST00000475210.1	processed_transcript	-	-	-	-	-	-	-	-	-	rs143493072	12459	-1	-	HGNC	2728	-	-		-	-	-	-	-	-	-	-	-	-
rs143493072	1:20992036-20992036	A	upstream_gene_variant	MODIFIER	PINK1-AS	ENSG00000117242	Transcript	ENST00000451424.1	retained_intron	-	-	-	-	-	-	-	-	-	rs143493072	13350	-1	-	HGNC	38872	-	-		-	-	-	-	-	-	-	-	-	0.0086
rs143493072	1:20992036-20992036	A	downstream_gene_variant	MODIFIER	PINK1	ENSG00000158828	Transcript	ENST00000321556.4	protein_coding	-	-	-	-	-	-	-	-	-	rs143493072	14032	1	-	HGNC	14581	-	-		-	-	-	-	-	-	-	-	-	-
rs143493072	1:20992036-20992036	A	downstream_gene_variant	MODIFIER	PINK1	ENSG00000158828	Transcript	ENST00000400490.2	processed_transcript	-	-	-	-	-	-	-	-	-	rs143493072	14033	1	-	HGNC	14581	-	-		-	-	-	-	-	-	-	-	-	0.0086
rs143493072	1:20992036-20992036	A	downstream_gene_variant	MODIFIER	PINK1	ENSG00000158828	Transcript	ENST00000492302.1	processed_transcript	-	-	-	-	-	-	-	-	-	rs143493072	14227	1	-	HGNC	14581	-	-		-	-	-	-	-	-	-	-	-	-
rs143493072	1:20992036-20992036	A	upstream_gene_variant	MODIFIER	AL391357.1	ENSG00000257033	Transcript	ENST00000535128.1	pseudogene	-	-	-	-	-	-	-	-	-	rs143493072	14829	-1	-	Clone_based_ensembl_gene	-	-	-		-	-	-	-	-	-	-	-	-	0.0086
rs143493072	1:20992036-20992036	A	downstream_gene_variant	MODIFIER	RP5-930J4.5	ENSG00000235432	Transcript	ENST00000440621.1	unprocessed_pseudogene	-	-	-	-	-	-	-	-	-	rs143493072	27191	-1	-	Clone_based_vega_gene	-	-	-		-	-	-	-	-	-	-	-	-	-
rs143493072	1:20992036-20992036	A	downstream_gene_variant	MODIFIER	CDA	ENSG00000158825	Transcript	ENST00000375071.3	protein_coding	-	-	-	-	-	-	-	-	-	rs143493072	46635	1	-	HGNC	1712	-	-		-	-	-	-	-	-	-	-	-	0.0086
rs143493072	1:20992036-20992036	A	downstream_gene_variant	MODIFIER	CDA	ENSG00000158825	Transcript	ENST00000461985.1	processed_transcript	-	-	-	-	-	-	-	-	-	rs143493072	46640	1	-	HGNC	1712	-	-		-	-	-	-	-	-	-	-	-	-
rs143493072	1:20992036-20992036	A	downstream_gene_variant	MODIFIER	SH2D5	ENSG00000189410	Transcript	ENST00000375031.1	protein_coding	-	-	-	-	-	-	-	-	-	rs143493072	54189	-1	-	HGNC	28819	-	-		-	-	-	-	-	-	-	-	-	0.0086
rs143493072	1:20992036-20992036	A	downstream_gene_variant	MODIFIER	SH2D5	ENSG00000189410	Transcript	ENST00000460804.1	processed_transcript	-	-	-	-	-	-	-	-	-	rs143493072	54189	-1	-	HGNC	28819	-	-		-	-	-	-	-	-	-	-	-	-
rs143493072	1:20992036-20992036	A	downstream_gene_variant	MODIFIER	SH2D5	ENSG00000189410	Transcript	ENST00000444387.2	protein_coding	-	-	-	-	-	-	-	-	-	rs143493072	55985	-1	-	HGNC	28819	-	-		-	-	-	-	-	-	-	-	-	0.0086
rs143493072	1:20992036-20992036	A	downstream_gene_variant	MODIFIER	SH2D5	ENSG00000189410	Transcript	ENST00000447746.2	protein_coding	-	-	-	-	-	-	-	-	-	rs143493072	59058	-1	cds_end_NF	HGNC	28819	-	-		-	-	-	-	-	-	-	-	-	-
rs143493072	1:20992036-20992036	A	downstream_gene_variant	MODIFIER	SH2D5	ENSG00000189410	Transcript	ENST00000518294.1	protein_coding	-	-	-	-	-	-	-	-	-	rs143493072	59088	-1	cds_end_NF	HGNC	28819	-	-		-	-	-	-	-	-	-	-	-	0.0086
rs143493072	1:20992036-20992036	A	downstream_gene_variant	MODIFIER	SH2D5	ENSG00000189410	Transcript	ENST00000517430.1	protein_coding	-	-	-	-	-	-	-	-	-	rs143493072	60389	-1	cds_end_NF	HGNC	28819	-	-		-	-	-	-	-	-	-	-	-	-
rs143493072	1:20992036-20992036	A	downstream_gene_variant	MODIFIER	SH2D5	ENSG00000189410	Transcript	ENST00000519434.1	protein_coding	-	-	-	-	-	-	-	-	-	rs143493072	61489	-1	cds_end_NF	HGNC	28819	-	-		-	-	-	-	-	-	-	-	-	0.0086
rs143493072	1:20992036-20992036	A	upstream_gene_variant	MODIFIER	RP5-930J4.2	ENSG00000233069	Transcript	ENST00000436642.1	antisense	-	-	-	-	-	-	-	-	-	rs143493072	67337	1	-	Clone_based_vega_gene	-	-	-		-	-	-	-	-	-	-	-	-	-
rs143493072	1:20992036-20992036	A	downstream_gene_variant	MODIFIER	HP1BP3	ENSG00000127483	Transcript	ENST00000312239.5	protein_coding	-	-	-	-	-	-	-	-	-	rs143493072	77118	-1	-	HGNC	24973	-	-		-	-	-	-	-	-	-	-	-	0.0086
rs143493072	1:20992036-20992036	A	downstream_gene_variant	MODIFIER	HP1BP3	ENSG00000127483	Transcript	ENST00000375003.2	protein_coding	-	-	-	-	-	-	-	-	-	rs143493072	77139	-1	-	HGNC	24973	-	-		-	-	-	-	-	-	-	-	-	-
rs143493072	1:20992036-20992036	A	upstream_gene_variant	MODIFIER	RP5-930J4.4	ENSG00000203394	Transcript	ENST00000413451.1	antisense	-	-	-	-	-	-	-	-	-	rs143493072	77444	1	-	Clone_based_vega_gene	-	-	-		-	-	-	-	-	-	-	-	-	0.0086
rs143493072	1:20992036-20992036	A	downstream_gene_variant	MODIFIER	HP1BP3	ENSG00000127483	Transcript	ENST00000488722.1	processed_transcript	-	-	-	-	-	-	-	-	-	rs143493072	77592	-1	-	HGNC	24973	-	-		-	-	-	-	-	-	-	-	-	-
rs143493072	1:20992036-20992036	A	downstream_gene_variant	MODIFIER	HP1BP3	ENSG00000127483	Transcript	ENST00000491748.1	processed_transcript	-	-	-	-	-	-	-	-	-	rs143493072	80049	-1	-	HGNC	24973	-	-		-	-	-	-	-	-	-	-	-	0.0086
rs143493072	1:20992036-20992036	A	downstream_gene_variant	MODIFIER	HP1BP3	ENSG00000127483	Transcript	ENST00000419948.1	protein_coding	-	-	-	-	-	-	-	-	-	rs143493072	82072	-1	cds_start_NF,cds_end_NF	HGNC	24973	-	-		-	-	-	-	-	-	-	-	-	-
rs143493072	1:20992036-20992036	A	downstream_gene_variant	MODIFIER	HP1BP3	ENSG00000127483	Transcript	ENST00000438032.1	protein_coding	-	-	-	-	-	-	-	-	-	rs143493072	91623	-1	cds_end_NF	HGNC	24973	-	-		-	-	-	-	-	-	-	-	-	0.0086
rs143493072	1:20992036-20992036	A	downstream_gene_variant	MODIFIER	HP1BP3	ENSG00000127483	Transcript	ENST00000424732.1	protein_coding	-	-	-	-	-	-	-	-	-	rs143493072	91656	-1	cds_end_NF	HGNC	24973	-	-		-	-	-	-	-	-	-	-	-	-
rs143493072	1:20992036-20992036	A	downstream_gene_variant	MODIFIER	HP1BP3	ENSG00000127483	Transcript	ENST00000417710.1	protein_coding	-	-	-	-	-	-	-	-	-	rs143493072	108044	-1	cds_end_NF	HGNC	24973	-	-		-	-	-	-	-	-	-	-	-	0.0086
rs143493072	1:20992036-20992036	A	downstream_gene_variant	MODIFIER	HP1BP3	ENSG00000127483	Transcript	ENST00000487117.1	processed_transcript	-	-	-	-	-	-	-	-	-	rs143493072	109907	-1	-	HGNC	24973	-	-		-	-	-	-	-	-	-	-	-	-
rs143493072	1:20992036-20992036	A	downstream_gene_variant	MODIFIER	HP1BP3	ENSG00000127483	Transcript	ENST00000375000.1	protein_coding	-	-	-	-	-	-	-	-	-	rs143493072	110112	-1	-	HGNC	24973	-	-		-	-	-	-	-	-	-	-	-	0.0136
rs143493072	1:20992036-20992036	A	downstream_gene_variant	MODIFIER	FAM43B	ENSG00000183114	Transcript	ENST00000332947.4	protein_coding	-	-	-	-	-	-	-	-	-	rs143493072	110524	1	-	HGNC	31791	-	-		-	-	-	-	-	-	-	-	-	0.0136
rs143493072	1:20992036-20992036	A	downstream_gene_variant	MODIFIER	HP1BP3	ENSG00000127483	Transcript	ENST00000437575.1	protein_coding	-	-	-	-	-	-	-	-	-	rs143493072	111155	-1	cds_end_NF	HGNC	24973	-	-		-	-	-	-	-	-	-	-	-	0.0136
rs143493072	1:20992036-20992036	A	downstream_gene_variant	MODIFIER	HP1BP3	ENSG00000127483	Transcript	ENST00000419490.1	protein_coding	-	-	-	-	-	-	-	-	-	rs143493072	111170	-1	cds_end_NF	HGNC	24973	-	-		-	-	-	-	-	-	-	-	-	0.0136
rs143493072	1:20992036-20992036	A	downstream_gene_variant	MODIFIER	HP1BP3	ENSG00000127483	Transcript	ENST00000414993.1	protein_coding	-	-	-	-	-	-	-	-	-	rs143493072	111177	-1	cds_end_NF	HGNC	24973	-	-		-	-	-	-	-	-	-	-	-	0.0136
rs143493072	1:20992036-20992036	A	downstream_gene_variant	MODIFIER	HP1BP3	ENSG00000127483	Transcript	ENST00000443615.1	protein_coding	-	-	-	-	-	-	-	-	-	rs143493072	114293	-1	cds_end_NF	HGNC	24973	-	-		-	-	-	-	-	-	-	-	-	0.0136
rs143493072	1:20992036-20992036	A	downstream_gene_variant	MODIFIER	RPS4XP4	ENSG00000215520	Transcript	ENST00000443195.1	processed_pseudogene	-	-	-	-	-	-	-	-	-	rs143493072	138792	1	-	HGNC	36545	-	-		-	-	-	-	-	-	-	-	-	0.0136
rs143493072	1:20992036-20992036	A	downstream_gene_variant	MODIFIER	EIF4G3	ENSG00000075151	Transcript	ENST00000264211.8	protein_coding	-	-	-	-	-	-	-	-	-	rs143493072	140927	-1	-	HGNC	3298	-	-		-	-	-	-	-	-	-	-	-	0.0136
rs143493072	1:20992036-20992036	A	downstream_gene_variant	MODIFIER	EIF4G3	ENSG00000075151	Transcript	ENST00000400422.1	protein_coding	-	-	-	-	-	-	-	-	-	rs143493072	140940	-1	-	HGNC	3298	-	-		-	-	-	-	-	-	-	-	-	0.0136
rs143493072	1:20992036-20992036	A	downstream_gene_variant	MODIFIER	EIF4G3	ENSG00000075151	Transcript	ENST00000602326.1	protein_coding	-	-	-	-	-	-	-	-	-	rs143493072	140940	-1	-	HGNC	3298	-	-		-	-	-	-	-	-	-	-	-	0.0136
rs143493072	1:20992036-20992036	A	downstream_gene_variant	MODIFIER	EIF4G3	ENSG00000075151	Transcript	ENST00000374935.3	protein_coding	-	-	-	-	-	-	-	-	-	rs143493072	141122	-1	-	HGNC	3298	-	-		-	-	-	-	-	-	-	-	-	0.0136
rs143493072	1:20992036-20992036	A	downstream_gene_variant	MODIFIER	EIF4G3	ENSG00000075151	Transcript	ENST00000537738.1	protein_coding	-	-	-	-	-	-	-	-	-	rs143493072	141161	-1	-	HGNC	3298	-	-		-	-	-	-	-	-	-	-	-	0.0136
rs143493072	1:20992036-20992036	A	downstream_gene_variant	MODIFIER	EIF4G3	ENSG00000075151	Transcript	ENST00000374937.3	protein_coding	-	-	-	-	-	-	-	-	-	rs143493072	141667	-1	-	HGNC	3298	-	-		-	-	-	-	-	-	-	-	-	0.0136
rs143493072	1:20992036-20992036	A	downstream_gene_variant	MODIFIER	EIF4G3	ENSG00000075151	Transcript	ENST00000536266.1	protein_coding	-	-	-	-	-	-	-	-	-	rs143493072	141705	-1	-	HGNC	3298	-	-		-	-	-	-	-	-	-	-	-	0.0136
rs143493072	1:20992036-20992036	A	upstream_gene_variant	MODIFIER	MUL1	ENSG00000090432	Transcript	ENST00000264198.3	protein_coding	-	-	-	-	-	-	-	-	-	rs143493072	157382	-1	-	HGNC	25762	-	-		-	-	-	-	-	-	-	-	-	0.0136
rs143493072	1:20992036-20992036	A	downstream_gene_variant	MODIFIER	EIF4G3	ENSG00000075151	Transcript	ENST00000435383.1	processed_transcript	-	-	-	-	-	-	-	-	-	rs143493072	159561	-1	-	HGNC	3298	-	-		-	-	-	-	-	-	-	-	-	0.0136
rs143493072	1:20992036-20992036	A	upstream_gene_variant	MODIFIER	RNU7-200P	ENSG00000251914	Transcript	ENST00000516105.1	snRNA	-	-	-	-	-	-	-	-	-	rs143493072	175698	1	-	HGNC	45734	-	-		-	-	-	-	-	-	-	-	-	0.0136
rs143493072	1:20992036-20992036	A	upstream_gene_variant	MODIFIER	CAMK2N1	ENSG00000162545	Transcript	ENST00000375078.3	protein_coding	-	-	-	-	-	-	-	-	-	rs143493072	179323	-1	-	HGNC	24190	-	-		-	-	-	-	-	-	-	-	-	0.0136
rs143493072	1:20992036-20992036	A	upstream_gene_variant	MODIFIER	CAMK2N1	ENSG00000162545	Transcript	ENST00000489020.1	processed_transcript	-	-	-	-	-	-	-	-	-	rs143493072	180898	-1	-	HGNC	24190	-	-		-	-	-	-	-	-	-	-	-	0.0136
rs143493072	1:20992036-20992036	A	downstream_gene_variant	MODIFIER	EIF4G3	ENSG00000075151	Transcript	ENST00000496705.1	processed_transcript	-	-	-	-	-	-	-	-	-	rs143493072	227116	-1	-	HGNC	3298	-	-		-	-	-	-	-	-	-	-	-	0.0136
rs143493072	1:20992036-20992036	A	downstream_gene_variant	MODIFIER	EIF4G3	ENSG00000075151	Transcript	ENST00000374933.3	processed_transcript	-	-	-	-	-	-	-	-	-	rs143493072	227568	-1	-	HGNC	3298	-	-		-	-	-	-	-	-	-	-	-	0.0136
rs143493072	1:20992036-20992036	A	downstream_gene_variant	MODIFIER	EIF4G3	ENSG00000075151	Transcript	ENST00000544689.1	protein_coding	-	-	-	-	-	-	-	-	-	rs143493072	227944	-1	-	HGNC	3298	-	-		-	-	-	-	-	-	-	-	-	0.0136
rs143493072	1:20992036-20992036	A	upstream_gene_variant	MODIFIER	LINC01141	ENSG00000236963	Transcript	ENST00000423486.1	lincRNA	-	-	-	-	-	-	-	-	-	rs143493072	234309	-1	-	HGNC	49455	-	-		-	-	-	-	-	-	-	-	-	0.0136
rs143493072	1:20992036-20992036	A	upstream_gene_variant	MODIFIER	LINC01141	ENSG00000236963	Transcript	ENST00000426428.1	lincRNA	-	-	-	-	-	-	-	-	-	rs143493072	236761	-1	-	HGNC	49455	-	-		-	-	-	-	-	-	-	-	-	0.0058
rs143493072	1:20992036-20992036	A	upstream_gene_variant	MODIFIER	LINC01141	ENSG00000236963	Transcript	ENST00000418743.1	lincRNA	-	-	-	-	-	-	-	-	-	rs143493072	236804	-1	-	HGNC	49455	-	-		-	-	-	-	-	-	-	-	-	0.0058
rs143493072	1:20992036-20992036	A	intron_variant	MODIFIER	KIF17	ENSG00000117245	Transcript	ENST00000247986.2	protein_coding	-	14/14	-	-	-	-	-	-	-	rs143493072	-	-1	-	HGNC	19167	-	-		-	-	-	-	-	-	-	-	-	0.0058
rs143493072	1:20992036-20992036	A	intron_variant	MODIFIER	KIF17	ENSG00000117245	Transcript	ENST00000375044.1	protein_coding	-	14/14	-	-	-	-	-	-	-	rs143493072	-	-1	-	HGNC	19167	-	-		-	-	-	-	-	-	-	-	-	0.0058
rs143493072	1:20992036-20992036	A	intron_variant	MODIFIER	KIF17	ENSG00000117245	Transcript	ENST00000400463.3	protein_coding	-	14/14	-	-	-	-	-	-	-	rs143493072	-	-1	-	HGNC	19167	-	-		-	-	-	-	-	-	-	-	-	0.0058
rs143493072	1:20992036-20992036	A	intron_variant,non_coding_transcript_variant	MODIFIER	KIF17	ENSG00000117245	Transcript	ENST00000477167.1	processed_transcript	-	5/5	-	-	-	-	-	-	-	rs143493072	-	-1	-	HGNC	19167	-	-		-	-	-	-	-	-	-	-	-	0.0058
rs143493072	1:20992036-20992036	A	intron_variant,non_coding_transcript_variant	MODIFIER	KIF17	ENSG00000117245	Transcript	ENST00000490034.1	processed_transcript	-	8/8	-	-	-	-	-	-	-	rs143493072	-	-1	-	HGNC	19167	-	-		-	-	-	-	-	-	-	-	-	0.0058
rs143493072	1:20992036-20992036	A	regulatory_region_variant	MODIFIER	-	-	RegulatoryFeature	ENSR00000923629	promoter_flanking_region	-	-	-	-	-	-	-	-	-	rs143493072	-	-	-	-	-	-	-		-	-	-	-	-	-	-	-	-	0.0058
rs74564782	1:215165920-215165920	T	upstream_gene_variant	MODIFIER	KCNK2	ENSG00000082482	Transcript	ENST00000486921.1	nonsense_mediated_decay	-	-	-	-	-	-	-	-	-	rs74564782	13198	1	-	HGNC	6277	-	-		-	-	-	-	-	-	-	-	-	0.0058
rs74564782	1:215165920-215165920	T	upstream_gene_variant	MODIFIER	KCNK2	ENSG00000082482	Transcript	ENST00000467031.1	nonsense_mediated_decay	-	-	-	-	-	-	-	-	-	rs74564782	13273	1	-	HGNC	6277	-	-		-	-	-	-	-	-	-	-	-	0.0058
rs74564782	1:215165920-215165920	T	upstream_gene_variant	MODIFIER	KCNK2	ENSG00000082482	Transcript	ENST00000391895.2	protein_coding	-	-	-	-	-	-	-	-	-	rs74564782	13278	1	-	HGNC	6277	-	-		-	-	-	-	-	-	-	-	-	0.0058
rs74564782	1:215165920-215165920	T	downstream_gene_variant	MODIFIER	RP11-323K10.1	ENSG00000223869	Transcript	ENST00000456086.1	processed_pseudogene	-	-	-	-	-	-	-	-	-	rs74564782	49037	1	-	Clone_based_vega_gene	-	-	-		-	-	-	-	-	-	-	-	-	0.0058
rs74564782	1:215165920-215165920	T	upstream_gene_variant	MODIFIER	KCNK2	ENSG00000082482	Transcript	ENST00000478774.1	protein_coding	-	-	-	-	-	-	-	-	-	rs74564782	89216	1	cds_end_NF	HGNC	6277	-	-		-	-	-	-	-	-	-	-	-	0.0058
rs74564782	1:215165920-215165920	T	upstream_gene_variant	MODIFIER	KCNK2	ENSG00000082482	Transcript	ENST00000391894.2	protein_coding	-	-	-	-	-	-	-	-	-	rs74564782	90547	1	-	HGNC	6277	-	-		-	-	-	-	-	-	-	-	-	0.0058
rs74564782	1:215165920-215165920	T	upstream_gene_variant	MODIFIER	KCNK2	ENSG00000082482	Transcript	ENST00000470177.1	nonsense_mediated_decay	-	-	-	-	-	-	-	-	-	rs74564782	90658	1	-	HGNC	6277	-	-		-	-	-	-	-	-	-	-	-	0.0058
rs74564782	1:215165920-215165920	T	upstream_gene_variant	MODIFIER	KCNK2	ENSG00000082482	Transcript	ENST00000474771.1	nonsense_mediated_decay	-	-	-	-	-	-	-	-	-	rs74564782	90658	1	-	HGNC	6277	-	-		-	-	-	-	-	-	-	-	-	0.0058
rs74564782	1:215165920-215165920	T	upstream_gene_variant	MODIFIER	KCNK2	ENSG00000082482	Transcript	ENST00000444842.2	protein_coding	-	-	-	-	-	-	-	-	-	rs74564782	90659	1	-	HGNC	6277	-	-		-	-	-	-	-	-	-	-	-	0.0058
rs74564782	1:215165920-215165920	T	upstream_gene_variant	MODIFIER	KCNK2	ENSG00000082482	Transcript	ENST00000457122.1	protein_coding	-	-	-	-	-	-	-	-	-	rs74564782	90940	1	cds_end_NF	HGNC	6277	-	-		-	-	-	-	-	-	-	-	-	0.0058
rs74564782	1:215165920-215165920	T	downstream_gene_variant	MODIFIER	GAPDHP24	ENSG00000185221	Transcript	ENST00000328713.5	processed_pseudogene	-	-	-	-	-	-	-	-	-	rs74564782	120861	1	-	HGNC	37776	-	-		-	-	-	-	-	-	-	-	-	0.0058
rs74564782	1:215165920-215165920	T	regulatory_region_variant	MODIFIER	-	-	RegulatoryFeature	ENSR00001795040	promoter_flanking_region	-	-	-	-	-	-	-	-	-	rs74564782	-	-	-	-	-	-	-		-	-	-	-	-	-	-	-	-	0.0058
rs186883035	1:218628919-218628919	T	downstream_gene_variant	MODIFIER	TGFB2	ENSG00000092969	Transcript	ENST00000366929.4	protein_coding	-	-	-	-	-	-	-	-	-	rs186883035	10958	1	-	HGNC	11768	-	-		-	-	-	-	-	-	-	-	-	0.0058
rs186883035	1:218628919-218628919	T	downstream_gene_variant	MODIFIER	TGFB2	ENSG00000092969	Transcript	ENST00000366930.4	protein_coding	-	-	-	-	-	-	-	-	-	rs186883035	10958	1	-	HGNC	11768	-	-		-	-	-	-	-	-	-	-	-	0.0058
rs186883035	1:218628919-218628919	T	downstream_gene_variant	MODIFIER	TGFB2	ENSG00000092969	Transcript	ENST00000479322.1	processed_transcript	-	-	-	-	-	-	-	-	-	rs186883035	13436	1	-	HGNC	11768	-	-		-	-	-	-	-	-	-	-	-	0.0058
rs186883035	1:218628919-218628919	T	downstream_gene_variant	MODIFIER	TGFB2	ENSG00000092969	Transcript	ENST00000488793.1	processed_transcript	-	-	-	-	-	-	-	-	-	rs186883035	21265	1	-	HGNC	11768	-	-		-	-	-	-	-	-	-	-	-	0.0058
rs186883035	1:218628919-218628919	T	upstream_gene_variant	MODIFIER	C1orf143	ENSG00000228208	Transcript	ENST00000443836.1	protein_coding	-	-	-	-	-	-	-	-	-	rs186883035	54519	1	cds_start_NF	HGNC	32045	-	-		-	-	-	-	-	-	-	-	-	0.0058
rs186883035	1:218628919-218628919	T	upstream_gene_variant	MODIFIER	C1orf143	ENSG00000228208	Transcript	ENST00000491260.1	processed_transcript	-	-	-	-	-	-	-	-	-	rs186883035	69263	1	-	HGNC	32045	-	-		-	-	-	-	-	-	-	-	-	0.0058
rs186883035	1:218628919-218628919	T	downstream_gene_variant	MODIFIER	U3	ENSG00000212610	Transcript	ENST00000391308.1	snoRNA	-	-	-	-	-	-	-	-	-	rs186883035	86114	-1	-	RFAM	-	-	-		-	-	-	-	-	-	-	-	-	0.0058
rs186883035	1:218628919-218628919	T	upstream_gene_variant	MODIFIER	RP11-224O19.2	ENSG00000232480	Transcript	ENST00000414452.1	antisense	-	-	-	-	-	-	-	-	-	rs186883035	109899	-1	-	Clone_based_vega_gene	-	-	-		-	-	-	-	-	-	-	-	-	0.0058
rs186883035	1:218628919-218628919	T	downstream_gene_variant	MODIFIER	RP11-224O19.5	ENSG00000223375	Transcript	ENST00000444678.1	processed_pseudogene	-	-	-	-	-	-	-	-	-	rs186883035	116821	1	-	Clone_based_vega_gene	-	-	-		-	-	-	-	-	-	-	-	-	0.0058
rs186883035	1:218628919-218628919	T	downstream_gene_variant	MODIFIER	RRP15	ENSG00000067533	Transcript	ENST00000366932.3	protein_coding	-	-	-	-	-	-	-	-	-	rs186883035	117594	1	cds_start_NF,cds_end_NF	HGNC	24255	-	-		-	-	-	-	-	-	-	-	-	0.0058
rs186883035	1:218628919-218628919	T	downstream_gene_variant	MODIFIER	RRP15	ENSG00000067533	Transcript	ENST00000491428.1	processed_transcript	-	-	-	-	-	-	-	-	-	rs186883035	152906	1	cds_start_NF,cds_end_NF	HGNC	24255	-	-		-	-	-	-	-	-	-	-	-	0.0058
rs186883035	1:218628919-218628919	T	upstream_gene_variant	MODIFIER	RP11-224O19.4	ENSG00000229016	Transcript	ENST00000434965.1	processed_pseudogene	-	-	-	-	-	-	-	-	-	rs186883035	153605	-1	-	Clone_based_vega_gene	-	-	-		-	-	-	-	-	-	-	-	-	0.0058
rs116741408	1:218819310-218819310	C	upstream_gene_variant	MODIFIER	U3	ENSG00000212610	Transcript	ENST00000391308.1	snoRNA	-	-	-	-	-	-	-	-	-	rs116741408	104069	-1	-	RFAM	-	-	-		-	-	-	-	-	-	-	-	-	0.0058
rs116741408	1:218819310-218819310	C	downstream_gene_variant	MODIFIER	C1orf143	ENSG00000228208	Transcript	ENST00000443836.1	protein_coding	-	-	-	-	-	-	-	-	-	rs116741408	119990	1	cds_start_NF	HGNC	32045	-	-		-	-	-	-	-	-	-	-	-	0.0058
rs116741408	1:218819310-218819310	C	downstream_gene_variant	MODIFIER	C1orf143	ENSG00000228208	Transcript	ENST00000491260.1	processed_transcript	-	-	-	-	-	-	-	-	-	rs116741408	119990	1	-	HGNC	32045	-	-		-	-	-	-	-	-	-	-	-	0.0058
rs116741408	1:218819310-218819310	C	downstream_gene_variant	MODIFIER	TGFB2	ENSG00000092969	Transcript	ENST00000366929.4	protein_coding	-	-	-	-	-	-	-	-	-	rs116741408	201349	1	-	HGNC	11768	-	-		-	-	-	-	-	-	-	-	-	0.0058
rs116741408	1:218819310-218819310	C	downstream_gene_variant	MODIFIER	TGFB2	ENSG00000092969	Transcript	ENST00000366930.4	protein_coding	-	-	-	-	-	-	-	-	-	rs116741408	201349	1	-	HGNC	11768	-	-		-	-	-	-	-	-	-	-	-	0.0058
rs116741408	1:218819310-218819310	C	downstream_gene_variant	MODIFIER	TGFB2	ENSG00000092969	Transcript	ENST00000479322.1	processed_transcript	-	-	-	-	-	-	-	-	-	rs116741408	203827	1	-	HGNC	11768	-	-		-	-	-	-	-	-	-	-	-	0.0058
rs116741408	1:218819310-218819310	C	downstream_gene_variant	MODIFIER	TGFB2	ENSG00000092969	Transcript	ENST00000488793.1	processed_transcript	-	-	-	-	-	-	-	-	-	rs116741408	211656	1	-	HGNC	11768	-	-		-	-	-	-	-	-	-	-	-	0.0058
rs116741408	1:218819310-218819310	C	downstream_gene_variant	MODIFIER	RP11-412H9.1	ENSG00000226693	Transcript	ENST00000397383.2	processed_pseudogene	-	-	-	-	-	-	-	-	-	rs116741408	235632	-1	-	Clone_based_vega_gene	-	-	-		-	-	-	-	-	-	-	-	-	0.0058
rs17580589	1:219326319-219326319	A	upstream_gene_variant	MODIFIER	LYPLAL1	ENSG00000143353	Transcript	ENST00000366928.5	protein_coding	-	-	-	-	-	-	-	-	-	rs17580589	20867	1	-	HGNC	20440	-	-		-	-	-	-	-	-	-	-	-	0.0058
rs17580589	1:219326319-219326319	A	upstream_gene_variant	MODIFIER	LYPLAL1	ENSG00000143353	Transcript	ENST00000460522.1	processed_transcript	-	-	-	-	-	-	-	-	-	rs17580589	20892	1	-	HGNC	20440	-	-		-	-	-	-	-	-	-	-	-	0.0058
rs17580589	1:219326319-219326319	A	upstream_gene_variant	MODIFIER	LYPLAL1	ENSG00000143353	Transcript	ENST00000366927.3	protein_coding	-	-	-	-	-	-	-	-	-	rs17580589	20898	1	-	HGNC	20440	-	-		-	-	-	-	-	-	-	-	-	0.0058
rs17580589	1:219326319-219326319	A	upstream_gene_variant	MODIFIER	LYPLAL1	ENSG00000143353	Transcript	ENST00000496776.1	processed_transcript	-	-	-	-	-	-	-	-	-	rs17580589	20899	1	-	HGNC	20440	-	-		-	-	-	-	-	-	-	-	-	0.0058
rs17580589	1:219326319-219326319	A	upstream_gene_variant	MODIFIER	LYPLAL1	ENSG00000143353	Transcript	ENST00000477938.1	processed_transcript	-	-	-	-	-	-	-	-	-	rs17580589	20907	1	-	HGNC	20440	-	-		-	-	-	-	-	-	-	-	-	0.0058
rs17580589	1:219326319-219326319	A	upstream_gene_variant	MODIFIER	LYPLAL1	ENSG00000143353	Transcript	ENST00000463964.1	processed_transcript	-	-	-	-	-	-	-	-	-	rs17580589	20918	1	-	HGNC	20440	-	-		-	-	-	-	-	-	-	-	-	0.0058
rs17580589	1:219326319-219326319	A	upstream_gene_variant	MODIFIER	LYPLAL1	ENSG00000143353	Transcript	ENST00000483635.1	processed_transcript	-	-	-	-	-	-	-	-	-	rs17580589	20919	1	-	HGNC	20440	-	-		-	-	-	-	-	-	-	-	-	0.0058
rs17580589	1:219326319-219326319	A	upstream_gene_variant	MODIFIER	LYPLAL1	ENSG00000143353	Transcript	ENST00000474379.1	processed_transcript	-	-	-	-	-	-	-	-	-	rs17580589	20950	1	-	HGNC	20440	-	-		-	-	-	-	-	-	-	-	-	0.0058
rs17580589	1:219326319-219326319	A	upstream_gene_variant	MODIFIER	LYPLAL1	ENSG00000143353	Transcript	ENST00000469590.1	processed_transcript	-	-	-	-	-	-	-	-	-	rs17580589	21217	1	-	HGNC	20440	-	-		-	-	-	-	-	-	-	-	-	0.0058
rs17580589	1:219326319-219326319	A	upstream_gene_variant	MODIFIER	LYPLAL1	ENSG00000143353	Transcript	ENST00000478794.1	processed_transcript	-	-	-	-	-	-	-	-	-	rs17580589	21994	1	-	HGNC	20440	-	-		-	-	-	-	ENSPFM0058	14	Y	-0.099	CUX1::TBX21	0.0058
rs17580589	1:219326319-219326319	A	upstream_gene_variant	MODIFIER	LYPLAL1	ENSG00000143353	Transcript	ENST00000475724.1	processed_transcript	-	-	-	-	-	-	-	-	-	rs17580589	45566	1	-	HGNC	20440	-	-		-	-	-	-	-	-	-	-	-	0.2418
rs17580589	1:219326319-219326319	A	downstream_gene_variant	MODIFIER	RIMKLBP2	ENSG00000225920	Transcript	ENST00000424737.2	processed_pseudogene	-	-	-	-	-	-	-	-	-	rs17580589	46937	-1	-	HGNC	39163	-	-		-	-	-	-	-	-	-	-	-	0.2418
rs17580589	1:219326319-219326319	A	upstream_gene_variant	MODIFIER	LYPLAL1	ENSG00000143353	Transcript	ENST00000481007.1	processed_transcript	-	-	-	-	-	-	-	-	-	rs17580589	57365	1	-	HGNC	20440	-	-		-	-	-	-	-	-	-	-	-	0.2418
rs17580589	1:219326319-219326319	A	downstream_gene_variant	MODIFIER	RP11-135J2.3	ENSG00000223842	Transcript	ENST00000420237.1	lincRNA	-	-	-	-	-	-	-	-	-	rs17580589	69271	-1	-	Clone_based_vega_gene	-	-	-		-	-	-	-	-	-	-	-	-	0.2418
rs17580589	1:219326319-219326319	A	upstream_gene_variant	MODIFIER	RP11-412H9.2	ENSG00000225561	Transcript	ENST00000446002.1	lincRNA	-	-	-	-	-	-	-	-	-	rs17580589	236793	-1	-	Clone_based_vega_gene	-	-	-		-	-	-	-	-	-	-	-	-	0.2418
rs17580589	1:219326319-219326319	A	intron_variant,non_coding_transcript_variant	MODIFIER	RP11-135J2.4	ENSG00000228063	Transcript	ENST00000441331.1	antisense	-	2/3	-	-	-	-	-	-	-	rs17580589	-	-1	-	Clone_based_vega_gene	-	-	-		-	-	-	-	-	-	-	-	-	0.2418
rs114987991	1:222471858-222471858	A	upstream_gene_variant	MODIFIER	QRSL1P2	ENSG00000227613	Transcript	ENST00000418582.1	processed_pseudogene	-	-	-	-	-	-	-	-	-	rs114987991	35720	-1	-	HGNC	43668	-	-		-	-	-	-	-	-	-	-	-	0.2418
rs114987991	1:222471858-222471858	A	downstream_gene_variant	MODIFIER	RP11-358H9.1	ENSG00000226643	Transcript	ENST00000455363.1	lincRNA	-	-	-	-	-	-	-	-	-	rs114987991	154224	-1	-	Clone_based_vega_gene	-	-	-		-	-	-	-	-	-	-	-	-	0.2418
rs114987991	1:222471858-222471858	A	upstream_gene_variant	MODIFIER	CICP13	ENSG00000234419	Transcript	ENST00000422015.1	processed_pseudogene	-	-	-	-	-	-	-	-	-	rs114987991	169578	1	-	HGNC	37907	-	-		-	-	-	-	-	-	-	-	-	0.2418
rs114987991	1:222471858-222471858	A	downstream_gene_variant	MODIFIER	RNU6-791P	ENSG00000222399	Transcript	ENST00000410467.1	snRNA	-	-	-	-	-	-	-	-	-	rs114987991	205116	-1	-	HGNC	47754	-	-		-	-	-	-	-	-	-	-	-	0.2418
rs114987991	1:222471858-222471858	A	downstream_gene_variant	MODIFIER	HHIPL2	ENSG00000143512	Transcript	ENST00000343410.6	protein_coding	-	-	-	-	-	-	-	-	-	rs114987991	223744	-1	-	HGNC	25842	-	-		-	-	-	-	-	-	-	-	-	0.2418
rs114987991	1:222471858-222471858	A	downstream_gene_variant	MODIFIER	HHIPL2	ENSG00000143512	Transcript	ENST00000473144.1	processed_transcript	-	-	-	-	-	-	-	-	-	rs114987991	223744	-1	-	HGNC	25842	-	-		-	-	-	-	-	-	-	-	-	0.2418
rs114987991	1:222471858-222471858	A	downstream_gene_variant	MODIFIER	HHIPL2	ENSG00000143512	Transcript	ENST00000468172.1	processed_transcript	-	-	-	-	-	-	-	-	-	rs114987991	224293	-1	-	HGNC	25842	-	-		-	-	-	-	-	-	-	-	-	0.2418
rs114987991	1:222471858-222471858	A	upstream_gene_variant	MODIFIER	RP11-400N13.3	ENSG00000232679	Transcript	ENST00000438158.1	lincRNA	-	-	-	-	-	-	-	-	-	rs114987991	233753	-1	-	Clone_based_vega_gene	-	-	-		-	-	-	-	-	-	-	-	-	0.2418
rs114987991	1:222471858-222471858	A	downstream_gene_variant	MODIFIER	HHIPL2	ENSG00000143512	Transcript	ENST00000494899.1	processed_transcript	-	-	-	-	-	-	-	-	-	rs114987991	240213	-1	-	HGNC	25842	-	-		-	-	-	-	-	-	-	-	-	0.2418
rs114987991	1:222471858-222471858	A	intron_variant,non_coding_transcript_variant	MODIFIER	RP11-400N13.1	ENSG00000236230	Transcript	ENST00000416510.1	lincRNA	-	2/3	-	-	-	-	-	-	-	rs114987991	-	-1	-	Clone_based_vega_gene	-	-	-		-	-	-	-	-	-	-	-	-	0.2418
rs150176151	1:225914887-225914887	A	upstream_gene_variant	MODIFIER	RNU6-1304P	ENSG00000223306	Transcript	ENST00000411374.1	snRNA	-	-	-	-	-	-	-	-	-	rs150176151	14090	1	-	HGNC	48267	-	-		-	-	-	-	-	-	-	-	-	0.2418
rs150176151	1:225914887-225914887	A	upstream_gene_variant	MODIFIER	SRP9	ENSG00000143742	Transcript	ENST00000304786.7	protein_coding	-	-	-	-	-	-	-	-	-	rs150176151	50644	1	-	HGNC	11304	-	-		-	-	-	-	-	-	-	-	-	0.2418
rs150176151	1:225914887-225914887	A	upstream_gene_variant	MODIFIER	SRP9	ENSG00000143742	Transcript	ENST00000366839.4	protein_coding	-	-	-	-	-	-	-	-	-	rs150176151	50652	1	-	HGNC	11304	-	-		-	-	-	-	-	-	-	-	-	0.2418
rs150176151	1:225914887-225914887	A	upstream_gene_variant	MODIFIER	SRP9	ENSG00000143742	Transcript	ENST00000366838.1	protein_coding	-	-	-	-	-	-	-	-	-	rs150176151	50750	1	-	HGNC	11304	-	-		-	-	-	-	-	-	-	-	-	0.2418
rs150176151	1:225914887-225914887	A	upstream_gene_variant	MODIFIER	ENAH	ENSG00000154380	Transcript	ENST00000366844.3	protein_coding	-	-	-	-	-	-	-	-	-	rs150176151	74043	-1	-	HGNC	18271	-	-		-	-	-	-	-	-	-	-	-	0.2418
rs150176151	1:225914887-225914887	A	upstream_gene_variant	MODIFIER	ENAH	ENSG00000154380	Transcript	ENST00000366843.2	protein_coding	-	-	-	-	-	-	-	-	-	rs150176151	74140	-1	-	HGNC	18271	-	-		-	-	-	-	-	-	-	-	-	0.2418
rs150176151	1:225914887-225914887	A	upstream_gene_variant	MODIFIER	ENAH	ENSG00000154380	Transcript	ENST00000284563.6	protein_coding	-	-	-	-	-	-	-	-	-	rs150176151	74469	-1	-	HGNC	18271	-	-		-	-	-	-	-	-	-	-	-	0.2418
rs150176151	1:225914887-225914887	A	upstream_gene_variant	MODIFIER	RP11-145A3.4	ENSG00000234112	Transcript	ENST00000434499.2	processed_pseudogene	-	-	-	-	-	-	-	-	-	rs150176151	75963	1	-	Clone_based_vega_gene	-	-	-		-	-	-	-	-	-	-	-	-	0.2418
rs150176151	1:225914887-225914887	A	upstream_gene_variant	MODIFIER	EPHX1	ENSG00000143819	Transcript	ENST00000445856.1	protein_coding	-	-	-	-	-	-	-	-	-	rs150176151	82907	1	cds_end_NF	HGNC	3401	-	-		-	-	-	-	-	-	-	-	-	0.2418
rs150176151	1:225914887-225914887	A	upstream_gene_variant	MODIFIER	EPHX1	ENSG00000143819	Transcript	ENST00000272167.5	protein_coding	-	-	-	-	-	-	-	-	-	rs150176151	82910	1	-	HGNC	3401	-	-		-	-	-	-	-	-	-	-	-	0.2418
rs150176151	1:225914887-225914887	A	upstream_gene_variant	MODIFIER	EPHX1	ENSG00000143819	Transcript	ENST00000448202.1	protein_coding	-	-	-	-	-	-	-	-	-	rs150176151	82949	1	cds_end_NF	HGNC	3401	-	-		-	-	-	-	-	-	-	-	-	0.2418
rs150176151	1:225914887-225914887	A	upstream_gene_variant	MODIFIER	EPHX1	ENSG00000143819	Transcript	ENST00000366837.4	protein_coding	-	-	-	-	-	-	-	-	-	rs150176151	98168	1	-	HGNC	3401	-	-		-	-	-	-	-	-	-	-	-	0.2418
rs150176151	1:225914887-225914887	A	upstream_gene_variant	MODIFIER	EPHX1	ENSG00000143819	Transcript	ENST00000467015.1	processed_transcript	-	-	-	-	-	-	-	-	-	rs150176151	101657	1	-	HGNC	3401	-	-		-	-	-	-	-	-	-	-	-	0.2418
rs150176151	1:225914887-225914887	A	downstream_gene_variant	MODIFIER	RP11-285F7.2	ENSG00000242861	Transcript	ENST00000424332.1	antisense	-	-	-	-	-	-	-	-	-	rs150176151	113697	-1	-	Clone_based_vega_gene	-	-	-		-	-	-	-	-	-	-	-	-	0.2418
rs150176151	1:225914887-225914887	A	downstream_gene_variant	MODIFIER	TMEM63A	ENSG00000196187	Transcript	ENST00000366835.3	protein_coding	-	-	-	-	-	-	-	-	-	rs150176151	118350	-1	-	HGNC	29118	-	-		-	-	-	-	-	-	-	-	-	0.2418
rs150176151	1:225914887-225914887	A	downstream_gene_variant	MODIFIER	TMEM63A	ENSG00000196187	Transcript	ENST00000496025.1	processed_transcript	-	-	-	-	-	-	-	-	-	rs150176151	119390	-1	-	HGNC	29118	-	-		-	-	-	-	-	-	-	-	-	0.2418
rs150176151	1:225914887-225914887	A	downstream_gene_variant	MODIFIER	TMEM63A	ENSG00000196187	Transcript	ENST00000482753.1	processed_transcript	-	-	-	-	-	-	-	-	-	rs150176151	119953	-1	-	HGNC	29118	-	-		-	-	-	-	-	-	-	-	-	0.2418
rs150176151	1:225914887-225914887	A	downstream_gene_variant	MODIFIER	TMEM63A	ENSG00000196187	Transcript	ENST00000487971.1	processed_transcript	-	-	-	-	-	-	-	-	-	rs150176151	129518	-1	-	HGNC	29118	-	-		-	-	-	-	-	-	-	-	-	0.2418
rs150176151	1:225914887-225914887	A	downstream_gene_variant	MODIFIER	TMEM63A	ENSG00000196187	Transcript	ENST00000474478.1	processed_transcript	-	-	-	-	-	-	-	-	-	rs150176151	132476	-1	-	HGNC	29118	-	-		-	-	-	-	-	-	-	-	-	0.2418
rs150176151	1:225914887-225914887	A	downstream_gene_variant	MODIFIER	TMEM63A	ENSG00000196187	Transcript	ENST00000537914.1	protein_coding	-	-	-	-	-	-	-	-	-	rs150176151	133537	-1	-	HGNC	29118	-	-		-	-	-	-	-	-	-	-	-	0.2418
rs150176151	1:225914887-225914887	A	downstream_gene_variant	MODIFIER	TMEM63A	ENSG00000196187	Transcript	ENST00000483779.1	processed_transcript	-	-	-	-	-	-	-	-	-	rs150176151	135353	-1	-	HGNC	29118	-	-		-	-	-	-	-	-	-	-	-	0.2418
rs150176151	1:225914887-225914887	A	downstream_gene_variant	MODIFIER	TMEM63A	ENSG00000196187	Transcript	ENST00000436966.1	protein_coding	-	-	-	-	-	-	-	-	-	rs150176151	143905	-1	cds_end_NF	HGNC	29118	-	-		-	-	-	-	-	-	-	-	-	0.2418
rs150176151	1:225914887-225914887	A	downstream_gene_variant	MODIFIER	TMEM63A	ENSG00000196187	Transcript	ENST00000487817.1	processed_transcript	-	-	-	-	-	-	-	-	-	rs150176151	144387	-1	-	HGNC	29118	-	-		-	-	-	-	-	-	-	-	-	0.2418
rs150176151	1:225914887-225914887	A	upstream_gene_variant	MODIFIER	ENAH	ENSG00000154380	Transcript	ENST00000391874.2	processed_transcript	-	-	-	-	-	-	-	-	-	rs150176151	146928	-1	-	HGNC	18271	-	-		-	-	-	-	-	-	-	-	-	0.2418
rs150176151	1:225914887-225914887	A	downstream_gene_variant	MODIFIER	LEFTY1	ENSG00000243709	Transcript	ENST00000272134.5	protein_coding	-	-	-	-	-	-	-	-	-	rs150176151	159095	-1	-	HGNC	6552	-	-		-	-	-	-	-	-	-	-	-	0.2418
rs150176151	1:225914887-225914887	A	downstream_gene_variant	MODIFIER	RP4-559A3.7	ENSG00000255835	Transcript	ENST00000432920.2	protein_coding	-	-	-	-	-	-	-	-	-	rs150176151	159509	-1	-	Clone_based_vega_gene	-	-	-		-	-	-	-	-	-	-	-	-	0.2418
rs150176151	1:225914887-225914887	A	downstream_gene_variant	MODIFIER	LEFTY1	ENSG00000243709	Transcript	ENST00000492457.1	processed_transcript	-	-	-	-	-	-	-	-	-	rs150176151	160598	-1	-	HGNC	6552	-	-		-	-	-	-	-	-	-	-	-	0.2418
rs150176151	1:225914887-225914887	A	upstream_gene_variant	MODIFIER	ENAH	ENSG00000154380	Transcript	ENST00000497899.1	retained_intron	-	-	-	-	-	-	-	-	-	rs150176151	172102	-1	-	HGNC	18271	-	-		-	-	-	-	-	-	-	-	-	0.2418
rs150176151	1:225914887-225914887	A	downstream_gene_variant	MODIFIER	PYCR2	ENSG00000143811	Transcript	ENST00000343818.6	protein_coding	-	-	-	-	-	-	-	-	-	rs150176151	192691	-1	-	HGNC	30262	-	-		-	-	-	-	-	-	-	-	-	0.2418
rs150176151	1:225914887-225914887	A	downstream_gene_variant	MODIFIER	PYCR2	ENSG00000143811	Transcript	ENST00000478402.1	processed_transcript	-	-	-	-	-	-	-	-	-	rs150176151	192691	-1	-	HGNC	30262	-	-		-	-	-	-	-	-	-	-	-	0.2418
rs150176151	1:225914887-225914887	A	downstream_gene_variant	MODIFIER	PYCR2	ENSG00000143811	Transcript	ENST00000466127.1	processed_transcript	-	-	-	-	-	-	-	-	-	rs150176151	194029	-1	-	HGNC	30262	-	-		-	-	-	-	-	-	-	-	-	0.2418
rs150176151	1:225914887-225914887	A	downstream_gene_variant	MODIFIER	PYCR2	ENSG00000143811	Transcript	ENST00000446534.1	retained_intron	-	-	-	-	-	-	-	-	-	rs150176151	194035	-1	-	HGNC	30262	-	-		-	-	-	-	-	-	-	-	-	0.2418
rs150176151	1:225914887-225914887	A	downstream_gene_variant	MODIFIER	PYCR2	ENSG00000143811	Transcript	ENST00000489681.1	processed_transcript	-	-	-	-	-	-	-	-	-	rs150176151	194417	-1	-	HGNC	30262	-	-		-	-	-	-	-	-	-	-	-	0.2418
rs150176151	1:225914887-225914887	A	downstream_gene_variant	MODIFIER	PYCR2	ENSG00000143811	Transcript	ENST00000472798.1	processed_transcript	-	-	-	-	-	-	-	-	-	rs150176151	194842	-1	-	HGNC	30262	-	-		-	-	-	-	-	-	-	-	-	0.2418
rs150176151	1:225914887-225914887	A	downstream_gene_variant	MODIFIER	PYCR2	ENSG00000143811	Transcript	ENST00000467298.1	processed_transcript	-	-	-	-	-	-	-	-	-	rs150176151	195953	-1	-	HGNC	30262	-	-		-	-	-	-	-	-	-	-	-	0.2418
rs150176151	1:225914887-225914887	A	downstream_gene_variant	MODIFIER	PYCR2	ENSG00000143811	Transcript	ENST00000366823.3	retained_intron	-	-	-	-	-	-	-	-	-	rs150176151	196295	-1	-	HGNC	30262	-	-		-	-	-	-	-	-	-	-	-	0.2418
rs150176151	1:225914887-225914887	A	downstream_gene_variant	MODIFIER	RP4-559A3.6	ENSG00000248322	Transcript	ENST00000513672.1	sense_overlapping	-	-	-	-	-	-	-	-	-	rs150176151	209224	-1	-	Clone_based_vega_gene	-	-	-		-	-	-	-	-	-	-	-	-	0.2418
rs150176151	1:225914887-225914887	A	downstream_gene_variant	MODIFIER	LEFTY2	ENSG00000143768	Transcript	ENST00000420304.2	protein_coding	-	-	-	-	-	-	-	-	-	rs150176151	209411	-1	-	HGNC	3122	-	-		-	-	-	-	-	-	-	-	-	0.2418
rs150176151	1:225914887-225914887	A	downstream_gene_variant	MODIFIER	LEFTY2	ENSG00000143768	Transcript	ENST00000366820.5	protein_coding	-	-	-	-	-	-	-	-	-	rs150176151	209417	-1	-	HGNC	3122	-	-		-	-	-	-	-	-	-	-	-	0.2418
rs150176151	1:225914887-225914887	A	upstream_gene_variant	MODIFIER	ENAH	ENSG00000154380	Transcript	ENST00000358675.2	retained_intron	-	-	-	-	-	-	-	-	-	rs150176151	211788	-1	-	HGNC	18271	-	-		-	-	-	-	-	-	-	-	-	0.2418
rs150176151	1:225914887-225914887	A	downstream_gene_variant	MODIFIER	LEFTY2	ENSG00000143768	Transcript	ENST00000474493.1	processed_transcript	-	-	-	-	-	-	-	-	-	rs150176151	212245	-1	-	HGNC	3122	-	-		-	-	-	-	-	-	-	-	-	0.2418
rs150176151	1:225914887-225914887	A	upstream_gene_variant	MODIFIER	ENAH	ENSG00000154380	Transcript	ENST00000488523.1	processed_transcript	-	-	-	-	-	-	-	-	-	rs150176151	214489	-1	-	HGNC	18271	-	-		-	-	-	-	-	-	-	-	-	0.2418
[truncated: 39,407 more rows]
