# Supplementary material for: Identifying missing pieces in color vision defects: a genome-wide association study in Silk Road populations
Source: Front Genet. 2023 Jun 9;14:1161696. doi: 10.3389/fgene.2023.1161696 (PMC10288324; doi:10.3389/fgene.2023.1161696)
Supplement: Supplementary file 4 [file Table4.XLSX]

## Sheet: Foglio1
Supplementary Table 4: Expression values in log2(TPM+1) of genes with FDR-p < 5x10-8. Tissues columns are explained below. CE: Corneal Endothelium; CFE: Corneal Fetal Endothelium; CSE: Corneal Endothelial Stem Cells; Cn: Cornea; LSE: Lens Stem Cell Line; RFE: Fetal Eye Retina; RFT: Retinal Fetal Tissue; RGS: Retinal Ganglion Stem Cells; RPE: Retinal Pigment Epithelium; RPFT: Fetal RPE; Rt: Retina.
Genes	Tissues
	Cn	CE	CFE	CSE	LSC	RPE	RPFT	RFE	RFT	RGS	Rn
ATF7IP2	8.55043	7.72347	6.61593	8.10021	8.85631	9.26667	8.28393	9.17111	7.72454	7.09414	9.2645
ATP2B1	11.6414	10.7957	11.445	10.9605	11.9636	9.97032	11.2361	11.974	12.166	11.2315	12.4211
BBX	12.0465	12.6729	12.0876	12.5699	11.9999	11.2667	11.6522	11.1824	11.2338	10.7702	11.2835
BIN3	8.76067	7.30438	7.77179	7.79552	8.69264	8.99835	7.90045	9.01398	8.18101	9.30085	8.70906
GALNT1	11.869	12.7023	13.5988	9.75102	11.7841	11.8296	13.1984	11.7917	10.9819	12.8297	10.8348
HCN4	0.441977	1.80258	3.0847	4.48837	6.70297	2.91881	4.01371	6.16365	7.96671	6.80535	7.42583
HTR1B	2.43193	2.6416	2.28351	2.63818	4.53419	1.21311	4.68735	2.98181	7.21296	7.32919	3.07436
IQGAP1	13.6505	13.1012	13.1018	13.2959	11.3737	13.1133	11.8282	11.0421	10.2169	12.9202	9.91897
MBD2	11.879	12.1114	12.3689	12.628	8.69241	11.0485	9.9028	8.99351	8.81299	9.93738	9.94354
MC5R	7.6192	0.717344	0.153056	0.661669	4.733	0.19533	3.2833	2.78835	2.70672	4.44777	2.78366
MDGA2	3.53742	2.04521	7.42411	4.72502	7.75358	5.43839	5.96416	5.3214	8.12787	8.90384	8.00245
NMB	5.31527	6.46992	6.25236	5.6221	6.57998	5.82181	7.62251	7.34684	5.52897	7.41876	5.28866
NPTN	11.8816	11.5955	11.2898	11.7062	11.3146	10.8056	11.7719	9.83864	10.4783	11.9555	11.7806
NTN1	10.479	11.7932	11.2403	7.26272	8.49049	10.9789	9.25176	11.3125	5.94867	9.02173	7.53726
PIWIL4	7.36993	5.82188	8.0018	9.16117	4.73863	6.99101	5.62598	4.97784	6.47796	4.58066	7.92417
TCIRG1	9.69751	9.1366	8.09139	10.3195	7.60422	7.92827	7.25916	6.95812	4.66318	6.98766	4.95494
TPBG	10.2178	10.1601	14.2575	9.56619	12.3079	7.83129	8.69289	10.8677	9.33749	11.2195	5.07476
VPS54	10.6086	10.2169	10.893	10.6454	11.271	10.1348	10.1902	9.94637	10.2012	9.59625	10.1977
