# Supplementary material for: Identifying missing pieces in color vision defects: a genome-wide association study in Silk Road populations
Source: Front Genet. 2023 Jun 9;14:1161696. doi: 10.3389/fgene.2023.1161696 (PMC10288324; doi:10.3389/fgene.2023.1161696)
Supplement: Supplementary file 5 [file Table1.XLSX]

## Sheet: Foglio1
Supplementary Table 1: SNPs associated with Deutan-Protan (DP) and Tritan (TR) trait with FDR-p < 1x10-5. SNP= SNP name; Position= position in base pair (bp); N= number of individuals involved in the analysis; beta=effect of the effect allele on the trait; sebeta=standard error of the beta: effallelefreq=frequency of the effect allele; Consequence= role of the SNP on the gene; Nearest Gene= the c…
Trait	SNP	Chromosome	Position	Effect_Allele	Other_Allele	N	Effallelefreq	beta	sebeta	p-value	FDR-p	Consequence	Nearest_Gene	BIOTYPE
TR	rs61760723	1	19023037	T	C	520	0.966	-0.181673	0.0283906	8.99179e-10	2.64606e-08	intron_variant	PAX7	protein_coding
TR	rs140708162	1	54620197	A	G	520	0.982	-0.252913	0.0410329	3.13715e-09	5.75716e-08	intron_variant,NMD_transcript_variant	RP11-446E24.4	nonsense_mediated_decay
TR	rs77665265	1	98550381	G	C	520	0.984	-0.221362	0.0363731	4.71438e-09	7.35326e-08	upstream_gene_variant	RP11-490G2.2	lincRNA
TR	rs76858354	1	119867022	C	G	520	0.984	-0.263244	0.0441475	8.92584e-09	1.12646e-07	TF_binding_site_variant	-	-
TR	rs115336116	1	188771536	T	C	520	0.981	-0.220716	0.0371155	9.69795e-09	1.17572e-07	upstream_gene_variant	LINC01035	lincRNA
DP	rs28695683	1	238060651	C	T	514	0.987	-0.396821	0.0649787	4.28953e-09	1.311e-07	intron_variant,non_coding_transcript_variant	RP11-193H5.1	antisense
DP	rs148892525	1	87994949	T	C	514	0.975	-0.353129	0.0580338	4.81185e-09	1.384e-07	upstream_gene_variant	RP4-544H6.2	lincRNA
TR	rs143540794	1	3376898	A	G	520	0.961	-0.183512	0.0313891	1.62207e-08	1.68289e-07	intron_variant	ARHGEF16	protein_coding
TR	rs146972791	1	3275446	A	G	520	0.968	-0.168588	0.029507	3.17932e-08	2.64075e-07	intron_variant	PRDM16	protein_coding
TR	rs7534453	1	82983468	T	G	520	0.959	-0.133711	0.0237168	4.64466e-08	3.47214e-07	regulatory_region_variant	-	enhancer
DP	rs75230892	1	187010437	A	G	514	0.98	-0.294951	0.0508333	2.05506e-08	4.029e-07	regulatory_region_variant	-	CTCF_binding_site
DP	rs114119896	1	237561002	T	C	514	0.976	-0.275761	0.0479618	2.68238e-08	4.68e-07	intron_variant	RYR2	protein_coding
DP	rs72716331	1	90337472	T	A	514	0.861	-0.12421	0.0217843	3.41033e-08	5.034e-07	intron_variant	LRRC8D	protein_coding
TR	rs116534007	1	30568741	T	C	520	0.976	-0.187693	0.034315	1.0668e-07	5.54442e-07	upstream_gene_variant	RP3-357I16.1	processed_pseudogene
TR	rs2142822	1	173220915	C	T	520	0.976	-0.191528	0.0350549	1.09889e-07	5.55029e-07	upstream_gene_variant	GOT2P2	processed_pseudogene
TR	rs111923356	1	183225444	C	T	520	0.983	-0.258749	0.0478233	1.42432e-07	6.59926e-07	intron_variant	NMNAT2	protein_coding
TR	rs61801976	1	33833297	A	G	520	0.961	-0.13832	0.0259513	2.10382e-07	8.16872e-07	intron_variant	PHC2	protein_coding
TR	rs74441378	1	15626104	A	G	520	0.981	-0.182137	0.0345216	2.72668e-07	9.52802e-07	intron_variant	FHAD1	protein_coding
TR	rs150176151	1	225914887	A	G	520	0.986	-0.210425	0.0400977	3.12038e-07	1.03017e-06	intron_variant,non_coding_transcript_variant	RP11-145A3.1	antisense
TR	rs17372321	1	42073070	G	A	520	0.904	-0.0917966	0.0174981	3.14611e-07	1.03017e-06	intron_variant	HIVEP3	protein_coding
TR	rs78174702	1	41048283	T	C	520	0.987	-0.231881	0.0444408	3.60103e-07	1.13125e-06	downstream_gene_variant	NFYC-AS1	antisense
TR	rs76099823	1	188845550	G	A	520	0.977	-0.223313	0.0430819	4.23751e-07	1.29101e-06	intron_variant,non_coding_transcript_variant	RP11-316I3.2	lincRNA
DP	rs114942152	1	160347870	C	T	514	0.981	-0.313817	0.0587999	2.05097e-07	1.337e-06	downstream_gene_variant	SLAMF6	protein_coding
TR	rs141564167	1	79204343	T	C	520	0.987	-0.242765	0.0471939	5.10591e-07	1.48425e-06	downstream_gene_variant	IFI44L	processed_transcript
DP	rs78538536	1	90860795	A	G	514	0.973	-0.276024	0.052138	2.52105e-07	1.485e-06	downstream_gene_variant	RP5-827O9.1	lincRNA
TR	rs76710913	1	82560165	A	G	520	0.975	-0.149358	0.0290952	5.3669e-07	1.53453e-06	downstream_gene_variant	LPHN2	processed_transcript
TR	rs80130874	1	161054708	C	G	520	0.981	-0.190261	0.0371759	5.77389e-07	1.62258e-06	intron_variant	PVRL4	protein_coding
TR	rs74998974	1	66636137	A	C	520	0.974	-0.170888	0.0336543	6.96794e-07	1.8482e-06	intron_variant	PDE4B	protein_coding
TR	rs61829591	1	185544445	A	T	520	0.91	-0.0858895	0.0169769	7.59759e-07	1.96222e-06	intron_variant,non_coding_transcript_variant	GS1-204I12.1	lincRNA
DP	rs35921408	1	184029795	T	C	514	0.98	-0.319212	0.061976	4.98625e-07	2.259e-06	intron_variant	TSEN15	protein_coding
DP	rs6428419	1	197815963	G	A	514	0.031	0.219072	0.0425726	5.09855e-07	2.267e-06	downstream_gene_variant	RP11-448G4.2	processed_pseudogene
TR	rs72753878	1	204623404	G	C	520	0.988	-0.207813	0.0415658	1.00204e-06	2.31759e-06	intron_variant	LRRN2	protein_coding
TR	rs61767016	1	57460738	A	G	520	0.974	-0.173471	0.0347433	1.03344e-06	2.37465e-06	3_prime_UTR_variant	DAB1	protein_coding
TR	rs116741408	1	218819310	C	T	520	0.985	-0.18016	0.0363392	1.21564e-06	2.64683e-06	upstream_gene_variant	U3	snoRNA
DP	rs61780100	1	31796354	C	G	514	0.986	-0.346364	0.0681653	6.90232e-07	2.812e-06	intron_variant,non_coding_transcript_variant	ZCCHC17	processed_transcript
DP	rs141218523	1	208787064	A	G	514	0.983	-0.352328	0.0694083	7.06725e-07	2.834e-06	upstream_gene_variant	RP11-459K23.2	lincRNA
TR	rs74094049	1	83249700	G	A	520	0.974	-0.150363	0.030493	1.37401e-06	2.86042e-06	upstream_gene_variant	RP4-601K24.1	lincRNA
TR	rs183407540	1	51831320	C	G	520	0.984	-0.194873	0.0398318	1.63969e-06	3.21091e-06	intron_variant	EPS15	protein_coding
DP	rs78364758	1	114595283	G	A	514	0.973	-0.240026	0.047909	9.60883e-07	3.263e-06	downstream_gene_variant	HIPK1	protein_coding
DP	rs79943341	1	177947481	G	A	514	0.984	-0.327227	0.0656098	1.06652e-06	3.442e-06	intron_variant,NMD_transcript_variant	SEC16B	nonsense_mediated_decay
TR	rs114987991	1	222471858	A	G	520	0.981	-0.168545	0.0347807	2.02554e-06	3.74215e-06	intron_variant,non_coding_transcript_variant	RP11-400N13.1	lincRNA
DP	rs78583592	1	23033258	A	G	514	0.984	-0.314993	0.0636339	1.26672e-06	3.881e-06	downstream_gene_variant	EPHA8	protein_coding
TR	rs6426470	1	227853621	A	G	520	0.846	-0.060919	0.012657	2.35e-06	4.0928e-06	intron_variant	ZNF678	protein_coding
TR	rs183758979	1	109242956	G	A	520	0.989	-0.241677	0.0503355	2.47757e-06	4.26039e-06	3_prime_UTR_variant	PRPF38B	protein_coding
TR	rs141546266	1	157804260	A	G	520	0.985	-0.191654	0.0399457	2.51637e-06	4.28789e-06	missense_variant	CD5L	protein_coding
TR	rs41313918	1	182795092	A	C	520	0.98	-0.181217	0.0378013	2.56128e-06	4.33042e-06	intron_variant	NPL	protein_coding
TR	rs12076104	1	10834891	T	G	520	0.982	-0.164418	0.0343216	2.60109e-06	4.36464e-06	intron_variant	CASZ1	protein_coding
DP	rs146994084	1	216035975	T	C	514	0.986	-0.371985	0.0759882	1.62737e-06	4.478e-06	intron_variant	USH2A	protein_coding
TR	rs531606	1	201645660	T	G	520	0.237	0.0540076	0.0113175	2.82586e-06	4.64308e-06	intron_variant	NAV1	protein_coding
DP	rs11585560	1	114842525	A	T	514	0.966	-0.244843	0.0503235	1.8645e-06	4.689e-06	regulatory_region_variant	-	open_chromatin_region
DP	rs115626301	1	151488080	A	G	514	0.945	-0.169582	0.0349576	1.98941e-06	4.817e-06	intron_variant	CGN	protein_coding
DP	rs112406313	1	237693146	A	G	514	0.959	-0.209465	0.0432983	2.11338e-06	4.913e-06	intron_variant	RYR2	protein_coding
DP	rs185906874	1	224341506	T	C	514	0.977	-0.275712	0.0569483	2.07814e-06	4.913e-06	intron_variant	FBXO28	protein_coding
DP	rs148002159	1	117162210	G	T	514	0.966	-0.206676	0.0429635	2.3896e-06	5.171e-06	intron_variant	IGSF3	protein_coding
TR	rs116163438	1	109067494	A	G	520	0.983	-0.182229	0.0385569	3.46813e-06	5.26462e-06	upstream_gene_variant	SLC25A24P2	unprocessed_pseudogene
TR	rs56382923	1	118702036	C	T	520	0.966	-0.140482	0.0297539	3.54275e-06	5.35243e-06	intron_variant	SPAG17	protein_coding
TR	rs116023399	1	247076012	C	A	520	0.99	-0.258415	0.0547903	3.6227e-06	5.39282e-06	intron_variant	AHCTF1	protein_coding
TR	rs72941393	1	79700624	C	A	520	0.986	-0.18492	0.039248	3.70186e-06	5.41808e-06	regulatory_region_variant	-	promoter_flanking_region
DP	rs76984409	1	111668673	T	C	514	0.941	-0.174603	0.0365226	2.73222e-06	5.447e-06	intron_variant,non_coding_transcript_variant	DRAM2	processed_transcript
DP	rs78154319	1	72712984	A	G	514	0.98	-0.270329	0.0565536	2.74007e-06	5.447e-06	intron_variant	NEGR1	protein_coding
DP	rs34109828	1	5886506	C	T	514	0.988	-0.360401	0.0754571	2.78728e-06	5.479e-06	upstream_gene_variant	AL356693.1	miRNA
DP	rs80191086	1	238413561	T	C	514	0.983	-0.273647	0.0574473	2.9517e-06	5.61e-06	upstream_gene_variant	YWHAQP9	processed_pseudogene
TR	rs116522680	1	36488259	A	G	520	0.981	-0.212432	0.0452056	3.91066e-06	5.61387e-06	intron_variant	AGO3	protein_coding
TR	rs114812877	1	158166112	A	G	520	0.968	-0.142689	0.0303727	3.93298e-06	5.63343e-06	downstream_gene_variant	KIRREL	protein_coding
TR	rs3138154	1	6523602	T	C	520	0.892	-0.0831851	0.0177395	4.08741e-06	5.74161e-06	intron_variant,NMD_transcript_variant	TNFRSF25	nonsense_mediated_decay
DP	rs115085793	1	43752161	G	A	514	0.979	-0.327159	0.0689113	3.169e-06	5.806e-06	downstream_gene_variant	WDR65	protein_coding
DP	rs11808496	1	223850199	T	C	514	0.968	-0.197271	0.0416415	3.31604e-06	5.925e-06	intron_variant	CAPN8	protein_coding
TR	rs72994886	1	104868596	C	T	520	0.968	-0.125305	0.0268066	4.36532e-06	6.03867e-06	upstream_gene_variant	FTLP17	processed_pseudogene
DP	rs718434	1	221314734	C	T	514	0.979	-0.282152	0.0596807	3.4623e-06	6.13e-06	downstream_gene_variant	RP11-421L10.1	lincRNA
DP	rs6681223	1	31710736	A	C	514	0.93	-0.157319	0.0333004	3.51586e-06	6.178e-06	intron_variant	NKAIN1	protein_coding
DP	rs10925406	1	237561797	G	A	514	0.8	-0.088708	0.0188261	3.71284e-06	6.23e-06	intron_variant	RYR2	protein_coding
DP	rs57869456	1	217567449	A	G	514	0.985	-0.315176	0.067086	3.94879e-06	6.375e-06	regulatory_region_variant	-	CTCF_binding_site
DP	rs185948045	1	226789017	A	G	514	0.984	-0.3013	0.0642863	4.15026e-06	6.504e-06	intron_variant	C1orf95	protein_coding
DP	rs12138106	1	32204035	T	C	514	0.967	-0.227124	0.0485548	4.32176e-06	6.58e-06	intron_variant	BAI2	protein_coding
TR	rs2275251	1	197316644	T	C	520	0.946	-0.111246	0.0239943	5.16263e-06	6.66123e-06	intron_variant	CRB1	protein_coding
TR	rs35838799	1	54957546	A	G	520	0.978	-0.160718	0.0348024	5.59545e-06	6.94494e-06	upstream_gene_variant	ACOT11	processed_transcript
TR	rs111810376	1	242856455	T	C	520	0.987	-0.200018	0.0433257	5.63033e-06	6.96259e-06	upstream_gene_variant	PLD5	protein_coding
TR	rs142218273	1	6537267	T	C	520	0.984	-0.173334	0.0376027	5.80593e-06	7.06643e-06	intron_variant,non_coding_transcript_variant	PLEKHG5	retained_intron
DP	rs755243556	1	39410154	T	C	514	0.986	-0.356216	0.0765931	4.86689e-06	7.088e-06	upstream_gene_variant	MACF1	protein_coding
DP	rs12749996	1	157900503	A	G	514	0.952	-0.163829	0.0352454	4.92128e-06	7.139e-06	intron_variant,non_coding_transcript_variant	RP11-451O13.1	processed_transcript
DP	rs573298298	1	105027500	G	A	514	0.988	-0.344176	0.0741126	5.01474e-06	7.227e-06	intergenic_variant	-	-
TR	rs76734929	1	196505519	C	T	520	0.98	-0.173157	0.0376924	6.21742e-06	7.43202e-06	intron_variant	KCNT2	protein_coding
DP	rs61833473	1	244162919	A	G	514	0.986	-0.309135	0.066789	5.36637e-06	7.459e-06	intron_variant,non_coding_transcript_variant	RP11-278H7.1	lincRNA
DP	rs72718586	1	88713720	T	C	514	0.966	-0.224909	0.048614	5.41626e-06	7.459e-06	downstream_gene_variant	RN7SL583P	misc_RNA
DP	rs112916466	1	196589833	T	C	514	0.987	-0.333304	0.0725306	6.20495e-06	7.791e-06	upstream_gene_variant	KCNT2	protein_coding
TR	rs72553953	1	20940456	A	C	520	0.986	-0.181202	0.0395952	6.71349e-06	7.81653e-06	intron_variant,non_coding_transcript_variant	CDA	processed_transcript
TR	rs79776869	1	53779516	A	G	520	0.956	-0.115493	0.0252375	6.71707e-06	7.81787e-06	regulatory_region_variant	-	enhancer
DP	rs75448875	1	182425974	A	G	514	0.969	-0.214456	0.04679	6.53801e-06	8.015e-06	intron_variant	RGSL1	protein_coding
DP	rs78968812	1	33029653	T	C	514	0.987	-0.352932	0.0770026	6.53789e-06	8.015e-06	intron_variant	ZBTB8A	protein_coding
TR	rs147345091	1	105367863	T	C	520	0.983	-0.183114	0.0401411	7.15433e-06	8.16746e-06	intergenic_variant	-	-
DP	rs76146407	1	232060148	A	G	514	0.964	-0.19205	0.0419661	6.74251e-06	8.199e-06	regulatory_region_variant	-	promoter_flanking_region
TR	rs116659586	1	193792975	G	A	520	0.987	-0.202011	0.044302	7.21334e-06	8.20497e-06	upstream_gene_variant	RP11-98G13.1	lincRNA
TR	rs75590072	1	116806652	A	G	520	0.982	-0.194226	0.042623	7.30908e-06	8.23307e-06	upstream_gene_variant	ATP1A1	protein_coding
TR	rs75310728	1	237496503	G	A	520	0.984	-0.177264	0.0389559	7.51722e-06	8.39464e-06	intron_variant	RYR2	protein_coding
TR	rs12031290	1	167533560	T	C	520	0.92	-0.0803569	0.0176752	7.65055e-06	8.48612e-06	regulatory_region_variant	-	promoter_flanking_region
DP	rs149707430	1	241845853	A	C	514	0.969	-0.206978	0.0453822	7.21354e-06	8.507e-06	intron_variant,non_coding_transcript_variant	WDR64	processed_transcript
DP	rs41315583	1	212900463	A	G	514	0.957	-0.163597	0.0358639	7.18691e-06	8.507e-06	regulatory_region_variant	-	promoter_flanking_region
DP	rs7526595	1	3225335	T	A	514	0.989	-0.349185	0.0767063	7.48586e-06	8.762e-06	intron_variant	PRDM16	protein_coding
TR	rs114191376	1	52189198	A	C	520	0.985	-0.178493	0.0394277	8.31473e-06	8.93755e-06	intron_variant	OSBPL9	protein_coding
DP	rs148623683	1	211331190	C	T	514	0.988	-0.326932	0.0721095	8.10726e-06	8.987e-06	upstream_gene_variant	RCOR3	protein_coding
TR	rs74564782	1	215165920	T	C	520	0.986	-0.232269	0.0514408	8.75102e-06	9.24193e-06	regulatory_region_variant	-	promoter_flanking_region
TR	rs35309985	1	150911494	G	A	520	0.79	-0.0521568	0.0115639	8.94036e-06	9.37403e-06	intron_variant,non_coding_transcript_variant	SETDB1	processed_transcript
TR	rs143493072	1	20992036	A	G	520	0.983	-0.19972	0.0443148	9.07477e-06	9.38899e-06	intron_variant	KIF17	protein_coding
TR	rs112755158	1	6325022	G	T	520	0.985	-0.175652	0.0389877	9.13447e-06	9.41729e-06	intron_variant,NMD_transcript_variant	ACOT7	nonsense_mediated_decay
DP	rs61818204	1	215055430	G	A	514	0.981	-0.288047	0.0639945	9.33608e-06	9.615e-06	downstream_gene_variant	GAPDHP24	processed_pseudogene
DP	rs145750753	1	242449716	G	A	514	0.976	-0.293981	0.065338	9.40592e-06	9.627e-06	intron_variant	PLD5	protein_coding
TR	rs17580589	1	219326319	A	C	520	0.961	-0.114503	0.0254705	9.52925e-06	9.6613e-06	intron_variant,non_coding_transcript_variant	RP11-135J2.4	antisense
DP	rs7543930	1	178019772	G	A	514	0.913	-0.120174	0.0267753	9.86855e-06	9.89e-06	upstream_gene_variant	SEC16B	processed_transcript
TR	rs186883035	1	218628919	T	C	520	0.984	-0.177662	0.0396186	9.99883e-06	1e-05	downstream_gene_variant	TGFB2	protein_coding
TR	rs140150162	2	64279003	C	A	520	0.983	-0.237158	0.0344672	6.47621e-11	4.08703e-09	upstream_gene_variant	VPS54	protein_coding
TR	rs558978735	2	141792862	T	C	520	0.987	-0.331857	0.0501365	2.73591e-10	1.35982e-08	downstream_gene_variant	Y_RNA	misc_RNA
TR	rs186970025	2	139903333	A	G	520	0.975	-0.241507	0.0371241	5.07273e-10	1.79072e-08	upstream_gene_variant	AC062021.1	lincRNA
TR	rs76938515	2	14635503	A	C	520	0.981	-0.220638	0.0360532	3.94859e-09	6.42182e-08	upstream_gene_variant	AC011897.2	lincRNA
TR	rs182182011	2	88531722	T	C	520	0.979	-0.210508	0.0349664	6.63148e-09	9.0066e-08	upstream_gene_variant	FABP1	protein_coding
TR	rs147692482	2	39864242	T	C	520	0.978	-0.192048	0.0345812	7.06087e-08	4.37178e-07	intron_variant,non_coding_transcript_variant	AC007246.3	antisense
TR	rs187199971	2	64128983	T	C	520	0.983	-0.200557	0.0361147	7.06791e-08	4.37178e-07	intron_variant,NMD_transcript_variant	VPS54	nonsense_mediated_decay
TR	rs10445939	2	25258397	C	T	520	0.977	-0.186971	0.0337038	7.27627e-08	4.46406e-07	intron_variant,non_coding_transcript_variant	DNAJC27-AS1	antisense
TR	rs145937067	2	20807	T	C	520	0.971	-0.149956	0.0273236	9.74434e-08	5.29258e-07	upstream_gene_variant	AC079779.7	antisense
TR	rs182469965	2	188608255	A	G	520	0.958	-0.140674	0.0258144	1.17802e-07	5.83761e-07	intron_variant,non_coding_transcript_variant	LINC01090	lincRNA
DP	rs140549625	2	62134489	T	C	514	0.975	-0.273546	0.0484445	4.49595e-08	6.112e-07	intron_variant,NMD_transcript_variant	COMMD1	nonsense_mediated_decay
TR	rs6547464	2	83440702	C	T	520	0.033	0.166385	0.0307404	1.40998e-07	6.59926e-07	downstream_gene_variant	AC138623.1	processed_pseudogene
DP	rs116565743	2	178354355	A	G	514	0.964	-0.24538	0.0441049	6.78997e-08	7.378e-07	regulatory_region_variant	-	CTCF_binding_site
DP	rs75351711	2	127745761	G	C	514	0.977	-0.360301	0.0648217	6.9667e-08	7.409e-07	upstream_gene_variant	NIFKP9	processed_pseudogene
DP	rs77332317	2	153553342	T	A	514	0.968	-0.245831	0.0443133	7.34685e-08	7.647e-07	intron_variant	PRPF40A	protein_coding
TR	rs116536340	2	64425718	G	A	520	0.982	-0.234436	0.0438585	1.95416e-07	7.79118e-07	intron_variant,non_coding_transcript_variant	AC074289.1	antisense
TR	rs62188781	2	183401225	T	C	520	0.926	-0.107278	0.020238	2.42067e-07	9.01169e-07	upstream_gene_variant	PDE1A	protein_coding
DP	rs72940800	2	177729668	A	G	514	0.984	-0.330902	0.0604306	1.04577e-07	9.256e-07	upstream_gene_variant	AC092162.1	lincRNA
TR	rs77131492	2	187410496	G	A	520	0.977	-0.180002	0.0342664	3.04392e-07	1.00914e-06	upstream_gene_variant	ITGAV	retained_intron
DP	rs111668292	2	34239124	A	G	514	0.961	-0.246862	0.0454087	1.26698e-07	1.035e-06	intron_variant,non_coding_transcript_variant	AC009499.1	lincRNA
TR	rs140201345	2	191335426	C	T	520	0.98	-0.201602	0.0395088	6.19943e-07	1.71618e-06	intron_variant	MFSD6	protein_coding
TR	rs140112383	2	47334112	A	C	520	0.981	-0.19942	0.039107	6.29807e-07	1.73574e-06	intron_variant,non_coding_transcript_variant	C2orf61	processed_transcript
TR	rs112603609	2	198085945	C	A	520	0.955	-0.130769	0.0257994	7.2698e-07	1.89326e-06	intron_variant	ANKRD44	protein_coding
DP	rs75220236	2	180576703	T	C	514	0.985	-0.364637	0.0701503	3.98652e-07	1.991e-06	intron_variant	ZNF385B	protein_coding
TR	rs115202334	2	168751482	C	G	520	0.984	-0.189671	0.0376026	8.15173e-07	2.06795e-06	intron_variant,non_coding_transcript_variant	AC016723.4	antisense
DP	rs115090750	2	57177828	A	G	514	0.985	-0.318705	0.0615999	4.46895e-07	2.132e-06	downstream_gene_variant	AC008173.1	processed_pseudogene
TR	rs189927684	2	157675076	T	A	520	0.99	-0.316908	0.0637359	1.13723e-06	2.54197e-06	regulatory_region_variant	-	enhancer
TR	rs142189421	2	170624919	C	A	520	0.969	-0.135807	0.0273421	1.16509e-06	2.58278e-06	intron_variant	KLHL23	protein_coding
TR	rs114913095	2	183937292	C	G	520	0.95	-0.108159	0.0219082	1.33753e-06	2.81719e-06	upstream_gene_variant	NCKAP1	retained_intron
TR	rs10165165	2	64312864	A	G	520	0.921	-0.0830423	0.0168412	1.37513e-06	2.86042e-06	upstream_gene_variant	VPS54	protein_coding
TR	rs113564622	2	141648599	A	G	520	0.988	-0.245225	0.0497335	1.37577e-06	2.86042e-06	intron_variant	LRP1B	protein_coding
DP	rs147302984	2	176509961	A	C	514	0.966	-0.227367	0.044895	7.46558e-07	2.946e-06	downstream_gene_variant	AC096649.3	lincRNA
TR	rs80160667	2	128878066	C	T	520	0.983	-0.197918	0.0403424	1.54136e-06	3.06266e-06	intron_variant	UGGT1	protein_coding
DP	rs144508542	2	240821901	C	T	514	0.938	-0.16306	0.0323443	8.3097e-07	3.109e-06	regulatory_region_variant	-	promoter_flanking_region
DP	rs144172149	2	111714888	G	A	514	0.99	-0.3849	0.0764257	8.5095e-07	3.129e-06	intron_variant	ACOXL	protein_coding
TR	rs147344413	2	8977129	G	C	520	0.972	-0.147539	0.0301321	1.61e-06	3.17328e-06	intron_variant	KIDINS220	protein_coding
DP	rs142381426	2	25396770	G	C	514	0.978	-0.251326	0.0503622	1.05233e-06	3.423e-06	downstream_gene_variant	DNMT3A	protein_coding
TR	rs112438888	2	213254806	G	A	520	0.976	-0.158696	0.0325942	1.82541e-06	3.50518e-06	intron_variant	ERBB4	protein_coding
TR	rs144319774	2	46921192	C	T	520	0.986	-0.190369	0.0391152	1.84175e-06	3.50911e-06	upstream_gene_variant	PIGF	processed_transcript
TR	rs143510617	2	190966217	G	A	520	0.986	-0.200093	0.0412901	2.02462e-06	3.74215e-06	intron_variant	C2orf88	protein_coding
TR	rs114841505	2	179726664	T	C	520	0.984	-0.214609	0.0443969	2.13897e-06	3.87659e-06	intron_variant	CCDC141	protein_coding
TR	rs115218354	2	230677958	G	C	520	0.98	-0.169182	0.0350149	2.15996e-06	3.87659e-06	intron_variant,non_coding_transcript_variant	TRIP12	retained_intron
TR	rs145829286	2	110106121	T	C	520	0.958	-0.125413	0.0259565	2.16072e-06	3.87659e-06	intron_variant	SH3RF3	protein_coding
TR	rs149002631	2	53218577	G	A	520	0.977	-0.164817	0.0341265	2.18082e-06	3.89664e-06	downstream_gene_variant	AC010967.1	processed_pseudogene
TR	rs368839635	2	88771486	A	C	520	0.978	-0.196872	0.0408033	2.22758e-06	3.94607e-06	regulatory_region_variant	-	promoter_flanking_region
TR	rs140952732	2	156450061	C	T	520	0.985	-0.192897	0.0400804	2.35323e-06	4.0928e-06	intergenic_variant	-	-
TR	rs11126515	2	76564696	C	T	520	0.023	0.145552	0.0302918	2.43707e-06	4.21628e-06	downstream_gene_variant	RN7SKP203	misc_RNA
TR	rs13012485	2	141072339	T	C	520	0.967	-0.139181	0.0291173	2.72683e-06	4.51421e-06	intron_variant	LRP1B	protein_coding
DP	rs143764406	2	213038648	C	T	514	0.985	-0.379718	0.0785474	2.14676e-06	4.913e-06	intron_variant,non_coding_transcript_variant	ERBB4	retained_intron
DP	rs75124572	2	51295585	A	G	514	0.968	-0.21322	0.0440035	2.04009e-06	4.913e-06	intron_variant,non_coding_transcript_variant	AC007682.1	lincRNA
TR	rs116190745	2	212987749	T	C	520	0.974	-0.152529	0.032097	3.08951e-06	4.95185e-06	intron_variant	ERBB4	protein_coding
TR	rs11677652	2	160514224	C	G	520	0.97	-0.140476	0.0296346	3.25766e-06	5.10387e-06	upstream_gene_variant	2007-03-01	processed_transcript
DP	rs185611094	2	178810235	A	G	514	0.983	-0.305042	0.0633445	2.33522e-06	5.108e-06	intron_variant	PDE11A	protein_coding
DP	rs546364976	2	40385822	T	C	514	0.986	-0.344582	0.0715517	2.33267e-06	5.108e-06	intron_variant	SLC8A1	protein_coding
TR	rs74366295	2	103537173	T	C	520	0.99	-0.267157	0.0564186	3.33127e-06	5.14054e-06	downstream_gene_variant	TMEM182	protein_coding
TR	rs142383554	2	180632494	G	A	520	0.973	-0.154398	0.0326446	3.41551e-06	5.21565e-06	intron_variant	ZNF385B	protein_coding
TR	rs186677707	2	229587625	C	T	520	0.987	-0.185921	0.0393975	3.57995e-06	5.37609e-06	upstream_gene_variant	AC009410.1	lincRNA
TR	rs149537714	2	110360080	T	C	520	0.967	-0.127918	0.0271748	3.77398e-06	5.47518e-06	intron_variant	2010-09-01	protein_coding
TR	rs35020979	2	12040326	C	A	520	0.922	-0.0892461	0.0190312	4.08353e-06	5.73669e-06	intron_variant,non_coding_transcript_variant	AC096559.1	lincRNA
TR	rs78471339	2	1261879	C	G	520	0.983	-0.188472	0.0401891	4.08066e-06	5.73669e-06	intron_variant	SNTG2	protein_coding
DP	rs1861076	2	71126725	A	C	514	0.973	-0.21759	0.0458602	3.21015e-06	5.857e-06	regulatory_region_variant	-	promoter
TR	rs115251483	2	75482635	A	G	520	0.989	-0.259918	0.0556213	4.39245e-06	6.05683e-06	upstream_gene_variant	TACR1	processed_transcript
TR	rs116118491	2	2746407	A	G	520	0.978	-0.172992	0.037029	4.41577e-06	6.06977e-06	regulatory_region_variant	-	enhancer
TR	rs190315242	2	116574698	G	C	520	0.938	-0.114465	0.0245158	4.47025e-06	6.10048e-06	intron_variant,non_coding_transcript_variant	DPP10	retained_intron
DP	rs72854221	2	126858513	A	T	514	0.974	-0.246609	0.0522809	3.63094e-06	6.18e-06	upstream_gene_variant	AC023347.1	lincRNA
DP	rs78463361	2	236040653	T	C	514	0.98	-0.304804	0.0645784	3.58423e-06	6.18e-06	downstream_gene_variant	SH3BP4	processed_transcript
DP	rs114629433	2	199242720	C	A	514	0.982	-0.295786	0.0629625	3.95361e-06	6.375e-06	intron_variant,non_coding_transcript_variant	PLCL1	processed_transcript
TR	rs77837054	2	39461632	A	G	520	0.978	-0.183332	0.0395254	5.11829e-06	6.63871e-06	downstream_gene_variant	MAP4K3	nonsense_mediated_decay
TR	rs116039674	2	178322024	G	A	520	0.971	-0.154879	0.0334528	5.31462e-06	6.7561e-06	intron_variant	AGPS	protein_coding
TR	rs190586974	2	10289083	C	T	520	0.976	-0.159876	0.0345976	5.52298e-06	6.88441e-06	intron_variant	C2orf48	protein_coding
DP	rs62139274	2	13669792	A	G	514	0.973	-0.222848	0.0478287	4.68713e-06	6.908e-06	downstream_gene_variant	LINC00276	lincRNA
TR	rs115908040	2	151926254	A	G	520	0.968	-0.142423	0.030863	5.67852e-06	7.0048e-06	regulatory_region_variant	-	promoter_flanking_region
TR	rs141038860	2	1969365	T	C	520	0.988	-0.188689	0.0408898	5.681e-06	7.0048e-06	intron_variant	MYT1L	protein_coding
TR	rs78878579	2	60664215	A	G	520	0.978	-0.157663	0.0344178	6.58296e-06	7.72625e-06	downstream_gene_variant	BCL11A	processed_transcript
DP	rs143088356	2	51244035	C	A	514	0.909	-0.114819	0.0249771	6.16136e-06	7.791e-06	intron_variant,non_coding_transcript_variant	NRXN1	processed_transcript
TR	rs77786254	2	115201974	A	T	520	0.953	-0.116234	0.0254533	7.00675e-06	8.07018e-06	intron_variant	DPP10	protein_coding
TR	rs150661582	2	188538460	A	G	520	0.906	-0.0874324	0.0191699	7.18044e-06	8.19114e-06	upstream_gene_variant	TFPI	protein_coding
TR	rs112012479	2	47993472	A	G	520	0.985	-0.18249	0.0402825	8.20201e-06	8.86242e-06	intron_variant	MSH6	protein_coding
TR	rs1653654	2	81987573	A	G	520	0.962	-0.108503	0.0239593	8.25891e-06	8.90538e-06	upstream_gene_variant	RN7SL201P	misc_RNA
DP	rs114756060	2	127130626	G	C	514	0.98	-0.31755	0.0699908	7.99558e-06	8.932e-06	downstream_gene_variant	YWHAZP2	processed_pseudogene
TR	rs76604458	2	237620848	T	C	520	0.987	-0.255715	0.0565041	8.36863e-06	8.98021e-06	downstream_gene_variant	ACKR3	protein_coding
DP	rs75774558	2	41727276	C	T	514	0.97	-0.204343	0.0450823	8.14829e-06	8.987e-06	upstream_gene_variant	snoZ247	snoRNA
TR	rs78062448	2	168494932	T	C	520	0.974	-0.178842	0.0395554	8.52614e-06	9.11793e-06	downstream_gene_variant	AC016723.4	antisense
DP	rs113435754	2	120188378	T	C	514	0.972	-0.256125	0.0566337	8.51424e-06	9.146e-06	intron_variant	TMEM37	protein_coding
DP	rs10932348	2	211538455	G	A	514	0.888	-0.124225	0.0275143	8.79685e-06	9.294e-06	intron_variant	CPS1	protein_coding
TR	rs115535976	2	51553733	G	A	520	0.984	-0.174392	0.0386555	8.89748e-06	9.3556e-06	intron_variant,non_coding_transcript_variant	AC007682.1	lincRNA
TR	rs1549749	2	53052480	T	G	520	0.081	0.0797063	0.0177034	9.25425e-06	9.48559e-06	intron_variant,non_coding_transcript_variant	AC010967.2	lincRNA
TR	rs139391351	2	204674729	C	T	520	0.98	-0.16601	0.0368887	9.33533e-06	9.54539e-06	upstream_gene_variant	ICOS	protein_coding
TR	rs113315378	2	127598709	G	A	520	0.99	-0.256746	0.0570799	9.42764e-06	9.59296e-06	upstream_gene_variant	RNU6-675P	snRNA
TR	rs57832934	2	23703218	G	A	520	0.904	-0.0850335	0.0189126	9.50335e-06	9.64195e-06	regulatory_region_variant	-	promoter_flanking_region
TR	rs181148534	2	45238007	T	C	520	0.98	-0.153712	0.0341984	9.56236e-06	9.6806e-06	downstream_gene_variant	AC012354.8	processed_pseudogene
DP	rs6733480	2	192808032	T	C	514	0.934	-0.131305	0.0292139	9.60202e-06	9.75e-06	intron_variant,non_coding_transcript_variant	AC098617.1	antisense
DP	rs10931279	2	153619295	A	G	514	0.888	-0.110851	0.024687	9.7834e-06	9.86e-06	upstream_gene_variant	PRPF40A	retained_intron
TR	rs116495417	3	107567716	T	C	520	0.971	-0.208666	0.0318642	4.01375e-10	1.53949e-08	downstream_gene_variant	BBX	protein_coding
TR	rs242226	3	60485139	G	T	520	0.967	-0.205423	0.0326445	1.58625e-09	3.55354e-08	intron_variant	FHIT	protein_coding
TR	rs139478047	3	179505555	G	A	520	0.981	-0.223769	0.036243	2.96933e-09	5.57981e-08	3_prime_UTR_variant	USP13	protein_coding
TR	rs74734236	3	107252011	G	A	520	0.976	-0.224231	0.0364215	3.25655e-09	5.75716e-08	intron_variant	BBX	protein_coding
TR	rs17203673	3	127505739	A	G	520	0.976	-0.183222	0.0301281	4.82522e-09	7.35326e-08	intron_variant,non_coding_transcript_variant	MGLL	processed_transcript
TR	rs74779174	3	46915500	C	A	520	0.94	-0.118564	0.020341	1.77385e-08	1.766e-07	regulatory_region_variant	-	promoter_flanking_region
TR	rs76405716	3	66759810	A	G	520	0.967	-0.147573	0.0254488	2.06578e-08	1.92401e-07	regulatory_region_variant	-	enhancer
TR	rs150157549	3	127226142	A	G	520	0.97	-0.175129	0.0304457	2.61598e-08	2.2681e-07	intron_variant,non_coding_transcript_variant	RP11-59J16.1	lincRNA
TR	rs111694819	3	177320405	A	G	520	0.969	-0.179625	0.0319215	4.90074e-08	3.57579e-07	intron_variant,non_coding_transcript_variant	LINC00578	lincRNA
TR	rs115329200	3	47643106	T	C	520	0.958	-0.185438	0.0329931	5.06425e-08	3.6325e-07	intron_variant	SMARCC1	protein_coding
TR	rs141765118	3	6093050	G	A	520	0.987	-0.264445	0.0473533	6.05676e-08	4.05377e-07	intron_variant,non_coding_transcript_variant	AC027119.1	lincRNA
TR	rs114057116	3	97161733	A	C	520	0.969	-0.173225	0.0310971	6.49404e-08	4.21373e-07	intron_variant,NMD_transcript_variant	EPHA6	nonsense_mediated_decay
TR	rs142774898	3	11520269	C	T	520	0.981	-0.229928	0.0415388	7.7284e-08	4.58093e-07	TF_binding_site_variant	-	-
DP	rs112847699	3	76923715	A	G	514	0.96	-0.238136	0.0415344	2.90943e-08	4.743e-07	intron_variant,non_coding_transcript_variant	ROBO2	processed_transcript
TR	rs112300910	3	22611351	T	A	520	0.971	-0.183306	0.0334934	1.05018e-07	5.51875e-07	regulatory_region_variant	-	enhancer
TR	rs140374139	3	75121	T	A	520	0.988	-0.241583	0.0447882	1.54407e-07	6.86778e-07	downstream_gene_variant	CHL1-AS2	antisense
TR	rs191753886	3	119740237	T	C	520	0.983	-0.220753	0.0410752	1.69767e-07	7.1481e-07	intron_variant	GSK3B	protein_coding
TR	rs139067062	3	90270674	A	G	520	0.957	-0.123373	0.0230697	1.93016e-07	7.78645e-07	intron_variant,non_coding_transcript_variant	PROSP	unprocessed_pseudogene
TR	rs138395406	3	63524560	C	T	520	0.98	-0.206343	0.0387262	2.12155e-07	8.21035e-07	intron_variant	SYNPR	protein_coding
TR	rs190038850	3	159406384	C	T	520	0.984	-0.207538	0.0391875	2.47706e-07	9.01169e-07	intron_variant	IQCJ-SCHIP1	protein_coding
TR	rs10510745	3	45112832	G	A	520	0.956	-0.122447	0.0232234	2.77203e-07	9.62957e-07	upstream_gene_variant	ZDHHC3	processed_transcript
DP	rs548106652	3	180724554	A	G	514	0.982	-0.308124	0.0564997	1.16555e-07	9.697e-07	intron_variant,non_coding_transcript_variant	SOX2-OT	sense_overlapping
TR	rs78048545	3	147217113	C	T	520	0.967	-0.137631	0.0265433	4.204e-07	1.28325e-06	intron_variant,non_coding_transcript_variant	ZIC1	processed_transcript
DP	rs151236379	3	103989772	C	G	514	0.984	-0.337609	0.0631455	1.95925e-07	1.295e-06	downstream_gene_variant	RP11-40M23.1	processed_pseudogene
TR	rs3774121	3	10888402	G	A	520	0.895	-0.07766	0.0150125	4.45168e-07	1.33651e-06	intron_variant	SLC6A11	protein_coding
DP	rs538777366	3	37328226	T	C	514	0.985	-0.318139	0.0598462	2.2701e-07	1.413e-06	regulatory_region_variant	-	enhancer
TR	rs7633183	3	78698539	T	G	520	0.02	0.173291	0.0337074	5.17766e-07	1.49475e-06	intron_variant	ROBO1	protein_coding
TR	rs79674746	3	13802183	T	C	520	0.97	-0.168054	0.0326987	5.21581e-07	1.50139e-06	downstream_gene_variant	WNT7A	processed_transcript
DP	rs113829843	3	121554147	A	G	514	0.985	-0.372297	0.0706489	2.83361e-07	1.589e-06	regulatory_region_variant	-	promoter
DP	rs183957976	3	1192880	T	C	514	0.987	-0.392456	0.0748053	3.16694e-07	1.722e-06	intron_variant,NMD_transcript_variant	CNTN6	nonsense_mediated_decay
TR	rs4856226	3	82790996	A	G	520	0.028	0.13956	0.0274093	6.52691e-07	1.7687e-06	downstream_gene_variant	CYP51A1P1	processed_pseudogene
TR	rs76616995	3	8851685	G	T	520	0.982	-0.18858	0.037119	6.88177e-07	1.83249e-06	intron_variant	RAD18	protein_coding
TR	rs74626138	3	176403946	G	A	520	0.969	-0.144334	0.0286698	8.53032e-07	2.13977e-06	intron_variant,non_coding_transcript_variant	RP11-644C3.1	lincRNA
TR	rs71297387	3	52305719	G	A	520	0.968	-0.141464	0.0281108	8.6087e-07	2.14337e-06	intron_variant	WDR82	protein_coding
TR	rs78470530	3	46752828	A	C	520	0.979	-0.200338	0.0398569	8.84891e-07	2.15872e-06	regulatory_region_variant	-	enhancer
TR	rs112230459	3	46739624	G	A	520	0.906	-0.0842385	0.0170456	1.30713e-06	2.7806e-06	downstream_gene_variant	PRSS44	transcribed_unprocessed_pseudogene
TR	rs73185613	3	186323479	A	C	520	0.966	-0.146024	0.0295773	1.33696e-06	2.81719e-06	regulatory_region_variant	-	enhancer
TR	rs140205327	3	54367483	G	T	520	0.988	-0.228374	0.0463221	1.37995e-06	2.86042e-06	intron_variant,NMD_transcript_variant	CACNA2D3	nonsense_mediated_decay
TR	rs534183082	3	83486075	G	A	520	0.986	-0.206006	0.041986	1.53728e-06	3.06266e-06	intergenic_variant	-	-
TR	rs76495127	3	69537144	C	T	520	0.98	-0.173752	0.0354175	1.54229e-06	3.06266e-06	intron_variant	FRMD4B	protein_coding
TR	rs77521182	3	175210951	G	A	520	0.976	-0.166696	0.03398	1.54293e-06	3.06266e-06	intron_variant	NAALADL2	protein_coding
DP	rs181723293	3	126176663	C	G	514	0.983	-0.327414	0.0648118	7.91845e-07	3.074e-06	intron_variant	ZXDC	protein_coding
TR	rs62238358	3	10224557	C	T	520	0.956	-0.116166	0.023758	1.66126e-06	3.23572e-06	intron_variant	IRAK2	protein_coding
TR	rs9828020	3	96237436	G	T	520	0.955	-0.117376	0.024096	1.80595e-06	3.48959e-06	upstream_gene_variant	RPL18AP8	processed_pseudogene
TR	rs137876076	3	153258835	A	G	520	0.932	-0.0939117	0.0193807	2.02824e-06	3.74215e-06	intron_variant,non_coding_transcript_variant	RP11-23D24.2	antisense
TR	rs9822595	3	8672389	C	T	520	0.984	-0.210164	0.0434768	2.13845e-06	3.87659e-06	intron_variant	SSUH2	protein_coding
TR	rs13083986	3	13652906	A	G	520	0.983	-0.192405	0.0400616	2.46187e-06	4.24254e-06	intron_variant	FBLN2	protein_coding
TR	rs76013723	3	96842047	C	G	520	0.981	-0.194524	0.0405916	2.58105e-06	4.35591e-06	intron_variant	EPHA6	protein_coding
TR	rs62285964	3	184182619	A	G	520	0.973	-0.138217	0.0288866	2.66835e-06	4.4316e-06	intron_variant	EIF2B5	protein_coding
TR	rs115309892	3	70956203	A	G	520	0.984	-0.194259	0.0407257	2.85285e-06	4.64308e-06	downstream_gene_variant	FOXP1	protein_coding
TR	rs78372285	3	146764319	T	G	520	0.984	-0.197111	0.0413193	2.84649e-06	4.64308e-06	intron_variant,non_coding_transcript_variant	RP11-649A16.1	antisense
DP	rs114524724	3	1691671	G	C	514	0.973	-0.228501	0.0473282	2.20818e-06	4.98e-06	downstream_gene_variant	CNTN6	protein_coding
TR	rs76991535	3	9248949	T	C	520	0.966	-0.128066	0.0269671	3.13322e-06	4.99571e-06	intron_variant	SRGAP3	protein_coding
DP	rs17609108	3	11626464	C	T	514	0.844	-0.0972496	0.0201637	2.25867e-06	5.046e-06	intron_variant,NMD_transcript_variant	VGLL4	nonsense_mediated_decay
TR	rs7615486	3	185308495	A	C	520	0.048	0.109461	0.0231514	3.44006e-06	5.2371e-06	intron_variant,non_coding_transcript_variant	SENP2	processed_transcript
DP	rs369086547	3	110898	A	G	514	0.99	-0.382949	0.0800026	2.65934e-06	5.391e-06	downstream_gene_variant	CHL1-AS2	antisense
TR	rs114841291	3	53556114	A	G	520	0.977	-0.158663	0.0336482	3.64024e-06	5.39282e-06	intron_variant	CACNA1D	protein_coding
TR	rs146205520	3	138478488	C	T	520	0.983	-0.186442	0.0395651	3.69048e-06	5.41808e-06	intron_variant	PIK3CB	protein_coding
DP	rs151056330	3	67198764	C	T	514	0.987	-0.359523	0.0752443	2.76441e-06	5.464e-06	downstream_gene_variant	KBTBD8	protein_coding
TR	rs710507	3	188723810	C	G	520	0.01	0.248348	0.0528135	3.8567e-06	5.57836e-06	intron_variant,non_coding_transcript_variant	TPRG1	processed_transcript
TR	rs115383713	3	184211598	A	G	520	0.972	-0.143005	0.0307455	4.8353e-06	6.43633e-06	intron_variant	EIF2B5	protein_coding
DP	rs57031138	3	30781440	G	A	514	0.987	-0.291661	0.0621785	4.07991e-06	6.499e-06	intron_variant,non_coding_transcript_variant	GADL1	processed_transcript
DP	rs78992127	3	160650571	T	C	514	0.974	-0.251389	0.0537569	4.34651e-06	6.58e-06	intron_variant	PPM1L	protein_coding
DP	rs1960105	3	125009370	C	T	514	0.983	-0.295029	0.063261	4.59747e-06	6.837e-06	intron_variant	ZNF148	protein_coding
TR	rs78111093	3	868623	A	G	520	0.978	-0.173824	0.0376002	5.47596e-06	6.8636e-06	intron_variant,non_coding_transcript_variant	AC090044.1	lincRNA
TR	rs34619162	3	27443146	G	A	520	0.983	-0.172629	0.0373841	5.60319e-06	6.94494e-06	intron_variant	SLC4A7	protein_coding
DP	rs115208020	3	134339879	T	C	514	0.981	-0.319593	0.0691428	5.51706e-06	7.498e-06	intron_variant,non_coding_transcript_variant	EPHB1	processed_transcript
DP	rs35310050	3	62760326	A	T	514	0.972	-0.243809	0.0528264	5.68703e-06	7.635e-06	intron_variant	CADPS	protein_coding
TR	rs78693383	3	153631009	A	G	520	0.955	-0.110414	0.0241054	6.59399e-06	7.72772e-06	intron_variant,non_coding_transcript_variant	RP11-217E22.5	lincRNA
DP	rs115577005	3	131494101	C	T	514	0.983	-0.305081	0.0664019	6.22908e-06	7.791e-06	intron_variant	CPNE4	protein_coding
TR	rs115230032	3	184321690	A	G	520	0.969	-0.14449	0.0315952	6.80785e-06	7.89138e-06	intron_variant	EIF2B5	protein_coding
TR	rs111711525	3	186423990	T	C	520	0.943	-0.0959172	0.0211093	7.73341e-06	8.55337e-06	regulatory_region_variant	-	enhancer
TR	rs75252017	3	13674189	A	T	520	0.916	-0.0870645	0.0191686	7.79393e-06	8.55544e-06	intron_variant	FBLN2	protein_coding
DP	rs186801884	3	106722399	G	T	514	0.985	-0.335438	0.0737002	7.51311e-06	8.765e-06	intron_variant,non_coding_transcript_variant	LINC00882	lincRNA
DP	rs113884022	3	24878561	G	C	514	0.974	-0.223202	0.0491314	7.79305e-06	8.824e-06	intron_variant,non_coding_transcript_variant	AC133680.1	lincRNA
TR	rs142959992	3	10399340	C	A	520	0.974	-0.135176	0.0298313	8.16335e-06	8.84083e-06	intron_variant	ATP2B2	protein_coding
DP	rs7632028	3	76107833	G	A	514	0.016	0.341702	0.0755803	8.56747e-06	9.17e-06	intron_variant	ROBO2	protein_coding
TR	rs144542030	3	119238437	A	G	520	0.983	-0.181721	0.0403123	9.03644e-06	9.38899e-06	intron_variant,NMD_transcript_variant	TIMMDC1	nonsense_mediated_decay
TR	rs115869883	4	110752961	C	G	520	0.985	-0.274392	0.0406475	1.33073e-10	7.82927e-09	intron_variant	RRH	protein_coding
TR	rs144352451	4	87159783	C	T	520	0.98	-0.241209	0.0382947	1.53622e-09	3.55354e-08	intron_variant	MAPK10	protein_coding
TR	rs114804393	4	39526615	C	T	520	0.987	-0.271918	0.0434803	1.94983e-09	3.9735e-08	intron_variant	UGDH	protein_coding
TR	rs73206406	4	7244921	T	C	520	0.959	-0.16942	0.0279011	5.06365e-09	7.57285e-08	intron_variant	SORCS2	protein_coding
TR	rs79445770	4	174073498	C	G	520	0.98	-0.219711	0.036374	5.97609e-09	8.6563e-08	intron_variant,non_coding_transcript_variant	RP11-10K16.1	antisense
TR	rs188529050	4	70305664	G	A	520	0.985	-0.277196	0.0460087	6.47543e-09	8.94038e-08	intron_variant,non_coding_transcript_variant	RP11-790I12.3	unprocessed_pseudogene
TR	rs141026327	4	80718353	A	G	520	0.983	-0.223638	0.0385707	2.07288e-08	1.92401e-07	downstream_gene_variant	RP11-452C8.1	lincRNA
TR	rs114797616	4	56103501	T	C	520	0.985	-0.258251	0.0445586	2.09801e-08	1.93156e-07	upstream_gene_variant	SRD5A3	protein_coding
TR	rs141782847	4	169116398	C	T	520	0.976	-0.266311	0.0468511	3.68334e-08	2.97009e-07	downstream_gene_variant	DDX60	protein_coding
DP	rs77569829	4	16951456	A	G	514	0.978	-0.338405	0.057451	1.31297e-08	3.144e-07	upstream_gene_variant	MTND5P4	processed_pseudogene
TR	rs540323285	4	102168781	T	C	520	0.988	-0.277888	0.0491578	4.30623e-08	3.30933e-07	intron_variant	PPP3CA	protein_coding
TR	rs116574824	4	177287006	C	T	520	0.984	-0.233507	0.0417576	5.83658e-08	4.02869e-07	upstream_gene_variant	ASB5	processed_transcript
TR	rs17069618	4	181451934	G	A	520	0.943	-0.10599	0.0193538	1.03225e-07	5.47886e-07	regulatory_region_variant	-	enhancer
TR	rs73821162	4	61485001	A	C	520	0.944	-0.10355	0.0189828	1.14665e-07	5.7696e-07	regulatory_region_variant	-	enhancer
TR	rs112372100	4	181447215	G	A	520	0.977	-0.179888	0.0332146	1.38731e-07	6.56348e-07	downstream_gene_variant	RP11-460H9.1	lincRNA
TR	rs35501554	4	65584403	A	G	520	0.984	-0.213774	0.0394696	1.38575e-07	6.56348e-07	upstream_gene_variant	RP11-63H19.6	unprocessed_pseudogene
TR	rs34375703	4	91822395	A	G	520	0.978	-0.17572	0.0325171	1.47066e-07	6.72544e-07	intron_variant,NMD_transcript_variant	CCSER1	nonsense_mediated_decay
TR	rs192138639	4	9667780	T	G	520	0.981	-0.208179	0.0385679	1.51569e-07	6.81299e-07	downstream_gene_variant	RP11-1396O13.2	processed_pseudogene
TR	rs74355112	4	163258722	T	G	520	0.986	-0.223446	0.0415263	1.64532e-07	7.00457e-07	downstream_gene_variant	MTHFD2P4	processed_pseudogene
TR	rs36197925	4	86772530	A	G	520	0.804	-0.0634705	0.0118532	1.86723e-07	7.75216e-07	intron_variant	ARHGAP24	protein_coding
TR	rs76883471	4	186321862	G	A	520	0.973	-0.159703	0.0298668	1.93636e-07	7.78645e-07	intron_variant	UFSP2	protein_coding
TR	rs147964063	4	131785345	A	T	520	0.979	-0.176276	0.0331718	2.27174e-07	8.6397e-07	downstream_gene_variant	RP11-401I19.1	lincRNA
DP	rs62297917	4	11540787	G	A	514	0.934	-0.181683	0.0330806	9.65e-08	8.903e-07	upstream_gene_variant	HS3ST1	protein_coding
TR	rs80174761	4	26142632	A	G	520	0.981	-0.214592	0.0406466	2.6819e-07	9.46576e-07	regulatory_region_variant	-	promoter_flanking_region
TR	rs147587080	4	61651408	G	A	520	0.978	-0.171118	0.0325466	2.97736e-07	9.9672e-07	intron_variant,non_coding_transcript_variant	RP11-593F5.2	lincRNA
TR	rs114462714	4	92453973	T	A	520	0.977	-0.207528	0.0398554	3.7891e-07	1.18673e-06	intron_variant	CCSER1	protein_coding
DP	rs75482802	4	164750579	T	C	514	0.979	-0.278769	0.0519784	1.80803e-07	1.264e-06	intron_variant	2001-03-01	protein_coding
TR	rs114255227	4	159419230	A	T	520	0.978	-0.1944	0.0375226	4.28955e-07	1.30174e-06	intron_variant,non_coding_transcript_variant	RP11-781M16.2	antisense
TR	rs17007024	4	124430794	C	T	520	0.985	-0.20478	0.0396014	4.49398e-07	1.34382e-06	intron_variant,non_coding_transcript_variant	RP11-381N20.2	lincRNA
TR	rs138208203	4	151503448	C	A	520	0.983	-0.212066	0.0411982	5.02352e-07	1.47264e-06	intron_variant	LRBA	protein_coding
DP	rs13143434	4	29132993	T	C	514	0.818	-0.104225	0.019671	2.46932e-07	1.473e-06	intron_variant,non_coding_transcript_variant	RP11-472K22.1	lincRNA
DP	rs112047447	4	68005515	T	C	514	0.978	-0.333876	0.0637266	3.2772e-07	1.743e-06	downstream_gene_variant	RNU6-699P	snRNA
TR	rs111320251	4	11725542	T	C	520	0.976	-0.182059	0.0360043	7.69141e-07	1.97392e-06	intron_variant,non_coding_transcript_variant	RP11-281P23.2	lincRNA
TR	rs145811432	4	83077791	G	A	520	0.978	-0.183042	0.0362076	7.73538e-07	1.98099e-06	upstream_gene_variant	RP11-689K5.3	lincRNA
TR	rs146358381	4	176566593	G	C	520	0.971	-0.160752	0.031853	8.05435e-07	2.04846e-06	intron_variant	GPM6A	protein_coding
TR	rs181378936	4	65505388	C	G	520	0.989	-0.214723	0.0427138	8.82574e-07	2.15872e-06	downstream_gene_variant	RP11-158O16.1	processed_pseudogene
TR	rs113694909	4	37362693	G	A	520	0.945	-0.113786	0.0226475	8.9405e-07	2.16869e-06	intron_variant	KIAA1239	protein_coding
TR	rs77570597	4	138160679	C	T	520	0.979	-0.187731	0.0377902	1.16096e-06	2.56712e-06	downstream_gene_variant	AC060835.1	miRNA
TR	rs76838011	4	98292210	T	C	520	0.979	-0.175723	0.0354023	1.18326e-06	2.58546e-06	intron_variant,non_coding_transcript_variant	STPG2-AS1	antisense
TR	rs115169191	4	186705410	T	C	520	0.973	-0.159811	0.0322785	1.25383e-06	2.69866e-06	intron_variant	SORBS2	protein_coding
TR	rs73235585	4	42495702	T	C	520	0.962	-0.149039	0.0303405	1.49778e-06	3.03089e-06	intron_variant	ATP8A1	protein_coding
DP	rs17013967	4	89171313	G	C	514	0.966	-0.225679	0.0447107	8.075e-07	3.107e-06	downstream_gene_variant	PPM1K	protein_coding
DP	rs62410886	4	26034313	A	G	514	0.98	-0.273608	0.0542786	8.33179e-07	3.109e-06	downstream_gene_variant	SMIM20	protein_coding
DP	rs138464070	4	131984928	G	T	514	0.975	-0.228557	0.0455171	9.119e-07	3.177e-06	upstream_gene_variant	RP11-401I19.1	lincRNA
TR	rs8192074	4	140605528	G	A	520	0.973	-0.134206	0.0277018	2.03697e-06	3.75275e-06	intron_variant	MGST2	protein_coding
TR	rs80026386	4	108253150	T	G	520	0.95	-0.109743	0.0226618	2.05591e-06	3.77382e-06	upstream_gene_variant	RNU6-551P	snRNA
TR	rs79025032	4	176650669	G	C	520	0.981	-0.176615	0.0365054	2.09907e-06	3.8233e-06	intron_variant	GPM6A	protein_coding
TR	rs142709694	4	40570959	C	T	520	0.972	-0.154942	0.0320889	2.19146e-06	3.90661e-06	intron_variant,NMD_transcript_variant	RBM47	nonsense_mediated_decay
TR	rs185324072	4	29562789	C	T	520	0.986	-0.190152	0.039467	2.298e-06	4.02956e-06	downstream_gene_variant	RP11-68D16.1	processed_pseudogene
TR	rs116499607	4	59248832	C	T	520	0.965	-0.134407	0.0280561	2.59956e-06	4.36464e-06	downstream_gene_variant	RP11-577G20.1	lincRNA
TR	rs113865897	4	39547170	A	G	520	0.951	-0.11227	0.0234411	2.61369e-06	4.36483e-06	intron_variant,non_coding_transcript_variant	UGDH-AS1	antisense
TR	rs10018781	4	137410001	C	T	520	0.875	-0.068903	0.0143913	2.6328e-06	4.37343e-06	upstream_gene_variant	TERF1P3	processed_pseudogene
TR	rs191569854	4	83311621	G	C	520	0.961	-0.125209	0.0261774	2.68912e-06	4.45642e-06	downstream_gene_variant	RPL7AP26	processed_pseudogene
TR	rs183537982	4	7415819	T	A	520	0.98	-0.162918	0.0341312	2.81019e-06	4.62054e-06	intron_variant	SORCS2	protein_coding
DP	rs188825767	4	84258814	A	C	514	0.989	-0.359639	0.0737755	1.78661e-06	4.656e-06	downstream_gene_variant	RP11-576N17.2	processed_pseudogene
DP	rs76263289	4	92992705	T	C	514	0.97	-0.225903	0.0464333	1.86684e-06	4.689e-06	downstream_gene_variant	RP11-562F9.1	processed_pseudogene
TR	rs115162158	4	125737128	T	G	520	0.985	-0.194155	0.040854	3.08554e-06	4.95185e-06	upstream_gene_variant	ANKRD50	protein_coding
TR	rs114478266	4	109121730	G	T	520	0.961	-0.130779	0.0275417	3.14173e-06	4.99571e-06	intron_variant,non_coding_transcript_variant	LEF1-AS1	antisense
TR	rs76182394	4	85881832	C	T	520	0.981	-0.191586	0.0403656	3.17177e-06	5.03437e-06	intron_variant	WDFY3	protein_coding
TR	rs141702510	4	67207027	A	C	520	0.975	-0.145395	0.030655	3.21897e-06	5.07725e-06	downstream_gene_variant	RP11-25H12.1	lincRNA
DP	rs17588403	4	100334449	A	T	514	0.902	-0.12264	0.0255218	2.4459e-06	5.255e-06	intron_variant	ADH7	protein_coding
DP	rs80069531	4	37102177	T	A	514	0.984	-0.299693	0.0624463	2.51419e-06	5.268e-06	intron_variant,non_coding_transcript_variant	RP11-103J17.1	lincRNA
DP	rs140379149	4	164801510	A	G	514	0.982	-0.342022	0.0714966	2.69479e-06	5.391e-06	intron_variant,non_coding_transcript_variant	2001-03-01	retained_intron
TR	rs116074665	4	165161061	A	T	520	0.986	-0.205245	0.0435652	3.70804e-06	5.4204e-06	intron_variant,non_coding_transcript_variant	2001-03-01	processed_transcript
DP	rs73007242	4	138564439	C	T	514	0.96	-0.187426	0.0394758	3.16439e-06	5.806e-06	upstream_gene_variant	PCDH18	protein_coding
TR	rs6835038	4	15496717	G	C	520	0.926	-0.0839717	0.0179301	4.19721e-06	5.86804e-06	intron_variant	CC2D2A	protein_coding
DP	rs140844211	4	152978145	G	A	514	0.986	-0.330318	0.0697325	3.32251e-06	5.925e-06	downstream_gene_variant	RP11-73G16.2	lincRNA
DP	rs6825302	4	179457546	T	G	514	0.872	-0.100039	0.0211849	3.54764e-06	6.178e-06	downstream_gene_variant	RNA5SP173	rRNA
DP	rs13131164	4	68444102	A	C	514	0.842	-0.0944719	0.020066	3.77785e-06	6.309e-06	intron_variant	STAP1	protein_coding
DP	rs73240088	4	43210859	C	T	514	0.972	-0.227074	0.0483053	3.90143e-06	6.336e-06	intron_variant,non_coding_transcript_variant	RP11-395F4.1	lincRNA
TR	rs17415818	4	96105407	G	A	520	0.956	-0.113398	0.024386	4.8594e-06	6.4532e-06	intron_variant	UNC5C	protein_coding
DP	rs7662949	4	30032869	G	A	514	0.986	-0.277321	0.059166	4.14457e-06	6.504e-06	upstream_gene_variant	RP11-390C19.1	processed_pseudogene
DP	rs148193329	4	768782	A	G	514	0.978	-0.275145	0.0587797	4.25998e-06	6.53e-06	intron_variant,non_coding_transcript_variant	RP11-440L14.1	antisense
TR	rs187064386	4	167023715	T	C	520	0.974	-0.147955	0.0318709	5.02908e-06	6.57025e-06	3_prime_UTR_variant	TLL1	protein_coding
TR	rs187238012	4	173847272	A	G	520	0.984	-0.190566	0.0411092	5.17988e-06	6.67384e-06	intron_variant	GALNTL6	protein_coding
TR	rs76831090	4	165317503	A	C	520	0.982	-0.189585	0.04093	5.26389e-06	6.71182e-06	upstream_gene_variant	2001-03-01	protein_coding
DP	rs75674597	4	176662460	C	T	514	0.964	-0.199199	0.0426765	4.51747e-06	6.754e-06	intron_variant	GPM6A	protein_coding
TR	rs17336401	4	95520505	A	G	520	0.978	-0.161128	0.0348502	5.46417e-06	6.85801e-06	intron_variant	PDLIM5	protein_coding
DP	rs12512369	4	40206372	A	G	514	0.98	-0.283313	0.0607821	4.64947e-06	6.87e-06	intron_variant,non_coding_transcript_variant	RHOH	processed_transcript
TR	rs35592058	4	39807061	A	G	520	0.784	-0.0517959	0.0112169	5.60486e-06	6.94494e-06	downstream_gene_variant	PDS5A	retained_intron
TR	rs139965895	4	166881058	G	A	520	0.983	-0.18318	0.0397023	5.69891e-06	7.01967e-06	intron_variant,NMD_transcript_variant	TLL1	nonsense_mediated_decay
TR	rs11943692	4	70842277	G	A	520	0.978	-0.174275	0.0377986	5.78024e-06	7.06643e-06	upstream_gene_variant	SULT1E1	protein_coding
TR	rs138442698	4	104628881	A	C	520	0.981	-0.166291	0.0361843	6.17114e-06	7.38226e-06	intron_variant	TACR3	protein_coding
TR	rs62323131	4	126082717	T	C	520	0.981	-0.181803	0.039642	6.43376e-06	7.59049e-06	upstream_gene_variant	FAT4	protein_coding
TR	rs76216584	4	5998477	T	C	520	0.964	-0.122953	0.0268205	6.48589e-06	7.64089e-06	upstream_gene_variant	CRMP1	protein_coding
DP	rs151238197	4	47321567	C	G	514	0.988	-0.303853	0.0658969	5.79384e-06	7.645e-06	intron_variant	GABRB1	protein_coding
DP	rs71620943	4	183646851	T	C	514	0.977	-0.230983	0.0500969	5.80185e-06	7.645e-06	intron_variant,non_coding_transcript_variant	TENM3	processed_transcript
DP	rs72705305	4	168530370	A	C	514	0.968	-0.227119	0.0493586	6.04289e-06	7.752e-06	downstream_gene_variant	RP11-521F1.1	processed_pseudogene
TR	rs17478392	4	16026696	T	C	520	0.957	-0.123467	0.027014	6.8877e-06	7.96318e-06	intron_variant	PROM1	protein_coding
TR	rs78926869	4	68570709	A	G	520	0.982	-0.186036	0.0407776	7.14032e-06	8.16746e-06	intron_variant,non_coding_transcript_variant	UBA6-AS1	antisense
TR	rs35788608	4	68132224	T	C	520	0.97	-0.13957	0.030632	7.32447e-06	8.23383e-06	downstream_gene_variant	RP11-584P21.2	lincRNA
DP	rs74999412	4	11315195	T	A	514	0.982	-0.306959	0.0672924	7.1885e-06	8.507e-06	downstream_gene_variant	RNA5SP156	rRNA
TR	rs145892710	4	130408304	T	C	520	0.982	-0.167847	0.0369841	7.9191e-06	8.64445e-06	upstream_gene_variant	RP11-419L4.1	lincRNA
DP	rs150934931	4	161213098	G	A	514	0.98	-0.302807	0.0665093	7.46566e-06	8.76e-06	downstream_gene_variant	RP11-502M1.1	processed_pseudogene
DP	rs144639221	4	98805100	A	G	514	0.963	-0.204269	0.0449756	7.83276e-06	8.824e-06	intron_variant,non_coding_transcript_variant	STPG2	processed_transcript
DP	rs115903960	4	68420338	T	C	514	0.984	-0.292939	0.0646821	8.28186e-06	9.029e-06	downstream_gene_variant	UBA6	protein_coding
DP	rs146184063	4	60285577	A	C	514	0.972	-0.210607	0.0464922	8.24423e-06	9.029e-06	upstream_gene_variant	Y_RNA	misc_RNA
DP	rs115369088	4	153071109	T	C	514	0.984	-0.329497	0.0728088	8.40399e-06	9.088e-06	intron_variant,non_coding_transcript_variant	RP11-18H21.2	lincRNA
DP	rs112567664	4	66550384	A	G	514	0.986	-0.265795	0.0587932	8.57458e-06	9.17e-06	intron_variant,non_coding_transcript_variant	RP11-807H7.1	lincRNA
DP	rs72685331	4	129982819	A	G	514	0.984	-0.318174	0.0704715	8.79687e-06	9.294e-06	intron_variant	SCLT1	protein_coding
DP	rs75824217	4	15140603	A	C	514	0.981	-0.246491	0.0546978	9.12518e-06	9.439e-06	intron_variant,non_coding_transcript_variant	RP11-665G4.1	antisense
TR	rs141290898	4	189230327	C	T	520	0.982	-0.178036	0.0395687	9.36977e-06	9.56498e-06	upstream_gene_variant	LINC01060	lincRNA
TR	rs192605616	5	175212284	A	G	520	0.984	-0.296459	0.0409744	8.81787e-12	1.11258e-09	upstream_gene_variant	CPLX2	protein_coding
TR	rs148223916	5	77300609	C	T	520	0.979	-0.2391	0.0346583	5.85629e-11	4.08703e-09	intron_variant	AP3B1	protein_coding
TR	rs140560184	5	168035441	G	A	520	0.963	-0.177713	0.027564	6.93988e-10	2.18858e-08	downstream_gene_variant	RARS	retained_intron
TR	rs115960741	5	72466124	C	T	520	0.982	-0.23466	0.0369051	1.11754e-09	2.91151e-08	downstream_gene_variant	FCHO2	retained_intron
TR	rs137975690	5	141115943	T	G	520	0.989	-0.285137	0.0449461	1.20728e-09	2.91151e-08	regulatory_region_variant	-	enhancer
TR	rs112170988	5	34381180	A	T	520	0.987	-0.247974	0.0399641	2.52476e-09	4.9448e-08	upstream_gene_variant	RP11-1023L17.1	processed_transcript
TR	rs145153284	5	111997598	G	C	520	0.979	-0.227509	0.0401252	3.95532e-08	3.09441e-07	downstream_gene_variant	RP11-159K7.1	processed_pseudogene
DP	rs113255182	5	158355949	G	A	514	0.957	-0.257752	0.0446355	2.36435e-08	4.439e-07	intron_variant,non_coding_transcript_variant	EBF1	retained_intron
TR	rs57282099	5	67626658	C	G	520	0.941	-0.133371	0.0241428	8.15955e-08	4.74032e-07	regulatory_region_variant	-	promoter_flanking_region
TR	rs141098270	5	66570908	A	G	520	0.986	-0.237135	0.0431324	9.29196e-08	5.19182e-07	upstream_gene_variant	RP11-434D9.1	lincRNA
TR	rs73025677	5	3340496	A	T	520	0.986	-0.216511	0.0396	1.07873e-07	5.54442e-07	upstream_gene_variant	RP11-121L11.3	lincRNA
TR	rs146421783	5	101444873	A	G	520	0.968	-0.169323	0.0311574	1.26754e-07	6.12792e-07	downstream_gene_variant	SLCO4C1	protein_coding
DP	rs143673328	5	157542688	G	A	514	0.988	-0.415207	0.073822	5.02027e-08	6.565e-07	regulatory_region_variant	-	open_chromatin_region
TR	rs76525389	5	75953299	A	G	520	0.957	-0.139719	0.0258858	1.51715e-07	6.81299e-07	intron_variant	IQGAP2	protein_coding
TR	rs10056364	5	30570109	C	A	520	0.99	-0.228434	0.0427046	1.91788e-07	7.78645e-07	upstream_gene_variant	RP11-136H13.2	processed_pseudogene
TR	rs183448276	5	124488221	T	C	520	0.987	-0.222167	0.0416374	2.04597e-07	8.04511e-07	regulatory_region_variant	-	promoter_flanking_region
TR	rs115564017	5	8478230	T	C	520	0.984	-0.205088	0.0384687	2.09073e-07	8.1658e-07	downstream_gene_variant	MTND6P2	processed_pseudogene
TR	rs115707211	5	104334884	G	A	520	0.98	-0.188137	0.0355065	2.44607e-07	9.01169e-07	intron_variant,non_coding_transcript_variant	CTD-2374C24.1	lincRNA
TR	rs116377621	5	158821370	G	A	520	0.987	-0.223788	0.0423095	2.55835e-07	9.18749e-07	downstream_gene_variant	UBLCP1	protein_coding
DP	rs115506205	5	64336746	G	A	514	0.984	-0.33282	0.060806	1.05742e-07	9.256e-07	downstream_gene_variant	ADAMTS6	protein_coding
TR	rs143524527	5	133805678	C	T	520	0.973	-0.166413	0.0315114	2.66177e-07	9.46576e-07	intron_variant,non_coding_transcript_variant	AC005355.1	lincRNA
TR	rs79650322	5	78977472	T	C	520	0.978	-0.182038	0.0344773	2.676e-07	9.46576e-07	intron_variant	PAPD4	protein_coding
TR	rs77612578	5	159972093	C	T	520	0.983	-0.230097	0.0442098	3.83212e-07	1.19501e-06	downstream_gene_variant	PTTG1	protein_coding
TR	rs62360761	5	41064768	G	C	520	0.984	-0.197088	0.0378873	3.88189e-07	1.20635e-06	intron_variant,non_coding_transcript_variant	MROH2B	retained_intron
DP	rs62381591	5	160980724	A	G	514	0.835	-0.118768	0.0221686	1.85814e-07	1.279e-06	intron_variant,non_coding_transcript_variant	GABRA6	processed_transcript
TR	rs143711336	5	50459878	C	A	520	0.973	-0.167107	0.0327736	6.31307e-07	1.73574e-06	upstream_gene_variant	AC091866.1	miRNA
TR	rs114964442	5	25138288	A	T	520	0.979	-0.181759	0.0357425	6.72819e-07	1.80626e-06	intron_variant,non_coding_transcript_variant	RP11-549K20.1	lincRNA
TR	rs138051278	5	160503497	G	A	520	0.963	-0.144338	0.0284742	7.25556e-07	1.89326e-06	upstream_gene_variant	RP11-109J4.1	lincRNA
TR	rs190405407	5	300869	A	G	520	0.987	-0.219452	0.0439984	1.05863e-06	2.41855e-06	regulatory_region_variant	-	promoter_flanking_region
DP	rs147390330	5	115641226	A	G	514	0.982	-0.303622	0.0594574	6.13144e-07	2.615e-06	intron_variant,non_coding_transcript_variant	COMMD10	processed_transcript
TR	rs116025524	5	12409737	C	T	520	0.971	-0.164702	0.0331996	1.19779e-06	2.62277e-06	upstream_gene_variant	RNU6-679P	snRNA
DP	rs72776424	5	77404610	A	G	514	0.975	-0.258651	0.0508219	6.64497e-07	2.788e-06	intron_variant,non_coding_transcript_variant	AP3B1	retained_intron
TR	rs75799960	5	88795861	A	C	520	0.966	-0.138455	0.0280747	1.37033e-06	2.86042e-06	downstream_gene_variant	MEF2C-AS1	antisense
DP	rs114223012	5	173094285	A	G	514	0.962	-0.222352	0.0440918	8.25027e-07	3.109e-06	downstream_gene_variant	CTB-43E15.4	lincRNA
TR	rs141171829	5	100890841	T	C	520	0.966	-0.144308	0.0294734	1.61156e-06	3.17328e-06	upstream_gene_variant	RN7SL802P	misc_RNA
TR	rs13358360	5	164444398	G	A	520	0.99	-0.34095	0.0697119	1.65133e-06	3.22334e-06	intron_variant,non_coding_transcript_variant	CTC-340A15.2	antisense
DP	rs75308549	5	31697600	A	G	514	0.955	-0.179686	0.0359567	1.01925e-06	3.393e-06	intron_variant,non_coding_transcript_variant	PDZD2	processed_transcript
TR	rs79350310	5	30227758	G	A	520	0.984	-0.200627	0.0412178	1.83671e-06	3.50911e-06	downstream_gene_variant	RP11-136H13.2	processed_pseudogene
TR	rs190868535	5	124162193	T	A	520	0.977	-0.164456	0.033827	1.88579e-06	3.56596e-06	downstream_gene_variant	RP11-43D2.2	lincRNA
TR	rs75483977	5	101663364	A	G	520	0.987	-0.233321	0.0480425	1.93005e-06	3.62594e-06	downstream_gene_variant	SLCO6A1	retained_intron
TR	rs111552151	5	174593519	C	T	520	0.936	-0.098304	0.0202789	2.01013e-06	3.74215e-06	upstream_gene_variant	ARL2BPP6	processed_pseudogene
DP	rs4075719	5	2126852	A	G	514	0.933	-0.167252	0.0337259	1.21496e-06	3.745e-06	downstream_gene_variant	RP11-259O2.3	lincRNA
TR	rs189323983	5	33391570	T	G	520	0.986	-0.230486	0.0476116	2.07144e-06	3.78429e-06	upstream_gene_variant	CTD-2233C11.3	processed_pseudogene
TR	rs10069899	5	148192984	C	T	520	0.978	-0.183287	0.0379921	2.23317e-06	3.94607e-06	downstream_gene_variant	SH3TC2	nonsense_mediated_decay
TR	rs72798395	5	150970841	A	G	520	0.984	-0.242631	0.0503802	2.31894e-06	4.05655e-06	downstream_gene_variant	SLC36A1	protein_coding
DP	rs62383741	5	164799477	G	A	514	0.984	-0.324964	0.0660052	1.43206e-06	4.138e-06	intron_variant,non_coding_transcript_variant	CTC-535M15.2	lincRNA
TR	rs10035484	5	60858543	A	C	520	0.97	-0.149934	0.0312593	2.53234e-06	4.28789e-06	downstream_gene_variant	RP11-2O17.2	antisense
DP	rs148462994	5	81913991	A	G	514	0.988	-0.355774	0.0731407	1.87428e-06	4.689e-06	upstream_gene_variant	CTD-2218K11.2	lincRNA
TR	rs112942450	5	168824021	G	C	520	0.981	-0.186771	0.039254	3.00917e-06	4.85005e-06	upstream_gene_variant	MIR585	miRNA
TR	rs151101653	5	137077222	A	T	520	0.982	-0.169637	0.0356548	3.01262e-06	4.85005e-06	upstream_gene_variant	KLHL3	retained_intron
DP	rs145346914	5	59552416	T	A	514	0.982	-0.280988	0.0581337	2.1542e-06	4.913e-06	intron_variant,NMD_transcript_variant	PDE4D	nonsense_mediated_decay
DP	rs111399799	5	21722064	T	A	514	0.989	-0.343403	0.071194	2.2538e-06	5.046e-06	intron_variant,non_coding_transcript_variant	RP11-804N13.1	antisense
TR	rs116072791	5	154942204	A	G	520	0.982	-0.181274	0.0382135	3.20796e-06	5.07725e-06	downstream_gene_variant	CTC-447K7.1	processed_pseudogene
TR	rs10037555	5	2708886	C	G	520	0.985	-0.202187	0.0426656	3.27811e-06	5.11703e-06	downstream_gene_variant	RP11-468D11.1	lincRNA
TR	rs78343730	5	6576272	A	G	520	0.988	-0.220158	0.0465334	3.39262e-06	5.20586e-06	downstream_gene_variant	CTD-2044J15.1	lincRNA
TR	rs6897992	5	112487721	A	G	520	0.978	-0.17438	0.036872	3.42057e-06	5.21565e-06	intron_variant	MCC	protein_coding
TR	rs61211600	5	168490331	A	G	520	0.955	-0.115895	0.0246543	3.88351e-06	5.5981e-06	intron_variant	SLIT3	protein_coding
DP	rs1678787	5	171047194	A	G	514	0.297	0.0781201	0.0164145	3.00805e-06	5.637e-06	upstream_gene_variant	AC011410.1	miRNA
TR	rs113551784	5	107034333	A	G	520	0.97	-0.136179	0.0290374	4.0784e-06	5.73669e-06	upstream_gene_variant	RN7SKP122	misc_RNA
DP	rs113110871	5	171046378	C	T	514	0.975	-0.261023	0.0549214	3.09719e-06	5.742e-06	upstream_gene_variant	AC011410.1	miRNA
TR	rs142813844	5	153395258	C	T	520	0.976	-0.143661	0.0307443	4.3969e-06	6.06115e-06	intron_variant	FAM114A2	protein_coding
TR	rs4701985	5	13787245	C	T	520	0.022	0.159057	0.0341449	4.68715e-06	6.31291e-06	intron_variant	DNAH5	protein_coding
TR	rs78368490	5	117010690	C	T	520	0.958	-0.130045	0.0279232	4.70887e-06	6.33018e-06	downstream_gene_variant	RPL7L1P4	processed_pseudogene
TR	rs142102711	5	29388176	A	C	520	0.986	-0.215305	0.0462731	4.79959e-06	6.4121e-06	intron_variant,non_coding_transcript_variant	CTD-2010I22.2	lincRNA
TR	rs116741586	5	50819101	A	T	520	0.986	-0.192063	0.0413362	4.94046e-06	6.50077e-06	upstream_gene_variant	HMGB1P47	processed_pseudogene
DP	rs72778214	5	77565671	C	T	514	0.981	-0.26294	0.0561486	4.22266e-06	6.525e-06	intron_variant	AP3B1	protein_coding
TR	rs137927425	5	15739295	G	T	520	0.986	-0.211172	0.0455728	5.22309e-06	6.68009e-06	intron_variant	FBXL7	protein_coding
TR	rs141135231	5	177297031	T	C	520	0.924	-0.10722	0.0231903	5.46314e-06	6.85801e-06	intron_variant,non_coding_transcript_variant	RP11-423H2.5	antisense
TR	rs115108297	5	51218113	G	A	520	0.985	-0.208644	0.0451515	5.52362e-06	6.88441e-06	downstream_gene_variant	RNA5SP182	rRNA
TR	rs113616604	5	52534232	C	T	520	0.985	-0.188483	0.0408876	5.80175e-06	7.06643e-06	downstream_gene_variant	CTD-2366F13.1	antisense
DP	rs74865108	5	161780214	T	C	514	0.938	-0.160343	0.0345953	5.22042e-06	7.42e-06	upstream_gene_variant	RNU6-164P	snRNA
DP	rs114366198	5	91993540	A	G	514	0.984	-0.295246	0.0639972	5.73382e-06	7.635e-06	intron_variant,non_coding_transcript_variant	RP11-133F8.2	lincRNA
DP	rs72798395	5	150970841	A	G	514	0.983	-0.330374	0.0717067	5.88945e-06	7.681e-06	downstream_gene_variant	SLC36A1	protein_coding
DP	rs72814151	5	172457354	A	G	514	0.984	-0.314122	0.0683094	6.11976e-06	7.773e-06	intron_variant	ATP6V0E1	protein_coding
DP	rs17635991	5	158222866	C	G	514	0.836	-0.104906	0.0228526	6.33658e-06	7.889e-06	intron_variant,non_coding_transcript_variant	EBF1	retained_intron
DP	rs115755474	5	168914162	T	C	514	0.983	-0.304706	0.0664603	6.49774e-06	8.006e-06	upstream_gene_variant	SPDL1	retained_intron
TR	rs78043658	5	39874205	T	C	520	0.985	-0.185522	0.0407924	7.59678e-06	8.46255e-06	downstream_gene_variant	GCSHP1	processed_pseudogene
DP	rs148237392	5	143348407	G	C	514	0.984	-0.328235	0.0719046	7.08605e-06	8.477e-06	downstream_gene_variant	CTB-57H20.1	sense_overlapping
DP	rs149964543	5	40127386	C	T	514	0.945	-0.150919	0.0332167	7.7758e-06	8.824e-06	upstream_gene_variant	LINC00604	lincRNA
DP	rs137920965	5	38579117	A	T	514	0.951	-0.166298	0.0366369	7.92423e-06	8.862e-06	intron_variant,non_coding_transcript_variant	LIFR-AS1	antisense
DP	rs35214998	5	152446907	A	G	514	0.99	-0.3373	0.0744621	8.24887e-06	9.029e-06	intron_variant,non_coding_transcript_variant	AC091969.1	lincRNA
TR	rs343871	5	14034465	G	A	520	0.018	0.187451	0.0415112	8.73542e-06	9.24193e-06	upstream_gene_variant	DNAH5	retained_intron
TR	rs149915037	5	176740187	A	G	520	0.979	-0.161882	0.0358962	8.96309e-06	9.37403e-06	regulatory_region_variant	-	CTCF_binding_site
TR	rs73089375	5	31280497	T	A	520	0.988	-0.215377	0.0478056	9.13674e-06	9.41729e-06	intron_variant	CDH6	protein_coding
DP	rs34626	5	60458911	G	A	514	0.018	0.256475	0.0569212	9.14996e-06	9.44e-06	regulatory_region_variant	-	promoter
DP	rs62385077	5	169746113	G	C	514	0.986	-0.338489	0.0752838	9.53699e-06	9.719e-06	upstream_gene_variant	CTB-27N1.1	lincRNA
DP	rs12515870	5	154908175	A	G	514	0.983	-0.27357	0.0609079	9.72895e-06	9.831e-06	downstream_gene_variant	CTC-447K7.1	processed_pseudogene
TR	rs183731228	6	46253636	A	G	520	0.982	-0.280595	0.0394587	1.78143e-11	1.74638e-09	intron_variant	RCAN2	protein_coding
TR	rs146233522	6	77786855	T	C	520	0.987	-0.280309	0.0403614	4.5262e-11	3.63635e-09	regulatory_region_variant	-	enhancer
TR	rs77834841	6	83135354	T	C	520	0.976	-0.233315	0.0353653	3.08067e-10	1.35982e-08	downstream_gene_variant	TPBG	protein_coding
TR	rs78752155	6	77972985	T	C	520	0.978	-0.226629	0.0357272	1.21148e-09	2.91151e-08	downstream_gene_variant	HTR1B	protein_coding
DP	rs13219870	6	114810403	T	C	514	0.988	-0.540246	0.084925	1.12023e-09	4.979e-08	upstream_gene_variant	DNAJA1P4	processed_pseudogene
TR	rs75578498	6	78095611	C	T	520	0.972	-0.171222	0.0284049	6.37366e-09	8.92811e-08	upstream_gene_variant	RPS6P7	processed_pseudogene
DP	rs145894166	6	127548324	A	T	514	0.982	-0.381804	0.0620659	3.39645e-09	1.108e-07	upstream_gene_variant	YWHAZP4	processed_pseudogene
TR	rs113148099	6	74455741	A	C	520	0.989	-0.279637	0.0472783	1.14343e-08	1.34216e-07	intron_variant	CD109	protein_coding
TR	rs972328	6	56063276	G	A	520	0.981	-0.24521	0.0420715	1.77737e-08	1.766e-07	intron_variant	COL21A1	protein_coding
TR	rs115947224	6	43156793	A	G	520	0.987	-0.254403	0.04382	1.99555e-08	1.89892e-07	intron_variant,non_coding_transcript_variant	CUL9	retained_intron
TR	rs150885547	6	68265658	A	G	520	0.97	-0.169728	0.0294922	2.57868e-08	2.2681e-07	upstream_gene_variant	Y_RNA	misc_RNA
DP	rs148965343	6	154745180	T	C	514	0.986	-0.365376	0.0619022	1.23388e-08	3.144e-07	intron_variant	CNKSR3	protein_coding
TR	rs6907652	6	51200103	T	C	520	0.988	-0.238248	0.0422226	4.53427e-08	3.41879e-07	upstream_gene_variant	SNORD66	snoRNA
TR	rs146467770	6	78944520	T	C	520	0.985	-0.220269	0.0398294	7.91925e-08	4.63136e-07	intergenic_variant	-	-
TR	rs79228440	6	108035410	G	T	520	0.977	-0.193176	0.0350796	8.89194e-08	5.00554e-07	intron_variant	SCML4	protein_coding
DP	rs77996323	6	47492159	A	G	514	0.984	-0.372219	0.0651917	3.28006e-08	5.034e-07	intron_variant	CD2AP	protein_coding
TR	rs113810328	6	45475794	C	G	520	0.989	-0.25489	0.0463867	9.42757e-08	5.20418e-07	intron_variant	RUNX2	protein_coding
TR	rs58471613	6	14753244	A	C	520	0.979	-0.198803	0.0365259	1.21688e-07	5.95171e-07	downstream_gene_variant	RNU6-793P	snRNA
TR	rs191854977	6	12798741	C	T	520	0.987	-0.239136	0.0443093	1.52124e-07	6.81299e-07	intron_variant	PHACTR1	protein_coding
TR	rs79831442	6	80489719	T	C	520	0.985	-0.242128	0.0449201	1.57226e-07	6.89706e-07	downstream_gene_variant	ELOVL4	protein_coding
DP	rs58721031	6	5482428	A	G	514	0.988	-0.405625	0.0727536	6.40565e-08	7.378e-07	intron_variant	FARS2	protein_coding
TR	rs117810733	6	111455266	T	C	520	0.98	-0.228901	0.0429657	2.12887e-07	8.21306e-07	intron_variant	SLC16A10	protein_coding
TR	rs13191474	6	27413345	T	C	520	0.99	-0.226596	0.0428305	2.54363e-07	9.15437e-07	downstream_gene_variant	XXbac-BPG34I8.3	processed_pseudogene
TR	rs142879489	6	74814667	C	T	520	0.988	-0.233562	0.0443059	2.78532e-07	9.65459e-07	intron_variant,non_coding_transcript_variant	RP11-554D15.1	lincRNA
DP	rs185498782	6	7351885	A	G	514	0.988	-0.395285	0.0728505	1.33324e-07	1.049e-06	intron_variant	CAGE1	protein_coding
DP	rs35258320	6	10269651	A	T	514	0.965	-0.258233	0.0480494	1.71316e-07	1.23e-06	downstream_gene_variant	TFAP2A	protein_coding
TR	rs116373100	6	47269070	T	C	520	0.988	-0.237712	0.0458905	4.30759e-07	1.30333e-06	intron_variant	TNFRSF21	protein_coding
DP	rs117434600	6	87326415	A	T	514	0.989	-0.352707	0.0663677	2.28659e-07	1.413e-06	downstream_gene_variant	RP1-253B10.1	processed_pseudogene
DP	rs113148099	6	74455741	A	C	514	0.987	-0.334757	0.0636143	2.93529e-07	1.615e-06	intron_variant	CD109	protein_coding
TR	rs62416063	6	97142327	G	C	520	0.949	-0.112605	0.0220143	5.84966e-07	1.63986e-06	regulatory_region_variant	-	open_chromatin_region
TR	rs142102366	6	1686000	A	G	520	0.981	-0.180682	0.0354898	6.54586e-07	1.7687e-06	intron_variant,non_coding_transcript_variant	GMDS	processed_transcript
TR	rs187574372	6	92222753	A	G	520	0.985	-0.217331	0.0427792	6.8855e-07	1.83249e-06	downstream_gene_variant	CASC6	lincRNA
TR	rs12194653	6	162592495	T	C	520	0.973	-0.158231	0.0314438	8.61604e-07	2.14337e-06	intron_variant	PARK2	protein_coding
TR	rs73780575	6	144777216	C	G	520	0.985	-0.202867	0.0404947	9.56236e-07	2.25708e-06	intron_variant	UTRN	protein_coding
TR	rs112567796	6	132612168	A	C	520	0.979	-0.197781	0.0394939	9.64405e-07	2.25786e-06	downstream_gene_variant	LINC01013	lincRNA
TR	rs76578917	6	161718169	T	C	520	0.977	-0.194454	0.0388714	9.88773e-07	2.31028e-06	upstream_gene_variant	AGPAT4	protein_coding
TR	rs72941587	6	73553850	C	T	520	0.986	-0.203921	0.0410059	1.13321e-06	2.53246e-06	intron_variant	KCNQ5	protein_coding
TR	rs80282013	6	166597920	C	T	520	0.987	-0.220687	0.0444518	1.1776e-06	2.58546e-06	downstream_gene_variant	GAPDHP72	processed_pseudogene
TR	rs75244665	6	23802921	G	C	520	0.986	-0.208461	0.0421537	1.28737e-06	2.74475e-06	downstream_gene_variant	RP4-810F7.1	processed_pseudogene
TR	rs9389488	6	137618425	T	A	520	0.105	0.0780527	0.0157849	1.29027e-06	2.74475e-06	upstream_gene_variant	IL22RA2	protein_coding
TR	rs41284430	6	123714764	T	C	520	0.962	-0.134279	0.0273074	1.46341e-06	2.97046e-06	regulatory_region_variant	-	open_chromatin_region
DP	rs72973894	6	124916160	C	G	514	0.967	-0.23479	0.0466939	8.83062e-07	3.177e-06	intron_variant	NKAIN2	protein_coding
DP	rs79087434	6	3350098	A	G	514	0.971	-0.235058	0.046811	9.11611e-07	3.177e-06	intron_variant	SLC22A23	protein_coding
TR	rs181033468	6	137329011	T	G	520	0.984	-0.180006	0.0371444	2.0237e-06	3.74215e-06	intron_variant	IL20RA	protein_coding
DP	rs11970735	6	131772441	T	C	514	0.955	-0.209228	0.0423383	1.31573e-06	3.96e-06	regulatory_region_variant	-	enhancer
DP	rs9494868	6	138132445	G	T	514	0.824	-0.0961619	0.0194861	1.35807e-06	3.982e-06	upstream_gene_variant	RP11-95M15.2	processed_pseudogene
DP	rs138650643	6	3778309	G	T	514	0.977	-0.253311	0.0514001	1.40029e-06	4.075e-06	regulatory_region_variant	-	promoter_flanking_region
TR	rs118070399	6	93828463	T	C	520	0.979	-0.197984	0.0411798	2.4064e-06	4.18081e-06	downstream_gene_variant	EPHA7	protein_coding
DP	rs76483524	6	112163100	T	C	514	0.981	-0.286186	0.0585088	1.65708e-06	4.535e-06	intron_variant	FYN	protein_coding
TR	rs182616715	6	97423062	C	T	520	0.98	-0.185222	0.0388783	2.92788e-06	4.74714e-06	intron_variant	KLHL32	protein_coding
TR	rs72966133	6	103095631	G	T	520	0.916	-0.0895746	0.0188628	3.1368e-06	4.99571e-06	upstream_gene_variant	RP11-793L10.1	processed_pseudogene
TR	rs10455519	6	91497047	T	C	520	0.982	-0.195627	0.0413004	3.31011e-06	5.14054e-06	upstream_gene_variant	MAP3K7	protein_coding
DP	rs13190942	6	43994180	T	C	514	0.918	-0.140757	0.0293459	2.54514e-06	5.304e-06	intron_variant,non_coding_transcript_variant	RP5-1120P11.1	antisense
TR	rs73355303	6	13208431	T	G	520	0.987	-0.221772	0.0469634	3.53052e-06	5.34647e-06	intron_variant	PHACTR1	protein_coding
DP	rs145709104	6	43961112	G	A	514	0.983	-0.343376	0.0716881	2.62202e-06	5.359e-06	regulatory_region_variant	-	promoter_flanking_region
DP	rs78913384	6	71502330	G	A	514	0.987	-0.37309	0.0779521	2.66618e-06	5.391e-06	intron_variant	SMAP1	protein_coding
TR	rs117410003	6	79326876	T	A	520	0.985	-0.196479	0.041689	3.67904e-06	5.41573e-06	upstream_gene_variant	RP3-390M24.1	lincRNA
TR	rs79296244	6	75868395	T	A	520	0.974	-0.166941	0.0354399	3.71882e-06	5.4204e-06	intron_variant	COL12A1	protein_coding
DP	rs78023389	6	127612154	C	G	514	0.976	-0.282645	0.0592335	2.84432e-06	5.53e-06	intron_variant	ECHDC1	protein_coding
DP	rs814255	6	164690972	T	C	514	0.965	-0.18561	0.0389026	2.85142e-06	5.53e-06	upstream_gene_variant	RP1-155D22.1	lincRNA
TR	rs117154237	6	134446722	C	A	520	0.984	-0.18096	0.0385571	4.01469e-06	5.71186e-06	upstream_gene_variant	RNA5SP218	rRNA
DP	rs2807897	6	137582042	T	C	514	0.977	-0.250049	0.0527819	3.31563e-06	5.925e-06	regulatory_region_variant	-	promoter_flanking_region
TR	rs149381699	6	78302327	A	G	520	0.986	-0.219695	0.0470648	4.49211e-06	6.11832e-06	upstream_gene_variant	HTR1B	protein_coding
DP	rs192115377	6	83998823	T	A	514	0.987	-0.310977	0.0659964	3.71189e-06	6.23e-06	intron_variant	ME1	protein_coding
TR	rs117024133	6	84472284	C	T	520	0.969	-0.148538	0.031883	4.67584e-06	6.30907e-06	upstream_gene_variant	SNAP91	protein_coding
TR	rs1343338	6	78065868	C	G	520	0.14	0.0634608	0.0136371	4.7866e-06	6.40844e-06	downstream_gene_variant	HTR1B	protein_coding
DP	rs72947452	6	74301798	G	A	514	0.979	-0.267815	0.0570522	4.01709e-06	6.445e-06	downstream_gene_variant	RP11-553A21.3	antisense
TR	rs117787837	6	132480410	A	G	520	0.968	-0.143094	0.0307862	4.9048e-06	6.4771e-06	intron_variant,non_coding_transcript_variant	LINC01013	lincRNA
DP	rs12660185	6	134625695	A	G	514	0.755	-0.0874584	0.0186653	4.17281e-06	6.515e-06	intron_variant	SGK1	protein_coding
TR	rs148473217	6	44877304	C	G	520	0.989	-0.24347	0.0524427	5.02335e-06	6.5669e-06	intron_variant	SUPT3H	protein_coding
TR	rs117279358	6	129123482	A	C	520	0.976	-0.148898	0.0320861	5.0678e-06	6.61272e-06	downstream_gene_variant	MESTP1	processed_pseudogene
TR	rs113732890	6	158651194	G	A	520	0.927	-0.0871924	0.0188514	5.42122e-06	6.84672e-06	upstream_gene_variant	SERAC1	protein_coding
DP	rs116288476	6	40051700	G	A	514	0.989	-0.360486	0.0773914	4.71484e-06	6.916e-06	upstream_gene_variant	RP1-278E11.3	processed_pseudogene
TR	rs111288922	6	158164504	A	C	520	0.982	-0.172644	0.037453	5.80549e-06	7.06643e-06	downstream_gene_variant	ZDHHC14	retained_intron
TR	rs115481607	6	48136997	A	G	520	0.982	-0.178328	0.0388047	6.17493e-06	7.38226e-06	upstream_gene_variant	PTCHD4	protein_coding
DP	rs112940888	6	25589126	T	C	514	0.977	-0.229985	0.0496555	5.29441e-06	7.433e-06	intron_variant	LRRC16A	protein_coding
DP	rs117729277	6	78450010	C	T	514	0.986	-0.361881	0.078248	5.455e-06	7.465e-06	intron_variant	MEI4	protein_coding
DP	rs142836021	6	146380055	G	A	514	0.976	-0.245022	0.0533319	6.2342e-06	7.791e-06	intron_variant	GRM1	protein_coding
TR	rs7764927	6	160577743	C	T	520	0.976	-0.136035	0.0297405	6.78138e-06	7.86694e-06	intron_variant,NMD_transcript_variant	SLC22A1	nonsense_mediated_decay
DP	rs115264061	6	25648346	T	C	514	0.963	-0.198424	0.043227	6.34409e-06	7.889e-06	upstream_gene_variant	SLC17A4	protein_coding
TR	rs142050095	6	12460966	T	G	520	0.983	-0.175617	0.0385318	7.28139e-06	8.23307e-06	downstream_gene_variant	RP11-125M16.1	lincRNA
TR	rs118177426	6	96920382	T	C	520	0.98	-0.16423	0.0361287	7.67155e-06	8.49763e-06	intron_variant,non_coding_transcript_variant	UFL1-AS1	antisense
DP	rs78939911	6	157191458	A	G	514	0.983	-0.309502	0.0678528	7.19472e-06	8.507e-06	intron_variant	ARID1B	protein_coding
TR	rs143650968	6	52182820	G	C	520	0.982	-0.186453	0.0410437	7.76873e-06	8.55475e-06	regulatory_region_variant	-	promoter_flanking_region
TR	rs148138960	6	142168762	C	T	520	0.981	-0.157826	0.0347442	7.77749e-06	8.55509e-06	regulatory_region_variant	-	promoter_flanking_region
DP	rs76342263	6	25877244	G	T	514	0.951	-0.151123	0.0332356	7.65652e-06	8.816e-06	intron_variant	SLC17A3	protein_coding
DP	rs138018651	6	39656222	C	T	514	0.978	-0.256789	0.0565268	7.79863e-06	8.824e-06	intron_variant	KIF6	protein_coding
TR	rs73007003	6	157220452	G	A	520	0.983	-0.189563	0.0418371	8.17643e-06	8.85164e-06	intron_variant	ARID1B	protein_coding
DP	rs75126203	6	143110471	C	T	514	0.914	-0.134792	0.029799	8.48169e-06	9.134e-06	intron_variant	HIVEP2	protein_coding
TR	rs55897913	6	110643609	A	C	520	0.98	-0.162235	0.0359311	8.75498e-06	9.24193e-06	intron_variant	METTL24	protein_coding
DP	rs150806588	6	153891789	T	C	514	0.984	-0.344659	0.0764178	8.97795e-06	9.373e-06	upstream_gene_variant	RNU6-896P	snRNA
TR	rs79645279	6	162594412	G	T	520	0.963	-0.13076	0.0290353	9.20834e-06	9.47836e-06	intron_variant	PARK2	protein_coding
DP	rs4141554	6	71146890	A	G	514	0.981	-0.305146	0.0678093	9.37822e-06	9.626e-06	intron_variant	FAM135A	protein_coding
TR	rs13192802	6	2120413	A	T	520	0.984	-0.167859	0.0373607	9.63532e-06	9.73927e-06	intron_variant	GMDS	protein_coding
TR	rs144680988	6	80000797	C	G	520	0.975	-0.14178	0.031588	9.82433e-06	9.87355e-06	downstream_gene_variant	Y_RNA	misc_RNA
TR	rs117850545	6	80822137	G	T	520	0.971	-0.123406	0.0275022	9.87877e-06	9.90243e-06	intron_variant	BCKDHB	protein_coding
TR	rs117961376	7	135843921	C	T	520	0.985	-0.345364	0.0460717	1.97656e-12	6.51948e-10	intron_variant,non_coding_transcript_variant	AC009784.3	lincRNA
DP	rs1894786	7	34543331	C	G	514	0.026	0.307072	0.0475978	6.92227e-10	4.979e-08	intron_variant,non_coding_transcript_variant	NPSR1-AS1	processed_transcript
TR	rs112924084	7	45572083	G	T	520	0.985	-0.279885	0.045753	4.00032e-09	6.42182e-08	intron_variant,non_coding_transcript_variant	AC073325.1	lincRNA
TR	rs117980701	7	103534791	C	T	520	0.989	-0.286309	0.0470635	4.77414e-09	7.35326e-08	intron_variant	RELN	protein_coding
DP	rs76349757	7	54478294	G	A	514	0.986	-0.43788	0.0707982	2.85208e-09	1.072e-07	upstream_gene_variant	VSTM2A	protein_coding
TR	rs112189569	7	128932496	C	T	520	0.979	-0.189461	0.0325061	1.77667e-08	1.766e-07	intron_variant	AHCYL2	protein_coding
TR	rs62482643	7	103360934	G	A	520	0.966	-0.180771	0.0310794	1.88907e-08	1.8543e-07	intron_variant	RELN	protein_coding
TR	rs117747711	7	10398690	C	T	520	0.981	-0.218658	0.0378964	2.39193e-08	2.17564e-07	upstream_gene_variant	AC009945.4	processed_pseudogene
TR	rs117643467	7	6770063	T	C	520	0.988	-0.257475	0.0456965	4.72354e-08	3.48785e-07	regulatory_region_variant	-	promoter
TR	rs112691178	7	21767716	A	G	520	0.97	-0.157146	0.0282107	6.49406e-08	4.21373e-07	intron_variant	DNAH11	protein_coding
TR	rs74349663	7	87714255	T	C	520	0.985	-0.246555	0.0443258	6.76058e-08	4.32542e-07	intron_variant	ADAM22	protein_coding
TR	rs186190292	7	138876332	G	A	520	0.982	-0.188856	0.0344144	9.76689e-08	5.29258e-07	3_prime_UTR_variant	TTC26	protein_coding
TR	rs184427585	7	40944158	T	G	520	0.977	-0.208188	0.0381965	1.17215e-07	5.83678e-07	downstream_gene_variant	AC005160.3	sense_intronic
DP	rs111369337	7	64739122	A	C	514	0.982	-0.353747	0.063046	5.36886e-08	6.565e-07	downstream_gene_variant	AC092685.1	miRNA
DP	rs142579640	7	156677643	A	C	514	0.981	-0.3421	0.0614685	6.72601e-08	7.378e-07	intron_variant,non_coding_transcript_variant	LMBR1	processed_transcript
TR	rs141888797	7	53191850	T	C	520	0.988	-0.258527	0.0483364	1.92404e-07	7.78645e-07	downstream_gene_variant	RP11-598O8.1	processed_pseudogene
TR	rs115766643	7	49182824	A	G	520	0.987	-0.25411	0.0475615	1.97805e-07	7.87541e-07	downstream_gene_variant	RP11-122G11.1	processed_pseudogene
TR	rs188368788	7	12779908	T	G	520	0.986	-0.20395	0.0382079	2.02499e-07	7.96277e-07	downstream_gene_variant	SCIN	processed_transcript
TR	rs138766277	7	142173804	A	G	520	0.983	-0.205365	0.0389223	2.7233e-07	9.52802e-07	downstream_gene_variant	TRBV7-2	TR_V_gene
TR	rs79632483	7	51761110	C	G	520	0.986	-0.24376	0.0462897	2.86113e-07	9.78829e-07	upstream_gene_variant	RN7SL292P	misc_RNA
TR	rs6968041	7	111346585	G	A	520	0.989	-0.22949	0.0438418	3.32473e-07	1.06991e-06	upstream_gene_variant	DOCK4-AS1	antisense
DP	rs73100940	7	41747792	T	C	514	0.935	-0.160197	0.0297117	1.5748e-07	1.181e-06	intron_variant,non_coding_transcript_variant	INHBA-AS1	antisense
TR	rs145463091	7	153207	T	C	520	0.983	-0.209114	0.0403061	4.14444e-07	1.27819e-06	intron_variant,non_coding_transcript_variant	AC093627.10	lincRNA
TR	rs143597967	7	155790107	T	G	520	0.978	-0.227149	0.0439585	4.57273e-07	1.35413e-06	regulatory_region_variant	-	promoter_flanking_region
TR	rs144353312	7	89669336	A	G	520	0.986	-0.233125	0.0452613	4.94832e-07	1.45695e-06	intron_variant,non_coding_transcript_variant	STEAP2-AS1	antisense
DP	rs145463091	7	153207	T	C	514	0.979	-0.268335	0.0507471	2.5997e-07	1.514e-06	intron_variant,non_coding_transcript_variant	AC093627.10	lincRNA
TR	rs145274424	7	17445553	C	T	520	0.974	-0.158213	0.0310688	6.50879e-07	1.7687e-06	intron_variant,non_coding_transcript_variant	AC019117.1	lincRNA
TR	rs116865469	7	64383794	T	C	520	0.985	-0.217713	0.0432807	8.69422e-07	2.14337e-06	3_prime_UTR_variant	ZNF273	protein_coding
TR	rs112174963	7	9058773	C	T	520	0.985	-0.209433	0.0416519	8.77819e-07	2.15872e-06	upstream_gene_variant	RP4-668E10.2	processed_pseudogene
TR	rs181347915	7	21534114	A	G	520	0.981	-0.182165	0.0362501	8.89898e-07	2.16493e-06	intron_variant,NMD_transcript_variant	SP4	nonsense_mediated_decay
TR	rs117736196	7	125112608	C	T	520	0.949	-0.133317	0.0265795	9.29774e-07	2.21345e-06	downstream_gene_variant	RP11-807H17.1	lincRNA
TR	rs112843468	7	103412730	T	C	520	0.964	-0.124107	0.0248445	1.02201e-06	2.35775e-06	intron_variant	RELN	protein_coding
TR	rs56709486	7	134222833	C	T	520	0.987	-0.230941	0.0462645	1.03909e-06	2.39146e-06	intron_variant,non_coding_transcript_variant	AKR1B10	processed_transcript
TR	rs79893969	7	136354693	C	T	520	0.975	-0.184303	0.0369394	1.05084e-06	2.40818e-06	downstream_gene_variant	hsa-mir-490	antisense
TR	rs117323468	7	17873039	A	G	520	0.984	-0.199828	0.0400652	1.0594e-06	2.41855e-06	intron_variant,NMD_transcript_variant	SNX13	nonsense_mediated_decay
TR	rs150766399	7	136085960	T	C	520	0.982	-0.185043	0.03718	1.11265e-06	2.49397e-06	intron_variant,non_coding_transcript_variant	AC009784.3	lincRNA
TR	rs73083559	7	41056413	T	C	520	0.983	-0.203091	0.0410545	1.278e-06	2.7433e-06	downstream_gene_variant	SUGCT	protein_coding
TR	rs142485951	7	1284618	C	T	520	0.984	-0.195429	0.0396709	1.4047e-06	2.88832e-06	upstream_gene_variant	C7orf50	protein_coding
TR	rs117118190	7	15083694	A	G	520	0.983	-0.209366	0.0425198	1.41948e-06	2.92275e-06	upstream_gene_variant	DGKB	processed_transcript
DP	rs117208752	7	2753326	A	G	514	0.989	-0.51151	0.102628	1.08317e-06	3.452e-06	regulatory_region_variant	-	CTCF_binding_site
TR	rs78907802	7	9221756	C	A	520	0.976	-0.160241	0.0329592	1.88463e-06	3.56232e-06	downstream_gene_variant	AC009500.2	processed_pseudogene
TR	rs181099	7	88084291	G	A	520	0.94	-0.100356	0.020683	1.96928e-06	3.69323e-06	downstream_gene_variant	AC002069.5	processed_pseudogene
TR	rs77283237	7	129965439	C	T	520	0.978	-0.188783	0.0390757	2.16492e-06	3.87659e-06	downstream_gene_variant	SSMEM1	protein_coding
TR	rs78503161	7	17448863	C	T	520	0.963	-0.121939	0.0252316	2.1495e-06	3.87659e-06	intron_variant,non_coding_transcript_variant	AC019117.1	lincRNA
DP	rs140622251	7	129345591	G	A	514	0.985	-0.356068	0.0721053	1.33785e-06	3.971e-06	intron_variant	NRF1	protein_coding
TR	rs143471070	7	9518776	T	C	520	0.984	-0.211311	0.0438544	2.29332e-06	4.02803e-06	downstream_gene_variant	AC079756.1	miRNA
DP	rs182370566	7	38071344	G	C	514	0.983	-0.274867	0.055919	1.48441e-06	4.232e-06	upstream_gene_variant	SFRP4	protein_coding
TR	rs192276056	7	136582883	T	C	520	0.984	-0.19268	0.0404482	2.93483e-06	4.74714e-06	intron_variant,non_coding_transcript_variant	hsa-mir-490	antisense
DP	rs73172709	7	150081147	C	T	514	0.964	-0.193397	0.0398119	1.93004e-06	4.767e-06	intron_variant	ZNF775	protein_coding
DP	rs186330767	7	66210577	G	A	514	0.984	-0.298265	0.0617824	2.21158e-06	4.98e-06	regulatory_region_variant	-	enhancer
DP	rs138588958	7	84674904	C	T	514	0.985	-0.3053	0.0633898	2.32875e-06	5.108e-06	intron_variant,non_coding_transcript_variant	SEMA3D	retained_intron
TR	rs117163136	7	23472461	A	G	520	0.985	-0.189964	0.0401046	3.30985e-06	5.14054e-06	regulatory_region_variant	-	promoter_flanking_region
DP	rs73210683	7	112978076	A	T	514	0.974	-0.267725	0.0557968	2.52538e-06	5.287e-06	upstream_gene_variant	TSRM	protein_coding
TR	rs76863788	7	92094347	C	T	520	0.974	-0.155842	0.0332451	4.1165e-06	5.77454e-06	intron_variant,non_coding_transcript_variant	AC007566.10	antisense
TR	rs62481169	7	103554713	G	T	520	0.985	-0.194939	0.0416247	4.19777e-06	5.86804e-06	intron_variant	RELN	protein_coding
TR	rs77864473	7	14034598	T	A	520	0.973	-0.145127	0.0311005	4.52306e-06	6.14025e-06	downstream_gene_variant	AC005019.2	processed_pseudogene
DP	rs118166287	7	138454432	T	C	514	0.972	-0.218382	0.0463343	3.69289e-06	6.23e-06	intron_variant	ATP6V0A4	protein_coding
TR	rs11771893	7	137813718	G	A	520	0.969	-0.152496	0.0327481	4.72147e-06	6.33398e-06	downstream_gene_variant	AC009263.2	processed_pseudogene
DP	rs116910843	7	17264771	A	G	514	0.966	-0.205612	0.0437195	3.86378e-06	6.334e-06	upstream_gene_variant	AHR	processed_transcript
DP	rs117958961	7	36341089	G	A	514	0.98	-0.287184	0.0612389	4.10067e-06	6.504e-06	regulatory_region_variant	-	promoter_flanking_region
DP	rs118186649	7	2398680	A	C	514	0.977	-0.289908	0.0618875	4.19484e-06	6.52e-06	intron_variant	EIF3B	protein_coding
TR	rs142846931	7	696602	G	A	520	0.968	-0.145728	0.0313842	5.00598e-06	6.56355e-06	intron_variant	PRKAR1B	protein_coding
TR	rs116847260	7	55423113	A	G	520	0.956	-0.119718	0.0259159	5.55962e-06	6.92451e-06	upstream_gene_variant	LANCL2	protein_coding
TR	rs181465270	7	87351586	C	T	520	0.979	-0.166907	0.0363805	6.3863e-06	7.55337e-06	intron_variant	RUNDC3B	protein_coding
DP	rs141185982	7	150033060	A	G	514	0.975	-0.233641	0.0506367	5.71736e-06	7.635e-06	intron_variant	LRRC61	protein_coding
DP	rs55862329	7	156399426	C	T	514	0.918	-0.133117	0.0290149	6.41058e-06	7.935e-06	intron_variant,non_coding_transcript_variant	LINC01006	sense_overlapping
DP	rs150441420	7	101193500	T	G	514	0.955	-0.166614	0.0363831	6.65083e-06	8.13e-06	intron_variant	COL26A1	protein_coding
DP	rs75538940	7	3520324	C	G	514	0.982	-0.246192	0.0538951	6.99074e-06	8.419e-06	intron_variant	SDK1	protein_coding
DP	rs117409786	7	29145859	T	C	514	0.977	-0.224898	0.0495186	7.83613e-06	8.824e-06	intron_variant,non_coding_transcript_variant	CPVL	processed_transcript
DP	rs140307554	7	22020948	G	C	514	0.988	-0.339151	0.0746802	7.84644e-06	8.824e-06	regulatory_region_variant	-	promoter_flanking_region
DP	rs56052527	7	121754958	T	A	514	0.949	-0.15846	0.0349081	7.91557e-06	8.862e-06	intron_variant,NMD_transcript_variant	AASS	nonsense_mediated_decay
DP	rs71543373	7	140105778	T	C	514	0.982	-0.27724	0.0611697	8.16075e-06	8.987e-06	intron_variant	RAB19	protein_coding
TR	rs149157061	7	282875	T	C	520	0.977	-0.184701	0.0408716	8.6088e-06	9.1598e-06	intron_variant	FAM20C	protein_coding
TR	rs13232103	7	70100556	T	C	520	0.979	-0.169708	0.0375599	8.63595e-06	9.18065e-06	intron_variant	AUTS2	protein_coding
TR	rs111329805	7	15094176	C	T	520	0.927	-0.0834605	0.0184907	8.81253e-06	9.28309e-06	upstream_gene_variant	AC006458.3	lincRNA
DP	rs111884524	7	55321750	A	G	514	0.984	-0.276486	0.0613057	8.98751e-06	9.373e-06	intron_variant	EGFR	protein_coding
TR	rs117502948	7	70258394	C	T	520	0.986	-0.199537	0.0443131	9.23111e-06	9.48559e-06	downstream_gene_variant	AUTS2	retained_intron
TR	rs149741177	7	4521862	A	G	520	0.972	-0.1624	0.0361123	9.46453e-06	9.61241e-06	upstream_gene_variant	FOXK1	protein_coding
DP	rs10488069	7	156380932	C	G	514	0.807	-0.0839608	0.018672	9.51848e-06	9.719e-06	intron_variant,non_coding_transcript_variant	LINC01006	sense_overlapping
DP	rs117727884	7	50337179	A	C	514	0.98	-0.275744	0.0613533	9.61103e-06	9.75e-06	upstream_gene_variant	IKZF1	protein_coding
DP	rs79299333	7	93548188	C	T	514	0.957	-0.165016	0.0367731	9.90278e-06	9.9e-06	upstream_gene_variant	AC003092.1	lincRNA
TR	rs141214468	8	1070493	G	A	520	0.983	-0.260911	0.0372281	3.1736e-11	2.79911e-09	intron_variant,non_coding_transcript_variant	CTD-2281E23.2	lincRNA
DP	rs556848014	8	140018537	T	G	514	0.989	-0.538217	0.0775766	4.83419e-11	9.014e-09	upstream_gene_variant	SNORA25	snoRNA
TR	rs72636880	8	43724742	T	C	520	0.981	-0.251637	0.039377	9.41672e-10	2.68318e-08	upstream_gene_variant	RP11-643N23.1	processed_pseudogene
TR	rs73212812	8	22532279	A	G	520	0.98	-0.240466	0.0378436	1.14309e-09	2.91151e-08	upstream_gene_variant	BIN3	protein_coding
TR	rs565477879	8	142102807	A	C	520	0.983	-0.244905	0.0389542	1.6352e-09	3.55354e-08	upstream_gene_variant	PTK2	protein_coding
TR	rs117821072	8	79908193	T	C	520	0.973	-0.213858	0.0355587	6.84284e-09	9.15109e-08	upstream_gene_variant	AC009941.1	miRNA
TR	rs6470376	8	126765435	A	G	520	0.967	-0.175015	0.0296665	1.23655e-08	1.38597e-07	upstream_gene_variant	RNU6-442P	snRNA
TR	rs79936609	8	134092141	A	G	520	0.985	-0.267928	0.0460859	1.91579e-08	1.86198e-07	intron_variant,non_coding_transcript_variant	SLA	processed_transcript
DP	rs146665515	8	90148557	C	T	514	0.984	-0.377298	0.0645162	1.6285e-08	3.342e-07	downstream_gene_variant	RP11-255L13.1	processed_pseudogene
TR	rs78608944	8	18994640	G	T	520	0.95	-0.125588	0.0222919	4.73977e-08	3.48785e-07	intron_variant,non_coding_transcript_variant	RP11-1080G15.1	lincRNA
TR	rs73358519	8	142036325	G	A	520	0.955	-0.131146	0.0235298	6.39237e-08	4.21072e-07	regulatory_region_variant	-	promoter_flanking_region
TR	rs148923073	8	78511755	A	G	520	0.976	-0.189004	0.0339603	6.65675e-08	4.29254e-07	downstream_gene_variant	RP11-38H17.1	lincRNA
TR	rs79226497	8	14868446	G	A	520	0.988	-0.236874	0.0433437	1.09161e-07	5.55029e-07	intron_variant	SGCZ	protein_coding
TR	rs141914327	8	144680857	A	G	520	0.948	-0.134883	0.0249484	1.45263e-07	6.66849e-07	intron_variant	EEF1D	protein_coding
DP	rs146190573	8	60728351	C	T	514	0.984	-0.349695	0.0628131	6.66709e-08	7.378e-07	downstream_gene_variant	RP11-379I19.3	lincRNA
TR	rs35627661	8	73680251	G	T	520	0.955	-0.127994	0.0240971	2.29846e-07	8.67906e-07	intron_variant	KCNB2	protein_coding
TR	rs150105750	8	3163553	C	T	520	0.97	-0.142219	0.0269852	2.80282e-07	9.65459e-07	intron_variant	CSMD1	protein_coding
TR	rs35598814	8	87871734	G	A	520	0.985	-0.215348	0.0409574	2.97414e-07	9.9672e-07	upstream_gene_variant	CNGB3	protein_coding
TR	rs150094411	8	60352593	A	G	520	0.988	-0.259416	0.0506026	5.54347e-07	1.57577e-06	downstream_gene_variant	RP11-379I19.2	processed_pseudogene
DP	rs6470448	8	127510476	A	G	514	0.069	0.153745	0.0296858	4.35889e-07	2.111e-06	intron_variant,non_coding_transcript_variant	RP11-103H7.2	lincRNA
DP	rs79503155	8	20727329	T	C	514	0.937	-0.178895	0.0345848	4.49278e-07	2.132e-06	upstream_gene_variant	RP11-421P23.1	lincRNA
TR	rs72715330	8	133067428	A	G	520	0.978	-0.195551	0.0388356	8.4907e-07	2.1358e-06	intron_variant	OC90	protein_coding
TR	rs118019005	8	40351582	A	G	520	0.982	-0.191645	0.0381734	9.10072e-07	2.18946e-06	regulatory_region_variant	-	CTCF_binding_site
TR	rs75361870	8	9202609	A	G	520	0.989	-0.211141	0.0420708	9.17275e-07	2.2003e-06	intron_variant,non_coding_transcript_variant	RP11-115J16.1	lincRNA
DP	rs62504307	8	27405990	A	G	514	0.982	-0.304934	0.0590717	4.72253e-07	2.203e-06	downstream_gene_variant	PTK2B	retained_intron
TR	rs139423372	8	93459905	A	G	520	0.98	-0.194551	0.0391453	1.14894e-06	2.55781e-06	downstream_gene_variant	RP11-587H10.2	lincRNA
TR	rs141599342	8	67392347	G	T	520	0.978	-0.169186	0.0342558	1.32542e-06	2.80955e-06	intron_variant,non_coding_transcript_variant	C8orf46	processed_transcript
DP	rs13268357	8	111117615	G	A	514	0.935	-0.153059	0.0301174	6.87514e-07	2.812e-06	non_coding_transcript_exon_variant	RP11-403P13.1	processed_pseudogene
TR	rs76686629	8	21151277	A	G	520	0.97	-0.164894	0.033443	1.37694e-06	2.86042e-06	downstream_gene_variant	AC021613.1	miRNA
TR	rs2705218	8	17033808	G	C	520	0.045	0.113229	0.0229804	1.39867e-06	2.88832e-06	intron_variant	ZDHHC2	protein_coding
DP	rs17737420	8	52167002	T	C	514	0.965	-0.237147	0.0472369	9.16059e-07	3.177e-06	upstream_gene_variant	RP11-119N19.1	processed_pseudogene
TR	rs4736378	8	132614792	A	G	520	0.984	-0.250885	0.0512748	1.63558e-06	3.21091e-06	upstream_gene_variant	CTD-2008O4.1	processed_pseudogene
TR	rs187682724	8	735004	A	G	520	0.976	-0.174061	0.0357492	1.82449e-06	3.50122e-06	intron_variant,non_coding_transcript_variant	ERICH1-AS1	antisense
TR	rs79140914	8	88777049	G	A	520	0.984	-0.185524	0.0386749	2.52622e-06	4.28789e-06	downstream_gene_variant	DCAF4L2	protein_coding
TR	rs116917293	8	99606648	T	C	520	0.959	-0.120326	0.025128	2.62442e-06	4.37327e-06	intron_variant,NMD_transcript_variant	STK3	nonsense_mediated_decay
DP	rs79596272	8	6431801	A	G	514	0.975	-0.308043	0.0634398	1.94848e-06	4.792e-06	intron_variant,non_coding_transcript_variant	MCPH1	processed_transcript
DP	rs143894509	8	21325284	A	G	514	0.974	-0.281668	0.0582716	2.15213e-06	4.913e-06	downstream_gene_variant	RP11-24P4.1	lincRNA
DP	rs77465293	8	80654267	T	C	514	0.982	-0.284874	0.0590105	2.21317e-06	4.98e-06	upstream_gene_variant	RPL3P9	processed_pseudogene
TR	rs11988946	8	135058064	A	G	520	0.875	-0.065169	0.0138164	3.61727e-06	5.39282e-06	downstream_gene_variant	RP11-157E21.1	lincRNA
TR	rs34554830	8	130753229	A	G	520	0.983	-0.196399	0.0417537	3.83275e-06	5.55319e-06	downstream_gene_variant	FAM49B	protein_coding
TR	rs80248399	8	125422170	T	C	520	0.965	-0.13456	0.0287604	4.28375e-06	5.93287e-06	upstream_gene_variant	RP11-383J24.6	lincRNA
DP	rs72729807	8	135021966	T	C	514	0.988	-0.349556	0.0739386	3.46282e-06	6.13e-06	downstream_gene_variant	RP11-157E21.1	lincRNA
DP	rs116843902	8	51085643	A	T	514	0.973	-0.254173	0.0538221	3.54352e-06	6.178e-06	intron_variant	SNTG1	protein_coding
TR	rs74423990	8	111085664	G	A	520	0.977	-0.163015	0.0349627	4.60044e-06	6.22021e-06	upstream_gene_variant	RP11-25D10.1	processed_pseudogene
DP	rs67876246	8	60255031	G	A	514	0.967	-0.197201	0.0418566	3.72312e-06	6.23e-06	upstream_gene_variant	RNA5SP267	rRNA
TR	rs79477220	8	49802564	G	A	520	0.97	-0.136597	0.0295349	5.42859e-06	6.84956e-06	upstream_gene_variant	EFCAB1	processed_transcript
DP	rs55908136	8	140081186	A	C	514	0.955	-0.171286	0.0372639	6.17213e-06	7.791e-06	upstream_gene_variant	COL22A1	processed_transcript
TR	rs76567900	8	74767398	G	T	520	0.929	-0.0945022	0.0206475	6.69686e-06	7.81519e-06	intron_variant,NMD_transcript_variant	RP11-463D19.2	nonsense_mediated_decay
TR	rs117904957	8	104818124	T	A	520	0.982	-0.199455	0.0436938	7.0592e-06	8.11716e-06	intron_variant	RIMS2	protein_coding
TR	rs143807831	8	20850221	C	A	520	0.949	-0.110354	0.0242054	7.23827e-06	8.21712e-06	intron_variant,non_coding_transcript_variant	RP11-421P23.1	lincRNA
TR	rs78614344	8	116465051	A	G	520	0.984	-0.179824	0.039542	7.60561e-06	8.46301e-06	intron_variant	TRPS1	protein_coding
DP	rs111310483	8	104118632	G	A	514	0.986	-0.281582	0.0619353	7.67771e-06	8.816e-06	regulatory_region_variant	-	promoter_flanking_region
DP	rs60728344	8	15675857	C	T	514	0.975	-0.249195	0.0548094	7.67186e-06	8.816e-06	upstream_gene_variant	PPM1AP1	processed_pseudogene
TR	rs72668399	8	95077292	T	G	520	0.982	-0.199413	0.0440527	8.32968e-06	8.94816e-06	upstream_gene_variant	RPL34P18	processed_pseudogene
DP	rs142977072	8	112343924	A	C	514	0.978	-0.263821	0.058295	8.40004e-06	9.088e-06	downstream_gene_variant	EEF1A1P37	processed_pseudogene
TR	rs10088319	8	27873203	A	T	520	0.986	-0.178348	0.0395063	8.78297e-06	9.26253e-06	upstream_gene_variant	ELP3	processed_transcript
DP	rs138608095	8	124455548	T	C	514	0.986	-0.310562	0.0688235	8.89157e-06	9.329e-06	intron_variant,non_coding_transcript_variant	WDYHV1	processed_transcript
TR	rs56277895	8	128468941	C	T	520	0.92	-0.0934016	0.0207061	8.92021e-06	9.36547e-06	regulatory_region_variant	-	promoter_flanking_region
TR	rs117194504	9	113668714	G	A	520	0.985	-0.250013	0.0394253	1.22381e-09	2.91151e-08	intron_variant	LPAR1	protein_coding
TR	rs117438256	9	135646457	C	G	520	0.985	-0.241424	0.0424796	3.70005e-08	2.97009e-07	regulatory_region_variant	-	promoter
TR	rs190261330	9	101167198	G	A	520	0.98	-0.244927	0.0442209	7.59776e-08	4.56517e-07	intron_variant	GABBR2	protein_coding
TR	rs117236212	9	74005738	A	G	520	0.961	-0.161836	0.0293613	8.67112e-08	4.96189e-07	intron_variant	TRPM3	protein_coding
TR	rs7035497	9	26042947	A	G	520	0.015	0.237647	0.0433647	1.01329e-07	5.40503e-07	downstream_gene_variant	RP11-477G9.1	processed_pseudogene
TR	rs117533136	9	139470596	A	T	520	0.965	-0.163625	0.0304392	1.68861e-07	7.14005e-07	regulatory_region_variant	-	promoter_flanking_region
TR	rs146612581	9	32075792	A	G	520	0.986	-0.231918	0.043943	2.70463e-07	9.49841e-07	upstream_gene_variant	RNA5SP281	rRNA
TR	rs117089674	9	36232193	T	A	520	0.962	-0.129204	0.0246259	3.1373e-07	1.03017e-06	intron_variant	GNE	protein_coding
TR	rs74739282	9	113594705	G	A	520	0.962	-0.135746	0.0263786	5.0562e-07	1.47458e-06	upstream_gene_variant	Y_RNA	misc_RNA
DP	rs529086636	9	38223139	A	C	514	0.986	-0.335485	0.0642114	3.5113e-07	1.788e-06	upstream_gene_variant	RP11-113O24.3	lincRNA
TR	rs118083656	9	14426605	C	T	520	0.973	-0.154891	0.0305366	7.14772e-07	1.879e-06	upstream_gene_variant	NFIB	protein_coding
TR	rs12378357	9	14374275	G	A	520	0.977	-0.18405	0.0362988	7.21071e-07	1.88915e-06	intron_variant	NFIB	protein_coding
TR	rs148829204	9	133572471	A	G	520	0.987	-0.208453	0.0411295	7.2852e-07	1.89326e-06	intron_variant,non_coding_transcript_variant	EXOSC2	processed_transcript
TR	rs113417742	9	77864359	A	G	520	0.975	-0.1691	0.033666	8.99677e-07	2.17131e-06	downstream_gene_variant	OSTF1	protein_coding
TR	rs151279934	9	101143964	T	C	520	0.964	-0.166661	0.0334655	1.09657e-06	2.49051e-06	regulatory_region_variant	-	promoter_flanking_region
DP	rs75121961	9	81094557	A	T	514	0.97	-0.237294	0.046806	7.28279e-07	2.894e-06	upstream_gene_variant	RP11-216F5.1	processed_pseudogene
DP	rs72712804	9	16150237	T	C	514	0.906	-0.131575	0.0259939	7.55785e-07	2.957e-06	downstream_gene_variant	CCDC171	protein_coding
TR	rs111545539	9	19623884	G	A	520	0.945	-0.0987186	0.0201064	1.51442e-06	3.0372e-06	intron_variant	SLC24A2	protein_coding
TR	rs139525795	9	138283729	T	C	520	0.973	-0.181512	0.0369791	1.52345e-06	3.05036e-06	downstream_gene_variant	C9orf116	protein_coding
TR	rs7021797	9	13981001	A	G	520	0.955	-0.131886	0.0271152	1.86668e-06	3.55864e-06	downstream_gene_variant	NFIB	protein_coding
TR	rs143308506	9	98054028	A	G	520	0.984	-0.224282	0.0463342	2.07558e-06	3.79471e-06	intron_variant,non_coding_transcript_variant	FANCC	processed_transcript
TR	rs1246274	9	86770003	A	G	520	0.079	0.0835089	0.0172839	2.16112e-06	3.87659e-06	downstream_gene_variant	SLC28A3	protein_coding
DP	rs117808677	9	29543154	C	T	514	0.988	-0.356122	0.0724821	1.49953e-06	4.265e-06	upstream_gene_variant	RP11-48L13.1	processed_pseudogene
DP	rs112014788	9	138666543	G	A	514	0.966	-0.231859	0.047479	1.71792e-06	4.647e-06	intron_variant	KCNT1	protein_coding
DP	rs16915335	9	29826456	G	A	514	0.942	-0.152251	0.0312204	1.77144e-06	4.656e-06	non_coding_transcript_exon_variant	RP11-460C6.1	processed_pseudogene
DP	rs2483366	9	138571890	C	T	514	0.082	0.133277	0.0276461	2.28096e-06	5.068e-06	upstream_gene_variant	KCNT1	retained_intron
TR	rs11142923	9	74225144	T	C	520	0.901	-0.075424	0.0159079	3.24279e-06	5.0906e-06	downstream_gene_variant	TMEM2	retained_intron
TR	rs114088809	9	96185661	T	C	520	0.983	-0.19862	0.0418875	3.23615e-06	5.0906e-06	downstream_gene_variant	WNK2	protein_coding
TR	rs16933266	9	36386218	C	T	520	0.986	-0.19393	0.0409657	3.35078e-06	5.16239e-06	intron_variant,non_coding_transcript_variant	RNF38	processed_transcript
DP	rs79373018	9	135524710	T	C	514	0.976	-0.255831	0.0533512	2.55969e-06	5.304e-06	intron_variant	DDX31	protein_coding
DP	rs570102790	9	93321126	T	C	514	0.986	-0.333083	0.0696071	2.67768e-06	5.391e-06	intron_variant,non_coding_transcript_variant	RP11-555F9.2	lincRNA
TR	rs73650029	9	77260229	A	T	520	0.985	-0.185096	0.0392461	3.62516e-06	5.39282e-06	regulatory_region_variant	-	open_chromatin_region
TR	rs78920940	9	73651382	G	A	520	0.986	-0.222233	0.0471395	3.6563e-06	5.40431e-06	intron_variant,non_coding_transcript_variant	TRPM3	retained_intron
DP	rs187626390	9	91988813	A	T	514	0.988	-0.339311	0.071178	2.90398e-06	5.583e-06	intron_variant	SEMA4D	protein_coding
DP	rs75682280	9	138212933	T	C	514	0.979	-0.283195	0.0595179	3.02228e-06	5.637e-06	upstream_gene_variant	SOCS5P2	processed_pseudogene
TR	rs111773326	9	100915548	C	A	520	0.887	-0.0714918	0.0153058	4.43338e-06	6.07405e-06	intron_variant	CORO2A	protein_coding
TR	rs1360691	9	122624621	T	C	520	0.939	-0.113082	0.0242388	4.5439e-06	6.1485e-06	upstream_gene_variant	RP11-360A18.1	lincRNA
DP	rs545069	9	138003701	A	G	514	0.973	-0.244015	0.0516969	3.58084e-06	6.18e-06	intron_variant	OLFM1	protein_coding
DP	rs117098013	9	38364866	C	T	514	0.983	-0.276058	0.0586831	3.84286e-06	6.334e-06	intron_variant,non_coding_transcript_variant	RP11-113O24.3	lincRNA
DP	rs111400705	9	903799	C	A	514	0.984	-0.292372	0.0625289	4.35812e-06	6.58e-06	intron_variant	DMRT1	protein_coding
TR	rs72715236	9	28730080	C	A	520	0.969	-0.144815	0.0312179	5.10655e-06	6.63549e-06	upstream_gene_variant	RP11-32I2.1	processed_pseudogene
TR	rs78288882	9	18551395	C	A	520	0.975	-0.143876	0.0310588	5.25364e-06	6.70876e-06	intron_variant	ADAMTSL1	protein_coding
TR	rs117801784	9	21137456	A	G	520	0.984	-0.187339	0.0404663	5.3202e-06	6.75908e-06	downstream_gene_variant	IFNA14	protein_coding
TR	rs74499530	9	33373823	A	G	520	0.968	-0.136051	0.0294242	5.45635e-06	6.85801e-06	upstream_gene_variant	BAG1	protein_coding
DP	rs181354355	9	91510403	C	T	514	0.975	-0.259705	0.0562636	5.67279e-06	7.635e-06	upstream_gene_variant	S1PR3	protein_coding
DP	rs77378825	9	116736164	G	A	514	0.954	-0.205227	0.0444985	5.76933e-06	7.645e-06	intron_variant	ZNF618	protein_coding
DP	rs180703369	9	134980136	T	C	514	0.986	-0.34264	0.0744247	5.97879e-06	7.736e-06	downstream_gene_variant	AL159997.1	miRNA
DP	rs4741894	9	4143787	T	C	514	0.023	0.240902	0.0527528	7.03253e-06	8.426e-06	intron_variant	GLIS3	protein_coding
DP	rs186558547	9	132488799	A	G	514	0.986	-0.28258	0.0621442	7.65207e-06	8.816e-06	regulatory_region_variant	-	CTCF_binding_site
DP	rs141944215	9	99734419	C	G	514	0.977	-0.255711	0.0564147	8.14638e-06	8.987e-06	intron_variant	HIATL2	protein_coding
DP	rs76327059	9	1373899	T	A	514	0.941	-0.13733	0.0303249	8.29184e-06	9.029e-06	upstream_gene_variant	RPS27AP14	processed_pseudogene
TR	rs77331846	9	74251559	G	A	520	0.782	-0.0560559	0.0124097	8.68131e-06	9.20101e-06	downstream_gene_variant	TMEM2	retained_intron
DP	rs12345585	9	110838745	C	G	514	0.772	-0.0792681	0.017553	8.75848e-06	9.292e-06	upstream_gene_variant	RPS15AP27	processed_pseudogene
TR	rs142535683	9	134782891	T	C	520	0.981	-0.165327	0.0366918	9.11424e-06	9.40834e-06	intron_variant	MED27	protein_coding
TR	rs112876363	9	101679374	A	C	520	0.974	-0.144345	0.0320598	9.25119e-06	9.48559e-06	regulatory_region_variant	-	promoter_flanking_region
TR	rs62570802	9	24720782	T	A	520	0.948	-0.104852	0.0233779	9.96505e-06	9.9813e-06	downstream_gene_variant	RP11-20A20.2	lincRNA
TR	rs150265248	10	54668279	G	A	520	0.984	-0.318332	0.0426183	2.30759e-12	6.51948e-10	regulatory_region_variant	-	promoter_flanking_region
DP	rs191921656	10	16193092	G	A	514	0.99	-0.652747	0.0931545	3.28493e-11	9.014e-09	upstream_gene_variant	RP11-461K13.1	lincRNA
TR	rs72818739	10	91406620	A	G	520	0.969	-0.200557	0.0319089	1.65003e-09	3.55354e-08	intron_variant,non_coding_transcript_variant	RP11-80H5.2	antisense
TR	rs61871742	10	124180030	G	A	520	0.978	-0.192719	0.0324102	9.7213e-09	1.17572e-07	intron_variant	PLEKHA1	protein_coding
TR	rs76949612	10	19698497	G	A	520	0.99	-0.280048	0.0472825	1.09636e-08	1.31257e-07	intron_variant	MALRD1	protein_coding
TR	rs115931599	10	19573054	C	T	520	0.98	-0.220533	0.0387191	3.47643e-08	2.84522e-07	intron_variant	MALRD1	protein_coding
TR	rs113982526	10	121289214	A	T	520	0.987	-0.262574	0.0463076	3.95094e-08	3.09441e-07	intron_variant	RGS10	protein_coding
TR	rs118072376	10	43383693	A	C	520	0.988	-0.257853	0.0454746	3.94966e-08	3.09441e-07	upstream_gene_variant	MIR5100	miRNA
TR	rs183157610	10	117851635	T	C	520	0.976	-0.205926	0.0363622	4.09226e-08	3.16796e-07	intron_variant	GFRA1	protein_coding
TR	rs117413407	10	33568576	C	T	520	0.986	-0.247342	0.0439809	4.98033e-08	3.60438e-07	TF_binding_site_variant	-	-
TR	rs117066740	10	82403504	A	T	520	0.982	-0.209971	0.0375906	6.01997e-08	4.05377e-07	intron_variant	SH2D4B	protein_coding
TR	rs117581773	10	133185576	C	G	520	0.986	-0.233671	0.0420464	6.92509e-08	4.37178e-07	upstream_gene_variant	TCERG1L	retained_intron
DP	rs184420302	10	43716041	A	G	514	0.988	-0.418708	0.0727973	2.65412e-08	4.68e-07	intron_variant	RASGEF1A	protein_coding
TR	rs144805057	10	72542126	T	C	520	0.984	-0.209112	0.039379	2.31373e-07	8.6797e-07	regulatory_region_variant	-	promoter_flanking_region
TR	rs139238246	10	49492654	C	T	520	0.967	-0.149646	0.0282347	2.42953e-07	9.01169e-07	upstream_gene_variant	FRMPD2	processed_transcript
TR	rs77211942	10	33525518	A	G	520	0.973	-0.168006	0.0317052	2.44203e-07	9.01169e-07	intron_variant	NRP1	protein_coding
DP	rs17152263	10	12831794	C	A	514	0.949	-0.180969	0.0331734	1.15594e-07	9.697e-07	intron_variant	CAMK1D	protein_coding
TR	rs147734981	10	52971560	C	T	520	0.983	-0.218864	0.0415891	2.90863e-07	9.84494e-07	intron_variant	PRKG1	protein_coding
TR	rs76365538	10	115769798	A	T	520	0.987	-0.222556	0.0423124	2.9462e-07	9.94218e-07	regulatory_region_variant	-	enhancer
TR	rs56032045	10	36701158	G	A	520	0.945	-0.113877	0.0217664	3.36831e-07	1.08208e-06	downstream_gene_variant	NAMPTL	protein_coding
TR	rs17112165	10	90194801	G	A	520	0.973	-0.159021	0.0304221	3.44354e-07	1.08872e-06	intron_variant	RNLS	protein_coding
TR	rs142118276	10	11680278	C	T	520	0.983	-0.206287	0.039903	4.52263e-07	1.34382e-06	upstream_gene_variant	ECHDC3	protein_coding
TR	rs138386007	10	81199445	A	G	520	0.978	-0.227782	0.0442566	5.03763e-07	1.47362e-06	intron_variant	ZCCHC24	protein_coding
DP	rs111394410	10	109618430	C	T	514	0.974	-0.265559	0.0503064	2.71236e-07	1.559e-06	intron_variant,non_coding_transcript_variant	RP11-215N21.1	lincRNA
TR	rs111837969	10	52521757	T	A	520	0.986	-0.226898	0.044261	5.54792e-07	1.57577e-06	intron_variant,non_coding_transcript_variant	ASAH2B	processed_transcript
TR	rs141829792	10	24123864	G	A	520	0.982	-0.173908	0.0339358	5.59372e-07	1.58204e-06	intron_variant,non_coding_transcript_variant	KIAA1217	processed_transcript
DP	rs78140894	10	15623528	C	T	514	0.987	-0.374659	0.0711177	2.85443e-07	1.589e-06	intron_variant	ITGA8	protein_coding
TR	rs144766059	10	44381926	T	A	520	0.976	-0.176755	0.034709	6.50439e-07	1.7687e-06	intron_variant,non_coding_transcript_variant	LINC00840	lincRNA
TR	rs78142902	10	87644065	C	T	520	0.923	-0.0878381	0.0173379	7.35195e-07	1.90324e-06	intron_variant	GRID1	protein_coding
TR	rs74455290	10	9021475	T	C	520	0.981	-0.187992	0.0373674	8.66711e-07	2.14337e-06	downstream_gene_variant	RP11-428L9.2	lincRNA
TR	rs144844891	10	32698100	T	C	520	0.972	-0.170481	0.0340364	9.60444e-07	2.25786e-06	downstream_gene_variant	C1DP1	processed_pseudogene
TR	rs77782129	10	126516930	G	A	520	0.966	-0.127142	0.0253872	9.63442e-07	2.25786e-06	intron_variant	FAM175B	protein_coding
TR	rs77143267	10	70812148	A	G	520	0.985	-0.185929	0.0374993	1.21299e-06	2.6316e-06	downstream_gene_variant	DDX50	protein_coding
TR	rs80160427	10	107287243	G	A	520	0.985	-0.190366	0.0387143	1.46418e-06	2.97046e-06	downstream_gene_variant	RP11-45P22.2	processed_pseudogene
DP	rs79545939	10	114826738	T	G	514	0.986	-0.406765	0.0806402	8.20183e-07	3.109e-06	intron_variant	TCF7L2	protein_coding
DP	rs118032551	10	29398695	T	C	514	0.976	-0.275374	0.0546597	8.44226e-07	3.127e-06	upstream_gene_variant	LYZL1	protein_coding
TR	rs144884290	10	13526147	A	G	520	0.969	-0.178924	0.0367981	1.88043e-06	3.56232e-06	intron_variant	BEND7	protein_coding
TR	rs11238540	10	43924489	T	C	520	0.969	-0.14437	0.02979	2.02243e-06	3.74215e-06	downstream_gene_variant	RP11-168L22.2	lincRNA
DP	rs150783833	10	82269761	A	G	514	0.987	-0.350556	0.0708909	1.29657e-06	3.924e-06	intron_variant	TSPAN14	protein_coding
TR	rs76321081	10	122192901	A	G	520	0.986	-0.19363	0.0402589	2.38675e-06	4.15427e-06	regulatory_region_variant	-	open_chromatin_region
TR	rs148035617	10	12908262	A	G	520	0.959	-0.125381	0.0260926	2.43414e-06	4.20724e-06	upstream_gene_variant	MIR548Q	miRNA
TR	rs61847343	10	23863077	T	C	520	0.957	-0.128122	0.0266804	2.46893e-06	4.25148e-06	upstream_gene_variant	KIAA1217	protein_coding
TR	rs78489953	10	79526193	A	T	520	0.97	-0.162032	0.033815	2.58696e-06	4.36445e-06	upstream_gene_variant	AL391421.1	protein_coding
TR	rs12780977	10	23706860	A	C	520	0.959	-0.125138	0.0262316	2.84556e-06	4.64308e-06	regulatory_region_variant	-	promoter_flanking_region
DP	rs140676248	10	5201838	A	C	514	0.986	-0.325755	0.0668274	1.78829e-06	4.656e-06	intron_variant,non_coding_transcript_variant	AKR1CL1	transcribed_unprocessed_pseudogene
DP	rs11594341	10	115973686	C	G	514	0.98	-0.263595	0.0541267	1.82617e-06	4.689e-06	intron_variant	TDRD1	protein_coding
DP	rs117995836	10	18825363	G	T	514	0.98	-0.260433	0.0538381	2.11713e-06	4.913e-06	intron_variant	CACNB2	protein_coding
TR	rs72788938	10	19403986	C	T	520	0.939	-0.108755	0.0229658	3.32757e-06	5.14054e-06	downstream_gene_variant	RP11-288D15.1	processed_pseudogene
TR	rs11195503	10	113040853	T	C	520	0.985	-0.199697	0.0422118	3.3978e-06	5.21215e-06	downstream_gene_variant	RP11-479A21.1	processed_pseudogene
DP	rs11012502	10	21359026	G	A	514	0.974	-0.236111	0.0492687	2.59329e-06	5.344e-06	regulatory_region_variant	-	promoter_flanking_region
TR	rs72810677	10	95611098	A	G	520	0.966	-0.150471	0.0318792	3.56551e-06	5.3702e-06	regulatory_region_variant	-	open_chromatin_region
TR	rs113119563	10	93885009	C	T	520	0.981	-0.182642	0.0387211	3.61596e-06	5.39282e-06	intron_variant	CPEB3	protein_coding
TR	rs9787682	10	43084736	C	T	520	0.951	-0.100077	0.0214335	4.46735e-06	6.10048e-06	intron_variant,non_coding_transcript_variant	ZNF33B	processed_transcript
DP	rs11193043	10	83979650	A	G	514	0.967	-0.269665	0.0573681	3.90474e-06	6.336e-06	intron_variant	NRG3	protein_coding
TR	rs72793306	10	36369805	C	T	520	0.934	-0.102263	0.0220412	5.08924e-06	6.61925e-06	upstream_gene_variant	RP11-309N24.1	lincRNA
DP	rs74327788	10	2273342	G	T	514	0.985	-0.293582	0.0628976	4.5184e-06	6.754e-06	downstream_gene_variant	RNU6-889P	snRNA
TR	rs35731360	10	56161388	A	G	520	0.977	-0.187565	0.0407643	6.0232e-06	7.26183e-06	intron_variant,NMD_transcript_variant	PCDH15	nonsense_mediated_decay
DP	rs114470388	10	4586141	C	T	514	0.984	-0.312526	0.0674756	5.2925e-06	7.433e-06	downstream_gene_variant	LINC00704	lincRNA
DP	rs12415016	10	75705820	A	G	514	0.985	-0.329059	0.0712094	5.54643e-06	7.518e-06	regulatory_region_variant	-	CTCF_binding_site
DP	rs183001823	10	18719985	T	C	514	0.99	-0.342454	0.0744218	6.03962e-06	7.752e-06	intron_variant	CACNB2	protein_coding
TR	rs12253338	10	110764532	G	A	520	0.816	-0.0518095	0.0113346	6.87519e-06	7.96204e-06	downstream_gene_variant	MAPKAPK5P1	processed_pseudogene
DP	rs1674909	10	127841929	T	G	514	0.231	0.0789109	0.0173035	7.22456e-06	8.507e-06	regulatory_region_variant	-	promoter_flanking_region
DP	rs2653512	10	11301060	C	T	514	0.983	-0.259739	0.0571376	7.69602e-06	8.818e-06	intron_variant	CELF2	protein_coding
TR	rs61841033	10	9628876	G	C	520	0.973	-0.159355	0.0351907	8.27052e-06	8.90538e-06	downstream_gene_variant	HSP90AB7P	processed_pseudogene
TR	rs2148292	10	6257873	C	T	520	0.016	0.226588	0.0501199	8.54002e-06	9.11793e-06	intron_variant	PFKFB3	protein_coding
DP	rs10430640	10	88136172	C	T	514	0.987	-0.348907	0.0773096	8.86596e-06	9.328e-06	upstream_gene_variant	MIR346	miRNA
DP	rs117164592	10	82839004	C	T	514	0.982	-0.307473	0.0681879	9.01663e-06	9.385e-06	upstream_gene_variant	WARS2P1	processed_pseudogene
TR	rs117441268	10	27012419	A	G	520	0.982	-0.168322	0.0374719	9.67653e-06	9.75629e-06	intron_variant	PDSS1	protein_coding
DP	rs118136100	11	94309876	A	G	514	0.983	-0.411691	0.0609117	1.30172e-10	1.589e-08	intron_variant	PIWIL4	protein_coding
TR	rs76912991	11	67823868	G	A	520	0.97	-0.173908	0.026926	6.52419e-10	2.13228e-08	downstream_gene_variant	TCIRG1	protein_coding
DP	rs2443436	11	57859738	T	C	514	0.029	0.299882	0.0486411	3.16293e-09	1.104e-07	intron_variant	OR9Q1	protein_coding
TR	rs77140041	11	81307203	C	G	520	0.985	-0.250044	0.0420337	9.60222e-09	1.17572e-07	downstream_gene_variant	RP11-876F14.2	processed_pseudogene
TR	rs138056209	11	78245788	G	A	520	0.986	-0.23395	0.039828	1.40838e-08	1.51833e-07	intron_variant,NMD_transcript_variant	NARS2	nonsense_mediated_decay
DP	rs5030198	11	32439001	C	T	514	0.954	-0.201772	0.0342898	1.35399e-08	3.144e-07	intron_variant	WT1	protein_coding
DP	rs61888883	11	57052950	C	T	514	0.984	-0.315706	0.0539536	1.60121e-08	3.342e-07	downstream_gene_variant	PRG2	protein_coding
TR	rs145357021	11	2575147	G	A	520	0.982	-0.212706	0.0387086	9.41968e-08	5.20418e-07	intron_variant	KCNQ1	protein_coding
DP	rs117892034	11	102213374	T	C	514	0.905	-0.166525	0.0296702	5.32631e-08	6.565e-07	regulatory_region_variant	-	TF_binding_site
DP	rs71483660	11	131228886	T	A	514	0.977	-0.296342	0.0536578	8.30015e-08	8.035e-07	downstream_gene_variant	AP002856.7	lincRNA
TR	rs9630156	11	19431788	G	C	520	0.981	-0.217369	0.0409006	2.26606e-07	8.6397e-07	intron_variant	NAV2	protein_coding
TR	rs11214661	11	113416077	T	C	520	0.966	-0.136124	0.0258587	2.88594e-07	9.84494e-07	upstream_gene_variant	DRD2	protein_coding
TR	rs72850304	11	4398460	T	C	520	0.976	-0.16798	0.031965	3.01337e-07	1.00295e-06	upstream_gene_variant	OR52B3P	pseudogene
TR	rs79600076	11	97400813	C	G	520	0.971	-0.142503	0.0271798	3.19337e-07	1.03882e-06	upstream_gene_variant	RNA5SP347	rRNA
TR	rs147781336	11	46770274	A	G	520	0.974	-0.171108	0.0326853	3.31682e-07	1.06991e-06	intron_variant	CKAP5	protein_coding
DP	rs141015124	11	128308376	A	C	514	0.981	-0.310504	0.0575738	1.56382e-07	1.181e-06	downstream_gene_variant	ETS1	processed_transcript
DP	rs143085564	11	22009534	C	T	514	0.986	-0.367779	0.0683149	1.63791e-07	1.197e-06	upstream_gene_variant	CTD-2019O4.1	lincRNA
DP	rs148699790	11	72324657	C	T	514	0.988	-0.407151	0.0766807	2.33929e-07	1.413e-06	intron_variant,NMD_transcript_variant	PDE2A	nonsense_mediated_decay
TR	rs112560148	11	30303623	A	G	520	0.974	-0.205303	0.0402035	6.0877e-07	1.69103e-06	regulatory_region_variant	-	promoter_flanking_region
DP	rs143890373	11	8546059	C	T	514	0.979	-0.292324	0.0558897	3.41748e-07	1.779e-06	intron_variant	STK33	protein_coding
DP	rs80139144	11	5347865	C	G	514	0.983	-0.315929	0.0608374	4.08064e-07	2.015e-06	intron_variant	HBG2	protein_coding
DP	rs117486167	11	32112307	G	A	514	0.959	-0.215931	0.0416023	4.13181e-07	2.02e-06	intron_variant	RCN1	protein_coding
DP	rs75699329	11	48011162	G	A	514	0.958	-0.225027	0.0435935	4.72626e-07	2.203e-06	intron_variant	PTPRJ	protein_coding
DP	rs147310894	11	90526187	G	A	514	0.98	-0.281015	0.0545292	4.9183e-07	2.248e-06	intron_variant,non_coding_transcript_variant	DISC1FP1	lincRNA
DP	rs147593710	11	128404157	G	C	514	0.986	-0.33035	0.0641893	5.08268e-07	2.267e-06	intron_variant	ETS1	protein_coding
TR	rs143965925	11	3508064	A	G	520	0.862	-0.0908279	0.0182419	1.10169e-06	2.49051e-06	intron_variant,non_coding_transcript_variant	RP13-726E6.2	processed_transcript
TR	rs141738566	11	32493562	A	C	520	0.988	-0.216771	0.0436039	1.14159e-06	2.54197e-06	regulatory_region_variant	-	CTCF_binding_site
TR	rs111232404	11	12413876	T	C	520	0.986	-0.220152	0.0449009	1.56174e-06	3.09546e-06	intron_variant	PARVA	protein_coding
DP	rs115588270	11	61617015	G	C	514	0.964	-0.197754	0.0393317	8.84888e-07	3.177e-06	intron_variant	FADS2	protein_coding
DP	rs7107978	11	94323965	T	C	514	0.951	-0.176231	0.0351403	9.38822e-07	3.234e-06	intron_variant,NMD_transcript_variant	PIWIL4	nonsense_mediated_decay
DP	rs73009621	11	115516689	T	C	514	0.95	-0.210217	0.0420765	1.02503e-06	3.403e-06	non_coding_transcript_exon_variant	AP000997.2	lincRNA
DP	rs10831843	11	12548126	C	G	514	0.436	0.0730046	0.0146417	1.07337e-06	3.442e-06	regulatory_region_variant	-	promoter_flanking_region
DP	rs79080988	11	56768900	A	G	514	0.978	-0.250674	0.0507851	1.35141e-06	3.977e-06	regulatory_region_variant	-	CTCF_binding_site
TR	rs2433437	11	86454586	A	G	520	0.969	-0.128972	0.026879	2.51237e-06	4.28789e-06	regulatory_region_variant	-	promoter_flanking_region
TR	rs2714162	11	127988075	A	G	520	0.98	-0.191373	0.0398947	2.52698e-06	4.28789e-06	upstream_gene_variant	RP11-676M6.1	processed_pseudogene
TR	rs141669645	11	59537886	A	G	520	0.985	-0.202871	0.0423577	2.6132e-06	4.36483e-06	intron_variant,non_coding_transcript_variant	STX3	retained_intron
DP	rs56142926	11	43534630	G	A	514	0.84	-0.0959583	0.0196538	1.72558e-06	4.648e-06	downstream_gene_variant	TTC17	retained_intron
DP	rs551102335	11	96233915	A	G	514	0.983	-0.300811	0.0618746	1.89653e-06	4.74e-06	intron_variant,non_coding_transcript_variant	JRKL-AS1	lincRNA
DP	rs117716264	11	91439135	C	T	514	0.982	-0.307927	0.0635683	2.05389e-06	4.913e-06	downstream_gene_variant	TUBB4BP4	processed_pseudogene
TR	rs77868921	11	42724977	A	G	520	0.983	-0.179197	0.0378036	3.2587e-06	5.10387e-06	upstream_gene_variant	CTD-2537L20.1	processed_pseudogene
DP	rs1378609	11	18258282	C	A	514	0.035	0.194245	0.040441	2.4696e-06	5.268e-06	5_prime_UTR_variant	SAA4	protein_coding
DP	rs150003161	11	72845109	T	C	514	0.98	-0.276816	0.0576545	2.49069e-06	5.268e-06	intron_variant	FCHSD2	protein_coding
DP	rs76896226	11	22569910	A	G	514	0.99	-0.368916	0.0768465	2.49746e-06	5.268e-06	upstream_gene_variant	CTD-2140G10.1	lincRNA
TR	rs150765506	11	92045792	C	G	520	0.981	-0.169532	0.035929	3.58908e-06	5.38195e-06	downstream_gene_variant	RPL7AP57	processed_pseudogene
TR	rs138114106	11	81397452	C	A	520	0.987	-0.228584	0.0484769	3.64073e-06	5.39282e-06	upstream_gene_variant	RP11-664H7.2	unprocessed_pseudogene
DP	rs116976036	11	33498356	T	C	514	0.99	-0.373327	0.0781689	2.79146e-06	5.479e-06	downstream_gene_variant	HIPK3	protein_coding
DP	rs151082103	11	114115237	A	G	514	0.985	-0.294951	0.0619152	2.94704e-06	5.61e-06	intron_variant,NMD_transcript_variant	ZBTB16	nonsense_mediated_decay
DP	rs2468802	11	18225742	G	A	514	0.242	0.0769003	0.0161555	2.99735e-06	5.637e-06	regulatory_region_variant	-	CTCF_binding_site
TR	rs72921963	11	57034986	T	C	520	0.961	-0.112934	0.0240429	3.94627e-06	5.65292e-06	downstream_gene_variant	PRG3	protein_coding
TR	rs78156163	11	10525791	C	A	520	0.986	-0.18735	0.0399253	4.02881e-06	5.71186e-06	regulatory_region_variant	-	promoter_flanking_region
TR	rs2222230	11	36783771	C	T	520	0.98	-0.185881	0.0396366	4.08074e-06	5.73669e-06	downstream_gene_variant	C11orf74	nonsense_mediated_decay
DP	rs143641848	11	21871401	C	A	514	0.98	-0.287801	0.0607565	3.32224e-06	5.925e-06	intergenic_variant	-	-
DP	rs73018805	11	129825216	G	C	514	0.95	-0.185792	0.0391858	3.25826e-06	5.925e-06	intron_variant	PRDM10	protein_coding
TR	rs4616056	11	134945709	T	G	520	0.968	-0.11963	0.0256199	4.46256e-06	6.10048e-06	regulatory_region_variant	-	TF_binding_site
DP	rs186064580	11	5527062	T	C	514	0.987	-0.352609	0.0749617	3.84891e-06	6.334e-06	intron_variant	HBG2	protein_coding
TR	rs144869084	11	97884101	T	C	520	0.964	-0.118857	0.0255727	4.90901e-06	6.48061e-06	upstream_gene_variant	AP003730.1	miRNA
DP	rs4938649	11	119243612	C	T	514	0.987	-0.302335	0.064508	4.15142e-06	6.504e-06	synonymous_variant	USP2	protein_coding
DP	rs72896987	11	43297617	T	C	514	0.929	-0.139305	0.0297489	4.22719e-06	6.525e-06	downstream_gene_variant	RP11-484D2.5	antisense
TR	rs12294703	11	27233845	C	A	520	0.975	-0.137255	0.0296025	5.15732e-06	6.66123e-06	intron_variant,non_coding_transcript_variant	RP11-1L12.3	antisense
TR	rs138945563	11	98923555	G	T	520	0.979	-0.209187	0.0451356	5.20205e-06	6.67384e-06	intron_variant,non_coding_transcript_variant	CNTN5	retained_intron
TR	rs138989736	11	19096757	T	C	520	0.983	-0.190814	0.0414926	6.08838e-06	7.33625e-06	upstream_gene_variant	RP11-583F24.3	unprocessed_pseudogene
DP	rs151156423	11	108834098	G	A	514	0.979	-0.256716	0.0553869	5.21707e-06	7.42e-06	downstream_gene_variant	DDX10	processed_transcript
DP	rs201836037	11	102199613	A	T	514	0.988	-0.401122	0.0866241	5.31753e-06	7.454e-06	splice_polypyrimidine_tract_variant,intron_variant	BIRC3	protein_coding
DP	rs78717824	11	116881174	T	C	514	0.988	-0.358997	0.0776076	5.43103e-06	7.459e-06	intron_variant,NMD_transcript_variant	SIK3	nonsense_mediated_decay
DP	rs72907765	11	43148825	C	T	514	0.974	-0.216245	0.0467785	5.50392e-06	7.492e-06	intron_variant,non_coding_transcript_variant	HNRNPKP3	processed_transcript
DP	rs150080475	11	133718698	A	G	514	0.982	-0.257895	0.0560045	5.95131e-06	7.731e-06	downstream_gene_variant	AP000911.1	miRNA
TR	rs111888508	11	34215409	T	C	520	0.982	-0.176157	0.0385604	6.95215e-06	8.01155e-06	intron_variant	ABTB2	protein_coding
TR	rs73487005	11	33489434	A	G	520	0.983	-0.186461	0.0409525	7.42858e-06	8.3152e-06	downstream_gene_variant	HIPK3	protein_coding
TR	rs34873421	11	10670195	C	G	520	0.986	-0.19317	0.0424674	7.57317e-06	8.43979e-06	intron_variant,non_coding_transcript_variant	MRVI1	processed_transcript
TR	rs74946541	11	128269187	A	G	520	0.976	-0.152295	0.0335465	7.86913e-06	8.61116e-06	upstream_gene_variant	RP11-1007G5.2	antisense
TR	rs146508283	11	104467171	A	C	520	0.966	-0.16227	0.0357803	8.02903e-06	8.7429e-06	intron_variant,non_coding_transcript_variant	RP11-886D15.1	lincRNA
DP	rs10838114	11	43536544	A	C	514	0.524	0.0673556	0.0148025	7.54892e-06	8.769e-06	regulatory_region_variant	-	CTCF_binding_site
DP	rs185424057	11	68096526	C	T	514	0.973	-0.244206	0.0537101	7.66573e-06	8.816e-06	intron_variant,NMD_transcript_variant	LRP5	nonsense_mediated_decay
DP	rs75765652	11	109399498	T	C	514	0.987	-0.314516	0.0693349	8.02475e-06	8.933e-06	intron_variant,non_coding_transcript_variant	RP11-708B6.2	antisense
DP	rs1939615	11	82232340	A	C	514	0.712	-0.0713692	0.0157584	8.27968e-06	9.029e-06	regulatory_region_variant	-	enhancer
DP	rs72910928	11	32568084	T	C	514	0.93	-0.129208	0.0286051	8.71929e-06	9.27e-06	downstream_gene_variant	WT1-AS	antisense
TR	rs117832405	11	97650581	T	C	520	0.952	-0.099152	0.0219769	8.88876e-06	9.3556e-06	downstream_gene_variant	RNA5SP347	rRNA
TR	rs74893226	11	79125095	T	C	520	0.978	-0.158501	0.0351501	8.98033e-06	9.38383e-06	regulatory_region_variant	-	promoter_flanking_region
TR	rs117316296	12	90338181	G	A	520	0.986	-0.274288	0.0385293	1.70403e-11	1.74638e-09	upstream_gene_variant	ATP2B1	protein_coding
TR	rs1245872	12	79218834	C	T	520	0.943	-0.158011	0.0252778	1.97936e-09	3.9735e-08	downstream_gene_variant	RP11-390N6.1	antisense
TR	rs61910956	12	20298254	T	G	520	0.951	-0.128005	0.0211529	5.64167e-09	8.3002e-08	downstream_gene_variant	RP11-405A12.2	lincRNA
TR	rs146100509	12	47639121	T	C	520	0.988	-0.265698	0.0443468	7.70243e-09	1.01479e-07	regulatory_region_variant	-	promoter_flanking_region
TR	rs73142505	12	72344764	G	A	520	0.99	-0.28814	0.0501452	2.69746e-08	2.30089e-07	intron_variant,non_coding_transcript_variant	TPH2	processed_transcript
DP	rs186077035	12	77457772	G	A	514	0.978	-0.315265	0.052816	8.7639e-09	2.38e-07	regulatory_region_variant	-	promoter
TR	rs116941605	12	95288264	G	T	520	0.981	-0.186903	0.0341707	1.06691e-07	5.54442e-07	downstream_gene_variant	NR2C1	protein_coding
TR	rs17711421	12	64463842	C	G	520	0.988	-0.237312	0.0440402	1.58493e-07	6.90663e-07	intron_variant	SRGAP1	protein_coding
DP	rs139830008	12	45941358	A	T	514	0.978	-0.317868	0.0574793	8.00658e-08	7.994e-07	intron_variant,non_coding_transcript_variant	RP11-352M15.1	lincRNA
DP	rs11183732	12	47494778	A	G	514	0.964	-0.233149	0.0422309	8.38293e-08	8.035e-07	intron_variant	PCED1B	protein_coding
TR	rs11614380	12	2625433	A	G	520	0.918	-0.0940408	0.0177218	2.35569e-07	8.83e-07	intron_variant	CACNA1C	protein_coding
TR	rs118143070	12	94772117	G	C	520	0.977	-0.164955	0.0326757	7.99621e-07	2.04162e-06	intron_variant	CCDC41	protein_coding
TR	rs143396177	12	45892437	A	G	520	0.977	-0.173927	0.0347915	1.00431e-06	2.31759e-06	intron_variant,non_coding_transcript_variant	RP11-352M15.1	lincRNA
TR	rs75607648	12	54558066	C	T	520	0.89	-0.0744376	0.0149811	1.15547e-06	2.56712e-06	regulatory_region_variant	-	promoter_flanking_region
TR	rs187943360	12	55014385	G	A	520	0.985	-0.206124	0.0416345	1.255e-06	2.71361e-06	upstream_gene_variant	GLYCAM1	processed_transcript
DP	rs3809280	12	111725073	A	C	514	0.981	-0.267927	0.0536615	1.04005e-06	3.413e-06	regulatory_region_variant	-	open_chromatin_region
TR	rs117167287	12	106584082	T	C	520	0.974	-0.145323	0.0298524	1.83209e-06	3.50518e-06	upstream_gene_variant	NUAK1	protein_coding
DP	rs10842103	12	23193375	T	C	514	0.744	-0.0849147	0.0170651	1.12478e-06	3.556e-06	intron_variant,non_coding_transcript_variant	RP11-114G22.1	lincRNA
DP	rs113494045	12	70149882	A	G	514	0.974	-0.258611	0.0521462	1.21399e-06	3.745e-06	intron_variant,NMD_transcript_variant	RAB3IP	nonsense_mediated_decay
TR	rs147917358	12	42422686	T	G	520	0.985	-0.20386	0.0422305	2.2034e-06	3.91653e-06	downstream_gene_variant	RP11-2A1.1	processed_pseudogene
DP	rs182589281	12	56936858	A	G	514	0.981	-0.31921	0.0646534	1.34352e-06	3.971e-06	intron_variant	RBMS2	protein_coding
TR	rs117644555	12	20338650	T	G	520	0.986	-0.222516	0.0461883	2.30242e-06	4.02956e-06	regulatory_region_variant	-	promoter_flanking_region
DP	rs117972472	12	105995527	A	G	514	0.97	-0.213707	0.0436504	1.62304e-06	4.478e-06	upstream_gene_variant	CASC18	lincRNA
DP	rs146897702	12	88860079	A	G	514	0.962	-0.23646	0.0483056	1.62896e-06	4.478e-06	upstream_gene_variant	RNU1-117P	snRNA
TR	rs36040804	12	99276717	G	C	520	0.979	-0.165259	0.0345793	2.73758e-06	4.52228e-06	intron_variant	ANKS1B	protein_coding
DP	rs117422274	12	42613469	A	G	514	0.984	-0.265468	0.0543046	1.67859e-06	4.564e-06	intron_variant,NMD_transcript_variant	YAF2	nonsense_mediated_decay
DP	rs55854606	12	38526435	A	G	514	0.953	-0.173837	0.0356477	1.77258e-06	4.656e-06	downstream_gene_variant	Y_RNA	misc_RNA
DP	rs143865800	12	123482054	A	G	514	0.986	-0.299903	0.0620148	2.12997e-06	4.913e-06	synonymous_variant	PITPNM2	protein_coding
TR	rs74727416	12	5141697	A	G	520	0.977	-0.143464	0.0302023	3.11744e-06	4.99087e-06	non_coding_transcript_exon_variant	RP11-429A20.2	processed_pseudogene
DP	rs76371171	12	99052417	A	G	514	0.983	-0.291283	0.0604866	2.33472e-06	5.108e-06	intron_variant	APAF1	protein_coding
TR	rs112174087	12	5304080	T	G	520	0.97	-0.153593	0.0324145	3.28477e-06	5.11703e-06	upstream_gene_variant	RP11-319E16.2	lincRNA
DP	rs371567412	12	5964096	G	A	514	0.981	-0.292436	0.0610598	2.62807e-06	5.359e-06	intron_variant	ANO2	protein_coding
TR	rs61953556	12	124036759	A	G	520	0.973	-0.141391	0.030084	3.89959e-06	5.61387e-06	regulatory_region_variant	-	promoter_flanking_region
DP	rs10840731	12	8283348	A	T	514	0.028	0.233263	0.0491144	3.14308e-06	5.794e-06	intron_variant	CLEC4A	protein_coding
TR	rs116982047	12	108168740	G	T	520	0.985	-0.207374	0.044292	4.22162e-06	5.88203e-06	5_prime_UTR_variant	ASCL4	protein_coding
TR	rs116916180	12	103787199	A	C	520	0.979	-0.181456	0.0388439	4.42357e-06	6.06977e-06	intron_variant	C12orf42	protein_coding
DP	rs149579990	12	118688716	C	T	514	0.966	-0.219675	0.0465168	3.54319e-06	6.178e-06	intron_variant	TAOK3	protein_coding
DP	rs141904833	12	119721887	T	G	514	0.981	-0.306366	0.0649482	3.62949e-06	6.18e-06	upstream_gene_variant	RP11-64B16.4	antisense
DP	rs117706320	12	32506224	C	G	514	0.988	-0.363933	0.0774151	3.89704e-06	6.336e-06	intron_variant,NMD_transcript_variant	BICD1	nonsense_mediated_decay
DP	rs142108074	12	4756191	T	C	514	0.984	-0.285562	0.0608177	3.99634e-06	6.434e-06	intron_variant,non_coding_transcript_variant	AKAP3	processed_transcript
DP	rs2017801	12	78861436	A	T	514	0.45	-0.0724354	0.0154727	4.24953e-06	6.53e-06	intron_variant,non_coding_transcript_variant	RP11-754N21.1	lincRNA
DP	rs9669733	12	43072912	T	C	514	0.964	-0.219568	0.0470905	4.61799e-06	6.846e-06	intron_variant,non_coding_transcript_variant	RP11-25I15.2	lincRNA
DP	rs11055705	12	14144656	A	G	514	0.977	-0.248326	0.0533191	4.72745e-06	6.925e-06	upstream_gene_variant	GRIN2B	protein_coding
TR	rs140402101	12	54985603	G	C	520	0.972	-0.141519	0.0306883	5.75842e-06	7.06643e-06	regulatory_region_variant	-	enhancer
TR	rs78006068	12	130392794	T	C	520	0.96	-0.143024	0.031023	5.78905e-06	7.06643e-06	downstream_gene_variant	RP11-474D1.4	lincRNA
TR	rs73150218	12	79536049	T	C	520	0.899	-0.0844057	0.0183758	6.23531e-06	7.44584e-06	intron_variant	SYT1	protein_coding
DP	rs141478122	12	95819517	G	A	514	0.983	-0.326193	0.0705126	5.42566e-06	7.459e-06	intron_variant,non_coding_transcript_variant	RP11-167N24.3	retained_intron
DP	rs16930044	12	26223995	C	A	514	0.972	-0.220052	0.0475507	5.38526e-06	7.459e-06	intron_variant,NMD_transcript_variant	RASSF8	nonsense_mediated_decay
TR	rs78901284	12	710361	A	G	520	0.986	-0.24988	0.054533	6.54519e-06	7.70126e-06	intron_variant	NINJ2	protein_coding
DP	rs2037403	12	81372813	A	G	514	0.774	-0.0824863	0.0179142	5.96143e-06	7.731e-06	intron_variant	ACSS3	protein_coding
DP	rs78452498	12	108499858	A	C	514	0.978	-0.249908	0.054341	6.10996e-06	7.773e-06	upstream_gene_variant	WSCD2	retained_intron
TR	rs80052608	12	18784357	A	G	520	0.955	-0.111159	0.0242802	6.66041e-06	7.78911e-06	intron_variant	PIK3C2G	protein_coding
TR	rs118191224	12	109753434	C	T	520	0.981	-0.164618	0.0359779	6.73807e-06	7.83082e-06	downstream_gene_variant	ACACB	retained_intron
DP	rs6488006	12	31908357	C	T	514	0.909	-0.11909	0.0259486	6.36665e-06	7.906e-06	downstream_gene_variant	RP11-428G5.5	lincRNA
DP	rs77811127	12	89033034	A	T	514	0.99	-0.352258	0.0769553	6.70916e-06	8.183e-06	upstream_gene_variant	KITLG	processed_transcript
DP	rs34263	12	109552849	G	A	514	0.834	-0.091028	0.0198963	6.77675e-06	8.227e-06	intron_variant,non_coding_transcript_variant	RP11-968O1.5	sense_overlapping
TR	rs28408980	12	124026942	A	G	520	0.789	-0.0539591	0.0118405	7.29903e-06	8.23307e-06	upstream_gene_variant	RP11-972P1.8	processed_pseudogene
DP	rs35329	12	115620295	G	A	514	0.03	0.248597	0.0543703	6.86071e-06	8.283e-06	downstream_gene_variant	RP11-25E2.1	lincRNA
TR	rs17836895	12	90241588	A	T	520	0.955	-0.100146	0.0220629	7.89364e-06	8.62236e-06	downstream_gene_variant	RNA5SP365	rRNA
TR	rs117009494	12	108623807	A	G	520	0.981	-0.182295	0.0401936	8.02015e-06	8.74279e-06	intron_variant	WSCD2	protein_coding
TR	rs147115302	12	128677758	T	C	520	0.987	-0.230628	0.0509131	8.21706e-06	8.87318e-06	upstream_gene_variant	MIR3612	miRNA
TR	rs7975635	12	4447066	A	G	520	0.983	-0.195067	0.0431649	8.60686e-06	9.1598e-06	intron_variant	C12orf5	protein_coding
TR	rs73058885	12	11705066	A	T	520	0.929	-0.0941224	0.0208342	8.65997e-06	9.19084e-06	intron_variant,non_coding_transcript_variant	RP11-434C1.2	lincRNA
TR	rs113376824	12	24965833	T	C	520	0.984	-0.177099	0.0392941	9.06879e-06	9.38899e-06	3_prime_UTR_variant	BCAT1	protein_coding
TR	rs148101194	12	24236875	G	C	520	0.987	-0.197939	0.0439165	9.06257e-06	9.38899e-06	upstream_gene_variant	MIR920	miRNA
TR	rs187848261	12	4788484	A	G	520	0.982	-0.18558	0.0411692	9.03999e-06	9.38899e-06	intron_variant	NDUFA9	protein_coding
DP	rs144871159	12	122260947	A	G	514	0.988	-0.324702	0.0723193	9.80011e-06	9.86e-06	missense_variant	SETD1B	protein_coding
TR	rs146209067	12	66305285	T	G	520	0.977	-0.150434	0.0335191	9.84134e-06	9.87355e-06	intron_variant	HMGA2	protein_coding
TR	rs61958151	13	76312472	C	A	520	0.986	-0.326397	0.0488729	1.977e-10	1.09271e-08	intron_variant	LMO7	protein_coding
TR	rs269623	13	64643485	C	T	520	0.986	-0.242131	0.0372003	4.97886e-10	1.79072e-08	intron_variant,non_coding_transcript_variant	LINC00355	lincRNA
TR	rs117519380	13	47625521	G	A	520	0.975	-0.198691	0.033252	8.36859e-09	1.07112e-07	upstream_gene_variant	HTR2A	protein_coding
TR	rs35427110	13	84966305	T	G	520	0.888	-0.0882143	0.015355	2.71285e-08	2.30089e-07	upstream_gene_variant	MTND4P1	processed_pseudogene
TR	rs77621781	13	100498719	T	C	520	0.968	-0.141908	0.0254218	6.12754e-08	4.06977e-07	intron_variant	CLYBL	protein_coding
DP	rs186135754	13	99022717	A	G	514	0.989	-0.453345	0.0790739	2.91357e-08	4.743e-07	intron_variant,non_coding_transcript_variant	FARP1	processed_transcript
TR	rs74043620	13	28425987	T	C	520	0.978	-0.172783	0.0312902	8.25229e-08	4.76127e-07	intron_variant,non_coding_transcript_variant	PDX1-AS1	antisense
DP	rs12431263	13	106543592	A	G	514	0.837	-0.112679	0.0197604	3.40367e-08	5.034e-07	downstream_gene_variant	LINC00343	lincRNA
TR	rs117513075	13	100374986	G	A	520	0.962	-0.143794	0.0264552	1.26159e-07	6.11308e-07	intron_variant	CLYBL	protein_coding
DP	rs12875341	13	83647659	T	C	514	0.973	-0.246417	0.0439805	5.58833e-08	6.667e-07	downstream_gene_variant	RNU6-67P	snRNA
TR	rs76068974	13	53515719	A	G	520	0.952	-0.118387	0.0219293	1.50954e-07	6.81299e-07	downstream_gene_variant	PPIAP26	processed_pseudogene
TR	rs181055686	13	36265087	A	C	520	0.989	-0.246704	0.0458138	1.61284e-07	7.0031e-07	downstream_gene_variant	DCLK1	processed_transcript
TR	rs112682078	13	57333699	T	C	520	0.985	-0.220241	0.042561	4.41656e-07	1.33203e-06	downstream_gene_variant	RN7SKP6	misc_RNA
TR	rs145733312	13	112870414	T	C	520	0.985	-0.210055	0.0413428	6.86879e-07	1.83249e-06	downstream_gene_variant	LINC01044	lincRNA
TR	rs28425664	13	87901432	C	T	520	0.927	-0.0938179	0.0184932	7.12066e-07	1.8767e-06	downstream_gene_variant	LIN28AP2	processed_pseudogene
TR	rs149046809	13	20215070	C	T	520	0.988	-0.218517	0.0434688	8.82681e-07	2.15872e-06	intron_variant	MPHOSPH8	protein_coding
TR	rs9545355	13	80814880	A	G	520	0.987	-0.225648	0.0454999	1.20683e-06	2.6316e-06	downstream_gene_variant	RNU6-61P	snRNA
TR	rs112805085	13	36436132	T	C	520	0.896	-0.079079	0.0160661	1.4316e-06	2.93649e-06	intron_variant	DCLK1	protein_coding
DP	rs149727341	13	86128820	G	A	514	0.988	-0.362149	0.0720568	8.92973e-07	3.177e-06	downstream_gene_variant	LINC00351	lincRNA
TR	rs113134838	13	103358924	C	T	520	0.981	-0.193539	0.0398464	1.92519e-06	3.62594e-06	upstream_gene_variant	BIVM-ERCC5	protein_coding
TR	rs76926493	13	68462603	T	C	520	0.979	-0.184527	0.038208	2.18129e-06	3.89664e-06	upstream_gene_variant	OR7E111P	processed_pseudogene
DP	rs61951879	13	53514028	C	T	514	0.981	-0.304137	0.0623825	1.78201e-06	4.656e-06	downstream_gene_variant	PPIAP26	processed_pseudogene
DP	rs143213802	13	106220544	G	A	514	0.99	-0.389731	0.0804749	2.06455e-06	4.913e-06	upstream_gene_variant	LINC00343	lincRNA
DP	rs144516251	13	103285137	G	A	514	0.985	-0.310282	0.0641538	2.1248e-06	4.913e-06	intron_variant	TPP2	protein_coding
TR	rs17080128	13	86328198	C	A	520	0.94	-0.0882556	0.0186374	3.32902e-06	5.14054e-06	upstream_gene_variant	RNU6-72P	snRNA
TR	rs2277440	13	46638826	A	G	520	0.872	-0.0654603	0.0138515	3.47393e-06	5.26462e-06	synonymous_variant	CPB2	protein_coding
DP	rs61959580	13	76392911	A	G	514	0.969	-0.239712	0.049921	2.48467e-06	5.268e-06	intron_variant	LMO7	protein_coding
TR	rs80208670	13	84438088	C	T	520	0.979	-0.169623	0.0361689	4.07884e-06	5.73669e-06	downstream_gene_variant	SLITRK1	protein_coding
DP	rs113737590	13	80411925	A	G	514	0.945	-0.17948	0.0377685	3.1048e-06	5.742e-06	regulatory_region_variant	-	promoter_flanking_region
TR	rs11617330	13	36004500	T	A	520	0.974	-0.150438	0.0324622	5.21092e-06	6.67697e-06	intron_variant	NBEA	protein_coding
DP	rs9567938	13	48447856	G	C	514	0.981	-0.281247	0.0602637	4.53208e-06	6.754e-06	upstream_gene_variant	RPL27AP8	processed_pseudogene
TR	rs138544530	13	22423365	A	T	520	0.96	-0.123068	0.026622	5.47933e-06	6.8636e-06	regulatory_region_variant	-	CTCF_binding_site
TR	rs117905710	13	22314136	T	G	520	0.983	-0.185015	0.0402411	6.1174e-06	7.36234e-06	upstream_gene_variant	RPS7P10	processed_pseudogene
DP	rs61959432	13	88889713	G	C	514	0.973	-0.227652	0.0492798	5.58089e-06	7.538e-06	downstream_gene_variant	RP11-545P6.2	lincRNA
DP	rs17753193	13	28054501	T	C	514	0.972	-0.239805	0.0524403	6.84239e-06	8.279e-06	downstream_gene_variant	LINC01079	lincRNA
TR	rs17080147	13	86369403	C	T	520	0.984	-0.187616	0.0412069	7.43094e-06	8.3152e-06	missense_variant	SLITRK6	protein_coding
TR	rs77514501	13	27110413	A	G	520	0.976	-0.156274	0.0344759	8.11021e-06	8.80828e-06	downstream_gene_variant	WASF3-AS1	antisense
DP	rs189481357	13	104520984	T	A	514	0.967	-0.217852	0.0481561	8.46327e-06	9.132e-06	intergenic_variant	-	-
TR	rs116871219	13	98514977	A	C	520	0.973	-0.14507	0.03218	9.02706e-06	9.38899e-06	upstream_gene_variant	IPO5	protein_coding
DP	rs116294151	13	107252090	C	T	514	0.961	-0.18567	0.0411911	9.08201e-06	9.407e-06	downstream_gene_variant	RPL35P9	processed_pseudogene
DP	rs117544319	13	92261588	A	G	514	0.984	-0.291646	0.0647019	9.08149e-06	9.407e-06	intron_variant	GPC5	protein_coding
TR	rs1931032	13	79398396	G	C	520	0.025	0.129773	0.0288297	9.29187e-06	9.5053e-06	downstream_gene_variant	AL139319.1	miRNA
TR	rs4942372	13	45452710	A	G	520	0.618	-0.0453976	0.010091	9.39467e-06	9.57433e-06	downstream_gene_variant	RP11-321C24.1	lincRNA
TR	rs140637987	13	93695650	T	C	520	0.98	-0.154234	0.0343374	9.68603e-06	9.75629e-06	upstream_gene_variant	LINC00363	lincRNA
DP	rs117992346	14	59302442	A	G	514	0.985	-0.436134	0.0630828	5.53038e-11	9.014e-09	intron_variant,non_coding_transcript_variant	RP11-112J1.2	lincRNA
TR	rs72680270	14	47740920	T	G	520	0.976	-0.219068	0.033334	3.53686e-10	1.42083e-08	downstream_gene_variant	MDGA2	protein_coding
TR	rs184069289	14	78138868	G	A	520	0.983	-0.261216	0.041168	1.20003e-09	2.91151e-08	3_prime_UTR_variant	ALKBH1	protein_coding
TR	rs74391590	14	87503147	G	A	520	0.976	-0.22939	0.0391013	1.46309e-08	1.55323e-07	downstream_gene_variant	RP11-322L20.1	protein_coding
TR	rs74653620	14	97949903	T	C	520	0.973	-0.166073	0.0285778	1.93935e-08	1.86198e-07	intron_variant,non_coding_transcript_variant	CTD-2506J14.1	lincRNA
TR	rs145829931	14	100310644	T	C	520	0.974	-0.188806	0.0327703	2.49582e-08	2.2298e-07	intron_variant	EML1	protein_coding
TR	rs77793461	14	63482409	A	G	520	0.818	-0.0676936	0.0120552	5.19717e-08	3.7029e-07	intron_variant	KCNH5	protein_coding
TR	rs116918326	14	59461641	A	G	520	0.987	-0.249047	0.0448248	6.97484e-08	4.37178e-07	intron_variant,non_coding_transcript_variant	RP11-112J1.2	lincRNA
TR	rs80323992	14	23103544	G	A	520	0.976	-0.186951	0.0339228	8.70654e-08	4.96189e-07	missense_variant	OR6J1	protein_coding
TR	rs1958653	14	54223925	A	G	520	0.022	0.16665	0.0307423	1.35418e-07	6.44351e-07	downstream_gene_variant	AL162759.1	lincRNA
TR	rs61994419	14	72221205	T	C	520	0.984	-0.237525	0.0439175	1.43877e-07	6.65717e-07	downstream_gene_variant	SIPA1L1	protein_coding
TR	rs117791178	14	39055398	A	G	520	0.988	-0.239262	0.0443874	1.57116e-07	6.89706e-07	upstream_gene_variant	KRT8P1	processed_pseudogene
TR	rs142458424	14	61521366	G	A	520	0.982	-0.226177	0.0421132	1.72806e-07	7.20561e-07	intron_variant,NMD_transcript_variant	SLC38A6	nonsense_mediated_decay
TR	rs138409861	14	91298899	G	A	520	0.985	-0.221245	0.0413824	1.94401e-07	7.78645e-07	downstream_gene_variant	RP11-661G16.2	antisense
TR	rs141229021	14	72492590	G	C	520	0.987	-0.223511	0.0427341	3.3927e-07	1.08455e-06	intron_variant,NMD_transcript_variant	RGS6	nonsense_mediated_decay
TR	rs138983622	14	57933260	T	C	520	0.978	-0.209025	0.0400247	3.52235e-07	1.11006e-06	downstream_gene_variant	SLC35F4	nonsense_mediated_decay
TR	rs76811460	14	30621014	C	G	520	0.964	-0.127453	0.0250013	6.34237e-07	1.73858e-06	intron_variant	PRKD1	protein_coding
TR	rs72668098	14	34540356	A	C	520	0.94	-0.109552	0.021746	8.39504e-07	2.12527e-06	intron_variant,non_coding_transcript_variant	EGLN3	processed_transcript
TR	rs139629302	14	67099496	G	A	520	0.982	-0.203118	0.0403297	8.44798e-07	2.13181e-06	intron_variant,NMD_transcript_variant	GPHN	nonsense_mediated_decay
TR	rs74689578	14	105992119	A	G	520	0.985	-0.199778	0.0398241	9.26601e-07	2.21227e-06	upstream_gene_variant	RP11-521B24.3	antisense
TR	rs76913314	14	97146497	T	C	520	0.943	-0.100483	0.020048	9.45602e-07	2.24548e-06	downstream_gene_variant	PAPOLA	protein_coding
DP	rs11623319	14	34438154	T	C	514	0.938	-0.170136	0.0330921	5.20881e-07	2.295e-06	intron_variant	EGLN3	protein_coding
TR	rs144035639	14	25679803	T	G	520	0.977	-0.146265	0.0294635	1.17951e-06	2.58546e-06	upstream_gene_variant	OR7K1P	processed_pseudogene
TR	rs10138067	14	101551076	A	T	520	0.97	-0.150683	0.0304286	1.24803e-06	2.69866e-06	downstream_gene_variant	SNORD114-23	snoRNA
TR	rs1815638	14	47801257	T	C	520	0.912	-0.0783835	0.015927	1.43601e-06	2.95016e-06	intron_variant,NMD_transcript_variant	MDGA2	nonsense_mediated_decay
TR	rs113284603	14	80339832	A	G	520	0.949	-0.106888	0.0217398	1.46742e-06	2.98393e-06	downstream_gene_variant	NRXN3	protein_coding
TR	rs17184	14	30693446	A	G	520	0.976	-0.151276	0.0307866	1.48785e-06	3.01759e-06	intron_variant,non_coding_transcript_variant	CTD-2251F13.1	lincRNA
DP	rs145350799	14	41329942	A	G	514	0.967	-0.22972	0.0458766	9.73008e-07	3.281e-06	upstream_gene_variant	RP11-129M6.1	lincRNA
TR	rs111380583	14	102713119	T	G	520	0.973	-0.15685	0.032143	1.7369e-06	3.37675e-06	regulatory_region_variant	-	enhancer
DP	rs148309160	14	59301633	T	A	514	0.983	-0.308012	0.0628212	1.5713e-06	4.412e-06	intron_variant,non_coding_transcript_variant	RP11-112J1.2	lincRNA
DP	rs79930601	14	28846475	A	G	514	0.973	-0.290183	0.059238	1.60313e-06	4.471e-06	intron_variant,non_coding_transcript_variant	CTD-2591A6.2	lincRNA
TR	rs74436048	14	38676367	A	G	520	0.984	-0.189281	0.0397393	2.94209e-06	4.75462e-06	upstream_gene_variant	CTD-2058B24.2	antisense
DP	rs2149747	14	21909785	C	T	514	0.946	-0.21104	0.0434896	1.97521e-06	4.817e-06	intron_variant	CHD8	protein_coding
TR	rs147261147	14	99927389	T	C	520	0.985	-0.20757	0.0440328	3.66246e-06	5.40431e-06	TF_binding_site_variant	-	-
TR	rs115766855	14	74106426	T	C	520	0.983	-0.205386	0.0436005	3.71751e-06	5.4204e-06	regulatory_region_variant	-	promoter_flanking_region
DP	rs17095459	14	97911844	G	C	514	0.979	-0.311523	0.0653709	2.92494e-06	5.6e-06	upstream_gene_variant	CTD-2506J14.1	lincRNA
DP	rs118074637	14	57695424	C	G	514	0.951	-0.202583	0.042952	3.63873e-06	6.18e-06	intron_variant,NMD_transcript_variant	EXOC5	nonsense_mediated_decay
DP	rs190577572	14	35924507	T	C	514	0.957	-0.193413	0.040995	3.61522e-06	6.18e-06	downstream_gene_variant	RALGAPA1	processed_transcript
TR	rs372475111	14	63614592	A	T	520	0.986	-0.185268	0.0401857	5.78884e-06	7.06643e-06	upstream_gene_variant	KCNH5	protein_coding
DP	rs7155231	14	97833791	C	T	514	0.768	-0.0826898	0.017792	4.93518e-06	7.147e-06	downstream_gene_variant	RN7SL710P	misc_RNA
DP	rs12896758	14	50375016	T	C	514	0.96	-0.209714	0.0451852	5.07587e-06	7.285e-06	downstream_gene_variant	RP11-58E21.3	lincRNA
DP	rs1753589	14	55369502	G	A	514	0.027	0.243786	0.0526154	5.25359e-06	7.42e-06	regulatory_region_variant	-	promoter
DP	rs8003467	14	105924132	A	G	514	0.96	-0.214026	0.0461728	5.20831e-06	7.42e-06	intron_variant	MTA1	protein_coding
TR	rs56361011	14	61890834	T	C	520	0.984	-0.194676	0.0424169	6.33728e-06	7.51439e-06	intron_variant	PRKCH	protein_coding
DP	rs75941356	14	25935670	A	G	514	0.911	-0.134011	0.0290423	5.71096e-06	7.635e-06	downstream_gene_variant	OR7K1P	processed_pseudogene
DP	rs146206288	14	72492592	A	G	514	0.987	-0.317385	0.0690046	6.09426e-06	7.773e-06	intron_variant	RGS6	protein_coding
TR	rs188617548	14	69427252	T	A	520	0.981	-0.16116	0.0351994	6.65198e-06	7.78773e-06	intron_variant	ACTN1	protein_coding
TR	rs28479481	14	23592517	T	C	520	0.94	-0.0935092	0.0204277	6.67809e-06	7.80217e-06	regulatory_region_variant	-	promoter_flanking_region
TR	rs79686646	14	49303829	A	G	520	0.976	-0.170581	0.0373797	7.1011e-06	8.15254e-06	downstream_gene_variant	SNORD112	snoRNA
TR	rs17773812	14	89762808	G	A	520	0.961	-0.106536	0.0233718	7.26254e-06	8.22924e-06	intron_variant,NMD_transcript_variant	FOXN3	nonsense_mediated_decay
TR	rs735714	14	59146145	T	C	520	0.96	-0.116686	0.0256608	7.61928e-06	8.46347e-06	downstream_gene_variant	RPL9P5	processed_pseudogene
TR	rs78788865	14	104696121	A	G	520	0.95	-0.100346	0.0221339	8.08562e-06	8.79738e-06	intron_variant,non_coding_transcript_variant	RP11-260M19.2	lincRNA
TR	rs117048556	14	68874915	T	A	520	0.983	-0.177931	0.0393278	8.41581e-06	9.02289e-06	intron_variant,non_coding_transcript_variant	RAD51B	processed_transcript
TR	rs185942592	14	103944984	G	C	520	0.983	-0.176113	0.0389314	8.43911e-06	9.03336e-06	intron_variant,non_coding_transcript_variant	MARK3	processed_transcript
DP	rs146514269	14	54035639	T	C	514	0.97	-0.216347	0.0479363	8.86164e-06	9.328e-06	intron_variant,non_coding_transcript_variant	AL163953.3	lincRNA
TR	rs2899997	14	47662487	A	T	520	0.963	-0.111166	0.024666	9.07386e-06	9.38899e-06	intron_variant	MDGA2	protein_coding
TR	rs145079583	15	85195862	G	A	520	0.984	-0.344485	0.0429726	9.44892e-14	8.34435e-11	downstream_gene_variant	NMB	protein_coding
TR	rs117555778	15	91019452	T	C	520	0.975	-0.231268	0.0313899	4.14135e-12	6.51948e-10	intron_variant	IQGAP1	protein_coding
TR	rs192430987	15	73933216	C	A	520	0.974	-0.243397	0.0330881	4.42571e-12	6.51948e-10	upstream_gene_variant	NPTN	protein_coding
TR	rs191157379	15	73500591	A	G	520	0.982	-0.243581	0.0368755	2.94586e-10	1.35982e-08	downstream_gene_variant	HCN4	protein_coding
TR	rs142163046	15	62735249	A	T	520	0.983	-0.251159	0.0381221	3.23539e-10	1.36234e-08	intron_variant,non_coding_transcript_variant	TLN2	processed_transcript
TR	rs79235589	15	36689438	A	G	520	0.986	-0.284273	0.0453463	1.79971e-09	3.78429e-08	upstream_gene_variant	RP11-184D12.1	lincRNA
TR	rs117037745	15	87318965	G	A	520	0.984	-0.234265	0.0380467	3.24369e-09	5.75716e-08	intron_variant	AGBL1	protein_coding
TR	rs145557311	15	71547307	A	G	520	0.986	-0.277958	0.0452908	3.60488e-09	6.11308e-08	intron_variant	THSD4	protein_coding
TR	rs140814484	15	80944106	T	C	520	0.965	-0.17361	0.0289941	7.84736e-09	1.01935e-07	upstream_gene_variant	RNU6-380P	snRNA
TR	rs79782206	15	74542912	T	C	520	0.989	-0.251802	0.0427807	1.32549e-08	1.44986e-07	regulatory_region_variant	-	promoter_flanking_region
TR	rs75699407	15	70317102	T	C	520	0.985	-0.245768	0.0426253	2.44211e-08	2.19849e-07	regulatory_region_variant	-	promoter_flanking_region
TR	rs62024663	15	90185064	T	C	520	0.962	-0.158899	0.0283125	5.27428e-08	3.72273e-07	intron_variant	KIF7	protein_coding
TR	rs146528329	15	24453663	C	A	520	0.981	-0.21753	0.0388481	5.62158e-08	3.92135e-07	intron_variant,non_coding_transcript_variant	RP11-580I1.1	lincRNA
TR	rs139402847	15	89392970	C	G	520	0.985	-0.236049	0.0436279	1.42433e-07	6.59926e-07	splice_region_variant,intron_variant	ACAN	protein_coding
TR	rs35560972	15	36160112	T	G	520	0.963	-0.162233	0.0302111	1.73394e-07	7.20561e-07	downstream_gene_variant	RP11-184D12.1	lincRNA
TR	rs28385008	15	91298766	T	G	520	0.975	-0.200825	0.0375274	1.89709e-07	7.78645e-07	intron_variant,NMD_transcript_variant	BLM	nonsense_mediated_decay
TR	rs146513489	15	85301893	G	A	520	0.984	-0.230758	0.043217	2.00937e-07	7.95888e-07	intron_variant	ZNF592	protein_coding
TR	rs148463507	15	65867921	C	T	520	0.987	-0.221288	0.0419933	2.81168e-07	9.65459e-07	intron_variant	PTPLAD1	protein_coding
DP	rs117358101	15	78802296	A	C	514	0.976	-0.316511	0.0582857	1.30521e-07	1.049e-06	intron_variant	HYKK	protein_coding
TR	rs77758586	15	31925573	G	A	520	0.983	-0.205818	0.0393698	3.43254e-07	1.08872e-06	intron_variant	OTUD7A	protein_coding
DP	rs142741515	15	99964256	T	C	514	0.965	-0.218421	0.040806	1.90212e-07	1.279e-06	upstream_gene_variant	AC022819.2	protein_coding
DP	rs74023539	15	74073598	C	T	514	0.957	-0.195019	0.0364377	1.90707e-07	1.279e-06	regulatory_region_variant	-	promoter_flanking_region
DP	rs150661166	15	31047974	T	C	514	0.988	-0.419899	0.0801959	3.32866e-07	1.751e-06	regulatory_region_variant	-	promoter_flanking_region
TR	rs72764146	15	92869150	A	G	520	0.945	-0.106475	0.0213947	1.11389e-06	2.49397e-06	intron_variant,non_coding_transcript_variant	RP11-152L20.3	antisense
TR	rs117742235	15	88807827	G	A	520	0.968	-0.15439	0.0312186	1.28627e-06	2.74475e-06	intron_variant,non_coding_transcript_variant	NTRK3-AS1	lincRNA
TR	rs55729189	15	74160250	A	G	520	0.971	-0.1468	0.0297146	1.31681e-06	2.79511e-06	regulatory_region_variant	-	enhancer
TR	rs146301517	15	45433698	G	A	520	0.977	-0.180987	0.0371213	1.77047e-06	3.41993e-06	intron_variant	DUOX1	protein_coding
TR	rs75358260	15	95991185	T	C	520	0.933	-0.104654	0.021527	1.88697e-06	3.56596e-06	intron_variant,non_coding_transcript_variant	LINC00924	lincRNA
TR	rs117007700	15	31697363	T	A	520	0.984	-0.193625	0.0399602	2.02975e-06	3.74215e-06	intron_variant,non_coding_transcript_variant	KLF13	processed_transcript
TR	rs28971528	15	20548796	T	G	520	0.879	-0.085096	0.0177389	2.52478e-06	4.28789e-06	downstream_gene_variant	HERC2P3	processed_transcript
DP	rs79886065	15	85189879	T	G	514	0.989	-0.377196	0.0773663	1.78114e-06	4.656e-06	intron_variant,non_coding_transcript_variant	WDR73	processed_transcript
DP	rs79081528	15	90215262	A	G	514	0.943	-0.159662	0.0328225	1.87285e-06	4.689e-06	intron_variant	PLIN1	protein_coding
TR	rs147206334	15	79800753	T	C	520	0.982	-0.173699	0.0367063	3.37817e-06	5.19955e-06	downstream_gene_variant	TMED3	protein_coding
DP	rs117942790	15	33803933	A	G	514	0.982	-0.284838	0.0594553	2.61102e-06	5.359e-06	intron_variant	RYR3	protein_coding
TR	rs143637986	15	89527083	C	A	520	0.982	-0.201404	0.042673	3.57049e-06	5.3702e-06	regulatory_region_variant	-	promoter_flanking_region
TR	rs78119807	15	56594371	A	G	520	0.955	-0.120503	0.0255328	3.57325e-06	5.3702e-06	intron_variant	TEX9	protein_coding
TR	rs116936536	15	85506928	A	C	520	0.975	-0.152425	0.0323745	3.75841e-06	5.46965e-06	intron_variant	SLC28A1	protein_coding
TR	rs28362914	15	74710305	A	G	520	0.981	-0.182794	0.0388637	3.83787e-06	5.55856e-06	5_prime_UTR_variant	SEMA7A	protein_coding
TR	rs201246331	15	86277634	T	G	520	0.959	-0.166102	0.0357693	4.99856e-06	6.56018e-06	intron_variant,non_coding_transcript_variant	AKAP13	processed_transcript
DP	rs28571810	15	74082229	T	C	514	0.808	-0.0860868	0.018399	4.29884e-06	6.571e-06	upstream_gene_variant	AC108137.1	miRNA
TR	rs115360890	15	37548057	G	A	520	0.972	-0.135517	0.0292881	5.37853e-06	6.8157e-06	downstream_gene_variant	RP11-720L8.1	lincRNA
TR	rs138643490	15	81098585	A	T	520	0.984	-0.1939	0.0421791	6.1334e-06	7.36434e-06	intron_variant	KIAA1199	protein_coding
DP	rs138295184	15	48928913	T	C	514	0.99	-0.355819	0.0769051	5.40888e-06	7.459e-06	regulatory_region_variant	-	promoter_flanking_region
TR	rs56265851	15	50131225	T	A	520	0.973	-0.159977	0.035062	7.12535e-06	8.16746e-06	downstream_gene_variant	ATP8B4	processed_transcript
TR	rs117831717	15	89236466	T	A	520	0.981	-0.205558	0.0451098	7.3089e-06	8.23307e-06	downstream_gene_variant	RP11-343B18.2	lincRNA
DP	rs142430438	15	93849881	G	A	514	0.978	-0.288891	0.0633069	7.13352e-06	8.504e-06	downstream_gene_variant	RP11-164C12.2	lincRNA
TR	rs117143514	15	49099591	C	T	520	0.986	-0.195885	0.0432278	8.1593e-06	8.84083e-06	intron_variant	CEP152	protein_coding
TR	rs6897	15	90815287	C	T	520	0.955	-0.0981415	0.0217675	9.00524e-06	9.38899e-06	3_prime_UTR_variant,NMD_transcript_variant	RP11-697E2.6	nonsense_mediated_decay
TR	rs74249330	15	79712123	C	T	520	0.974	-0.136634	0.0304441	9.84055e-06	9.87355e-06	downstream_gene_variant	ANKRD34C	protein_coding
TR	rs146729070	16	10394350	T	C	520	0.981	-0.318285	0.0432119	4.18731e-12	6.51948e-10	upstream_gene_variant	ATF7IP2	protein_coding
DP	rs116929960	16	35137839	A	G	514	0.977	-0.337767	0.0528083	9.3098e-10	4.979e-08	upstream_gene_variant	HMGN2P41	processed_pseudogene
TR	rs71384763	16	70270108	A	G	520	0.986	-0.262472	0.0424758	2.88931e-09	5.54754e-08	intron_variant,non_coding_transcript_variant	RP11-296I10.6	transcribed_unprocessed_pseudogene
TR	rs147980589	16	71142300	C	G	520	0.969	-0.187561	0.0305101	3.41502e-09	5.92129e-08	intron_variant	HYDIN	protein_coding
TR	rs17255973	16	54361817	T	C	520	0.973	-0.191591	0.0324526	1.20964e-08	1.38597e-07	downstream_gene_variant	FTO	protein_coding
TR	rs60713925	16	25137786	T	C	520	0.988	-0.262353	0.0464948	4.53493e-08	3.41879e-07	intron_variant	LCMT1	protein_coding
TR	rs373816687	16	30147442	G	A	520	0.983	-0.236976	0.0427635	7.4919e-08	4.52991e-07	upstream_gene_variant	FAM57B	protein_coding
TR	rs17647391	16	76337399	G	A	520	0.963	-0.136995	0.0250273	1.04534e-07	5.51875e-07	intron_variant,non_coding_transcript_variant	CNTNAP4	processed_transcript
TR	rs113180038	16	82268927	A	G	520	0.983	-0.240228	0.0439723	1.10152e-07	5.55029e-07	downstream_gene_variant	AC024590.1	miRNA
TR	rs1737341	16	828466	T	C	520	0.963	-0.159804	0.0293377	1.19173e-07	5.83761e-07	regulatory_region_variant	-	CTCF_binding_site
DP	rs143425659	16	17469054	A	T	514	0.983	-0.396749	0.0720751	9.07497e-08	8.529e-07	intron_variant,non_coding_transcript_variant	XYLT1	processed_transcript
TR	rs140493165	16	19115236	G	T	520	0.978	-0.191695	0.0360935	2.30425e-07	8.67906e-07	upstream_gene_variant	ITPRIPL2	protein_coding
DP	rs117292023	16	17434204	T	C	514	0.987	-0.380659	0.0693708	9.88127e-08	8.947e-07	regulatory_region_variant	-	CTCF_binding_site
TR	rs117071353	16	54028708	T	C	520	0.979	-0.183953	0.034729	2.46797e-07	9.01169e-07	intron_variant,NMD_transcript_variant	FTO	nonsense_mediated_decay
TR	rs72802991	16	78168302	A	G	520	0.984	-0.223125	0.0421173	2.45721e-07	9.01169e-07	intron_variant,NMD_transcript_variant	WWOX	nonsense_mediated_decay
TR	rs147417766	16	12552823	C	A	520	0.977	-0.190353	0.0359974	2.57492e-07	9.18749e-07	intron_variant	SNX29	protein_coding
DP	rs8060230	16	90140210	T	C	514	0.97	-0.271065	0.049698	1.16163e-07	9.697e-07	intron_variant	PRDM7	protein_coding
TR	rs72765539	16	7210028	C	T	520	0.974	-0.180746	0.0343487	2.91451e-07	9.84494e-07	intron_variant	RBFOX1	protein_coding
DP	rs191770466	16	47397781	A	C	514	0.988	-0.390684	0.0725172	1.60737e-07	1.193e-06	intron_variant	ITFG1	protein_coding
DP	rs111235646	16	84031404	T	C	514	0.955	-0.212643	0.0403692	2.86384e-07	1.589e-06	intron_variant	NECAB2	protein_coding
TR	rs72763280	16	5655859	A	G	520	0.986	-0.220772	0.0432001	5.9789e-07	1.66572e-06	intron_variant,non_coding_transcript_variant	RP11-124K4.1	antisense
TR	rs117089073	16	10823279	G	C	520	0.984	-0.223099	0.0445278	9.53572e-07	2.25708e-06	regulatory_region_variant	-	CTCF_binding_site
DP	rs9921243	16	85133586	A	G	514	0.97	-0.217719	0.0425883	5.97211e-07	2.583e-06	intron_variant	FAM92B	protein_coding
TR	rs75569558	16	53614194	T	C	520	0.977	-0.19184	0.0387754	1.2743e-06	2.72849e-06	downstream_gene_variant	RBL2	retained_intron
DP	rs76745756	16	11692353	C	T	514	0.983	-0.354034	0.0696667	6.88297e-07	2.812e-06	intron_variant	LITAF	protein_coding
DP	rs117014866	16	6863044	A	G	514	0.971	-0.243139	0.0483757	8.92222e-07	3.177e-06	intron_variant	RBFOX1	protein_coding
DP	rs117947719	16	24547762	A	G	514	0.967	-0.228941	0.0461013	1.1771e-06	3.699e-06	downstream_gene_variant	AC012317.1	lincRNA
DP	rs77871165	16	30405895	C	T	514	0.959	-0.220571	0.0453188	1.85013e-06	4.689e-06	non_coding_transcript_exon_variant	2001-09-01	processed_transcript
TR	rs139176828	16	23010476	T	G	520	0.973	-0.153667	0.0322354	2.89017e-06	4.69958e-06	upstream_gene_variant	SCNN1G	protein_coding
TR	rs9924778	16	55062816	G	A	520	0.771	-0.0524947	0.0110398	3.04986e-06	4.90556e-06	upstream_gene_variant	CRNDE	lincRNA
DP	rs139612463	16	85206094	T	G	514	0.985	-0.339342	0.0701913	2.14406e-06	4.913e-06	regulatory_region_variant	-	promoter
TR	rs79311358	16	78441522	T	G	520	0.959	-0.126324	0.026788	3.63449e-06	5.39282e-06	intron_variant	WWOX	protein_coding
DP	rs151253526	16	80272010	C	T	514	0.984	-0.273498	0.0574641	3.00457e-06	5.637e-06	intron_variant,non_coding_transcript_variant	RP11-525K10.3	antisense
TR	rs189171499	16	60902299	G	A	520	0.959	-0.118005	0.0252119	4.2484e-06	5.90055e-06	downstream_gene_variant	RP11-51O6.1	processed_transcript
DP	rs143529187	16	84548587	C	A	514	0.984	-0.319358	0.067634	3.55312e-06	6.178e-06	intron_variant	TLDC1	protein_coding
TR	rs144642873	16	11674724	A	G	520	0.984	-0.174938	0.0376008	4.80834e-06	6.41576e-06	intron_variant	LITAF	protein_coding
TR	rs118189345	16	78415731	A	G	520	0.975	-0.167442	0.0360155	4.87947e-06	6.46033e-06	intron_variant	WWOX	protein_coding
DP	rs7193729	16	7145869	A	C	514	0.977	-0.252823	0.0539278	4.12609e-06	6.504e-06	intron_variant	RBFOX1	protein_coding
DP	rs149735375	16	13312117	T	C	514	0.985	-0.333948	0.0712943	4.20162e-06	6.52e-06	intron_variant	SHISA9	protein_coding
DP	rs113671689	16	15116334	A	G	514	0.98	-0.262931	0.0562436	4.37617e-06	6.59e-06	intron_variant	PDXDC1	protein_coding
TR	rs140363788	16	7659883	C	G	520	0.974	-0.153399	0.0331882	5.49686e-06	6.8789e-06	intron_variant	RBFOX1	protein_coding
DP	rs72791069	16	74466582	A	G	514	0.869	-0.107969	0.023203	4.81448e-06	7.021e-06	intron_variant,non_coding_transcript_variant	RP11-252A24.5	antisense
TR	rs62015933	16	6766071	G	A	520	0.984	-0.195259	0.0423929	5.90026e-06	7.14636e-06	intron_variant,non_coding_transcript_variant	RBFOX1	processed_transcript
TR	rs118149816	16	79820654	A	C	520	0.973	-0.156378	0.0340553	6.27355e-06	7.47154e-06	intron_variant,non_coding_transcript_variant	RP11-345M22.1	lincRNA
DP	rs72828371	16	82528434	C	T	514	0.964	-0.221298	0.0478619	5.48163e-06	7.485e-06	downstream_gene_variant	RP11-481E4.2	lincRNA
TR	rs77730345	16	2402550	A	G	520	0.988	-0.245956	0.0535688	6.2873e-06	7.48527e-06	intron_variant,non_coding_transcript_variant	ABCA17P	processed_transcript
DP	rs1839788	16	8263489	G	T	514	0.849	-0.098342	0.0213252	5.78137e-06	7.645e-06	upstream_gene_variant	RP11-568A19.1	lincRNA
DP	rs78407526	16	53936131	A	G	514	0.978	-0.235423	0.0510689	5.82279e-06	7.65e-06	intron_variant	FTO	protein_coding
DP	rs145337082	16	31958021	T	C	514	0.976	-0.240054	0.0521764	6.05856e-06	7.757e-06	upstream_gene_variant	AC142381.1	protein_coding
DP	rs2957646	16	62248191	A	G	514	0.016	0.307165	0.0669798	6.46528e-06	7.989e-06	regulatory_region_variant	-	CTCF_binding_site
TR	rs11647809	16	83403953	G	A	520	0.919	-0.0800722	0.0175254	6.93466e-06	7.99894e-06	intron_variant,non_coding_transcript_variant	CDH13	processed_transcript
TR	rs191791258	16	85763664	C	G	520	0.977	-0.162616	0.0356635	7.21801e-06	8.20497e-06	intron_variant	C16orf74	protein_coding
TR	rs12445119	16	13740476	T	C	520	0.943	-0.103455	0.0227008	7.29343e-06	8.23307e-06	downstream_gene_variant	AC003009.2	processed_pseudogene
TR	rs78729051	16	88669232	G	A	520	0.959	-0.123292	0.0271384	7.75876e-06	8.55441e-06	intron_variant	ZC3H18	protein_coding
TR	rs117473347	16	89057213	A	G	520	0.946	-0.100805	0.0222037	7.86315e-06	8.61089e-06	regulatory_region_variant	-	enhancer
DP	rs75100824	16	24502498	T	A	514	0.979	-0.244979	0.053807	7.46381e-06	8.76e-06	intron_variant,non_coding_transcript_variant	CTD-2313J23.1	lincRNA
DP	rs34561641	16	48756957	T	G	514	0.95	-0.18631	0.0409948	7.73369e-06	8.824e-06	intron_variant,non_coding_transcript_variant	RP11-42I10.1	lincRNA
TR	rs77295416	16	12362279	G	C	520	0.983	-0.188059	0.0415998	8.54908e-06	9.11793e-06	intron_variant	SNX29	protein_coding
TR	rs933290	16	23898605	T	A	520	0.026	0.126771	0.0281836	9.42508e-06	9.59296e-06	intron_variant	PRKCB	protein_coding
TR	rs7189450	16	50389838	G	A	520	0.89	-0.0679738	0.015128	9.62265e-06	9.73019e-06	intron_variant,non_coding_transcript_variant	BRD7	retained_intron
DP	rs117797822	17	9111250	C	T	514	0.97	-0.304066	0.0477499	1.0824e-09	4.979e-08	intron_variant	NTN1	protein_coding
DP	rs138597200	17	480992	A	G	514	0.986	-0.405907	0.0655086	2.68701e-09	1.072e-07	intron_variant	VPS53	protein_coding
TR	rs80151260	17	51710763	A	G	520	0.987	-0.265848	0.0454344	1.58206e-08	1.66088e-07	downstream_gene_variant	RPS2P48	processed_pseudogene
TR	rs147995199	17	6797894	C	G	520	0.982	-0.217728	0.0388875	5.63824e-08	3.92135e-07	intron_variant,NMD_transcript_variant	AC027763.2	nonsense_mediated_decay
TR	rs117246464	17	2673555	A	G	520	0.966	-0.165218	0.029814	7.4887e-08	4.52991e-07	regulatory_region_variant	-	enhancer
TR	rs76130159	17	39669179	A	G	520	0.979	-0.235727	0.0428078	8.89837e-08	5.00554e-07	regulatory_region_variant	-	promoter_flanking_region
TR	rs183345860	17	77982656	G	T	520	0.986	-0.248817	0.045506	1.07681e-07	5.54442e-07	intron_variant	TBC1D16	protein_coding
TR	rs9892727	17	8988485	A	G	520	0.979	-0.1847	0.0342436	1.5455e-07	6.87764e-07	intron_variant	NTN1	protein_coding
TR	rs117035865	17	3340360	C	T	520	0.98	-0.181036	0.0336521	1.65488e-07	7.00457e-07	downstream_gene_variant	TRPV3	retained_intron
TR	rs113441289	17	80235063	T	C	520	0.938	-0.119209	0.0222906	1.92921e-07	7.78645e-07	upstream_gene_variant	CCDC57	processed_transcript
TR	rs78565129	17	32765964	T	C	520	0.981	-0.22062	0.0426704	4.509e-07	1.34382e-06	upstream_gene_variant	RP11-521P1.1	processed_pseudogene
TR	rs150004029	17	20577371	A	G	520	0.972	-0.17287	0.03376	5.70142e-07	1.60802e-06	intron_variant,non_coding_transcript_variant	AC087499.7	unprocessed_pseudogene
DP	rs8064509	17	31892108	C	T	514	0.984	-0.302802	0.0579481	3.49938e-07	1.788e-06	intron_variant	ASIC2	protein_coding
TR	rs80091359	17	76475340	A	G	520	0.976	-0.176071	0.0346828	7.00508e-07	1.85324e-06	intron_variant	DNAH17	protein_coding
TR	rs61108724	17	72472491	T	C	520	0.966	-0.137178	0.0272544	8.57343e-07	2.14337e-06	intron_variant	CD300A	protein_coding
TR	rs76599475	17	51343403	A	G	520	0.98	-0.176672	0.0353224	9.92378e-07	2.31118e-06	downstream_gene_variant	RP11-750B16.1	processed_pseudogene
TR	rs185845587	17	73610192	A	T	520	0.984	-0.196405	0.0394553	1.1078e-06	2.49397e-06	regulatory_region_variant	-	promoter_flanking_region
TR	rs118185754	17	76516941	G	A	520	0.971	-0.152681	0.0311983	1.62851e-06	3.20555e-06	intron_variant	DNAH17	protein_coding
DP	rs146398028	17	50852495	T	C	514	0.972	-0.274224	0.0547132	9.52151e-07	3.255e-06	upstream_gene_variant	C17orf112	protein_coding
DP	rs527841902	17	9040907	T	C	514	0.975	-0.244045	0.0490851	1.146e-06	3.628e-06	intron_variant	NTN1	protein_coding
TR	rs56924651	17	72412572	A	G	520	0.979	-0.163032	0.0337774	2.21002e-06	3.92642e-06	downstream_gene_variant	DNAI2	protein_coding
DP	rs79524136	17	72478025	G	C	514	0.965	-0.212098	0.0431116	1.45563e-06	4.2e-06	intron_variant	CD300A	protein_coding
TR	rs28708703	17	30386845	G	C	520	0.792	-0.0556847	0.011605	2.51092e-06	4.28789e-06	downstream_gene_variant	LRRC37B	retained_intron
DP	rs62079738	17	34430901	A	G	514	0.98	-0.313005	0.0644379	1.93267e-06	4.767e-06	TF_binding_site_variant	-	-
DP	rs143218793	17	12911582	T	A	514	0.96	-0.194232	0.0404269	2.45476e-06	5.255e-06	intron_variant	ELAC2	protein_coding
DP	rs78499713	17	8921048	A	G	514	0.979	-0.26484	0.0554854	2.8262e-06	5.53e-06	regulatory_region_variant	-	enhancer
TR	rs148813866	17	57020773	T	C	520	0.976	-0.16157	0.0344301	4.02537e-06	5.71186e-06	intron_variant	PPM1E	protein_coding
DP	rs113630596	17	36754694	G	C	514	0.971	-0.240089	0.0509028	3.63691e-06	6.18e-06	intron_variant	SRCIN1	protein_coding
TR	rs144750090	17	50597939	C	G	520	0.972	-0.159805	0.0343419	4.7904e-06	6.40844e-06	intron_variant,non_coding_transcript_variant	RP11-429O1.1	lincRNA
DP	rs17630644	17	12695155	T	C	514	0.971	-0.244189	0.0522226	4.35574e-06	6.58e-06	intron_variant	ARHGAP44	protein_coding
TR	rs143629524	17	31687449	A	G	520	0.984	-0.185141	0.0399041	5.08851e-06	6.61925e-06	intron_variant	ASIC2	protein_coding
TR	rs116960075	17	10827074	A	G	520	0.98	-0.187942	0.0405508	5.19999e-06	6.67384e-06	downstream_gene_variant	CTC-297N7.5	antisense
TR	rs79815218	17	66611576	G	A	520	0.971	-0.144058	0.0311416	5.40544e-06	6.84388e-06	intron_variant,non_coding_transcript_variant	RP11-118B18.1	lincRNA
TR	rs2938133	17	50244193	T	G	520	0.033	0.12462	0.0271105	6.14214e-06	7.36633e-06	upstream_gene_variant	RP11-429O1.1	lincRNA
DP	rs77336424	17	33478731	T	C	514	0.979	-0.298405	0.0648486	6.03872e-06	7.752e-06	intron_variant	UNC45B	protein_coding
TR	rs8074401	17	12161145	C	T	520	0.018	0.165413	0.0363191	7.3853e-06	8.29145e-06	downstream_gene_variant	MAP2K4	protein_coding
TR	rs116934000	17	8323195	T	C	520	0.977	-0.168141	0.0370083	7.75014e-06	8.55406e-06	intron_variant,non_coding_transcript_variant	NDEL1	processed_transcript
DP	rs2631534	17	50412385	A	G	514	0.657	-0.0720419	0.0159737	8.98439e-06	9.373e-06	upstream_gene_variant	snoZ178	snoRNA
TR	rs157386	17	19699121	A	G	520	0.828	-0.0563433	0.0125146	9.25846e-06	9.48559e-06	intron_variant	ULK2	protein_coding
TR	rs12451385	17	55280887	A	G	520	0.946	-0.0927032	0.0206382	9.6814e-06	9.75629e-06	upstream_gene_variant	RP11-166P13.4	antisense
TR	rs55833596	18	33141906	T	C	520	0.983	-0.231745	0.0336625	6.34537e-11	4.08703e-09	upstream_gene_variant	GALNT1	protein_coding
TR	rs77046774	18	13825162	G	A	520	0.944	-0.1317	0.0203578	6.16592e-10	2.09543e-08	intron_variant	MC5R	protein_coding
TR	rs11664796	18	63009510	C	T	520	0.976	-0.19902	0.0310842	8.82225e-10	2.64606e-08	downstream_gene_variant	AC007631.1	lincRNA
DP	rs17292725	18	51880889	A	G	514	0.959	-0.293906	0.0457589	8.06459e-10	4.979e-08	upstream_gene_variant	MBD2	protein_coding
TR	rs112066680	18	77090219	G	A	520	0.983	-0.219702	0.0358718	3.84955e-09	6.41425e-08	intron_variant	ATP9B	protein_coding
TR	rs117770211	18	42658181	T	C	520	0.985	-0.295175	0.0499785	1.1953e-08	1.38597e-07	upstream_gene_variant	MIR4319	miRNA
TR	rs146393428	18	37580895	C	T	520	0.99	-0.278606	0.0487749	3.20183e-08	2.64075e-07	downstream_gene_variant	RPL17P45	processed_pseudogene
TR	rs34668769	18	35821903	A	G	520	0.98	-0.1925	0.0350978	9.91348e-08	5.33569e-07	regulatory_region_variant	-	open_chromatin_region
DP	rs150558318	18	31235045	A	G	514	0.986	-0.38614	0.0682353	4.22674e-08	5.91e-07	intron_variant	ASXL3	protein_coding
TR	rs77006531	18	23047996	G	C	520	0.934	-0.103912	0.019806	3.14e-07	1.03017e-06	regulatory_region_variant	-	promoter_flanking_region
TR	rs72864903	18	3953983	T	C	520	0.98	-0.186821	0.0360155	4.16227e-07	1.27989e-06	intron_variant	DLGAP1	protein_coding
TR	rs9955786	18	7272956	C	G	520	0.979	-0.160428	0.031087	4.72115e-07	1.3939e-06	regulatory_region_variant	-	CTCF_binding_site
TR	rs61136256	18	48983686	A	G	520	0.985	-0.210765	0.0409825	5.13463e-07	1.48518e-06	intron_variant,non_coding_transcript_variant	RP11-267C16.1	lincRNA
TR	rs72889365	18	35035238	T	C	520	0.976	-0.171666	0.0334304	5.32633e-07	1.52805e-06	intron_variant	CELF4	protein_coding
TR	rs117042205	18	32428625	G	C	520	0.981	-0.196862	0.0385068	5.92424e-07	1.65423e-06	intron_variant	DTNA	protein_coding
TR	rs309218	18	66354178	G	A	520	0.986	-0.199849	0.039228	6.44139e-07	1.76053e-06	intron_variant	TMX3	protein_coding
DP	rs116979185	18	53799871	T	C	514	0.983	-0.334429	0.0643154	3.95088e-07	1.991e-06	intron_variant,non_coding_transcript_variant	RP11-456O19.4	lincRNA
TR	rs72890865	18	25292889	T	C	520	0.985	-0.20428	0.040713	9.22091e-07	2.2063e-06	regulatory_region_variant	-	promoter_flanking_region
DP	rs144080466	18	72936698	C	T	514	0.977	-0.301655	0.0589425	5.81707e-07	2.541e-06	intron_variant	TSHZ1	protein_coding
DP	rs75499822	18	8761024	C	A	514	0.975	-0.271234	0.0534286	7.05445e-07	2.834e-06	intron_variant	SOGA2	protein_coding
TR	rs7505815	18	56342805	G	A	520	0.983	-0.197095	0.0400757	1.45835e-06	2.97046e-06	intron_variant,non_coding_transcript_variant	RP11-126O1.4	antisense
TR	rs17598416	18	53229761	T	G	520	0.966	-0.146894	0.0299181	1.51393e-06	3.0372e-06	intron_variant	TCF4	protein_coding
DP	rs146751204	18	32719759	A	G	514	0.979	-0.282763	0.0563062	9.09659e-07	3.177e-06	intron_variant	MAPRE2	protein_coding
TR	rs12953741	18	35519487	A	C	520	0.957	-0.109443	0.0225816	2.01966e-06	3.74215e-06	intergenic_variant	-	-
TR	rs16949623	18	44572437	T	C	520	0.987	-0.200634	0.0414356	2.06124e-06	3.77382e-06	intron_variant	KATNAL2	protein_coding
TR	rs560106014	18	77170240	A	G	520	0.981	-0.189294	0.0392812	2.2882e-06	4.02803e-06	intron_variant	NFATC1	protein_coding
TR	rs116853393	18	73558600	G	A	520	0.976	-0.171439	0.0359326	2.83764e-06	4.64308e-06	intron_variant,non_coding_transcript_variant	RP11-173L6.1	lincRNA
DP	rs187864162	18	39972642	A	G	514	0.985	-0.32289	0.0662874	1.81713e-06	4.689e-06	intron_variant,non_coding_transcript_variant	LINC00907	lincRNA
TR	rs140249912	18	8835466	A	G	520	0.985	-0.208952	0.0440476	3.20699e-06	5.07725e-06	regulatory_region_variant	-	promoter_flanking_region
TR	rs117481550	18	6759702	C	T	520	0.974	-0.163059	0.0348286	4.2257e-06	5.88203e-06	regulatory_region_variant	-	enhancer
TR	rs117091058	18	31291729	T	G	520	0.987	-0.224799	0.0480865	4.35595e-06	6.03429e-06	regulatory_region_variant	-	open_chromatin_region
TR	rs72862800	18	2039090	A	G	520	0.943	-0.106526	0.0228323	4.53899e-06	6.1485e-06	intron_variant,non_coding_transcript_variant	RP11-161I6.2	lincRNA
TR	rs56262001	18	7361016	A	T	520	0.862	-0.0642944	0.0138009	4.67859e-06	6.30907e-06	downstream_gene_variant	LRRC30	protein_coding
TR	rs62076808	18	5784068	C	T	520	0.98	-0.185441	0.0398715	4.84132e-06	6.43633e-06	intron_variant,non_coding_transcript_variant	RP11-945C19.1	lincRNA
TR	rs11661809	18	13159355	T	A	520	0.971	-0.133623	0.0288536	5.28405e-06	6.72762e-06	regulatory_region_variant	-	CTCF_binding_site
TR	rs34143551	18	32931111	T	C	520	0.958	-0.119693	0.0258667	5.3729e-06	6.8128e-06	downstream_gene_variant	INO80C	protein_coding
TR	rs78336557	18	25951036	G	A	520	0.957	-0.115571	0.0251115	5.99476e-06	7.23553e-06	upstream_gene_variant	CDH2	protein_coding
DP	rs117569442	18	5984972	T	C	514	0.979	-0.304994	0.0658262	5.25478e-06	7.42e-06	intron_variant	L3MBTL4	protein_coding
TR	rs78706042	18	34179389	C	A	520	0.978	-0.169849	0.0370167	6.36929e-06	7.53983e-06	intron_variant,non_coding_transcript_variant	FHOD3	retained_intron
TR	rs118127964	18	21717907	G	C	520	0.988	-0.207239	0.0452052	6.48221e-06	7.63931e-06	upstream_gene_variant	CABYR	protein_coding
TR	rs112791015	18	8826703	A	G	520	0.987	-0.180496	0.0396256	7.36638e-06	8.27953e-06	intron_variant	SOGA2	protein_coding
DP	rs12965557	18	74061486	A	G	514	0.825	-0.09425	0.0208615	8.68474e-06	9.247e-06	regulatory_region_variant	-	CTCF_binding_site
TR	rs77607373	18	20014721	T	G	520	0.804	-0.0616592	0.0136833	9.10138e-06	9.40834e-06	regulatory_region_variant	-	promoter_flanking_region
DP	rs144748204	18	10637528	C	T	514	0.969	-0.212838	0.0472987	9.38616e-06	9.626e-06	downstream_gene_variant	PIEZO2	protein_coding
DP	rs117641225	18	26109525	C	T	514	0.972	-0.197941	0.0440541	9.66188e-06	9.78e-06	upstream_gene_variant	ARIH2P1	processed_pseudogene
TR	rs117777439	19	50236454	T	C	520	0.908	-0.125024	0.0212194	1.28486e-08	1.4128e-07	upstream_gene_variant	MED25	protein_coding
TR	rs115034159	19	47139877	T	C	520	0.979	-0.221735	0.0379814	1.69265e-08	1.7352e-07	upstream_gene_variant	FKRP	protein_coding
TR	rs79884537	19	11386399	A	G	520	0.982	-0.207501	0.0360711	2.61124e-08	2.2681e-07	downstream_gene_variant	EPOR	protein_coding
TR	rs11879385	19	54961672	T	C	520	0.941	-0.119447	0.0215101	7.0779e-08	4.37178e-07	intron_variant	LENG8	protein_coding
TR	rs141275911	19	17252279	T	A	520	0.977	-0.191081	0.0352212	1.32624e-07	6.38255e-07	regulatory_region_variant	-	promoter_flanking_region
TR	rs73023614	19	23112972	T	C	520	0.984	-0.206578	0.0383958	1.65002e-07	7.00457e-07	downstream_gene_variant	CTD-2291D10.1	lincRNA
TR	rs116871612	19	35684552	T	C	520	0.985	-0.230865	0.0434036	2.21783e-07	8.52287e-07	upstream_gene_variant	MAG	processed_transcript
TR	rs111519215	19	13665129	C	G	520	0.977	-0.163963	0.0322274	6.65134e-07	1.79023e-06	intron_variant	CACNA1A	protein_coding
TR	rs140721909	19	13387970	C	T	520	0.976	-0.170143	0.0338169	8.65226e-07	2.14337e-06	intron_variant	CACNA1A	protein_coding
DP	rs118170821	19	20290117	C	T	514	0.976	-0.263765	0.0511377	4.81616e-07	2.224e-06	intron_variant,non_coding_transcript_variant	CTC-260E6.6	antisense
TR	rs186379104	19	20749376	A	G	520	0.988	-0.267019	0.0535935	1.08553e-06	2.48059e-06	intron_variant,non_coding_transcript_variant	CTC-513N18.7	lincRNA
DP	rs80035385	19	29754396	A	G	514	0.987	-0.335311	0.0656708	6.14938e-07	2.615e-06	regulatory_region_variant	-	promoter_flanking_region
TR	rs76757609	19	32681337	A	G	520	0.982	-0.213464	0.0437686	1.75815e-06	3.40807e-06	downstream_gene_variant	CTC-360P9.3	lincRNA
DP	rs56295564	19	16406822	A	G	514	0.938	-0.169532	0.0342688	1.28408e-06	3.888e-06	intron_variant,non_coding_transcript_variant	CTD-2562J15.6	antisense
TR	rs149279834	19	42861016	T	C	520	0.985	-0.224804	0.0466158	2.25196e-06	3.9735e-06	synonymous_variant	MEGF8	protein_coding
TR	rs117182712	19	42128647	T	C	520	0.99	-0.244314	0.0510217	2.62556e-06	4.37343e-06	intron_variant	CEACAM4	protein_coding
TR	rs112308583	19	39072438	A	G	520	0.988	-0.221427	0.0469947	3.69917e-06	5.41808e-06	intron_variant	RYR1	protein_coding
DP	rs113702420	19	58728671	A	G	514	0.986	-0.299051	0.0627287	2.90008e-06	5.583e-06	regulatory_region_variant	-	open_chromatin_region
DP	rs2052552	19	30349522	G	C	514	0.032	0.232096	0.0487321	2.96159e-06	5.61e-06	regulatory_region_variant	-	CTCF_binding_site
TR	rs147139658	19	10676319	A	G	520	0.983	-0.199315	0.0424715	4.02178e-06	5.71186e-06	intron_variant,non_coding_transcript_variant	KRI1	retained_intron
DP	rs6510937	19	6994987	A	C	514	0.918	-0.128318	0.0272777	3.84385e-06	6.334e-06	downstream_gene_variant	RP11-1137G4.4	processed_pseudogene
DP	rs56399505	19	17863878	A	G	514	0.967	-0.226371	0.0482357	4.03851e-06	6.456e-06	intron_variant	FCHO1	protein_coding
TR	rs10424561	19	57411668	A	T	520	0.986	-0.190777	0.0410323	4.87373e-06	6.45677e-06	downstream_gene_variant	AC006115.3	antisense
TR	rs2685687	19	11918585	C	T	520	0.988	-0.180247	0.0388726	5.15155e-06	6.66123e-06	intron_variant,non_coding_transcript_variant	ZNF491	processed_transcript
TR	rs8104317	19	13673867	T	C	520	0.974	-0.145034	0.0312912	5.19409e-06	6.67384e-06	intron_variant	CACNA1A	protein_coding
TR	rs138409155	19	8144528	A	G	520	0.986	-0.212911	0.0461751	5.77222e-06	7.06643e-06	intron_variant	FBN3	protein_coding
TR	rs74435511	19	28772363	A	T	520	0.976	-0.155281	0.0336721	5.75614e-06	7.06643e-06	downstream_gene_variant	AC093074.1	lincRNA
TR	rs117968357	19	15649147	A	G	520	0.945	-0.100288	0.0217679	5.86861e-06	7.11979e-06	intron_variant	CYP4F22	protein_coding
TR	rs3746014	19	32805826	C	T	520	0.985	-0.190097	0.0412875	5.94415e-06	7.18496e-06	upstream_gene_variant	DPY19L3	retained_intron
DP	rs117579789	19	30616632	A	G	514	0.989	-0.364466	0.0787662	5.39789e-06	7.459e-06	upstream_gene_variant	ZNF536	processed_transcript
DP	rs192469240	19	8493723	A	C	514	0.986	-0.319935	0.0694341	5.87765e-06	7.681e-06	intron_variant	2002-03-01	protein_coding
DP	rs73059406	19	53021396	G	A	514	0.977	-0.328712	0.0715432	6.22556e-06	7.791e-06	regulatory_region_variant	-	promoter_flanking_region
TR	rs73532960	19	30595531	A	G	520	0.969	-0.124043	0.0271907	7.14815e-06	8.16746e-06	downstream_gene_variant	AC005597.1	antisense
TR	rs187505351	20	60982419	T	C	520	0.979	-0.204276	0.0356207	2.85622e-08	2.40512e-07	regulatory_region_variant	-	promoter
TR	rs117027865	20	45381655	T	C	520	0.977	-0.210346	0.0379984	7.71344e-08	4.58093e-07	regulatory_region_variant	-	promoter_flanking_region
DP	rs2427334	20	61000297	G	T	514	0.984	-0.377189	0.0662126	3.50048e-08	5.034e-07	intron_variant	RBBP8NL	protein_coding
TR	rs6093348	20	39075396	T	A	520	0.975	-0.172287	0.0316271	1.18952e-07	5.83761e-07	downstream_gene_variant	MAFB	protein_coding
TR	rs28359562	20	56142604	A	T	520	0.979	-0.193048	0.0358653	1.63144e-07	7.00457e-07	downstream_gene_variant	PCK1	protein_coding
DP	rs62187494	20	1271680	A	G	514	0.977	-0.304921	0.0550872	7.80746e-08	7.956e-07	regulatory_region_variant	-	enhancer
TR	rs11696441	20	50101256	T	C	520	0.97	-0.162457	0.030699	2.52629e-07	9.15437e-07	intron_variant	NFATC2	protein_coding
DP	rs148445083	20	3246482	A	C	514	0.98	-0.31629	0.0584732	1.44701e-07	1.125e-06	intron_variant	C20orf194	protein_coding
DP	rs185071468	20	53815064	A	G	514	0.979	-0.333985	0.0626412	2.10416e-07	1.351e-06	downstream_gene_variant	RPL12P4	pseudogene
DP	rs146339996	20	50519843	G	C	514	0.97	-0.236271	0.045068	3.225e-07	1.736e-06	regulatory_region_variant	-	enhancer
TR	rs73316433	20	61995573	C	G	520	0.971	-0.155424	0.0309441	9.00237e-07	2.17131e-06	non_coding_transcript_exon_variant	RP11-261N11.8	antisense
TR	rs6029045	20	38968064	T	G	520	0.937	-0.0918653	0.0187591	1.60484e-06	3.16771e-06	regulatory_region_variant	-	promoter_flanking_region
DP	rs147847995	20	12606396	C	T	514	0.984	-0.33148	0.0663347	1.02027e-06	3.393e-06	downstream_gene_variant	RP5-1069C8.2	lincRNA
DP	rs141048930	20	42567378	G	T	514	0.988	-0.374489	0.0762445	1.51016e-06	4.268e-06	intron_variant	TOX2	protein_coding
DP	rs118132714	20	4052989	A	G	514	0.977	-0.269107	0.0554623	1.98061e-06	4.817e-06	regulatory_region_variant	-	CTCF_binding_site
TR	rs148756956	20	41755874	C	T	520	0.975	-0.147661	0.0311348	3.22366e-06	5.07725e-06	intron_variant	PTPRT	protein_coding
TR	rs186681902	20	12289778	C	T	520	0.953	-0.120399	0.025423	3.3231e-06	5.14054e-06	intron_variant,non_coding_transcript_variant	RP11-102J14.1	lincRNA
TR	rs45627732	20	37658265	T	C	520	0.936	-0.0899989	0.0190308	3.42398e-06	5.21565e-06	intron_variant	DHX35	protein_coding
TR	rs142840454	20	40996027	A	G	520	0.98	-0.196906	0.0417751	3.67069e-06	5.41003e-06	intron_variant	PTPRT	protein_coding
TR	rs6015923	20	59702009	G	A	520	0.44	0.045041	0.00959735	4.01901e-06	5.71186e-06	regulatory_region_variant	-	enhancer
TR	rs16995508	20	15271370	T	C	520	0.961	-0.137393	0.0293493	4.23403e-06	5.88203e-06	intron_variant	MACROD2	protein_coding
DP	rs112807165	20	38092873	G	A	514	0.982	-0.255912	0.0539977	3.28762e-06	5.925e-06	downstream_gene_variant	RN7SL194P	misc_RNA
TR	rs34038646	20	19576372	C	T	520	0.689	-0.0473745	0.0101963	4.94298e-06	6.50077e-06	intron_variant	SLC24A3	protein_coding
TR	rs62228274	20	50152887	T	C	520	0.983	-0.192494	0.0414521	4.99731e-06	6.56018e-06	intron_variant	NFATC2	protein_coding
DP	rs77775754	20	42840561	G	A	514	0.986	-0.371269	0.0799562	5.02709e-06	7.234e-06	regulatory_region_variant	-	promoter
DP	rs6048481	20	22967383	A	T	514	0.932	-0.136964	0.0297251	5.8791e-06	7.681e-06	upstream_gene_variant	CYB5P4	processed_pseudogene
TR	rs6115019	20	25043396	A	G	520	0.974	-0.148705	0.032614	7.2238e-06	8.20497e-06	downstream_gene_variant	CST7	protein_coding
TR	rs74930861	20	7544882	A	G	520	0.966	-0.135708	0.029867	7.73597e-06	8.55372e-06	downstream_gene_variant	AL031653.1	miRNA
DP	rs139190109	20	14479321	G	C	514	0.974	-0.217897	0.0479725	7.82117e-06	8.824e-06	intron_variant,non_coding_transcript_variant	MACROD2	processed_transcript
DP	rs73250503	20	16091136	A	G	514	0.98	-0.242003	0.0534525	8.33404e-06	9.052e-06	downstream_gene_variant	PPIAP17	processed_pseudogene
DP	rs1046137	20	60550082	A	G	514	0.975	-0.206365	0.0459758	9.85465e-06	9.89e-06	intron_variant	TAF4	protein_coding
TR	rs138477642	21	18279639	T	C	520	0.987	-0.292727	0.0496161	1.23393e-08	1.38597e-07	downstream_gene_variant	RNU1-98P	snRNA
TR	rs143088601	21	18642800	T	G	520	0.981	-0.199686	0.0357249	5.90695e-08	4.04537e-07	regulatory_region_variant	-	open_chromatin_region
TR	rs74905091	21	18899827	T	G	520	0.968	-0.138868	0.0264871	3.19528e-07	1.03882e-06	intron_variant	CXADR	protein_coding
TR	rs149846248	21	39565184	A	G	520	0.986	-0.228906	0.0437783	3.41732e-07	1.08872e-06	intron_variant	KCNJ15	protein_coding
DP	rs111812285	21	18107660	C	T	514	0.979	-0.333219	0.0621282	1.80591e-07	1.264e-06	downstream_gene_variant	LINC00478	lincRNA
DP	rs117488138	21	43749655	C	T	514	0.974	-0.281006	0.0529102	2.32461e-07	1.413e-06	regulatory_region_variant	-	promoter_flanking_region
DP	rs62217183	21	43706900	G	A	514	0.986	-0.376019	0.0738955	6.67112e-07	2.788e-06	intron_variant	ABCG1	protein_coding
DP	rs140303740	21	19319779	G	A	514	0.987	-0.379539	0.0766333	1.25184e-06	3.844e-06	intron_variant	CHODL	protein_coding
TR	rs61742419	21	15646439	T	C	520	0.974	-0.138142	0.0300941	6.31611e-06	7.50075e-06	non_coding_transcript_exon_variant	ABCC13	retained_intron
DP	rs7283868	21	29491642	G	A	514	0.972	-0.193066	0.0422758	7.02604e-06	8.426e-06	intron_variant,non_coding_transcript_variant	AL035610.1	lincRNA
TR	rs7280533	21	27890553	A	G	520	0.732	-0.0468216	0.0103129	7.8595e-06	8.61089e-06	intron_variant,non_coding_transcript_variant	AP001597.1	antisense
DP	rs78596335	21	34497806	A	T	514	0.984	-0.297698	0.0654235	7.54787e-06	8.769e-06	regulatory_region_variant	-	promoter_flanking_region
TR	rs73206034	21	39116819	A	G	520	0.972	-0.153837	0.0341106	8.95414e-06	9.37403e-06	intron_variant	KCNJ6	protein_coding
TR	rs111486585	22	27256290	T	C	520	0.978	-0.250023	0.0378049	2.82018e-10	1.35982e-08	non_coding_transcript_exon_variant	RP1-90L6.2	lincRNA
TR	rs77004047	22	39708067	T	C	520	0.938	-0.144151	0.0238928	6.20062e-09	8.83e-08	upstream_gene_variant	TAB1	retained_intron
DP	rs117865134	22	50818084	C	G	514	0.982	-0.30405	0.0520069	1.64329e-08	3.342e-07	intron_variant	PPP6R2	protein_coding
TR	rs80018533	22	27782295	A	G	520	0.969	-0.147559	0.0264214	6.04741e-08	4.05377e-07	regulatory_region_variant	-	promoter_flanking_region
TR	rs186915876	22	38510874	A	G	520	0.984	-0.235933	0.0426409	7.81364e-08	4.59749e-07	intron_variant	PLA2G6	protein_coding
TR	rs41302593	22	24350291	A	G	520	0.973	-0.199515	0.0363202	9.50494e-08	5.21025e-07	splice_region_variant,intron_variant,non_coding_transcript_variant	AP000351.8	transcribed_unprocessed_pseudogene
DP	rs117927030	22	27630630	T	G	514	0.908	-0.141911	0.0252513	5.13352e-08	6.565e-07	upstream_gene_variant	RP5-1172A22.1	lincRNA
TR	rs35502837	22	24143573	A	C	520	0.964	-0.17043	0.0316736	1.64514e-07	7.00457e-07	non_coding_transcript_exon_variant	SMARCB1	processed_transcript
TR	rs112545545	22	25770201	T	C	520	0.975	-0.197806	0.0381174	4.11997e-07	1.27648e-06	intron_variant	LRP5L	protein_coding
TR	rs9614888	22	45115000	A	G	520	0.972	-0.171243	0.0330238	4.19802e-07	1.28325e-06	intron_variant,NMD_transcript_variant	PRR5	nonsense_mediated_decay
DP	rs114193356	22	44807912	A	G	514	0.973	-0.292177	0.0548462	2.1504e-07	1.365e-06	regulatory_region_variant	-	promoter_flanking_region
TR	rs186293507	22	30398309	T	C	520	0.978	-0.169299	0.0334704	7.63447e-07	1.96422e-06	intron_variant	MTMR3	protein_coding
TR	rs144567421	22	19885307	T	G	520	0.984	-0.194261	0.0398173	1.7444e-06	3.37675e-06	intron_variant	TXNRD2	protein_coding
TR	rs143604358	22	25637809	T	G	520	0.978	-0.174609	0.0365765	2.80375e-06	4.61269e-06	downstream_gene_variant	CTA-246H3.11	processed_pseudogene
DP	rs117862310	22	19730249	C	G	514	0.979	-0.298449	0.0620276	2.37824e-06	5.171e-06	downstream_gene_variant	C22orf29	protein_coding
TR	rs5996261	22	43431681	G	C	520	0.986	-0.186878	0.0397695	3.91446e-06	5.61387e-06	regulatory_region_variant	-	promoter_flanking_region
TR	rs182930950	22	28131748	A	G	520	0.98	-0.181574	0.0386944	4.02871e-06	5.71186e-06	downstream_gene_variant	PITPNB	protein_coding
TR	rs181451033	22	31243334	A	C	520	0.984	-0.192452	0.0412374	4.51217e-06	6.1361e-06	intron_variant	OSBP2	protein_coding
DP	rs9614474	22	45879644	T	C	514	0.967	-0.214926	0.0456722	3.81524e-06	6.334e-06	downstream_gene_variant	CTA-941F9.9	antisense
TR	rs9626537	22	45123692	G	A	520	0.985	-0.194374	0.0421049	5.63475e-06	6.96259e-06	intron_variant	PRR5	protein_coding
TR	rs141099016	22	28108187	A	G	520	0.966	-0.12464	0.0270452	5.83254e-06	7.081e-06	intron_variant,non_coding_transcript_variant	RP1-213J1P__B.1	lincRNA
TR	rs117064489	22	30396496	G	A	520	0.986	-0.210031	0.0457529	6.31071e-06	7.49896e-06	intron_variant	MTMR3	protein_coding
TR	rs75787092	22	24489200	A	T	520	0.938	-0.0951876	0.0209174	7.50819e-06	8.39409e-06	intron_variant	CABIN1	protein_coding
DP	rs9614508	22	46103520	G	A	514	0.96	-0.1761	0.0388512	8.14756e-06	8.987e-06	intron_variant,non_coding_transcript_variant	ATXN10	processed_transcript
DP	rs201689575	22	24135703	T	A	514	0.982	-0.281142	0.062195	8.59421e-06	9.171e-06	intron_variant	SMARCB1	protein_coding
