# Supplementary material for: Identifying missing pieces in color vision defects: a genome-wide association study in Silk Road populations
Source: Front Genet. 2023 Jun 9;14:1161696. doi: 10.3389/fgene.2023.1161696 (PMC10288324; doi:10.3389/fgene.2023.1161696)
Supplement: Supplementary file 6 [file Table5.XLSX]

## Sheet: Foglio1
Supplementary Table 5: List of genes used in the pathway analysis. Genes=gene symbol; Database=IPA database including the genes. Genes obtained by bibliographical research are indicated as "Bibliograpical research".
Genes	Database
ABCA4	Retinal Degeneration, Morphology of Retina, Formation of eye, Morphology of eye cells, Morphology of eye, Degeneration of eye, Retinal Dystrophy
ABCB5	Morphology of Retina, Formation of eye, Morphology of eye cells, Morphology of eye
ABCC6	Formation of eye, Morphology of eye
ABCG1	Retinal Degeneration, Degeneration of eye
ABI2	Morphology of eye, Morphology of eye cells, Formation of eye
ABL1	Formation of eye, Morphology of eye
ACBD5	Retinal Dystrophy, Degeneration of eye, Retinal Degeneration
ACE2	Morphology of eye, Formation of eye
ACO2	Retinal Degeneration, Retinal Dystrophy, Degeneration of eye
ACTA2	Bibliographical research
ADAM9	Retinal Dystrophy, Degeneration of eye, Morphology of Retina, Formation of eye, Retinal Degeneration, Morphology of eye
ADAMTS9	Morphology of eye, Formation of eye
ADCY1	Formation of eye
ADCYAP1	Morphology of eye, Formation of eye
ADGRA3	Retinal Degeneration, Degeneration of eye, Retinal Dystrophy
ADGRV1	Degeneration of eye, Retinal Dystrophy, Retinal Degeneration
ADRB2	Morphology of eye cells, Morphology of Retina, Morphology of eye, Formation of eye
AGBL5	Degeneration of eye, Retinal Dystrophy, Retinal Degeneration
AGPAT3	Morphology of eye, Morphology of Retina, Formation of eye
AGTPBP1	Formation of eye
AHI1	Morphology of Retina, Retinal Dystrophy, Morphology of eye, Retinal Degeneration, Formation of eye, Morphology of eye cells, Degeneration of eye
AIPL1	Morphology of eye, Retinal Degeneration, Morphology of eye cells, Formation of eye, Degeneration of eye, Retinal Dystrophy, Morphology of Retina
AKT1	Formation of eye
AKT2	Retinal Degeneration, Degeneration of eye
ALKBH1	Degeneration of eye, Formation of eye, Morphology of eye, Retinal Degeneration, Morphology of Retina, Morphology of eye cells
ALMS1	Formation of eye, Retinal Dystrophy, Degeneration of eye, Retinal Degeneration
ANGPTL3	Formation of eye
ANGPTL4	Formation of eye
APAF1	Morphology of Retina, Formation of eye, Morphology of eye
APBB1	Degeneration of eye
APBB2	Degeneration of eye
AQP1	Morphology of eye, Formation of eye
AQP4	Bibliographical research
AQP5	Morphology of eye, Formation of eye
ARL3	Formation of eye, Degeneration of eye, Retinal Degeneration
ARL6	Formation of eye, Retinal Dystrophy, Degeneration of eye, Morphology of Retina, Retinal Degeneration, Morphology of eye, Morphology of eye cells
ARMS2	Degeneration of eye, Retinal Degeneration
ARR3	Bibliographical research
AS1	Bibliographical research
ASCL1	Morphology of eye, Formation of eye, Morphology of eye cells, Morphology of Retina
ASIC2	Retinal Degeneration, Degeneration of eye
ASIC3	Degeneration of eye, Morphology of eye, Morphology of eye cells, Formation of eye, Retinal Degeneration, Morphology of Retina
ASXL1	Formation of eye, Morphology of eye
ATF4	Morphology of eye, Morphology of eye cells, Formation of eye
ATF6	Morphology of eye, Morphology of eye cells, Retinal Degeneration, Degeneration of eye, Morphology of Retina, Formation of eye
ATG5	Formation of eye
ATG7	Morphology of Retina, Morphology of eye, Formation of eye
ATOH7	Formation of eye
ATP7A	Bibliographical research
ATXN1	Degeneration of eye
ATXN3	Degeneration of eye
ATXN7	Morphology of eye, Formation of eye, Morphology of Retina, Retinal Dystrophy, Retinal Degeneration, Degeneration of eye
AWAT2	Morphology of eye, Formation of eye
BACE1	Degeneration of eye, Retinal Degeneration
BBIP1	Degeneration of eye, Retinal Degeneration
BBS1	Degeneration of eye, Formation of eye, Retinal Degeneration, Retinal Dystrophy
BBS2	Morphology of eye, Formation of eye, Retinal Degeneration, Morphology of Retina, Morphology of eye cells, Degeneration of eye, Retinal Dystrophy
BBS4	Formation of eye, Degeneration of eye, Retinal Degeneration, Retinal Dystrophy
BBS5	Retinal Dystrophy, Retinal Degeneration, Degeneration of eye
BBS7	Morphology of eye, Degeneration of eye, Morphology of eye cells, Retinal Dystrophy, Morphology of Retina, Retinal Degeneration, Formation of eye
BBS9	Degeneration of eye, Retinal Degeneration, Retinal Dystrophy
BCAR3	Morphology of eye cells, Formation of eye, Morphology of eye
BCL9	Formation of eye
BEST1	Retinal Degeneration, Degeneration of eye, Retinal Dystrophy
BFSP1	Formation of eye, Morphology of eye cells, Morphology of eye
BFSP2	Morphology of eye cells, Formation of eye, Morphology of eye
BIN3	Morphology of eye, Formation of eye, Morphology of eye cells
BMP4	Retinal Degeneration, Formation of eye, Morphology of eye, Degeneration of eye, Morphology of Retina
BMP6	Formation of eye
BMP7	Retinal Degeneration, Formation of eye, Degeneration of eye
BNIP3	Degeneration of eye, Retinal Degeneration
BRD1	Morphology of eye, Formation of eye
CA1	Degeneration of eye, Retinal Degeneration
CA2	Retinal Degeneration, Degeneration of eye
CA4	Degeneration of eye, Retinal Degeneration, Retinal Dystrophy
CABP4	Morphology of Retina, Formation of eye, Morphology of eye, Degeneration of eye, Retinal Dystrophy, Retinal Degeneration, Morphology of eye cells
CACNA1F	Retinal Dystrophy, Retinal Degeneration, Formation of eye, Morphology of eye, Morphology of eye cells, Degeneration of eye, Morphology of Retina
CACNA2D4	Degeneration of eye, Retinal Dystrophy, Retinal Degeneration
CAPN5	Degeneration of eye, Retinal Dystrophy, Retinal Degeneration
CASP1	Retinal Degeneration, Degeneration of eye
CASP3	Formation of eye, Morphology of eye, Morphology of Retina
CASP6	Formation of eye
CASP8	Retinal Degeneration, Degeneration of eye
CASP9	Retinal Degeneration, Degeneration of eye
CASZ1	Degeneration of eye, Retinal Degeneration
CCL1	Formation of eye
CCL2	Degeneration of eye, Retinal Degeneration, Formation of eye
CCND1	Morphology of eye, Morphology of Retina, Morphology of eye cells, Formation of eye
CCR2	Formation of eye, Morphology of eye, Degeneration of eye, Retinal Degeneration, Morphology of Retina
CDH3	Retinal Dystrophy, Retinal Degeneration, Degeneration of eye
CDH5	Formation of eye
CDHR1	Retinal Dystrophy, Retinal Degeneration, Morphology of Retina, Degeneration of eye, Morphology of eye, Formation of eye
CDK2	Morphology of eye, Formation of eye
CDK4	Morphology of eye, Formation of eye
CEP290	Formation of eye, Degeneration of eye, Retinal Dystrophy, Retinal Degeneration
CETN2	Retinal Degeneration, Degeneration of eye
CETN3	Degeneration of eye, Retinal Degeneration
CFHR1	Retinal Degeneration, Degeneration of eye
CFHR3	Degeneration of eye, Retinal Degeneration
CFL1	Formation of eye
CGAS	Bibliographical research
CHD7	Formation of eye
CHM	Degeneration of eye, Morphology of eye, Formation of eye, Retinal Dystrophy, Retinal Degeneration, Morphology of Retina, Morphology of eye cells
CHRDL1	Formation of eye
CHRM3	Retinal Degeneration, Degeneration of eye
CHRNB2	Bibliographical research
CHST6	Morphology of eye, Formation of eye
CHSY1	Morphology of eye, Formation of eye, Morphology of Retina, Retinal Degeneration, Degeneration of eye
CIB2	Retinal Degeneration, Degeneration of eye
CISD2	Morphology of eye, Formation of eye
CLASP1	Degeneration of eye, Retinal Degeneration, Retinal Dystrophy
CLCC1	Retinal Degeneration, Degeneration of eye
CLCN2	Retinal Degeneration, Morphology of Retina, Formation of eye, Degeneration of eye, Morphology of eye, Morphology of eye cells
CLCN3	Morphology of Retina, Morphology of eye cells, Formation of eye, Degeneration of eye, Morphology of eye, Retinal Degeneration
CLCN7	Degeneration of eye, Retinal Degeneration
CLIC4	Morphology of eye cells, Morphology of eye, Formation of eye, Morphology of Retina
CLN3	Morphology of Retina, Retinal Degeneration, Formation of eye, Morphology of eye, Degeneration of eye, Retinal Dystrophy
CLRN1	Degeneration of eye, Retinal Degeneration, Retinal Dystrophy
CLUAP1	Degeneration of eye, Retinal Degeneration
CNGA1	Retinal Dystrophy, Morphology of eye, Morphology of Retina, Formation of eye, Retinal Degeneration, Degeneration of eye
CNGA3	Formation of eye, Morphology of eye cells, Retinal Dystrophy, Morphology of Retina, Retinal Degeneration, Degeneration of eye, Morphology of eye
CNGB1	Retinal Dystrophy, Retinal Degeneration, Degeneration of eye
CNGB3	Morphology of eye cells, Degeneration of eye, Morphology of eye, Retinal Dystrophy, Morphology of Retina, Retinal Degeneration, Formation of eye
CNNM4	Degeneration of eye, Retinal Dystrophy, Retinal Degeneration
COL4A5	Bibliographical research
CPAMD8	Formation of eye
CPLX3	Formation of eye, Morphology of Retina, Morphology of eye cells, Morphology of eye
CPLX4	Morphology of eye, Morphology of eye cells, Formation of eye, Morphology of Retina
CPT1A	Bibliographical research
CRB1	Retinal Degeneration, Retinal Dystrophy, Morphology of eye, Morphology of Retina, Formation of eye, Degeneration of eye
CRB2	Formation of eye
CRHR1	Bibliographical research
CRYBA1	Formation of eye
CRYBA4	Formation of eye
CRYBB2	Formation of eye, Morphology of eye
CSPG4	Formation of eye
CST3	Retinal Degeneration, Degeneration of eye
CTNNA1	Degeneration of eye, Retinal Degeneration, Retinal Dystrophy
CXCL8	Formation of eye
CXCR3	Formation of eye
DAG1	Bibliographical research
DDIT3	Morphology of Retina, Morphology of eye, Formation of eye
DGCR8	Degeneration of eye, Retinal Degeneration
DICER1	Degeneration of eye, Retinal Degeneration
DIO3	Morphology of eye cells, Formation of eye, Morphology of Retina, Morphology of eye
DKK2	Morphology of eye, Formation of eye
DLG1	Morphology of eye, Formation of eye
DLL4	Formation of eye
DLX1	Morphology of Retina, Morphology of eye, Formation of eye
DLX2	Formation of eye, Morphology of Retina, Morphology of eye
DNAJC5	Retinal Degeneration, Morphology of Retina, Morphology of eye, Formation of eye, Degeneration of eye
DPH1	Morphology of eye, Formation of eye
DRAM2	Retinal Degeneration, Degeneration of eye, Retinal Dystrophy
DRD1	Bibliographical research
DRD2	Bibliographical research
DRD4	Bibliographical research
DSC1	Formation of eye, Morphology of eye
DTHD1	Retinal Dystrophy, Retinal Degeneration, Degeneration of eye
EBF1	Formation of eye
EBF2	Formation of eye
EBF3	Formation of eye
EFEMP1	Formation of eye, Retinal Degeneration, Degeneration of eye, Retinal Dystrophy, Morphology of eye
EFEMP2	Retinal Degeneration, Degeneration of eye
EFNA1	Formation of eye
EGLN3	Formation of eye, Morphology of eye
EGR1	Morphology of eye, Formation of eye
ELK3	Morphology of Retina, Formation of eye, Morphology of eye
ELOVL4	Morphology of eye cells, Morphology of Retina, Retinal Degeneration, Morphology of eye, Formation of eye, Degeneration of eye, Retinal Dystrophy
EMC1	Retinal Degeneration, Degeneration of eye
EML3	Retinal Degeneration, Degeneration of eye
EMX2	Formation of eye, Morphology of eye
EPAS1	Retinal Degeneration, Degeneration of eye
EPG5	Morphology of Retina, Retinal Degeneration, Morphology of eye, Morphology of eye cells, Degeneration of eye, Formation of eye
EPHA10	Bibliographical research
EPHA2	Formation of eye
EPHB1	Morphology of eye, Formation of eye
EPHB2	Morphology of eye, Formation of eye
EPHB3	Formation of eye, Morphology of eye
EPHX2	Formation of eye
ERC2	Formation of eye, Morphology of eye cells, Morphology of Retina, Morphology of eye
ERCC6	Degeneration of eye, Retinal Degeneration
ERCC8	Retinal Degeneration, Degeneration of eye
ETF1	Degeneration of eye
EXOSC2	Retinal Degeneration, Degeneration of eye
FAT3	Morphology of eye, Formation of eye, Morphology of eye cells, Morphology of Retina
FBLN1	Retinal Degeneration, Degeneration of eye
FBLN2	Degeneration of eye, Retinal Degeneration
FBLN5	Degeneration of eye, Retinal Dystrophy, Retinal Degeneration
FBN2	Retinal Degeneration, Degeneration of eye
FBXW7	Formation of eye
FGF1	Retinal Degeneration, Degeneration of eye
FGF2	Morphology of eye cells, Degeneration of eye, Morphology of eye, Morphology of Retina, Formation of eye, Retinal Degeneration
FGF4	Formation of eye
FGF7	Formation of eye
FGF8	Formation of eye
FGF9	Formation of eye
FGFR1	Formation of eye
FGFR2	Formation of eye
FKBP8	Formation of eye
FLT4	Formation of eye
FLVCR1	Retinal Degeneration, Retinal Dystrophy, Degeneration of eye
FLVCR2	Degeneration of eye, Retinal Degeneration
FMR1	Formation of eye, Morphology of eye, Morphology of eye cells, Morphology of Retina
FOSL2	Formation of eye
FOXC1	Formation of eye, Morphology of eye
FOXC2	Formation of eye, Morphology of eye
FOXD1	Formation of eye
FOXE3	Formation of eye, Retinal Degeneration, Degeneration of eye
FOXL2	Formation of eye, Morphology of eye
FOXN4	Morphology of Retina, Formation of eye, Morphology of eye, Morphology of eye cells
FREM2	Formation of eye
FRMD7	Retinal Dystrophy, Retinal Degeneration, Degeneration of eye
FRS2	Formation of eye
FSCN2	Degeneration of eye, Retinal Degeneration, Morphology of eye, Morphology of Retina, Morphology of eye cells, Formation of eye
FYCO1	Formation of eye
FZD4	Degeneration of eye, Retinal Dystrophy, Retinal Degeneration
FZD5	Formation of eye
GABRR1	Bibliographical research
GAS1	Formation of eye, Morphology of Retina, Morphology of eye
GDF3	Formation of eye
GDF6	Morphology of eye, Formation of eye, Retinal Degeneration, Morphology of Retina, Degeneration of eye
GGT1	Morphology of eye, Formation of eye
GIGYF2	Retinal Degeneration, Retinal Dystrophy, Degeneration of eye
GJA3	Formation of eye
GJA8	Formation of eye, Morphology of eye cells, Morphology of eye
GJD2	Morphology of Retina, Morphology of eye, Formation of eye
GLA	Bibliographical research
GLI3	Formation of eye
GNAO1	Bibliographical research
GNAT1	Degeneration of eye, Morphology of Retina, Formation of eye, Morphology of eye cells, Retinal Dystrophy, Morphology of eye, Retinal Degeneration
GNAT2	Degeneration of eye, Formation of eye, Retinal Degeneration, Retinal Dystrophy
GNB1	Retinal Degeneration, Degeneration of eye
GNB3	Retinal Degeneration, Degeneration of eye, Retinal Dystrophy
GNGT1	Degeneration of eye, Retinal Degeneration, Formation of eye
GNGT2	Bibliographical research
GPR143	Morphology of eye, Morphology of Retina, Formation of eye
GPX4	Formation of eye, Morphology of eye cells, Morphology of eye, Morphology of Retina, Retinal Degeneration, Degeneration of eye
GRK1	Retinal Degeneration, Degeneration of eye, Retinal Dystrophy, Morphology of eye, Morphology of Retina, Morphology of eye cells, Formation of eye
GRK7	Bibliographical research
GRM6	Retinal Dystrophy, Degeneration of eye, Retinal Degeneration
GUCA1A	Morphology of Retina, Formation of eye, Morphology of eye, Degeneration of eye, Morphology of eye cells, Retinal Dystrophy, Retinal Degeneration
GUCA1B	Degeneration of eye, Retinal Degeneration
GUCA1C	Bibliographical research
GUCA2A	Bibliographical research
GUCY2D	Morphology of eye cells, Degeneration of eye, Formation of eye, Retinal Degeneration, Retinal Dystrophy, Morphology of eye, Morphology of Retina
GUCY2F	Retinal Degeneration, Degeneration of eye, Formation of eye, Morphology of Retina, Morphology of eye cells, Morphology of eye
HARS1	Retinal Dystrophy, Degeneration of eye, Retinal Degeneration
HCN1	Formation of eye
HES1	Morphology of eye, Formation of eye, Morphology of Retina
HES5	Morphology of eye, Formation of eye, Morphology of eye cells, Morphology of Retina
HES6	Formation of eye
HESX1	Morphology of eye, Formation of eye
HEY2	Formation of eye
HIF1A	Degeneration of eye, Retinal Degeneration, Formation of eye
HIP1	Morphology of eye, Formation of eye
HIPK1	Formation of eye
HIPK2	Formation of eye
HK1	Retinal Dystrophy, Degeneration of eye, Retinal Degeneration
HK2	Formation of eye
HKDC1	Degeneration of eye, Retinal Degeneration
HMCN1	Retinal Degeneration, Degeneration of eye
HMGB1	Degeneration of eye
HMOX1	Retinal Degeneration, Degeneration of eye
HPS3	Formation of eye, Morphology of eye
HPS5	Formation of eye, Morphology of eye
HPS6	Morphology of eye, Formation of eye
HSF1	Formation of eye
HSF4	Morphology of eye, Morphology of eye cells, Formation of eye
HSPB7	Degeneration of eye
HSPD1	Morphology of eye, Morphology of Retina, Formation of eye
HSPG2	Degeneration of eye, Morphology of eye, Formation of eye
HTRA1	Retinal Degeneration, Degeneration of eye
ICAM1	Morphology of Retina, Morphology of eye, Formation of eye
ID1	Morphology of eye, Formation of eye
ID3	Morphology of eye, Formation of eye
IDS	Bibliographical research
IGF1	Morphology of eye, Morphology of eye cells, Morphology of Retina, Formation of eye
IGF2	Retinal Degeneration, Degeneration of eye, Formation of eye, Morphology of eye
IGSF3	Formation of eye
IKBKG	Bibliographical research
IL4	Formation of eye
IL6	Degeneration of eye, Formation of eye, Morphology of eye, Retinal Degeneration
IMPDH1	Retinal Dystrophy, Degeneration of eye, Retinal Degeneration
IMPG1	Degeneration of eye, Retinal Degeneration, Retinal Dystrophy
IMPG2	Retinal Degeneration, Degeneration of eye, Retinal Dystrophy
IQCB1	Retinal Dystrophy, Retinal Degeneration, Degeneration of eye
IRF3	Morphology of Retina, Formation of eye, Degeneration of eye, Retinal Degeneration, Morphology of eye
IRF9	Degeneration of eye, Retinal Degeneration
IRS2	Degeneration of eye, Morphology of Retina, Morphology of eye cells, Formation of eye, Retinal Degeneration, Morphology of eye
IRX3	Formation of eye, Morphology of eye
IRX5	Bibliographical research
IRX6	Formation of eye, Morphology of eye
ITGA3	Formation of eye, Morphology of Retina, Morphology of eye
ITGA4	Formation of eye, Degeneration of eye, Retinal Degeneration, Retinal Dystrophy
ITGA6	Formation of eye, Morphology of eye, Morphology of Retina
ITGB4	Morphology of eye, Formation of eye
JAG1	Degeneration of eye, Retinal Dystrophy, Morphology of eye, Retinal Degeneration, Formation of eye
JAM3	Formation of eye
KCNV2	Degeneration of eye, Morphology of Retina, Formation of eye, Retinal Dystrophy, Retinal Degeneration, Morphology of eye cells, Morphology of eye
KLHL7	Degeneration of eye, Retinal Degeneration, Retinal Dystrophy
KNG1	Formation of eye
KRT4	Morphology of eye, Formation of eye
KRTCAP3	Degeneration of eye, Retinal Degeneration
LAMB2	Morphology of Retina, Morphology of eye, Morphology of eye cells, Formation of eye
LAMC1	Morphology of eye, Formation of eye, Morphology of Retina
LAMP2	Degeneration of eye, Retinal Degeneration
LARGE1	Retinal Degeneration, Degeneration of eye
LCA5	Degeneration of eye, Retinal Dystrophy, Retinal Degeneration
LCN2	Retinal Dystrophy, Retinal Degeneration, Formation of eye, Degeneration of eye
LDHA	Bibliographical research
LDHB	Bibliographical research
LEF1	Morphology of eye, Formation of eye
LGALS3	Formation of eye
LHX1	Formation of eye
LHX2	Formation of eye, Morphology of eye, Morphology of Retina
LHX5	Formation of eye
LIM2	Formation of eye
LMO7	Morphology of Retina, Morphology of eye, Formation of eye, Morphology of eye cells
LOXL1	Formation of eye, Morphology of eye cells, Morphology of eye
LRIT3	Retinal Dystrophy, Degeneration of eye, Retinal Degeneration
LRP2	Retinal Dystrophy, Degeneration of eye, Retinal Degeneration
LRP5	Retinal Dystrophy, Morphology of eye, Degeneration of eye, Morphology of Retina, Retinal Degeneration, Formation of eye
LRP6	Formation of eye
LRP8	Morphology of eye cells, Formation of eye, Morphology of Retina, Morphology of eye
LTBP2	Formation of eye, Morphology of eye
LYVE1	Formation of eye
MAPK1	Retinal Degeneration, Degeneration of eye
MAPK3	Retinal Degeneration, Degeneration of eye
MAPK8	Morphology of eye, Formation of eye
MAPK9	Morphology of eye, Formation of eye
MAPKAPK3	Retinal Dystrophy, Retinal Degeneration, Degeneration of eye
MARCKSL1	Morphology of eye, Formation of eye, Morphology of Retina
MCOLN1	Morphology of Retina, Formation of eye, Morphology of eye, Retinal Degeneration, Degeneration of eye
MCPH1	Formation of eye, Degeneration of eye, Morphology of eye, Retinal Degeneration
MED1	Formation of eye
MEIS2	Morphology of eye, Formation of eye
MERTK	Retinal Degeneration, Retinal Dystrophy, Morphology of eye cells, Formation of eye, Morphology of eye, Morphology of Retina, Degeneration of eye
MFN2	Morphology of eye, Formation of eye
MFSD8	Degeneration of eye, Retinal Dystrophy, Retinal Degeneration
MGAT5	Formation of eye
MLKL	Bibliographical research
MMP2	Formation of eye
MMRN2	Formation of eye, Morphology of Retina, Morphology of eye
MPC1	Bibliographical research
MPC2	Bibliographical research
MPP4	Morphology of eye cells, Formation of eye, Morphology of eye, Morphology of Retina
MSI1	Morphology of eye, Formation of eye, Morphology of eye cells, Degeneration of eye, Morphology of Retina, Retinal Degeneration
MSI2	Retinal Degeneration, Degeneration of eye
MSX2	Morphology of eye, Formation of eye, Morphology of Retina
MTA1	Formation of eye
MTERF4	Formation of eye, Morphology of Retina, Morphology of eye
mtor	Bibliographical research
MYO7A	Retinal Degeneration, Degeneration of eye, Retinal Dystrophy
NCAM1	Morphology of eye, Morphology of Retina, Formation of eye
ND4	Bibliographical research
NDP	Morphology of Retina, Retinal Degeneration, Formation of eye, Degeneration of eye, Morphology of eye
NDST1	Formation of eye, Morphology of eye
NDUFS4	Bibliographical research
NECTIN1	Morphology of Retina, Formation of eye, Morphology of eye
NECTIN3	Morphology of eye, Formation of eye, Morphology of Retina
NEK2	Degeneration of eye, Retinal Degeneration
NEUROD1	Formation of eye, Morphology of eye, Morphology of eye cells, Morphology of Retina
NEUROD2	Morphology of eye, Morphology of Retina, Formation of eye, Morphology of eye cells
NEUROD4	Morphology of Retina, Formation of eye, Morphology of eye, Morphology of eye cells
NEUROG2	Morphology of Retina, Morphology of eye, Formation of eye, Morphology of eye cells
NF1	Formation of eye
NFE2L2	Bibliographical research
NID1	Formation of eye, Morphology of eye
NKD1	Formation of eye
NLRP3	Retinal Degeneration, Degeneration of eye
NMNAT1	Degeneration of eye, Retinal Degeneration, Retinal Dystrophy
NOS1	Retinal Degeneration, Degeneration of eye
NOS2	Formation of eye, Morphology of eye
NOTCH1	Morphology of eye, Formation of eye, Morphology of Retina
NOTCH2	Formation of eye
NOTCH3	Morphology of Retina, Morphology of eye, Formation of eye
NPHP1	Morphology of eye, Degeneration of eye, Retinal Dystrophy, Retinal Degeneration, Formation of eye, Morphology of Retina
NPHP3	Retinal Degeneration, Degeneration of eye
NPHP4	Retinal Dystrophy, Retinal Degeneration, Degeneration of eye
NPTX1	Bibliographical research
NPTX2	Bibliographical research
NR2E3	Retinal Dystrophy, Retinal Degeneration, Formation of eye, Degeneration of eye, Morphology of eye, Morphology of Retina
NR2R3	Bibliographical research
NRL	Formation of eye, Degeneration of eye, Morphology of eye cells, Morphology of Retina, Morphology of eye, Retinal Dystrophy, Retinal Degeneration
NTF3	Retinal Degeneration, Degeneration of eye
NTRK1	Formation of eye, Morphology of eye
NTRK2	Morphology of Retina, Morphology of eye cells, Degeneration of eye, Formation of eye, Morphology of eye, Retinal Degeneration
NTRK3	Degeneration of eye, Retinal Degeneration
NXNL1	Morphology of Retina, Formation of eye, Morphology of eye
NXNL2	Morphology of eye cells, Formation of eye, Morphology of eye, Morphology of Retina
NYX	Retinal Degeneration, Degeneration of eye, Retinal Dystrophy
OFD1	Retinal Dystrophy, Retinal Degeneration, Degeneration of eye
OLFM3	Formation of eye
ONECUT1	Retinal Degeneration, Degeneration of eye, Formation of eye
ONECUT2ABCA1	Bibliographical research
OPA1	Retinal Dystrophy, Retinal Degeneration, Degeneration of eye
OPN3	Retinal Degeneration, Degeneration of eye
OPN4	Morphology of eye, Morphology of Retina, Formation of eye
OSTM1	Degeneration of eye, Retinal Degeneration
OTX1	Morphology of Retina, Morphology of eye, Formation of eye
OTX2	Morphology of eye, Degeneration of eye, Retinal Dystrophy, Formation of eye, Morphology of Retina, Retinal Degeneration
OXCT1	Bibliographical research
PACSIN1	Formation of eye, Morphology of eye, Morphology of Retina
PANK2	Retinal Dystrophy, Retinal Degeneration, Degeneration of eye
PARK7	Retinal Degeneration, Degeneration of eye
PARP1	Bibliographical research
PAX2	Degeneration of eye, Morphology of eye, Morphology of Retina, Formation of eye, Retinal Dystrophy, Retinal Degeneration
PAX5	Formation of eye
PAX6	Morphology of Retina, Morphology of eye, Formation of eye
PDE6A	Degeneration of eye, Retinal Dystrophy, Retinal Degeneration
PDE6B	Formation of eye, Morphology of Retina, Preservation of retinal cone cells, Retinal Dystrophy, Morphology of eye cells, Retinal Degeneration, Morphology of eye, Degeneration of eye
PDE6C	Formation of eye, Retinal Degeneration, Retinal Dystrophy, Degeneration of eye
PDE6D	Morphology of eye, Formation of eye, Degeneration of eye, Morphology of eye cells, Retinal Degeneration, Morphology of Retina
PDE6G	Retinal Dystrophy, Morphology of Retina, Morphology of eye, Morphology of eye cells, Formation of eye, Retinal Degeneration, Degeneration of eye
PDE6H	Retinal Degeneration, Retinal Dystrophy, Degeneration of eye
PDZD7	Retinal Degeneration, Degeneration of eye
PEAK1	Morphology of eye, Morphology of Retina, Formation of eye
PER2	Formation of eye, Morphology of Retina, Morphology of eye
PEX1	Retinal Dystrophy, Retinal Degeneration, Degeneration of eye
PEX6	Retinal Dystrophy, Degeneration of eye, Retinal Degeneration
PFDN5	Degeneration of eye, Retinal Degeneration
PFKM	Bibliographical research
PHC1	Formation of eye
pi3k	Bibliographical research
PIN1	Degeneration of eye, Retinal Degeneration
PINK1	Degeneration of eye
PITPNM2	Retinal Degeneration, Degeneration of eye
PITPNM3	Retinal Dystrophy, Retinal Degeneration, Degeneration of eye
PITX2	Degeneration of eye, Formation of eye, Morphology of Retina, Morphology of eye, Retinal Degeneration
PITX3	Formation of eye, Morphology of eye
PKNOX1	Morphology of eye, Formation of eye, Morphology of Retina
PLCB4	Bibliographical research
PLIN2	Bibliographical research
PLXNA2	Formation of eye, Morphology of eye, Morphology of Retina, Morphology of eye cells
PLXNA4	Morphology of eye cells, Morphology of eye, Morphology of Retina, Formation of eye
PNPLA6	Retinal Degeneration, Retinal Dystrophy, Degeneration of eye
POC5	Degeneration of eye, Retinal Degeneration
POMGNT1	Retinal Degeneration, Degeneration of eye
PORCN	Bibliographical research
PPT1	Morphology of eye cells, Morphology of Retina, Morphology of eye, Formation of eye, Retinal Degeneration, Degeneration of eye
PPT2	Morphology of Retina, Morphology of eye, Formation of eye
PRDM1	Formation of eye
PRKAA2	Retinal Degeneration, Degeneration of eye
PROM1	Degeneration of eye, Morphology of eye cells, Morphology of eye, Retinal Degeneration, Morphology of Retina, Retinal Dystrophy, Formation of eye
PRPF3	Degeneration of eye, Retinal Dystrophy, Retinal Degeneration
PRPF4	Retinal Degeneration, Retinal Dystrophy, Degeneration of eye
PRPF6	Retinal Degeneration, Retinal Dystrophy, Degeneration of eye
PRPF8	Degeneration of eye, Retinal Degeneration, Retinal Dystrophy
PRPH2	Morphology of eye cells, Degeneration of eye, Retinal Degeneration, Morphology of Retina, Formation of eye, Morphology of eye, Retinal Dystrophy
PRPS1	Degeneration of eye, Retinal Degeneration, Retinal Dystrophy
PSEN1	Formation of eye, Morphology of eye
PSEN2	Formation of eye, Morphology of eye
PSIP1	Formation of eye, Morphology of Retina, Morphology of eye
PSMB8	Formation of eye
PTGER1	Degeneration of eye, Retinal Degeneration
PTGER2	Degeneration of eye, Retinal Degeneration
PTGER3	Retinal Degeneration, Degeneration of eye
PTGER4	Retinal Degeneration, Degeneration of eye
PTGS1	Degeneration of eye, Retinal Degeneration
PTGS2	Morphology of eye, Formation of eye, Degeneration of eye, Retinal Degeneration
PYGO1	Morphology of Retina, Morphology of eye, Formation of eye
PYGO2	Morphology of eye cells, Morphology of eye, Morphology of Retina, Formation of eye
RAB8A	Bibliographical research
RAG1	Formation of eye, Morphology of Retina, Morphology of eye
RALBP1	Formation of eye
RAX2	Retinal Dystrophy, Retinal Degeneration, Degeneration of eye
RB1	Morphology of Retina, Morphology of eye cells, Formation of eye, Morphology of eye
RBL1	Morphology of Retina, Formation of eye, Morphology of eye cells, Morphology of eye
RBP1	Degeneration of eye, Retinal Degeneration, Formation of eye, Morphology of Retina, Morphology of eye cells, Morphology of eye
RBP3	Degeneration of eye, Retinal Dystrophy, Morphology of Retina, Formation of eye, Morphology of eye cells, Morphology of eye, Retinal Degeneration
RBP4	Retinal Dystrophy, Formation of eye, Morphology of eye, Morphology of Retina, Degeneration of eye, Retinal Degeneration
RCBTB1	Degeneration of eye, Retinal Degeneration, Retinal Dystrophy
RCE1	Degeneration of eye, Retinal Degeneration
RD3	Retinal Degeneration, Degeneration of eye
RDH5	Retinal Dystrophy, Degeneration of eye, Retinal Degeneration
RDH8	Retinal Dystrophy, Morphology of Retina, Retinal Degeneration, Formation of eye, Morphology of eye, Degeneration of eye, Morphology of eye cells
REEP6	Degeneration of eye, Retinal Degeneration, Retinal Dystrophy
RGS7	Morphology of Retina, Formation of eye, Morphology of eye
RGS9	Degeneration of eye, Retinal Degeneration
RHBDD2	Degeneration of eye, Retinal Degeneration
RIMS1	Retinal Dystrophy, Retinal Degeneration, Degeneration of eye
RING1	Formation of eye
RIPK1	Degeneration of eye, Retinal Degeneration
RIPK3	Preservation of retinal cone cells, Morphology of Retina, Morphology of eye, Formation of eye, Morphology of eye cells
RLBP1	Retinal Degeneration, Degeneration of eye, Retinal Dystrophy
ROBO1	Formation of eye
ROBO2	Formation of eye
ROM1	Retinal Degeneration, Formation of eye, Retinal Dystrophy, Morphology of Retina, Degeneration of eye, Morphology of eye, Morphology of eye cells
RP1	Retinal Dystrophy, Degeneration of eye, Morphology of Retina, Morphology of eye cells, Morphology of eye, Formation of eye, Retinal Degeneration
RP2	Retinal Dystrophy, Formation of eye, Morphology of eye, Retinal Degeneration, Degeneration of eye, Morphology of eye cells, Morphology of Retina
RP9	Retinal Degeneration, Degeneration of eye
RPE65	Formation of eye, Retinal Dystrophy, Retinal Degeneration, Morphology of Retina, Morphology of eye cells, Degeneration of eye, Morphology of eye
RPGR	Morphology of eye cells, Retinal Degeneration, Formation of eye, Retinal Dystrophy, Degeneration of eye, Morphology of eye, Morphology of Retina
RPGRIP1	Formation of eye, Retinal Degeneration, Retinal Dystrophy, Degeneration of eye
RS1	Retinal Degeneration, Retinal Dystrophy, Morphology of eye, Formation of eye, Degeneration of eye, Morphology of eye cells, Morphology of Retina
RTBDN	Morphology of eye, Morphology of Retina, Morphology of eye cells, Formation of eye
RUNX2	Retinal Dystrophy, Retinal Degeneration, Degeneration of eye
SAG	Morphology of eye, Degeneration of eye, Formation of eye, Retinal Dystrophy, Morphology of eye cells, Morphology of Retina, Retinal Degeneration
SALL2	Formation of eye
SAMD7	Morphology of Retina, Formation of eye, Morphology of eye, Morphology of eye cells
SARM1	Formation of eye, Morphology of Retina, Morphology of eye
SCO2	Formation of eye
SDCCAG8	Degeneration of eye, Retinal Degeneration
SERINC2	Degeneration of eye, Retinal Degeneration
SERPINB6	Retinal Degeneration, Degeneration of eye
SERPINE1	Formation of eye
SERPINF1	Morphology of eye, Formation of eye, Morphology of Retina, Morphology of eye cells
SERPING1	Degeneration of eye, Retinal Degeneration
SFXN3	Formation of eye, Morphology of eye, Morphology of Retina
SHROOM2	Formation of eye
SHROOM4	Formation of eye, Morphology of eye
SIGMAR1	Preservation of retinal cone cells
SIRT1	Morphology of eye cells, Morphology of eye, Formation of eye, Morphology of Retina
SIRT6	Morphology of Retina, Morphology of eye, Degeneration of eye, Formation of eye, Retinal Degeneration
SIX3	Formation of eye, Morphology of Retina, Morphology of eye, Morphology of eye cells
SIX6	Retinal Degeneration, Formation of eye, Morphology of eye, Degeneration of eye, Retinal Dystrophy
SLC2A1	Bibliographical research
SLIT2	Formation of eye
SMAD2	Morphology of eye, Formation of eye
SMAD7	Morphology of eye, Formation of eye
SMARCB1	Formation of eye
SMG9	Formation of eye
SMOC1	Formation of eye
SNAI2	Formation of eye, Morphology of eye
SNAI3	Formation of eye, Morphology of eye
SOD1	Formation of eye, Morphology of eye, Degeneration of eye, Morphology of Retina
SOD2	Morphology of eye, Morphology of Retina, Formation of eye
SORT1	Morphology of eye, Formation of eye, Morphology of Retina
SOX4	Formation of eye
SOX8	Formation of eye
SOX9	Formation of eye
SPATA7	Retinal Dystrophy, Morphology of eye cells, Morphology of Retina, Degeneration of eye, Retinal Degeneration, Formation of eye, Morphology of eye
SPI1	Morphology of eye, Formation of eye
SSTR1	Formation of eye, Morphology of Retina, Morphology of eye, Morphology of eye cells
STAT1	Formation of eye, Morphology of eye
STAT3	Formation of eye
STAT6	Morphology of eye, Formation of eye
STAU2	Formation of eye
STC1	Morphology of eye, Formation of eye, Morphology of Retina
STRA6	Morphology of eye, Degeneration of eye, Formation of eye, Morphology of Retina, Retinal Degeneration, Morphology of eye cells
SYN3	Retinal Degeneration, Retinal Dystrophy, Degeneration of eye
TCOF1	Formation of eye, Morphology of eye
TEAD1	Degeneration of eye, Retinal Degeneration
TENM2	Morphology of Retina, Morphology of eye, Formation of eye
TEX28	Bibliographical research
TGFB1	Retinal Degeneration, Degeneration of eye
TGFB2	Morphology of eye, Formation of eye, Morphology of Retina
TGFB3	Morphology of Retina, Formation of eye, Morphology of eye
THBS1	Formation of eye, Morphology of eye
THBS2	Formation of eye
THRA	Retinal Degeneration, Degeneration of eye
THRB	Morphology of eye cells, Retinal Degeneration, Morphology of eye, Degeneration of eye, Morphology of Retina, Formation of eye
THY1	Formation of eye
TIMP2	Formation of eye
TIMP3	Retinal Degeneration, Retinal Dystrophy, Degeneration of eye
TL1	Bibliographical research
TLE1	Formation of eye, Morphology of eye
TLE5	Morphology of eye, Formation of eye
TLR2	Retinal Degeneration, Degeneration of eye
TLR3	Retinal Degeneration, Degeneration of eye
TLR4	Degeneration of eye, Retinal Degeneration
TRNT1	Retinal Degeneration, Degeneration of eye
TRPM1	Formation of eye, Degeneration of eye, Retinal Dystrophy, Morphology of eye cells, Morphology of eye, Morphology of Retina, Retinal Degeneration
TRPM3	Degeneration of eye, Retinal Degeneration, Retinal Dystrophy
TRPV4	Morphology of eye, Formation of eye
TS2	Bibliographical research
TSHR	Bibliographical research
TTC8	Degeneration of eye, Retinal Degeneration, Retinal Dystrophy
TTLL5	Retinal Dystrophy, Degeneration of eye, Retinal Degeneration
TULP1	Degeneration of eye, Formation of eye, Retinal Degeneration, Morphology of Retina, Morphology of eye cells, Morphology of eye, Retinal Dystrophy
TWSG1	Formation of eye
TXNIP	Bibliographical research
TYRO3	Retinal Degeneration, Degeneration of eye
TYRP1	Morphology of eye, Formation of eye
UBQLN1	Degeneration of eye, Retinal Degeneration
UCHL3	Morphology of eye cells, Retinal Degeneration, Morphology of Retina, Morphology of eye, Degeneration of eye, Formation of eye
UCP2	Formation of eye, Morphology of Retina, Morphology of eye
VAX1	Formation of eye
VAX2	Morphology of Retina, Formation of eye, Morphology of eye
VCAM1	Formation of eye
VEGFA	Retinal Dystrophy, Retinal Degeneration, Morphology of eye, Formation of eye, Degeneration of eye
VSX1	Morphology of Retina, Morphology of eye cells, Formation of eye, Morphology of eye
VSX2	Formation of eye, Morphology of eye, Morphology of eye cells, Retinal Degeneration, Degeneration of eye, Morphology of Retina
WARS1	Formation of eye
WNT2	Formation of eye
WT1	Formation of eye, Morphology of Retina, Morphology of eye
XRCC5	Formation of eye, Morphology of eye, Morphology of Retina
YAP1	Morphology of eye, Morphology of eye cells, Formation of eye, Degeneration of eye, Retinal Degeneration, Morphology of Retina
YARS2	Bibliographical research
YY1	Formation of eye
ZEB1	Morphology of eye, Formation of eye
